# Supplementary material for: NKX6.3 modulation of mitotic dynamics and genomic stability in gastric carcinogenesis
Source: Cell Commun Signal. 2025 Jan 20;23:35. doi: 10.1186/s12964-025-02030-4 (PMC11748348; doi:10.1186/s12964-025-02030-4)
Supplement: Supplementary file 3 — Supplementary Material 3. [file 12964_2025_2030_MOESM3_ESM.xlsx]

## Sheet: Sheet1
Table S3. DNA copy nuber and mRNA expression in HFE-145shCtrl, HFE-145shNKX6.3#1, and HFE-145shNKX6.3#2 cells.
DNA copy number Gain								DNA copy number Loss
GeneSymbols	shCtrl_1	shCtrl_2	shNKX6.3#1_1	shNKX6.3#1_2	shNKX6.3#2_1	shNKX6.3#2_2		GeneSymbols	shCtrl_1	shCtrl_2	shNKX6.3#1_1	shNKX6.3#1_2	shNKX6.3#2_1	shNKX6.3#2_2
CNTNAP3B	0.0306742	0.0309777	0.037678	0.0380498	0.056854	0.0574114		AQP7P3	0.578856	0.583616	0.23442	0.236582	0.150649	0.152079
CBWD6	1.82797	1.8383	2.03746	2.04833	2.00109	2.01187		LOC440896	0.0361452	0.0365021	0	0	0.02738	0.0276512
ANKRD20A4	0.048561	0.0490384	0.0776674	0.0784233	0.0648304	0.0654643		PGM5-AS1	0.0763972	0.0771411	0	0	0	0
TRPM3	0.00479037	0.00483819	0.153512	0.154968	0.0476817	0.0481507		TJP2	5.30385	5.31784	5.01116	5.02507	5.03597	5.04989
RSPH10B	0.0186554	0.0188407	0.0200831	0.0202825	0.0187836	0.0189702		NACC2	3.23467	3.24751	3.1012	3.11389	3.21761	3.23043
ZNF733P	0.0342526	0.0345911	0.107812	0.108851	0.051405	0.0519099		CD24	5.45691	5.47094	4.37436	4.38803	5.36826	5.38227
PMS2P5	2.49151	2.50333	2.7671	2.77935	2.9992	3.01177		H2AFV	4.66869	4.80102	3.94969	3.80803	3.72807	3.58812
ZP3	0.979992	0.987087	1.08638	1.09399	1.3436	1.35232		NCF1C	0.0213896	0.0216019	0	0	0	0
FAM66D	0.329842	0.332788	0.452468	0.456347	0.427058	0.43075		GTF2IP1	0.632071	0.63718	0.581948	0.586729	0.00222325	0.00224547
FAM86B1	2.69693	2.70908	2.84948	2.86185	2.99878	3.01135		PUS7	3.4201	3.43312	3.38495	3.39794	3.32438	3.3373
TCEANC	0.482434	0.486529	0.513521	0.517835	0.653124	0.658368		EXOC4	4.02429	4.03777	3.91087	3.92427	3.88102	3.8944
GPM6B	0.283019	0.285586	0.490877	0.495032	0.354535	0.357674		RPL23AP53	1.11834	1.1261	1.0404	1.0478	1.00852	1.01575
RPS6KA3	2.98096	2.9935	3.0726	3.08526	2.99647	3.00904		FBXO25	3.47488	3.48795	3.2097	3.22251	3.40999	3.423
PDK3	2.04598	2.05687	2.05805	2.06897	2.15241	2.16355		FAM90A10P	0.0632068	0.0638251	0	0	0	0
TAB3	2.52365	2.53552	2.83013	2.84247	2.77473	2.787		USP17L8	0.0572194	0.0577803	0	0	0	0
DMD	0.00503617	0.00508645	0.0448788	0.0453206	0.0196364	0.0198315		CXorf40A	2.68284	2.69497	2.27296	2.28435	2.6622	2.6743
MED14	3.06173	3.07437	3.18577	3.19855	3.13005	3.14277		MAGEA3	1.99507	2.09929	0.757679	0.697499	0.823796	0.759626
USP9X	3.95505	3.96849	4.18773	4.2013	4.16706	4.18062		MIR4461	11.1678	11.1821	0	0	10.7653	10.7796
SLC9A7	2.36519	2.37677	2.59521	2.6072	2.62834	2.64039		PCBD2	2.04848	2.05938	1.91147	1.92202	1.89597	1.90648
ARAF	4.53567	4.54941	4.54086	4.5546	4.65708	4.67087		CATSPER3	0.436469	0.44023	0.332517	0.335483	0.175384	0.177035
SLC38A5	0.0740288	0.0747503	0.184029	0.185756	0.145353	0.146735		PRIM2	2.99749	3.01005	2.46656	2.47833	2.49181	2.50363
HUWE1	4.00073	4.01419	4.266	4.27961	4.21411	4.22769		FANCD2	3.53918	3.55231	3.18281	3.19559	2.91178	2.92423
PHF8	3.42916	3.44219	3.59017	3.60334	3.64418	3.65739		ATG7	2.4526	2.46434	2.36933	2.38092	2.28062	2.29204
WNK3	0	0	0.0107258	0.0108327	0.00752647	0.00760153		TUBB8	0.0409463	0.0413499	0	0	0.0207478	0.0209538
GJB1	1.72292	1.61868	3.87001	3.99852	3.20438	3.32758		PFKP	5.69001	5.70408	5.16342	5.17738	5.17358	5.18754
TAF1	3.07877	3.09143	3.26741	3.28028	3.26235	3.27521		LINC00704	0.444792	0.448615	0.0713346	0.0720304	0.231167	0.233301
ARMCX6	4.12965	4.14319	4.45076	4.46446	4.4591	4.47281		IPMK	1.21045	1.21862	1.10702	1.11473	1.18396	1.19201
TSC22D3	0.379649	0.382983	0.771717	0.777681	0.536029	0.540499		FANK1	1.41903	1.50663	0.840243	0.775107	0.740094	0.681005
VSIG1	0.00928568	0.00937823	0.0395968	0.0399873	0.0370482	0.0374139		RAB28	3.01416	3.02675	2.78866	2.80095	2.84349	2.85585
COL4A6	0.26433	0.266743	0.442882	0.44669	0.354915	0.358058		CDS1	2.1835	2.19471	1.86203	1.87245	2.02365	2.03449
DOCK11	0.756725	0.762602	0.843061	0.849431	1.03619	1.04357		ARHGAP24	0.0304374	0.0307385	0.0291778	0.0294666	0.00687164	0.00694019
STAG2	4.23827	4.25187	4.50289	4.51662	4.3004	4.31403		MAPK10	0.00822145	0.00830342	0	0	0	0
ZDHHC9	3.32253	3.33546	3.37407	3.38705	3.6065	3.61968		PTPN13	0.0703024	0.0709884	0	0	0	0
ZNF280C	1.8536	1.74528	2.46212	2.57562	2.48502	2.59891		DSPP	0.00660116	0.00666702	0	0	0	0
IGSF1	0.130727	0.131976	0.706349	0.711924	0.404657	0.408181		FAM13A	0.69298	0.698472	0.153678	0.155135	0.34083	0.343862
GPC4	3.2603	3.27317	4.00059	4.01405	3.65269	3.66591		SNCA	0.0568582	0.0574156	0.0308962	0.0312019	0.0478583	0.048329
IDS	0.336724	0.339724	0.483831	0.487935	0.347955	0.351043		RAP1GDS1	3.19414	3.20693	2.61293	2.62495	2.89058	2.90301
MAGEA11	0.0475811	0.0480491	0.084288	0.0851065	0.0479021	0.0483732		TSPAN5	2.95474	2.96725	2.60728	2.61929	2.82472	2.83706
PNMA3	0.00767111	0.00774762	0.0568609	0.0574184	0.0306536	0.0309569		EIF4E	3.65076	3.66398	3.2279	3.24072	3.10739	3.12009
MAGEA1	0.0701781	0.070863	0.129482	0.130719	0.562282	0.566931		METAP1	4.14905	4.1626	3.84381	3.85717	3.82773	3.84108
F8	1.48606	1.49531	1.68984	1.69977	1.64285	1.65263		LAMTOR3	2.28641	2.29783	1.78415	1.79435	1.82251	1.83282
TPPP	0.225794	0.227883	0.569894	0.574595	0.46191	0.465857		SLC39A8	0.0771419	0.0778929	0.024178	0.0244177	0.0113522	0.0114653
ZDHHC11	0.350209	0.353315	0.508617	0.512897	0.590544	0.595382		CISD2	2.08391	2.09489	1.56061	1.57012	1.5949	1.60452
GUSBP3	0.0828971	0.0837025	0.110448	0.111511	0.162249	0.163782		SLC9B1	0.178582	0.180261	0.173001	0.17463	0.118003	0.119136
SMA4	1.78906	1.79928	2.01549	2.02631	2.04359	2.05447		CENPE	2.06358	2.07451	1.65641	1.66623	1.47394	1.48315
ZFAND3	4.76434	4.77817	5.12759	5.14153	5.29138	5.30537		PAPSS1	4.44905	4.46275	4.11395	4.12748	3.95098	3.96441
TMEM242	2.28342	2.29484	2.38004	2.39165	2.56661	2.57855		SGMS2	2.09283	2.10384	1.84984	1.86023	1.78545	1.79565
LPA	0	0	0.0139999	0.0141392	0.0130913	0.0132216		HADH	3.8653	3.87867	3.41763	3.43064	3.53702	3.55015
IGSF11	0.0167981	0.0169651	0.113707	0.1148	0.0501633	0.0506562		ELOVL6	3.27627	3.40017	2.40597	2.2839	2.58567	2.46013
DIRC2	3.01335	3.02593	3.49942	3.51252	3.60142	3.6146		ARSJ	0.100232	0.1012	0	0	0	0
RPL32P3	1.06582	0.988429	1.84914	1.94977	1.69223	1.78856		UGT8	2.17544	2.18662	1.79862	1.80887	2.16766	2.17883
ACPP	0.0329967	0.0333228	0.175993	0.177649	0.150153	0.151578		CEP170P1	0.305369	0.308119	0.271959	0.274435	0.255794	0.258136
NCK1	2.39536	2.407	2.72316	2.73535	2.75524	2.76748		PDE5A	0.631384	0.636488	0.406281	0.409817	0.556788	0.5614
NAALADL2	0.0513088	0.0518127	0.0849789	0.0858039	0.0906103	0.0914882		ANXA5	0.0937566	0.0946641	0.0207042	0.0209097	0	0
ZMAT3	2.34101	2.22031	3.25169	3.37536	3.3967	3.52169		BBS7	2.60609	2.6181	2.31228	2.32376	2.45465	2.4664
TP63	0	0	0.0133676	0.0135006	0.00626219	0.00632467		KIAA1109	2.23216	2.24347	2.10591	2.11694	2.12163	2.1327
PPP1R2	5.88119	5.7319	6.87892	7.01531	6.67678	6.813		SPATA5	0.452287	0.456164	0.430593	0.43431	0.311296	0.314093
SDHAP2	2.64345	2.65552	3.07369	3.08635	2.92984	2.94232		INTU	1.05421	1.06167	0.828034	0.83432	0.827269	0.833552
FAM157B	0	0	0.0529214	0.0534409	0.0249844	0.0252321		HSPA4L	3.34608	3.35903	3.28895	3.30184	3.25924	3.2721
FAM35DP	0.10215	0.103136	0.178511	0.180189	0.135546	0.136839		PLK4	2.6557	2.66779	2.33986	2.35139	2.00168	2.01246
BMS1P1	0.231173	0.233308	0.348494	0.351587	0.311777	0.314579		MFSD8	1.49274	1.50201	1.29103	1.29953	1.16821	1.17619
DMBT1	0.0290112	0.0292984	0.0390299	0.0394149	0.0401192	0.0405148		LARP1B	3.28083	3.29372	3.19154	3.20433	3.14898	3.16173
NEAT1	7.81347	7.66218	9.04286	9.18012	8.64135	8.77853		PGRMC2	2.78687	2.90525	2.09304	1.97813	2.06571	1.9515
C11orf24	4.57496	4.58871	4.68508	4.69888	4.70384	4.71764		SCLT1	1.82038	1.83069	1.62831	1.63804	1.50004	1.50934
PPFIA1	4.91308	4.92696	4.93027	4.94416	5.11581	5.12975		C4orf33	1.61342	1.6231	1.51135	1.52068	1.40089	1.40982
SHANK2	2.08124	2.09222	2.43211	2.44382	2.17818	2.18938		NDUFC1	5.45831	5.59283	4.64689	4.50127	4.71102	4.56512
DLG2	0.0138972	0.0140355	0.0407951	0.0411973	0.020945	0.021153		NAA15	3.53619	3.54931	3.14745	3.1602	3.09201	3.10469
NAALAD2	0.0181019	0.0182817	0.0194877	0.0196813	0.0182265	0.0184076		SETD7	3.26343	3.2763	2.68546	2.69759	2.96374	2.97626
HEPHL1	3.48984	3.50292	3.7776	3.79091	5.64902	5.66309		MGST2	3.83674	3.8501	3.52419	3.5373	3.5963	3.60948
BMP8A	0.134698	0.135983	0.14952	0.150939	0.246789	0.249055		SCOC	3.58266	3.59583	3.19427	3.20706	3.15355	3.1663
CAPN8	1.11113	1.03149	3.63131	3.75819	2.89109	3.01081		TBC1D9	1.51151	1.52085	1.28554	1.29402	1.49802	1.50731
RIMKLB	1.06687	1.07439	1.79414	1.80437	1.57931	1.58888		INPP4B	0.0212746	0.0214858	0	0	0.00717451	0.00724608
LOC643339	1.86537	1.8758	2.22074	2.23203	2.30931	2.32078		HHIP	0.0161859	0.0163469	0	0	0.00817211	0.0082536
NUDT4	4.94597	4.95986	5.52549	5.53953	5.4053	5.41932		SLC10A7	0.979846	0.986941	0.803749	0.809899	0.758501	0.764388
RMND5A	3.24658	3.25943	3.40682	3.41983	3.43389	3.44692		LRBA	3.09504	3.10772	2.91396	2.92642	2.89598	2.90842
LOC285074	2.94503	2.95753	3.08909	3.10177	3.05078	3.06341		MAB21L2	0.0314879	0.0317994	0	0	0.0212113	0.0214219
TRIM43B	0	0	0.0197504	0.0199466	0.0367156	0.0370781		FAM160A1	1.26485	1.27325	1.04518	1.05259	1.06968	1.07722
ZMYM2	2.55303	2.42808	3.77945	3.90737	3.78556	3.91352		FBXW7	2.52792	2.5398	2.36345	2.37503	2.29499	2.30643
CDK8	4.10022	4.11374	4.69985	4.71366	4.6329	4.64668		PLRG1	4.10748	4.12101	3.87511	3.88849	4.06248	4.07598
DCLK1	0.0708736	0.071565	0.30848	0.311254	0.118967	0.120108		FGB	0.00837156	0.00845503	0	0	0	0
ALG5	5.12267	5.13662	5.1834	5.19737	5.2103	5.22427		MSMO1	4.73804	4.87062	3.62999	3.49087	3.00193	2.8698
UFM1	4.14565	4.1592	4.70973	4.72354	4.66858	4.68238		SPOCK3	0.0412539	0.0416606	0.0223461	0.0225678	0.0109587	0.0110679
NUFIP1	2.55917	2.5711	2.88143	2.89385	2.811	2.82331		DDX60	1.69668	1.79315	0.235695	0.213785	0.416906	0.380236
PIBF1	2.38039	2.392	3.02858	3.04118	2.53393	2.54582		DDX60L	1.52411	1.61527	0.299636	0.272323	0.597619	0.54784
SLITRK6	0.00684818	0.0069165	0.173946	0.175584	0.0475959	0.048064		PALLD	3.11072	3.23296	2.15596	2.03948	2.35103	2.23011
GPC6	0	0	0.00426772	0.00431034	0.00796871	0.00804817		NEK1	1.43608	1.44514	1.38396	1.39283	1.35547	1.36423
UGGT2	2.45452	2.46626	3.51565	3.52876	2.94278	2.95528		AADAT	2.52319	2.53506	2.12528	2.13636	2.07644	2.08741
HS6ST3	0	0	0.00387527	0.00391397	0.0036229	0.00365909		GALNT7	3.36059	3.37355	3.03391	3.04652	3.0949	3.10758
EFNB2	2.46242	2.33921	3.36399	3.4887	3.63191	3.75879		HMGB2	6.15618	6.17034	5.95946	5.97359	5.80621	5.82031
LIG4	1.79274	1.80297	2.40846	2.42012	2.15937	2.17053		SAP30	3.14101	3.26357	2.47218	2.34878	2.47598	2.35251
MYO16	0.0163149	0.0164771	0.0262764	0.0265368	0.0326784	0.0330014		FBXO8	1.84691	1.85729	1.59983	1.60947	1.80166	1.81192
TUBGCP3	3.67371	3.68695	4.0669	4.0804	3.68997	3.70322		CEP44	1.15701	1.16495	0.966526	0.973553	1.04696	1.05438
ATP11A	4.53735	4.55109	5.2051	5.21907	4.88628	4.90015		NEIL3	1.78717	1.79738	1.47101	1.4802	1.29261	1.30112
MCF2L-AS1	1.70873	1.71871	2.15395	2.16509	2.07949	2.09046		TENM3	1.39165	1.47828	0	0	0.269721	0.244908
F7	0	0	0.0109315	0.0110404	0.00945782	0.00955209		DCTD	5.05039	5.06431	4.90027	4.91415	4.97519	4.98909
TFDP1	5.98544	5.99957	6.36629	6.38047	6.09284	6.10698		LOC389247	0.289728	0.292351	0.0952901	0.0962119	0.173422	0.175055
SIRPB2	0.023107	0.0233362	0.0371445	0.0375111	0.0232627	0.0234935		RWDD4	3.18545	3.19824	2.76299	2.77524	2.76902	2.78127
PLCB1	1.14364	1.15151	1.51372	1.52306	1.33664	1.34533		TRIML2	0.0718494	0.0725501	0	0	0	0
TASP1	3.03606	3.04867	3.10829	3.12099	3.14306	3.1558		FRG1	4.06116	4.07466	3.60272	3.6159	3.45696	3.47001
MACROD2	0.00645675	0.00652117	0.020763	0.0209692	0.0322216	0.0325402		FRG2	0.0566374	0.0571926	0	0	0	0
FLRT3	0.110036	0.0994029	0.819038	0.880217	0.695153	0.749287		IPO7	5.05191	5.06583	5.04119	5.05512	4.82603	4.83988
KIF16B	2.21762	2.2289	2.48222	2.49402	2.35934	2.37091		TAGLN	7.29274	7.42941	5.70542	5.55649	5.57768	5.42903
SNX5	6.04977	6.06391	6.36915	6.38333	6.27932	6.29349		JAM3	0.0800951	0.080874	0.0350549	0.0354012	0.0489211	0.049402
CST1	6.21778	6.06793	8.10233	8.23936	6.934	7.07043		NCAPD3	2.89771	2.91014	2.47281	2.48459	2.42239	2.43407
CST2	0.199995	0.201861	0.442869	0.446678	0.335046	0.338033		POM121L8P	0.0217087	0.0219241	0.00783445	0.00791258	0.0109735	0.0110828
APMAP	6.19438	6.20854	6.55429	6.56849	6.57802	6.59223		GUSBP11	2.3607	2.37228	2.26187	2.27324	2.20602	2.21728
ZNF337	3.73748	3.75077	3.80704	3.82037	3.9813	3.99475		LOC100130899	1.09923	1.1069	0.928134	0.934963	1.05313	1.06058
BCAS1	0	0	0.0178477	0.018025	0.0166917	0.0168577		CDK11B	3.91507	3.92848	3.60084	3.61402	3.64434	3.65755
CDH4	0.168482	0.170071	0.267275	0.269712	0.224571	0.226649		NBPF1	4.58362	4.59738	4.45006	4.46376	4.53917	4.55291
SLCO4A1	5.58534	5.43667	6.1773	6.31299	6.14662	6.28227		SLC44A5	0.0960784	0.0970076	0.0739082	0.0746285	0.0234409	0.0236734
COL9A3	7.26548	7.11452	8.35628	8.49338	8.6938	8.83099		LINC00623	0.335295	0.338283	0.293024	0.295674	0.296467	0.299144
KCNQ2	0.00917911	0.00927061	0.159266	0.160773	0.072422	0.0731281		NBPF9	3.30703	3.31994	3.08371	3.09638	3.0887	3.10137
DPY19L3	2.40312	2.41477	2.86705	2.87945	2.59229	2.60428		PMF1	4.88503	5.01809	4.2354	4.09188	4.23425	4.09074
LOC100134317	0.0646965	0.065329	0.373289	0.376574	0.127099	0.128315		SLC26A9	0.365743	0.36897	0.0441635	0.0445984	0.0237595	0.0239951
ZNF829	0	0	0.00614859	0.00620994	0.0171888	0.0173596		FAM72A	2.2024	2.21365	1.93838	1.949	2.00849	2.01929
FCGBP	0.0151625	0.0153134	0.0199371	0.0201351	0.0169599	0.0171285		SRGAP2	3.12282	3.13553	3.10081	3.1135	3.05205	3.06468
KCNN4	1.04495	1.05236	2.37337	2.38497	1.43476	1.44382		TDG	4.30818	4.32181	3.88178	3.89517	4.05903	4.07252
LYPD5	0.0354967	0.0358473	0.0381899	0.0385667	0.0357345	0.0360874		C2orf78	0.0471624	0.0476263	0.0205077	0.0207114	0.0286766	0.0289606
ZNF160	2.94336	2.95586	3.07247	3.08513	3.03024	3.04284		RGPD2	0.00515153	0.00520295	0	0	0	0
ZNF331	0.00737304	0.00744658	0.00794072	0.0080199	0.0148126	0.01496		CBWD2	4.08139	4.0949	3.89822	3.91161	4.01222	4.02569
SMIM17	0.0115855	0.0117008	0.0124726	0.0125968	0.0347125	0.0350555		LOC100134868	0.7241	0.729782	0.393404	0.396843	0.416827	0.420442
TXNDC16	1.46143	1.47059	2.11736	2.12842	1.88052	1.89099		ROCK1P1	1.22434	1.23257	0.904988	0.911695	1.20908	1.21724
CDKN3	6.8236	6.83783	7.8477	7.862	7.25389	7.26815		THOC1	4.41044	4.54177	2.91937	2.7884	2.98348	2.85161
KTN1	5.87478	5.88889	5.99285	6.00698	6.18183	6.19599		ENOSF1	3.82617	3.9544	2.71566	2.58785	2.53882	2.41414
PELI2	0.565258	0.569927	1.21399	1.22218	1.1069	1.11461		LINC00470	0.156687	0.158171	0.153826	0.155284	0.047736	0.0482055
GPHN	0.368439	0.371687	0.398797	0.402277	0.446544	0.45038		METTL4	2.16585	2.27383	1.10067	1.02154	1.135	1.0542
RGS6	0.422439	0.426096	0.872201	0.878731	0.888913	0.895534		NDC80	4.39716	4.52843	3.50429	3.36634	3.53462	3.39639
HEATR4	0.0165883	0.0167532	0.0442479	0.0446836	0.024985	0.0252327		SMCHD1	4.15467	4.28479	3.17922	3.04481	3.23502	3.09994
GALC	2.08021	2.09118	2.29098	2.30242	2.36518	2.37676		MYOM1	0.186509	0.188258	0.0861589	0.086995	0.0897019	0.0905714
NRDE2	2.62049	2.63252	2.64572	2.65779	2.81079	2.82311		TGIF1	5.74058	5.75467	5.19772	5.21168	5.13782	5.15177
TC2N	2.39764	2.40928	2.85645	2.86883	2.73303	2.74524		DLGAP1-AS1	2.75469	2.76693	2.21998	2.23127	1.9989	2.00968
UNC79	0.026253	0.0265132	0.0525553	0.0530713	0.0329764	0.0333023		ARHGAP28	0.0153143	0.0154666	0.0110157	0.0111255	0	0
PPP4R4	0.293242	0.295893	0.649207	0.654426	0.446094	0.449926		LAMA1	1.44944	1.5381	0.83979	0.77468	0.782477	0.720781
BCL11B	0.0580103	0.0585787	0.0944924	0.0954068	0.151937	0.153378		PTPRM	0.624067	0.629125	0.166011	0.167578	0.556072	0.560679
CCDC85C	3.24473	3.25757	3.65448	3.6677	3.82997	3.84332		NDUFV2	6.77393	6.91023	5.41112	5.26288	5.44099	5.29267
ASPG	0	0	0.111187	0.112257	0.0153558	0.0155086		ANKRD12	1.87535	1.88581	1.51862	1.52798	1.34516	1.35388
CEP170B	5.06429	5.07822	5.25754	5.27152	5.32471	5.33871		TWSG1	3.31925	3.44355	2.38111	2.25955	2.42043	2.29806
GOLGA8T	0.340416	0.343446	0.726229	0.731924	0.38176	0.38511		RALBP1	4.69422	4.82665	3.49673	3.35886	3.65976	3.52039
GOLGA8A	2.32946	2.34097	2.66347	2.67556	2.44972	2.46146		PPP4R1	4.60164	4.73373	3.41982	3.28272	3.40965	3.27265
PPIP5K1	2.60696	2.48104	3.16884	3.29168	3.16914	3.29199		VAPA	4.06067	4.19029	3.27481	3.13927	3.25668	3.12135
GOLGA6L4	0.22948	0.2316	0.245773	0.248031	0.271888	0.274364		GNAL	0.204593	0.206499	0.111252	0.112322	0.0801076	0.0808867
WASH3P	2.90028	2.91272	3.06058	3.07322	2.97694	2.98948		IMPA2	3.83928	3.9676	2.63919	2.51269	2.46901	2.34567
DDX11L10	0	0	0.0590808	0.0596596	0.0553127	0.0558553		C18orf61	0.0532363	0.0537589	0.0116338	0.0117497	0	0
LOC652276	2.28399	2.29541	2.55986	2.57179	2.78697	2.79926		TUBB6	0.159017	0.160522	0.0877648	0.088616	0.04989	0.0503803
NOMO1	4.03767	3.8954	4.63609	4.7683	4.72699	4.85954		SPIRE1	0.642452	0.647627	0.568996	0.57369	0.541895	0.546406
NOMO3	2.10129	2.11231	2.61632	2.62834	2.74643	2.75865		CEP76	4.23669	4.36722	2.80347	2.67424	2.75011	2.62174
PKD1P1	5.15127	5.16522	5.51611	5.53015	5.60597	5.62003		PTPN2	5.35721	5.49151	4.06595	3.92349	4.07697	3.93443
SNX29P1	0.0669739	0.0676282	0.140376	0.141713	0.0998699	0.100834		SEH1L	5.94085	6.07621	4.34687	4.20272	4.30458	4.16066
RRN3P1	1.73709	1.74715	2.25981	2.27118	2.07295	2.08391		CEP192	2.99896	3.11996	1.79053	1.68414	1.62188	1.52104
ATXN2L	6.42163	6.43582	6.65401	6.66823	6.76837	6.78259		LDLRAD4	0.0069721	0.00704165	0.00375775	0.00379528	0	0
RRN3P2	0.0842839	0.0851024	0.267367	0.269805	0.119722	0.120871		MC2R	0.0157359	0.0158924	0	0	0	0
ITGAX	0.263275	0.265679	0.843068	0.849439	0.578523	0.583281		ZNF519	0.634127	0.639249	0.176434	0.178094	0.211539	0.213506
CHD9	1.82113	1.83143	1.95302	1.96368	2.02511	2.03595		ANKRD20A5P	1.74566	1.84352	0.816968	0.753202	0.531795	0.486616
GRAP	0.0293613	0.0296519	0.193947	0.195761	0.128471	0.1297		CYP4F35P	0.960848	0.967846	0.601483	0.606393	0.526991	0.531399
GRAPL	0	0	0.0733201	0.0740348	0.314737	0.317562		CABLES1	1.15697	1.1649	0.615248	0.620248	1.1272	1.13501
LRRC37A2	0.756817	0.762694	0.946993	0.95392	0.941936	0.948837		KISS1R	0.0375567	0.0379273	0	0	0.0190211	0.01921
SPAG9	4.18723	4.2008	4.22787	4.24146	4.35313	4.36678		NDUFS7	4.78629	4.80013	4.39534	4.40902	4.72238	4.73619
NSUN5P2	2.17172	2.1829	2.21152	2.22279	2.37321	2.3848		RPS15	8.92174	8.93606	8.37392	8.38823	8.34672	8.36103
RASA4	0.34083	0.343862	0.439461	0.443245	0.364807	0.368026		MEX3D	2.55409	2.56601	2.20367	2.21492	2.48804	2.49985
LOC729732	0.310746	0.313539	0.467767	0.471756	0.330174	0.333122		ADAT3	1.0386	1.04598	0.953213	0.960172	0.927402	0.934227
TSPAN7	0.262063	0.264457	0.823301	0.829561	0.657995	0.663269		SNX6	4.41128	4.42496	4.09211	4.10563	3.92577	3.93919
ZNF674	0.660595	0.665885	0.733835	0.739576	0.767946	0.773889		HERC2P9	2.23127	2.24258	2.19531	2.20654	2.20044	2.21169
ZNF182	1.88927	1.89977	2.0647	2.07564	2.09936	2.11038		CHRNA7	0.519035	0.523387	0.192202	0.194	0.298792	0.301488
FTSJ1	4.82585	4.8397	4.89785	4.91172	4.97626	4.99016		CKMT1A	1.02618	1.03351	0.8748	0.881345	0.952664	0.95962
MAGED1	0	0	0.0237673	0.024003	0.0111571	0.0112682		SORD	4.84969	4.86355	4.58174	4.5955	4.461	4.47471
KLF8	0.173213	0.174844	0.260387	0.262767	0.242321	0.24455		TPSD1	0.0402309	0.0406276	0	0	0	0
ATP7A	0.98583	0.992954	1.16767	1.17565	1.21543	1.22362		PARN	4.48532	4.49903	4.16372	4.17728	4.42048	4.43416
PCDH19	0.0115934	0.0117089	0.0310233	0.0313302	0.0229207	0.0231481		CDH3	0.128232	0.129458	0.117847	0.118978	0.0333732	0.0337031
NXF4	0	0	0.00858764	0.00867326	0.00802974	0.00810981		HYDIN	0.0186873	0.018873	0.0018993	0.00191828	0.0017755	0.00179324
COL4A5	1.66532	1.67516	1.96976	1.98047	2.2241	2.23539		WWOX	3.9409	3.95432	3.8233	3.83665	3.60461	3.61779
AMOT	0.0497543	0.0502432	0.101316	0.102294	0.216013	0.218018		CDRT1	0.543085	0.547604	0.326622	0.329542	0.439672	0.443457
OCRL	3.72928	3.74256	3.87597	3.88935	3.94254	3.95597		CCDC144A	0.0665106	0.0671604	0.0156296	0.015785	0.0434109	0.0438384
GPC3	0.013852	0.0139898	0.0587425	0.059318	0.013944	0.0140828		CCDC144B	1.2719	1.28033	1.21096	1.21913	1.06323	1.07073
TKTL1	0.0227209	0.0229463	0.0244537	0.0246962	0.0453956	0.0458424		TRIM16L	2.12839	2.13947	1.90419	1.91473	1.94953	1.96019
GAB3	0	0	0.00647568	0.00654029	0.00605453	0.00611495		MYO1D	5.22671	5.24068	5.10558	5.11952	5.05116	5.06509
SMA5	1.14972	1.15762	1.43382	1.44288	1.32536	1.33401		CDC27	3.96539	3.97883	3.87941	3.8928	3.82972	3.84307
PIP5K1P1	0.00674387	0.00681115	0.0144906	0.0146347	0.0202787	0.0204801		VMP1	5.09247	5.1064	5.06175	5.07568	4.71278	4.72659
UTRN	3.23869	3.25153	3.52608	3.5392	3.44352	3.45656		CBX3	6.22446	6.23862	6.07905	6.0932	6.13427	6.14842
DNAJC13	3.71898	3.73225	3.79374	3.80706	3.74797	3.76126		POM121C	4.40483	4.41851	4.21066	4.22425	4.1121	4.12563
APOD	1.35939	1.26854	4.17117	4.30137	2.3445	2.45595		POMZP3	3.61648	3.62967	3.44217	3.45521	3.29668	3.30958
FAM157A	0.0493811	0.0498665	0.0530638	0.0535847	0.0977005	0.0986448		OR2A9P	6.92087e-05	6.99008e-05	0	0	0	0
ALDH3B1	1.00326	1.01047	1.23381	1.24208	1.57137	1.58091		ZNF596	0.451454	0.455326	0.197517	0.199362	0.417503	0.421124
CCND1	8.05815	8.07245	8.25643	8.27074	8.51184	8.52616		ZNF75D	1.79367	1.8039	1.47815	1.48737	1.63991	1.64967
VSTM5	1.41836	1.42736	1.73504	1.7451	1.80597	1.81623		GTF2H2	1.76043	1.77056	1.54717	1.55663	1.52265	1.53202
LOC100288778	3.80965	3.82299	3.90976	3.92317	3.97136	3.9848		PITX1	2.94487	2.95737	2.6114	2.62342	2.66144	2.67353
CAPRIN2	5.84143	5.85554	7.02594	7.04018	6.13951	6.15366		RFTN1	0.028912	0.0291982	0.0208181	0.0210247	0.0194713	0.0196647
BAZ2A	4.88516	4.89904	4.89185	4.90573	5.02973	5.04365		GDI2	6.02421	6.03835	5.65095	5.66503	5.68339	5.69747
TMEM87B	3.5841	3.59726	3.7146	3.72786	3.67362	3.68686		PROSER2	2.75334	2.76557	2.55538	2.5673	2.51411	2.52597
SUCLA2	5.15965	5.01212	5.87766	6.01293	5.92567	6.06101		TMEM236	0.00519751	0.0052494	0	0	0	0
BORA	3.234	3.24684	4.04111	4.0546	3.47447	3.48754		SLC10A6	0.0410074	0.0414117	0.0222121	0.0224325	0.0207791	0.0209854
KLF5	4.80074	4.65448	5.92131	6.05665	5.81436	5.94953		IBSP	0.0193536	0.0195459	0	0	0	0
KLF12	1.27864	1.28709	1.9107	1.92125	1.60254	1.61219		NAP1L5	0.425305	0.428983	0	0	0.0154762	0.0156301
MBNL2	3.76501	3.77832	4.09952	4.11304	3.89154	3.90493		TIGD2	1.68249	1.69239	1.28208	1.29055	1.634	1.64375
ABHD13	1.7452	1.75529	2.29503	2.30647	1.94139	1.95202		SMARCAD1	3.01713	3.02972	2.8285	2.84085	2.73925	2.75147
MCF2L	2.12819	2.13928	2.9319	2.94438	2.48176	2.49355		ADH5	4.84663	4.86049	4.41563	4.42932	4.47586	4.48957
F10	0.0979745	0.0989214	0.381311	0.384658	0.294301	0.296961		ADH6	0.0223654	0.0225873	0	0	0	0
ADPRHL1	1.9967	1.88431	2.7188	2.83625	2.70215	2.81936		TRMT10A	1.06975	1.07728	0.94563	0.95255	0.970556	0.977603
LINC00565	0.0119071	0.0120257	0.0752562	0.0759893	0.0238762	0.0241129		SLC9B2	1.6299	1.63963	1.29692	1.30545	1.19901	1.20713
BFSP1	2.59679	2.47105	4.0415	4.17101	3.77737	3.90527		AIMP1	3.81478	3.82812	3.29435	3.30725	3.51942	3.53253
OVOL2	3.49971	3.5128	3.5331	3.54622	3.84277	3.85613		RPL34	7.6186	7.63288	6.89305	6.90728	7.08837	7.10263
ACSS1	0.0595181	0.060101	0.247798	0.250073	0.0807799	0.0815653		SEC24B	3.09116	3.10384	3.00393	3.01651	2.95711	2.96962
TSHZ2	0.354958	0.358101	1.16783	1.17582	0.612058	0.617037		CASP6	3.52992	3.65602	2.79585	2.66674	2.76234	2.63377
EEF1A2	0.0149645	0.0151134	0.0161053	0.0162655	0.0299704	0.030267		GAR1	3.95827	3.9717	3.63052	3.64372	3.57737	3.59053
LOC400684	0.455452	0.459352	0.484533	0.488643	0.629909	0.635004		LRIT3	0.0400005	0.040395	0.00871156	0.00879841	0.0162456	0.0164071
ZNF529	1.92398	1.93456	2.26144	2.27281	2.04915	2.06005		ENPEP	0.42222	0.425876	0.273447	0.275935	0.376965	0.380278
NLRP4	0.0233928	0.0236248	0.0742654	0.0749891	0.0695419	0.0702206		AP1AR	2.77726	2.78953	2.49145	2.50326	2.34778	2.35933
GPR137C	0.257135	0.259488	0.314231	0.317052	0.289626	0.292247		METTL14	2.4896	2.50141	2.27249	2.28389	2.28417	2.29559
KIAA0586	2.19777	2.20901	2.21051	2.22178	2.36632	2.3779		C4orf3	3.42294	3.43596	2.96825	2.98078	2.94461	2.95711
GPR65	0	0	0.0135638	0.0136988	0.0126837	0.01281		MAD2L1	4.37452	4.38818	3.92675	3.94016	3.80996	3.8233
SERPINA1	2.04998	1.93618	3.41588	3.54104	3.40195	3.52699		ANKRD50	1.51584	1.52519	1.3886	1.39749	1.36084	1.36962
JAG2	0.581226	0.586002	0.997261	1.00444	0.9185	0.925278		ELMOD2	0.35003	0.353135	0	0	0	0
LOC646214	0.0925199	0.0934158	0.156643	0.158126	0.102802	0.103794		SMARCA5	3.92335	3.93676	3.63345	3.64666	3.51832	3.53143
SNX29P2	0	0	0.0415193	0.0419285	0.0195592	0.0197534		ABCE1	4.25401	4.26762	3.86141	3.87478	3.75999	3.77329
LOC643802	0.0915384	0.0924251	0.212381	0.214355	0.299464	0.302166		LSM6	4.12014	4.25008	3.21962	3.08472	3.42888	3.29169
TBC1D3F	0.762466	0.768376	0.916181	0.922947	1.25237	1.26072		TMEM184C	3.25848	3.27134	2.91923	2.9317	3.08096	3.09363
ARL17A	1.30278	1.31133	1.72578	1.73582	1.48875	1.498		C4orf46	1.60836	1.61802	1.09785	1.10551	1.05884	1.06633
TRIM74	0.0910828	0.0919652	0.254411	0.256742	0.219006	0.221036		NAF1	2.6083	2.62031	2.46284	2.4746	2.59304	2.60503
ZNF674-AS1	1.20579	1.21394	1.42108	1.43009	1.38275	1.39162		CPE	0.0121711	0.0122923	0	0	0	0
EDA2R	2.63564	2.64769	3.15648	3.16923	3.02304	3.03563		CLCN3	3.55669	3.56983	3.34535	3.3583	3.44627	3.45931
OGT	5.49705	5.51109	6.18479	6.19895	5.98928	6.00341		MFAP3L	0.0971891	0.0981287	0.00522884	0.00528103	0.00976137	0.00985865
LOC100132741	0.030797	0.0311016	0.0330968	0.0334239	0.120093	0.121245		ING2	3.03427	3.04688	2.63601	2.64806	2.6712	2.68331
ARMCX2	0.05159	0.0520967	0.140059	0.141393	0.186597	0.188346		TRAPPC11	3.19188	3.20467	2.91682	2.92929	2.89777	2.9102
ARMCX5	2.34613	2.35768	2.51131	2.52316	2.49942	2.51125		SPATA19	0.0395925	0.039983	0	0	0	0
PAK3	0.0211902	0.0214005	0.0673718	0.0680298	0.0423575	0.0427748		VPS26B	2.86732	2.87972	2.57125	2.5832	2.75086	2.76309
TFDP3	0	0	0.0195935	0.0197881	0.0183277	0.0185098		TMEM191B	1.24553	1.25384	1.03472	1.04209	0.911412	0.918153
ZNF185	2.70613	2.7183	3.77356	3.78687	3.00358	3.01615		DDT	5.83109	5.8452	5.15612	5.17008	5.48447	5.49851
DNASE1L1	2.28893	2.30035	2.9712	2.98373	2.82901	2.84135		PDE4DIP	3.47567	3.48874	3.14124	3.15398	3.07025	3.08291
CDYL	4.27731	4.29093	4.56806	4.58181	4.58975	4.60351		SEC22B	4.80356	4.8174	4.6797	4.6935	4.70654	4.72034
STX11	0.463596	0.467556	0.544352	0.548879	0.466421	0.470401		NBPF10	1.32927	1.33793	1.24177	1.25007	1.25302	1.26137
ARID1B	3.25619	3.26905	3.27168	3.28455	3.72511	3.73838		PMF1-BGLAP	1.37735	1.38619	1.19465	1.20275	0.864646	0.871135
MAP3K4	3.04306	3.05568	3.29414	3.30704	3.32021	3.33313		FGD6	1.47956	1.48878	1.08949	1.09712	1.0194	1.02669
TBP	3.84396	3.85732	3.93197	3.94539	4.04	4.05348		RPL23AP7	3.79312	3.80644	3.49968	3.51277	3.71997	3.73324
SOX14	0	0	0.0623022	0.0629118	0.0725508	0.0732582		USP14	5.39972	5.53411	3.85586	3.71489	3.85262	3.71167
PIK3CA	2.61474	2.48867	3.50681	3.63272	3.44961	3.57506		YES1	5.24515	5.37919	4.02436	3.88217	4.01644	3.87431
GPRIN2	1.65847	1.6683	2.03417	2.04504	2.28539	2.29681		MYL12A	7.457	7.59375	6.1399	5.99016	5.96816	5.81872
MALAT1	4.6481	4.66188	5.24689	5.26087	5.02277	5.03668		ZBTB14	2.32714	2.33865	1.93651	1.94713	1.895	1.90551
ORAOV1	3.86385	3.87722	4.06051	4.074	4.41451	4.4282		CHMP1B	4.90806	5.04119	3.74082	3.60076	3.76221	3.62197
ANO1	5.4537	5.46773	6.08048	6.09463	5.52586	5.5399		MPPE1	2.11008	2.12113	1.60202	1.61167	1.60888	1.61855
NBPF14	3.06675	3.0794	3.27047	3.28334	3.14409	3.15682		AFG3L2	5.5652	5.69993	4.08276	3.94019	4.36388	4.21964
IQSEC3	0	0	0.00868169	0.00876824	0.00406433	0.00410491		PSMG2	6.4203	6.55628	5.04003	4.89289	4.87916	4.73259
LOC374443	2.02988	2.04074	2.38633	2.39795	2.44825	2.45999		TMEM241	1.47555	1.48476	0.945778	0.952699	1.27392	1.28236
NUDT4P1	5.53105	5.5451	6.0085	6.02263	5.64466	5.65873		CTDP1	2.65379	2.66587	2.30649	2.31795	2.62941	2.64145
MRPL42	4.53192	4.54566	4.96168	4.97558	4.83358	4.84743		MUM1	2.34443	2.35597	2.04966	2.06056	2.29489	2.30633
TPTE2	0.0217239	0.0219395	0.200504	0.202375	0.0927239	0.0936217		UQCR11	4.96818	4.98208	4.59233	4.60609	4.86447	4.87833
USP12	3.26634	3.27921	3.6541	3.66732	3.54251	3.55563		SCAMP4	3.91187	3.92528	3.71042	3.72368	3.83107	3.84442
SUPT20H	4.33937	4.19526	4.92852	5.06171	5.05566	5.18922		ACACA	5.29149	5.30548	4.80204	4.81589	4.75406	4.76788
TRPC4	0.0493315	0.0498164	0.130845	0.132095	0.114263	0.115361		NSF	3.92423	3.93765	3.7355	3.74878	3.7945	3.80782
SUGT1	4.85153	4.86539	5.03083	5.04475	4.91178	4.92566		CCZ1B	3.70419	3.71744	3.33498	3.34792	3.40122	3.41422
DCT	0.0129155	0.0130441	0.0276699	0.0279439	0.038657	0.0390384		OR2A20P	0.036174	0.0365312	0	0	0	0
RAP2A	2.66451	2.67661	3.09496	3.10764	2.85973	2.87212		FAM66E	0.0217627	0.0219787	0	0	0	0
DCUN1D2	2.61657	2.49047	3.46866	3.59427	3.18091	3.30388		CXorf40B	4.07957	4.09308	3.80338	3.81671	3.93412	3.94754
FKBP1A-SDCBP2	0.728828	0.734538	0.912281	0.919027	1.15157	1.15948		FAM223A	0.194322	0.196138	0.0548024	0.05534	0.148803	0.150216
AURKA	3.68739	3.54777	4.86826	5.00126	4.69566	4.82809		SERF1B	0.0893617	0.090228	0.0297859	0.0300807	0.0283601	0.0286409
LAMA5	2.25916	2.14026	3.8187	3.94688	3.46617	3.59176		LOC647859	0.132421	0.133686	0	0	0.067982	0.0686459
RBBP8NL	0.193523	0.195333	0.37156	0.374832	0.316974	0.319817		GTPBP4	4.74811	4.76193	4.58609	4.59985	4.60632	4.62009
PPDPF	8.58595	8.60026	8.69449	8.70881	8.76471	8.77903		USP17L20	0.0193264	0.0195184	0	0	0	0
KATNAL2	0.220436	0.222479	0.300896	0.303609	0.283102	0.28567		C4orf36	0.727126	0.732826	0.536949	0.541426	0.610817	0.615788
GRIK5	0.147809	0.149214	0.265241	0.267662	0.375542	0.378845		H2AFZ	7.73741	7.8743	6.83571	6.68511	6.90262	6.75195
PHLDB3	3.70053	3.71378	3.87825	3.89164	3.91092	3.92433		BDH2	2.07406	2.08502	1.74103	1.75111	1.87696	1.88742
ZNF347	0.00626517	0.00632769	0.013465	0.013599	0.0125913	0.0127167		TET2	1.36759	1.45335	0.602542	0.552427	0.652711	0.59923
STRC	0.030558	0.0308603	0.0650572	0.0656932	0.0459179	0.0463698		CYP2U1	1.08972	1.09735	0.587235	0.592051	0.995492	1.00266
LOC440300	0.199545	0.201407	0.276553	0.279067	0.299173	0.301873		OSTC	5.59776	5.73255	4.75631	4.61023	4.9029	4.75625
CLEC18C	0	0	0.0164364	0.0165998	0.0153728	0.0155257		TIFA	1.59169	1.6013	1.25667	1.26503	1.20926	1.21742
ARL17B	0.117066	0.11819	0.19412	0.195935	0.404564	0.408088		LOC645513	2.40194	2.41359	2.06715	2.0781	2.04136	2.05224
ARSD	2.44162	2.45334	2.68966	2.7018	2.77957	2.79184		BBS12	0.844317	0.850695	0.750787	0.756628	0.68433	0.689769
SMPX	0	0	0.13192	0.13318	0.261496	0.263886		RPS3A	9.73903	9.87638	9.05457	8.90286	9.17043	9.0187
PORCN	2.86545	2.87784	3.60234	3.61552	3.08266	3.09532		FGG	0.0899434	0.0908151	0.0777857	0.0785427	0.0185588	0.0187432
WDR45	4.84186	4.85571	5.26091	5.27489	5.51916	5.53321		TMEM144	1.26764	1.27605	0.808648	0.814825	0.886937	0.893547
PAGE4	0	0	0.0916302	0.0925178	0.0859281	0.086762		ETFDH	1.57792	1.58749	1.35665	1.36541	1.22917	1.23742
FRMD8P1	0	0	0.0181509	0.0183312	0.0337573	0.0340909		SPCS3	3.14354	3.15628	2.96236	2.97488	2.77194	2.78421
BRWD3	1.63587	1.64562	1.65578	1.66559	1.77377	1.78394		STOX2	0.0243469	0.0245883	0.00659771	0.00666354	0.0184274	0.0186105
FAM199X	2.70468	2.71685	2.80319	2.8155	2.75546	2.7677		FAT1	4.20296	4.33332	3.02379	2.89136	3.30583	3.16994
TMEM164	2.46071	2.47247	2.73688	2.74909	2.59229	2.60427		THYN1	4.46553	4.47924	4.10156	4.11508	4.42797	4.44167
CAPN6	0	0	0.0257598	0.0260151	0.0161083	0.0162685		ADSL	5.1186	5.13255	4.88498	4.89885	4.95064	4.96453
TENM1	0.0235766	0.0238104	0.0571084	0.0576682	0.0804956	0.0812783		CDK11A	3.21244	3.22525	3.06704	3.07969	3.14893	3.16168
MAMLD1	0.0193364	0.0195285	0.090657	0.0915354	0.0259055	0.0261622		SRGAP2C	2.58281	2.59478	2.31599	2.32748	2.34985	2.3614
RPP40	4.59451	4.60827	4.74043	4.75425	4.85503	4.86889		NBPF11	0.105579	0.106597	1.51425e-07	1.5294e-07	0.0241799	0.0244197
C4B	3.44741e-05	3.48188e-05	3.798e-05	3.83598e-05	3.52909e-05	3.56438e-05		NUP37	4.51458	4.52831	4.27587	4.28949	4.26508	4.27869
AGPAT4-IT1	0.0163554	0.016518	0.287986	0.290595	0.171508	0.173124		TYMS	5.69899	5.83396	3.95034	3.80867	3.57552	3.4369
B4GALT4	3.96027	3.81853	4.68294	4.81533	4.60597	4.73808		LPIN2	3.10838	3.2306	2.26822	2.14911	2.43431	2.31167
PDIA5	4.34961	4.36326	4.84869	4.86255	4.63876	4.65254		RAB12	3.00253	3.12357	1.9756	1.86379	1.90384	1.79405
ACAD11	2.97884	2.84703	3.58484	3.71137	3.90861	4.03735		NAPG	3.40929	3.53439	2.69392	2.56647	2.48238	2.35878
WDR49	0	0	0.01221	0.0123316	0.0339872	0.034323		RIOK3	4.10693	4.12046	3.62055	3.63374	3.96427	3.97771
KCNMB3	0.235179	0.237348	0.605211	0.610145	0.70674	0.712317		VPS4B	3.64962	3.66283	3.30663	3.31954	3.56181	3.57496
MUC20	0.360116	0.363299	0.454087	0.457978	0.463779	0.46774		WDR18	3.73201	3.74529	3.3737	3.38668	3.39014	3.40313
CREBZF	3.51315	3.52625	3.87262	3.886	3.78333	3.79665		ATP5D	5.61637	5.63043	5.31863	5.33263	5.57782	5.59188
MAML2	1.08457	1.09218	1.38832	1.39721	1.30574	1.31431		DAZAP1	5.35448	5.36849	5.0693	5.08323	5.26679	5.28077
LOC574538	0.01005	0.0101501	0.010821	0.0109289	0.0101188	0.0102197		PRMT7	2.60557	2.61758	2.20584	2.2171	2.26961	2.281
CLEC2D	0.758267	0.764152	0.958126	0.96511	1.05433	1.06179		USP32P1	0.452465	0.456343	0.441734	0.445534	0.433336	0.437074
SLCO1A2	0.00730163	0.00737446	0.0117825	0.0118999	0.00784382	0.00792205		PITRM1	4.81008	4.82392	4.14465	4.1582	4.29019	4.30381
PLGLB2	0.00469473	0.0047416	0.00519951	0.00525141	0.0241455	0.0243849		TUBAL3	0.0182329	0.0184141	0	0	0	0
DDX11L2	0.670127	0.675477	0.679715	0.685125	0.853531	0.859959		KIN	1.39098	1.39988	1.29657	1.3051	1.33464	1.34332
RNF6	4.606	4.61977	4.90931	4.92319	5.10882	5.12276		UPF2	2.63701	2.64907	2.47685	2.48863	2.57792	2.58989
LINC00571	0.924725	0.931536	1.01667	1.02395	1.12623	1.13402		EXOSC9	3.78429	3.79761	3.49384	3.50693	3.50653	3.51962
TGDS	3.53587	3.54899	4.50847	4.52219	3.90989	3.92329		FGF2	0.00415823	0.00419975	0	0	0	0
PCID2	4.57012	4.58387	5.33034	5.34434	4.92323	4.93712		PPID	4.42182	4.43551	3.89732	3.91071	4.09233	4.10585
TMCO3	4.53763	4.55137	5.07299	5.08692	4.86421	4.87808		ZNF143	2.69091	2.70305	2.50508	2.51692	2.30528	2.31675
SPTLC3	0.0296694	0.0299631	0.108809	0.109857	0.108979	0.110028		ACAD8	2.81582	2.82814	2.53859	2.55049	2.60085	2.61285
RRBP1	5.79918	5.81327	6.2094	6.22356	5.98507	5.9992		UBE2L3	5.35155	5.36556	5.01448	5.0284	4.98654	5.00044
ZNF217	3.36004	3.373	3.37775	3.39073	3.56791	3.58106		MYL12B	8.77524	8.91245	7.67907	7.52785	7.5076	7.35647
PTK6	3.2201	3.0852	4.09144	4.22123	4.17174	4.30195		C18orf8	3.96975	4.09886	3.02229	2.88988	3.36798	3.23142
ANKRD27	4.49614	4.50986	4.76219	4.77602	4.73482	4.74864		IER3IP1	3.5898	3.60297	2.98357	2.99612	3.19002	3.20281
ETV2	0.765469	0.771397	0.860813	0.867282	0.977073	0.984153		CNN2	5.44568	5.4597	4.82397	4.83782	5.01184	5.02576
ZNF585A	1.81899	1.82929	1.87238	1.88283	2.18599	2.1972		MIDN	3.98777	4.00122	3.67685	3.69009	3.53101	3.54413
ZNF780B	1.61426	1.62394	1.6559	1.66572	1.65478	1.66459		KLF16	3.02501	3.03761	2.84135	2.85371	2.95812	2.97063
ETHE1	5.63121	5.64528	5.69132	5.7054	5.80507	5.81917		CSNK1G2	3.91377	3.92718	3.77542	3.78873	3.68796	3.7012
TTYH1	0.0323874	0.0327076	0.0688601	0.0695324	0.0956786	0.096604		CTAGE4	0.466231	0.47021	0.417255	0.420873	0.384835	0.388208
ARID4A	2.03628	2.04715	2.3316	2.34312	2.30097	2.31242		IDI2-AS1	0.547526	0.552075	0.528464	0.532882	0.42012	0.42376
KIF26A	0.0083259	0.00840892	0.0267402	0.0270051	0.0208732	0.0210805		ATP5C1	6.08806	6.1022	5.83322	5.84733	5.92577	5.93989
SPN	0.0242804	0.0245211	0.0645147	0.0651455	0.0244624	0.0247049		DHTKD1	2.60618	2.61819	2.35067	2.36222	2.37539	2.38699
MYLPF	0.164425	0.165978	0.332529	0.335496	0.265535	0.267959		PPA2	4.35875	4.48984	3.4027	3.26577	3.55529	3.41686
YY2	1.21171	1.21988	1.59743	1.60705	1.60234	1.61199		NEUROG2	0.0129827	0.013112	0	0	0	0
RPGR	2.03754	2.04842	2.2524	2.26375	2.11208	2.12313		CCNA2	4.10544	4.2353	3.52517	3.38702	3.31355	3.17758
ITIH6	0.078144	0.0789045	0.32504	0.327947	0.243887	0.246129		NUDT6	1.54688	1.55634	1.30401	1.31257	1.37631	1.38516
FAAH2	1.02843	1.03577	1.34764	1.35637	1.10525	1.11295		SMAD1	2.21317	2.22444	2.06025	2.07118	2.16222	2.17338
HMGN5	0.526542	0.530946	1.05312	1.06057	0.996538	1.00372		ARHGAP10	1.94121	1.95184	1.78188	1.79208	1.81827	1.82856
SRPX2	0.118076	0.119209	0.166643	0.168216	0.131454	0.132709		TMEM154	0.0357451	0.0360981	0	0	0	0
MAGEC3	0	0	0.016791	0.0169579	0.0466102	0.0470688		FNIP2	1.15206	1.15997	0.840069	0.846423	1.03067	1.03801
DKC1	5.92742	5.94155	6.09775	6.1119	6.11306	6.12721		FAM210A	2.78627	2.90463	1.68658	1.58353	1.66962	1.56715
C4B_2	3.50562e-05	3.54068e-05	3.79147e-05	3.82938e-05	3.55366e-05	3.5892e-05		NPC1	4.33453	4.34817	3.8449	3.85826	3.69783	3.71108
LOC100507557	0.0616723	0.0622759	0.125254	0.126453	0.111743	0.112818		IDI1	4.47438	4.60598	3.59366	3.45488	3.22381	3.08886
AGPAT4	0.142511	0.143868	0.682235	0.687661	0.460449	0.464386		UBE2D3	5.59388	5.60794	5.42367	5.43769	5.37459	5.3886
FRMD1	0	0	0.0434323	0.0438601	0.0102675	0.0103698		MMAA	0.488453	0.492591	0.361398	0.364591	0.396169	0.399629
NPHP3-ACAD11	0.874205	0.880747	1.21013	1.2183	0.964308	0.971324		RNMT	3.69683	3.82418	2.41068	2.28851	2.41376	2.29153
CLDN18	0.0425688	0.0429882	0.0991431	0.100101	0.0762551	0.0769976		ANKRD29	0.662119	0.667419	0.172982	0.174611	0.253851	0.256177
PDCD10	5.6271	5.64117	5.88786	5.90197	5.85011	5.86422		WDR37	1.53336	1.54277	1.27826	1.28672	1.30005	1.30859
ZNF639	2.92478	2.79373	3.97359	4.10272	3.98378	4.11297		RBM17	3.97576	3.98921	3.66285	3.67608	3.7254	3.73868
CLDN1	1.99672	1.88433	2.73139	2.849	2.90201	3.02186		USP17L15	0.0361948	0.0365522	0.0195935	0.0197881	0.0183277	0.0185098
YAP1	5.98042	5.99455	6.48683	6.50102	6.64057	6.65478		PYURF	5.04496	5.05888	4.53955	4.55329	4.48214	4.49585
POM121L1P	0.0143273	0.0144698	0.0457968	0.0462475	0.0144274	0.014571		ARFIP1	2.74948	2.76171	2.7051	2.71727	2.60313	2.61513
SLC6A12	0.127855	0.129078	0.20545	0.207364	0.190681	0.192466		IRF2	1.6272	1.63692	1.5307	1.5401	1.60381	1.61346
WNK1	5.79857	5.81267	6.13057	6.14472	6.17947	6.19362		MC5R	0.047501	0.0479682	0	0	0	0
LIMS3-LOC440895	0	0	1.4707e-06	1.4854e-06	1.3749e-06	1.38865e-06		POLR2E	4.22623	4.23982	3.90204	3.91544	4.03221	4.04569
PROSER1	4.73446	4.74828	4.95965	4.97355	5.01661	5.03053		NUDT5	5.00179	5.0157	4.64493	4.65871	4.73676	4.75058
TDRD3	2.64668	2.65875	2.98891	3.00146	2.95687	2.96938		LARP7	3.79474	3.80806	3.47401	3.48708	3.36315	3.37612
CUL4A	5.135	5.14895	5.82555	5.83966	5.56295	5.57701		CDC123	5.17078	5.18474	4.92255	4.93643	4.87788	4.89175
UPF3A	5.00728	5.02119	5.52246	5.53651	5.11806	5.13201		GSTCD	2.02692	2.03777	1.38106	1.38992	1.58384	1.59342
ISM1-AS1	0.0621932	0.0628017	0.130607	0.131856	0.122488	0.123662		FHDC1	1.32628	1.33493	0.748723	0.754552	0.860352	0.866818
ZNF133	3.68444	3.69768	3.76993	3.78324	3.80183	3.81516		TTC39C	2.01349	2.0243	1.61347	1.62315	1.76103	1.77116
L3MBTL1	1.04773	1.05516	1.56091	1.57041	1.39061	1.39951		ADNP2	3.26053	3.27339	3.13458	3.14731	3.12318	3.1359
SRMS	0.0204342	0.0206371	0.106702	0.10773	0.0608293	0.0614249		TRIM2	2.16579	2.17696	1.9236	1.93418	1.98172	1.99246
RGS9BP	0.153493	0.154948	0.258784	0.261151	0.268876	0.271327		CASP3	3.62014	3.63333	3.28182	3.29471	3.3079	3.32081
CEBPG	5.11682	5.13076	5.3254	5.3394	5.34802	5.36202		SERPINB7	0.0306984	0.0310021	0	0	0	0
ZNF780A	2.83763	2.84999	2.96129	2.97381	2.99275	3.00531		CAMK1D	0.103179	0.104175	0.0564495	0.057003	0.0870309	0.0878752
OSCAR	0.17647	0.17813	0.53082	0.535254	0.637919	0.643065		SPARCL1	0.0100474	0.0101475	0	0	0	0
FAM106A	0.78679	0.792842	0.879314	0.885884	0.798452	0.804571		NPNT	0.00633297	0.00639616	0	0	0	0
MBTPS2	2.9739	2.98643	3.01176	3.02434	3.0695	3.08215		OSBPL1A	3.1468	3.26942	2.43559	2.31292	2.57861	2.45319
ZNF630	0.807113	0.813281	0.91253	0.919276	1.0569	1.06438		SERPINB2	4.87406	4.88793	4.77566	4.78949	4.80853	4.82238
MAGED2	5.18062	5.19458	6.07481	6.08895	5.72564	5.73973		TBC1D3C	0.0281276	0.0284062	0	0	0	0
SYTL4	0.846245	0.852633	1.16166	1.16962	1.04421	1.05162		TMLHE	4.0796	4.20933	3.09271	2.95938	3.21561	3.08076
CLDN2	0.1249	0.126096	0.201183	0.20306	0.153027	0.154478		MND1	3.32277	3.4471	2.57179	2.4465	2.62255	2.49634
ATP6AP1	5.23827	5.25225	5.29897	5.31297	5.54549	5.55954		SERPINB10	0.0268768	0.0271431	0	0	0	0
FOXQ1	4.29547	4.30909	4.53465	4.54839	4.81151	4.82535		IMPACT	3.46336	3.47642	2.85291	2.86528	3.00635	3.01893
SHPRH	0	0	0.00865163	0.00873788	0.00404988	0.00409033		SMAD7	4.0331	4.04658	2.98191	2.99446	3.63708	3.65028
SYNJ2	3.23222	3.24506	3.8638	3.87717	3.30403	3.31693		PIK3C3	2.92137	2.93384	2.76782	2.78008	2.89307	2.9055
UBA5	3.94168	3.9551	4.12704	4.14058	4.08162	4.09513		SLC14A1	0.173301	0.174933	0.142557	0.143914	0.0918555	0.0927452
DZIP1L	1.65515	1.66497	2.09794	2.10895	1.79612	1.80635		PSTPIP2	3.2575	3.27036	2.75737	2.76961	2.88047	2.89289
SERPINI1	1.49577	1.39952	2.45175	2.56508	2.33848	2.44981		ATP5A1	7.32468	7.33895	6.84077	6.855	6.93551	6.94975
TBL1XR1	3.14265	3.00868	3.82117	3.94936	3.98105	4.11022		HAUS1	4.02997	4.15942	3.44848	3.31109	3.20441	3.06969
MFN1	3.66987	3.5304	4.66691	4.79924	4.49269	4.62435		C18orf25	2.21464	2.22592	1.96192	1.97261	2.17089	2.18207
CLDN16	0	0	0.0284155	0.0286969	0.00891509	0.00900396		USP17L6P	0.0531074	0.0536288	0.0288099	0.0290951	0.0269574	0.0272244
FGF3	0	0	0.104293	0.105299	0.0594345	0.0600166		SEC11C	5.11732	5.13126	4.22903	4.24263	4.81632	4.83017
SYTL2	0.463872	0.467834	0.587656	0.592475	0.587385	0.592202		KIAA1468	2.68035	2.69247	2.58318	2.59515	2.64776	2.65984
RAD52	3.38319	3.39618	3.62	3.63319	3.52621	3.53932		TNFRSF11A	0.646244	0.651443	0.518207	0.522554	0.638594	0.643745
LINC00612	0.166042	0.167609	0.265511	0.267934	0.214841	0.216836		INO80C	3.81687	3.83021	3.6098	3.62299	3.34266	3.3556
PYROXD1	2.50642	2.51826	2.72248	2.73467	2.70315	2.71531		C18orf21	3.17814	3.19092	2.83038	2.84273	3.0847	3.09737
PSPC1	4.6076	4.62137	5.01365	5.02756	4.69223	4.70603		MOCOS	4.04038	4.16989	3.20998	3.07519	3.39542	3.25858
MIPEPP3	1.36391	1.3727	1.78028	1.79047	1.96415	1.97484		TPGS2	4.25144	4.26504	3.78877	3.80209	4.06252	4.07602
NHLRC3	2.73516	2.74737	3.0647	3.07735	2.98628	2.99884		SORBS2	0.267556	0.269996	0.0950658	0.0959855	0.0848159	0.0856394
GAS6-AS1	0.690557	0.696035	1.39811	1.40703	0.894332	0.900982		TLR3	0.05649	0.0570439	0.0205362	0.0207401	0	0
CHAMP1	4.17671	4.19027	5.20009	5.21406	4.56279	4.57654		CYP4V2	0.561181	0.565823	0.154875	0.156343	0.231114	0.233248
C20orf96	2.68056	2.69269	3.0166	3.02919	3.25084	3.2637		B4GALT6	1.203	1.21114	1.1486	1.15649	1.02742	1.03475
TGM3	0	0	0.0466354	0.0470942	0.0436444	0.0440742		SLC25A52	0.0271157	0.0273843	0	0	0	0
ENTPD6	5.432	5.44603	5.91446	5.92858	5.67464	5.68871		RNF125	0.00480284	0.00485078	0	0	0	0
NUDT19	0.00982338	0.00992127	0.0105773	0.0106827	0.0294714	0.0297631		ZNF24	2.7055	2.71767	2.58346	2.59543	2.62565	2.63769
CYP2F1	0	0	0.0178658	0.0180433	0.0332299	0.0335583		TXNL1	5.25519	5.26917	4.9648	4.9787	5.06938	5.08331
APOC1P1	0	0	0.0384779	0.0388575	0.0601431	0.0607321		WDR7	1.45528	1.46442	1.35493	1.36369	1.40782	1.41678
HAS1	0.0703116	0.0709977	0.343547	0.3466	0.124985	0.126181		FECH	1.70388	1.71384	1.46486	1.47403	1.65271	1.66251
ATP2A1	0.857355	0.863805	1.06249	1.06999	0.892903	0.899545		NARS	6.0195	6.03363	5.57151	5.58556	5.84901	5.86312
INE1	1.07443	1.08199	1.71344	1.72343	1.5589	1.5684		LOC100505549	0.465264	0.469236	0.361254	0.364446	0.364364	0.36758
SSX6	0	0	0.0525453	0.0530612	0.0248052	0.0250511		ALPK2	0.0305266	0.0308287	0	0	0.00774768	0.00782495
INGX	0	0	0.0279655	0.0282424	0.0261666	0.0264259		CDH2	0.0130594	0.0131894	0.0070489	0.00711921	0	0
ATRX	2.56842	2.58037	2.60929	2.6213	2.7394	2.75162		DSC3	0.0201762	0.0203765	0.0130797	0.0132099	0.00407558	0.00411628
ALG13	2.83554	2.8479	3.08314	3.09581	2.96915	2.98168		DSG1	0.0103921	0.0104956	0	0	0	0
CT45A5	0.0695432	0.070222	0.145718	0.147103	0.114787	0.11589		DSG4	0.00805097	0.00813126	0	0	0	0
CD99L2	2.00236	2.01315	2.31516	2.32664	2.34899	2.36053		POLI	1.34007	1.34877	1.13988	1.14773	1.16095	1.1689
MPP1	0	0	0.0433512	0.0437782	0.0405696	0.0409696		C18orf54	0.83681	0.843145	0.588702	0.593528	0.650775	0.656003
SLC35D3	0.0250135	0.0252614	0.066375	0.0670235	0.0376081	0.0379793		RAB27B	0.127044	0.12826	0.0801187	0.0808978	0.0673121	0.0679697
ARHGAP31	1.91949	1.93006	2.48684	2.49864	2.1367	2.1478		CCDC68	0.937104	0.94398	0.793438	0.799528	0.756492	0.762367
NPHP3	1.74136	1.75144	2.56953	2.58147	2.24498	2.25632		MCM10	2.03203	2.04289	1.7104	1.72038	1.79539	1.80563
A4GNT	0	0	0.0725394	0.0732467	0.0343656	0.0347052		PHYH	3.20431	3.21712	2.86529	2.87768	3.05231	3.06495
BCHE	0	0	0.012993	0.0131223	0.0121508	0.0122718		SEPHS1	4.18652	4.20009	3.81816	3.8315	3.86819	3.88157
ERC1	3.87487	3.88825	4.02877	4.04225	4.08369	4.0972		CXXC1	3.15042	3.16316	2.48661	2.49841	2.68053	2.69266
A2M-AS1	0.329114	0.332054	0.535688	0.540156	0.591066	0.595907		SKA1	2.4752	2.48699	2.20451	2.21576	2.08769	2.09868
ZDHHC20	3.03056	2.89804	4.0106	4.13994	3.81456	3.94271		ME2	3.65397	3.66719	3.11836	3.13107	3.33904	3.35198
FARP1	0.022962	0.0231898	0.0788452	0.0796123	0.0627194	0.063333		ELAC1	1.77851	1.7887	1.60309	1.61274	1.66729	1.67714
LAMP1	6.61857	6.4682	7.52851	7.6653	7.278	7.41466		TIMM21	3.07096	3.08361	2.47501	2.4868	2.64825	2.66032
GAS6	6.21551	6.22967	7.26987	7.28413	6.42757	6.44176		CNDP2	4.17687	4.19044	3.93591	3.94933	4.08765	4.10116
PYGB	6.15757	6.17173	7.20975	7.224	6.62718	6.64139		TSHZ1	2.01366	2.02448	1.53003	1.53943	1.75293	1.76304
SLC17A9	2.40251	2.41417	3.22361	3.23644	2.73549	2.7477		UFSP2	2.64152	2.65359	2.58745	2.59943	2.6224	2.63443
UPK1A	0.0261347	0.0263937	0.0556598	0.0562057	0.0521113	0.052623		RTTN	1.18394	1.192	1.0523	1.05976	1.04796	1.05539
LENG9	2.45636	2.46811	2.78811	2.8004	2.96019	2.97271		SOCS6	2.25374	2.2651	2.07517	2.08613	2.06596	2.0769
PHEX	0.0102107	0.0103125	0.0541507	0.054682	0.0606126	0.061206		SLC25A4	0.0818396	0.082635	0.0412709	0.0416777	0.0637992	0.0644231
WDR13	4.61266	4.62643	4.77053	4.78436	4.62869	4.64246		KCTD1	2.13004	2.14113	1.70075	1.71071	2.07871	2.08968
TRO	0.0163665	0.0165293	0.0176215	0.0177966	0.0568816	0.0574392		SCARNA17	0.562828	0.567481	0.117813	0.118943	0.399072	0.402554
APOOL	1.37766	1.38651	1.39376	1.40267	1.38402	1.39289		SLED1	0.0475487	0.0480164	0	0	0	0
NRK	0.00347936	0.00351411	0.00374859	0.00378602	0.0104879	0.0105924		SNORD58C	6.91023	7.04664	0	0	0	0
RBM41	2.78662	2.7989	2.83793	2.85029	2.89566	2.90809		RPL17	9.44829	9.46262	8.81363	8.82796	8.99519	9.00952
ATP11C	2.01711	2.02794	2.02209	2.03292	2.08766	2.09865		LIPG	2.96538	3.086	2.14815	2.03186	2.24086	2.12238
PACRG	0	0	0.0655873	0.0662284	0.0207633	0.0209695		ACAA2	0.531372	0.53581	0.247432	0.249704	0.432792	0.436526
PLXND1	0.00403417	0.00407446	0.0216007	0.0218151	0.0121552	0.0122763		HRH4	0.0164313	0.0165947	0	0	0.00829549	0.00837821
LINC00578	0.0518533	0.0523625	0.135443	0.136736	0.174864	0.17651		RPL17-C18orf32	0.351499	0.354616	0.307564	0.310331	0.184514	0.186245
ACTL6A	5.15337	5.00586	5.91084	6.04616	5.73292	5.86795		C18orf32	3.25244	3.2653	2.80302	2.81533	3.03268	3.04529
IL1RAP	0.899044	0.905719	0.921771	0.928567	1.07758	1.08515
KRTAP5-9	0.0535739	0.0540997	0.112902	0.113987	0.15598	0.157457
PICALM	5.56527	5.57932	5.90379	5.91791	5.84072	5.85483
A2M	0	0	0.138635	0.139956	0.0366305	0.0369921
IFT88	2.22918	2.24049	2.87265	2.88506	2.78069	2.79297
RB1	3.65854	3.51918	4.35269	4.48376	4.25502	4.38564
GRTP1	2.66633	2.53936	3.6888	3.81609	3.27768	3.4016
JAG1	3.24731	3.26016	3.64406	3.65728	3.66219	3.67542
ABHD12	4.96922	4.98312	5.06852	5.08245	5.08709	5.10102
STAU1	6.18246	6.19661	6.33801	6.35219	6.31116	6.32534
SS18L1	2.41349	2.42516	2.53794	2.54983	2.57307	2.58502
BHLHE23	0	0	0.065962	0.0666066	0.031218	0.0315268
GMEB2	3.26193	3.12654	3.88659	4.0152	3.90782	4.03656
LOC284412	0.22308	0.225146	0.238874	0.241073	0.246192	0.248453
AXL	3.9271	3.94052	5.17289	5.18685	4.18748	4.20105
CDC42EP5	0	0	0.161025	0.162548	0.0775411	0.0782958
EPS8L1	3.62515	3.63835	3.96505	3.97849	4.02301	4.03648
SLC35F4	0	0	0.0191247	0.0193147	0.017889	0.0180668
RTL1	0.00682775	0.00689586	0.0363997	0.0367591	0.00687573	0.00694433
KDM6A	3.58312	3.59628	3.70041	3.71366	3.71099	3.72425
USP11	4.51297	4.5267	4.68565	4.69945	4.66149	4.67528
SATL1	0.207324	0.209254	0.380297	0.383636	0.325171	0.328079
POGLUT1	2.25589	2.26725	2.43994	2.45166	2.58084	2.5928
MYLK-AS1	0.338379	0.341392	0.681216	0.686636	0.675986	0.681373
TMCC1	3.01005	3.02263	3.37465	3.38763	3.37086	3.38383
ARMC8	3.39863	3.41164	3.78827	3.80159	3.65637	3.66959
MRPL47	4.58763	4.44228	5.47913	5.61369	5.36582	5.50014
FLJ13224	0.290903	0.293535	0.510316	0.514608	0.397716	0.401188
IL17D	1.21785	1.22605	1.45668	1.46582	1.7877	1.79791
COG6	3.41006	3.42307	3.54693	3.56006	3.42865	3.44168
TBC1D4	3.65174	3.66496	4.11916	4.13269	3.8705	3.88388
ZNF540	0.0986333	0.0995863	0.13837	0.139689	0.146202	0.147591
FPR3	0.145271	0.146652	0.17841	0.180087	0.146209	0.147599
CNOT3	4.9245	4.93838	5.02578	5.0397	5.11065	5.12459
PPP1R3F	0.712424	0.718035	0.733248	0.738985	0.865703	0.872199
PFKFB1	0.266132	0.26856	0.522149	0.526524	0.574544	0.579276
MUM1L1	0.55619	0.509283	1.35277	1.43799	1.12878	1.20502
PLXNA3	3.58888	3.60204	3.92225	3.93566	4.03645	4.04994
TULP4	2.02102	2.03186	2.2377	2.24902	2.33745	2.34897
TIMMDC1	5.25123	5.26521	5.373	5.38701	5.61926	5.63333
NME9	0.121385	0.122548	0.275044	0.277546	0.246768	0.249034
NDUFB5	4.49463	4.34972	5.08615	5.21979	5.18039	5.31427
MRGPRF	0.051579	0.0520856	0.23446	0.236622	0.102062	0.103047
AMOTL1	2.95745	2.96997	3.03258	3.04519	2.9801	2.99264
BIVM	2.82465	2.83698	3.53013	3.54325	3.24495	3.2578
NRSN2	3.3251	3.33803	3.48047	3.49355	3.35728	3.37024
SRRM5	1.02177	1.02907	1.22698	1.23522	1.31435	1.32295
ZNF582	0.0129216	0.0130502	0.0139093	0.0140478	0.0130082	0.0131376
KCND1	0.304282	0.307023	0.39637	0.399832	0.335488	0.338478
GMDS	5.83037	5.84447	6.21164	6.22581	6.10595	6.12009
TMEM181	4.13908	4.15263	4.19094	4.20451	4.3012	4.31483
MRAS	1.42541	1.43444	1.88265	1.89312	2.30834	2.31981
KCNMB2	0	0	0.012696	0.0128224	0.0353422	0.0356913
USP13	1.77314	1.66729	2.4592	2.57265	2.53707	2.6518
EHBP1L1	4.61811	4.63188	4.90379	4.91767	4.73856	4.75238
FAM86C1	3.02766	3.04027	3.41237	3.42538	3.3306	3.34353
B4GALNT3	3.68452	3.54493	4.61829	4.75044	4.54424	4.67612
XPO4	2.47844	2.35492	3.36239	3.48708	3.26658	3.39039
ABCC4	4.43122	4.28662	5.60966	5.74448	5.03707	5.17057
BIVM-ERCC5	2.78715	2.65818	3.45983	3.58536	3.36968	3.49444
TRIB3	7.50974	7.52401	7.79456	7.80885	7.71348	7.72776
TMC2	0.00916114	0.00925245	0.0196626	0.0198579	0.027498	0.0277704
HM13-AS1	0.456214	0.46012	0.845639	0.852024	0.521208	0.525575
OSBPL2	4.58312	4.59688	4.66129	4.67508	4.73347	4.74729
RHPN2	3.70291	3.71617	4.16806	4.18162	4.14943	4.16298
U2AF1L4	2.65733	2.66942	2.68776	2.6999	3.10989	3.12259
ERF	4.49196	4.50568	4.60256	4.61633	4.78021	4.79405
CCDC114	0.145972	0.14736	0.147876	0.149281	0.436348	0.440109
TMC4	3.8026	3.66204	4.59837	4.73045	4.8788	5.01184
ZNF582-AS1	0	0	0.11427	0.115368	0.141116	0.14246
PRRG1	1.80538	1.81564	1.81553	1.82582	2.02545	2.0363
POF1B	0.301487	0.304205	0.383811	0.387177	0.563908	0.568568
STXBP5-AS1	0.0282185	0.0284979	0.0403531	0.040751	0.110436	0.111499
WDR27	1.97944	1.99016	2.37554	2.38714	2.43622	2.44793
CCDC14	3.83365	3.847	4.43397	4.44766	4.19022	4.20379
MECOM	1.38316	1.39203	1.41802	1.42702	1.69195	1.70187
BCL6	1.64022	1.64999	1.86644	1.87687	1.86786	1.8783
KCNK7	0.294989	0.297655	0.482904	0.487002	0.447423	0.451264
TPCN2	2.56317	2.57511	2.76231	2.77456	2.58314	2.59511
ALG1L9P	0.252676	0.254992	0.450481	0.454345	0.32697	0.329893
CCDC81	0.277767	0.280291	0.543342	0.547863	0.628352	0.633437
ADIPOR2	6.12104	6.13519	6.2566	6.27077	6.14386	6.15802
COG3	3.36854	3.38152	3.94666	3.96008	3.92808	3.94149
ERCC5	2.78465	2.79693	3.71665	3.72992	3.31764	3.33056
RBCK1	7.61109	7.62537	7.99669	8.01099	7.87839	7.89268
ID1	1.59435	1.60397	2.36109	2.37266	2.10774	2.11878
RTEL1-TNFRSF6B	1.40026	1.4092	1.70234	1.7123	1.69459	1.70453
ZNF345	1.14283	1.1507	1.28685	1.29533	1.18964	1.19772
LAT	4.10532	4.11884	4.92243	4.93631	4.55424	4.56799
PNCK	0.0205868	0.0207912	0.0221449	0.0223647	0.020716	0.0209216
ROPN1	0	0	0.0627438	0.0633577	0.0587556	0.0593313
CDV3	5.89547	5.90959	6.21982	6.23398	6.27472	6.28889
PEX5L	0.00320157	0.00323354	0.0239921	0.02423	0.0190562	0.0192455
TAF1D	5.46652	5.48055	5.74794	5.76203	5.72132	5.7354
ABCC9	1.42488	1.4339	1.51642	1.52577	1.44144	1.45053
LATS2	1.69282	1.58957	2.54074	2.65553	2.61262	2.72852
LMO7	3.58333	3.59649	4.32678	4.34043	3.93469	3.94811
ING1	3.00625	3.01883	3.66128	3.67451	3.36304	3.37601
BMP7	0	0	0.00766234	0.00773876	0.00716432	0.00723579
TNFRSF6B	0.146585	0.147978	0.459563	0.463493	0.432225	0.435955
WDR88	0.388365	0.391766	0.688724	0.69419	0.594445	0.599309
TMEM91	0.745503	0.751313	1.21269	1.22087	0.812525	0.818724
LILRB1	0	0	0.0224143	0.0226367	0.0105182	0.010623
ZNF768	4.67829	4.69208	4.89628	4.91015	5.07466	5.0886
PPEF1	0.0109192	0.011028	0.0234195	0.0236517	0.0210547	0.0212637
RLIM	2.70519	2.71736	2.99557	3.00814	2.81096	2.82328
PASD1	5.27064	5.28462	5.41043	5.42445	5.28544	5.29943
FAM3A	3.42535	3.43838	3.44509	3.45813	3.72484	3.73811
ZUFSP	3.74393	3.75722	3.79022	3.80354	3.78285	3.79617
SYTL3	2.72912	2.74132	2.88003	2.89244	3.28506	3.29795
POPDC2	0.142904	0.144263	0.24139	0.243611	0.17759	0.17926
FAM86HP	0.405647	0.369846	1.03477	1.10679	1.02855	1.10028
TOPBP1	4.31084	4.32448	4.44893	4.46264	4.39421	4.40789
FAIM	4.74657	4.76039	4.97646	4.99036	5.16698	5.18093
LPP-AS2	0.625222	0.630287	0.750911	0.756753	0.743174	0.74897
C11orf54	3.04096	3.05358	3.34475	3.3577	3.23109	3.24392
AMN1	2.61327	2.62528	3.25406	3.26692	2.90381	2.91625
SAP18	4.80701	4.66073	5.67602	5.81095	5.73918	5.87423
MTUS2	0	0	0.023104	0.0233332	0.0358388	0.0361928
ZFAS1	8.18971	8.20402	8.22377	8.23807	8.92278	8.93711
ARFRP1	4.32556	4.3392	4.57955	4.59331	4.63817	4.65195
HSPB6	0.181431	0.183135	0.273003	0.275488	0.378144	0.381467
LOC100379224	2.52117	2.53304	2.57321	2.58516	2.62274	2.63477
SYNGR4	0.0644572	0.0650874	0.228947	0.231062	0.0961639	0.0970939
MYLK4	0.127106	0.128322	0.234384	0.236545	0.22446	0.226537
F13A1	0	0	0.0628755	0.0634906	0.00749034	0.00756505
LOC100130476	0.0153237	0.0154761	0.0806342	0.0814182	0.045787	0.0462376
SAMD5	0.991485	0.998638	1.19851	1.20663	1.13011	1.13793
TCTE3	0.224568	0.226646	0.283486	0.286057	0.491801	0.495962
TF	0	0	0.04463	0.0450694	0.0210339	0.0212427
PIK3CB	3.08044	3.09311	3.64091	3.65412	3.46458	3.47764
TTC14	2.15002	2.16116	2.47794	2.48973	2.28027	2.29168
ENDOD1	3.63536	3.64857	3.68278	3.69602	3.68674	3.69998
LINC00652	0.0198004	0.019997	0.184621	0.186352	0.11074	0.111805
BCL2L1	7.86435	7.87864	8.37566	8.38997	8.37761	8.39192
GDAP1L1	0.0121536	0.0122746	0.0389026	0.0392864	0.0122352	0.012357
YTHDF1	5.16794	5.18189	5.2351	5.24907	5.38318	5.3972
PRX	1.33232	1.341	2.09392	2.10493	1.55097	1.56044
TMEM145	0.0170885	0.0172584	0.0183878	0.0185705	0.0171992	0.0173701
SMG9	4.70222	4.71603	5.13727	5.15122	5.2425	5.25647
LILRB4	0	0	0.0154615	0.0156152	0.0287775	0.0290624
PTPRH	0.0784425	0.0792057	0.272527	0.275009	0.186637	0.188387
SEZ6L2	3.54995	3.41157	4.27	4.40069	4.27281	4.40352
SASH1	1.73801	1.74807	2.02778	2.03862	2.20488	2.21613
KALRN	0.39818	0.401655	1.21527	1.22346	0.884442	0.891038
SRPRB	4.86684	4.88071	5.06751	5.08144	5.26782	5.2818
MYNN	2.30999	2.32147	2.5022	2.51403	2.64211	2.65418
CCDC39	0.0295975	0.0298904	0.0397128	0.0401045	0.0444767	0.0449146
C2CD5	3.84102	3.85438	4.05333	4.06682	3.93075	3.94417
ANKRD10	3.94608	3.9595	4.94039	4.95428	4.43451	4.4482
SRXN1	5.20379	5.21776	5.42098	5.435	5.23663	5.25061
FITM2	2.41705	2.42873	2.5424	2.55431	2.44332	2.45505
MTRNR2L3	0.0226797	0.0229047	0.118032	0.119164	0.0674037	0.0680621
SCGB2B2	0.107817	0.108855	0.413748	0.41734	0.390621	0.394039
ARHGAP33	1.08478	1.09238	1.31517	1.32377	1.18398	1.19203
B3GNT8	0.407234	0.410778	0.616103	0.621108	0.593975	0.598836
PPP1R37	4.01133	4.0248	4.07824	4.09175	4.18709	4.20066
TMEM86B	1.35868	1.36746	1.56479	1.57431	1.39819	1.40711
ZFP28	0.00701263	0.00708259	0.0150662	0.0152161	0.00706186	0.00713231
CCNB3	0.281405	0.283959	0.511201	0.515499	0.519501	0.523857
PLXNB3	1.85769	1.74925	2.76744	2.88555	2.7138	2.83117
SERPINB1	5.85245	5.70322	7.19286	7.32947	6.70841	6.84466
LY86	0	0	0.0417352	0.0421465	0.0390693	0.0394547
UST	0.586688	0.537659	1.49888	1.58922	1.48922	1.57924
RAB6B	0.269277	0.271732	0.32813	0.331062	0.353813	0.356948
CEP19	1.41893	1.42794	1.55942	1.56892	1.47608	1.48529
SESN3	0.00597623	0.00603587	0.0128545	0.0129825	0.035763	0.0361162
KIAA1551	3.83161	3.84497	4.24556	4.25917	3.94097	3.95439
DNAJC3	3.55504	3.41661	4.28107	4.41181	4.11864	4.24858
TPX2	4.90474	4.75808	5.88138	6.01666	5.89045	6.02574
RAE1	5.67814	5.69222	5.74392	5.75801	5.7912	5.80529
SLC2A4RG	4.6852	4.699	5.23872	5.2527	5.19158	5.20554
SCGB1B2P	0.583526	0.588317	0.66321	0.668517	0.628552	0.633639
SIPA1L3	2.93018	2.94266	2.99117	3.00372	3.16621	3.17897
MEGF8	2.71447	2.58668	3.70861	3.83604	3.76333	3.89114
NKPD1	0.0538241	0.0543523	0.155428	0.156901	0.140235	0.141571
ZNF470	0.00393922	0.00397856	0.0126943	0.0128207	0.00396753	0.00400715
ZNF785	1.6768	1.68668	1.88712	1.8976	1.81177	1.82205
ZDHHC15	0.0186881	0.0188738	0.0604618	0.0610538	0.023491	0.023724
CPXCR1	0	0	0.101216	0.102193	0.0576514	0.0582165
RREB1	3.2922	3.15647	3.89691	4.02558	3.92039	4.0492
PERP	6.58918	6.60338	6.91369	6.92793	6.82556	6.83979
OSTCP1	0.20368	0.205578	0.267725	0.270167	0.319476	0.322339
LINC00574	0.0341378	0.0344751	0.0842933	0.0851119	0.10074	0.101712
GSK3B	3.62543	3.63863	3.79221	3.80553	3.92481	3.93823
UMPS	2.96409	2.97662	3.17834	3.19111	3.24052	3.25337
RELA	4.83332	4.84717	5.01236	5.02628	5.14898	5.16293
ETNK1	5.02541	5.03933	5.11479	5.12873	5.49438	5.50842
BICD1	3.96829	3.98174	4.22711	4.2407	4.0219	4.03537
SETDB2	1.53918	1.54862	2.09409	2.1051	2.05365	2.06456
SLC52A3	1.9494	1.83832	2.93469	3.05494	2.51191	2.62623
ZBTB46	1.92988	1.94048	2.35823	2.36979	2.42914	2.44084
BLVRB	5.31867	5.33267	5.41004	5.42406	5.35939	5.3734
TRAPPC6A	3.56482	3.57796	3.98123	3.99468	4.26956	4.28318
RAB40A	0.113356	0.114446	0.144766	0.146142	0.239939	0.242148
MAGEA4	0	0	0.278037	0.280564	0.320087	0.322955
C6orf99	1.95608	1.96675	2.12453	2.13561	2.02151	2.03234
PIK3R4	3.10696	3.11966	3.28338	3.29627	3.28377	3.29666
SLCO2A1	0.0401936	0.0405899	0.165733	0.167298	0.0927289	0.0936268
DNAJC19	3.7809	3.64051	4.8201	4.95295	4.78012	4.91284
PAK2	4.6962	4.71	4.86304	4.87691	4.89436	4.90824
MMP12	0	0	0.0173421	0.0175145	0.0322607	0.0325797
FGD4	2.22931	2.24062	2.38686	2.39848	2.32919	2.3407
HNF4A	2.41742	2.29512	3.51681	3.64281	3.39548	3.52046
NPHS1	0.0225009	0.0227242	0.0361884	0.0365457	0.0338573	0.0341918
SPTBN4	0.240118	0.242328	0.341697	0.344736	0.27704	0.279558
LINC00629	0.0236571	0.0238917	0.0254403	0.0256925	0.0702584	0.070944
CAGE1	0.0919283	0.0928187	0.244622	0.24687	0.127961	0.129185
ATP2C1	5.1815	5.19546	5.46177	5.47581	5.5921	5.60616
SENP5	3.29243	3.30533	3.30785	3.32077	3.30397	3.31688
CACNA1C	0.316637	0.319477	0.689821	0.695294	0.986973	0.994103
SOX5	0	0	0.0766033	0.0773491	0.121769	0.122936
PHF11	3.08119	3.09386	3.09566	3.10835	3.18971	3.2025
ANGPT4	0.0312321	0.0315411	0.129935	0.131177	0.0314356	0.0317465
EBF4	0.0298663	0.0301618	0.0635815	0.0642034	0.0595252	0.0601082
CTCFL	0.0161404	0.0163009	0.107074	0.108106	0.0410788	0.0414837
ABHD16B	2.77348	2.78574	3.00301	3.01558	2.95916	2.97167
ZNF181	2.55951	2.57144	2.73016	2.74236	2.60765	2.61966
KIRREL2	0.0227705	0.0229964	0.120998	0.122159	0.153249	0.154702
LIPE	0.0225474	0.0227711	0.0322742	0.0325934	0.0301934	0.0304922
PLAC1	0.138546	0.139866	0.867117	0.87362	0.511805	0.516107
SERPINB9	0.0741599	0.0748825	0.161964	0.163495	0.0943799	0.0952932
RIOK1	4.60694	4.62071	5.00046	5.01437	4.93776	4.95165
MAK	0.157416	0.158907	0.256615	0.258964	0.252783	0.255099
TAB2	4.99165	5.00556	5.40033	5.41434	5.40067	5.41469
HEG1	0.421415	0.425064	0.538387	0.542874	0.578529	0.583287
ASTE1	1.85147	1.86186	1.96968	1.98039	1.97654	1.98726
RYK	4.50479	4.35983	5.27875	5.41287	5.07038	5.20397
LOC100128164	0.0173955	0.0175684	0.0381385	0.0385148	0.017882	0.0180597
TPRG1	0.0992046	0.100163	0.160872	0.162394	0.200222	0.20209
RSPO4	0.0116776	0.0117939	0.0373945	0.0377635	0.0234197	0.023652
PCK1	0.010926	0.0110349	0.0234317	0.0236641	0.0219176	0.0221351
APLP1	1.31418	1.22524	2.53904	2.6538	2.60237	2.71812
SPINT2	8.20756	8.22187	8.58827	8.60259	8.50223	8.51655
LTBP4	3.76427	3.62402	4.60874	4.74086	4.66469	4.79702
CEACAM21	0	0	0.049408	0.0498936	0.091063	0.0919452
MARK4	3.50573	3.51882	3.56744	3.58059	3.85777	3.87114
PCDH11X	0	0	0.0128425	0.0129703	0.012009	0.0121286
FAM122B	4.20699	4.22058	5.13525	5.1492	4.29424	4.30787
L1CAM	5.0012	5.01511	5.31715	5.33115	5.54141	5.55546
DSP	6.84407	6.8583	7.14377	7.15803	7.06921	7.08346
GOPC	3.85136	3.86472	3.96383	3.97727	4.06303	4.07653
SUMO4	0.104644	0.105653	0.112085	0.113163	0.203075	0.204968
SLC12A8	2.96413	2.97665	3.05488	3.06752	3.53315	3.54627
SEC62	3.01052	2.87827	4.08964	4.21942	3.93003	4.0589
CTSC	5.50311	5.51715	6.16733	6.18149	5.80539	5.81949
ARHGEF7	3.83412	3.84748	4.53074	4.54448	4.22669	4.24029
DNAJC5	4.71108	4.72489	4.92919	4.94307	5.06639	5.08032
NFKBID	2.09467	2.10567	2.18082	2.19202	2.18147	2.19267
C19orf33	8.39391	8.40822	8.79273	8.80705	8.70162	8.71594
CEACAM1	0.948735	0.95567	2.33105	2.34257	1.4238	1.43282
FAM83E	0.12913	0.130365	0.672357	0.677721	0.525921	0.530321
BRSK1	2.50585	2.51769	2.75282	2.76505	3.21223	3.22504
FAM122C	1.3848	1.39367	2.39024	2.40187	1.92179	1.93237
NHSL1	2.20431	2.21556	2.29367	2.30511	2.33021	2.34173
LOC339874	0.0152048	0.015356	0.0163637	0.0165264	0.0153049	0.0154571
GPR160	2.05273	1.93885	2.61989	2.7359	2.7422	2.85997
SOX2	1.90771	1.91826	2.51669	2.52855	2.41495	2.42662
SPATA13	2.05223	2.06314	3.24295	3.2558	2.56198	2.57392
MYCBP2	3.01935	3.03195	3.57409	3.58724	3.51631	3.52941
HCST	0.767855	0.773797	0.861612	0.868085	1.30566	1.31422
SPACA4	0	0	0.107968	0.109007	0.164943	0.166501
PPIL4	4.40607	4.41976	4.62222	4.63599	4.72539	4.73921
ZNF148	2.28454	2.29596	2.80982	2.82214	2.83798	2.85034
PHC3	1.55396	1.45554	2.47897	2.59275	2.32955	2.44072
PIGZ	0.539261	0.543753	0.852299	0.858721	0.71269	0.718303
OVOL1	2.3083	2.31977	2.60411	2.61611	2.47169	2.48347
BCAT1	0.00602861	0.00608877	0.0353707	0.03572	0.02713	0.0273987
PCED1A	4.62042	4.63419	5.19545	5.20941	5.05109	5.06501
SERINC3	6.06104	6.07518	6.27349	6.28766	6.44714	6.46134
KCNK6	0.157581	0.159073	0.54995	0.554516	0.346122	0.349196
CEACAM5	0	0	0.0840158	0.0848317	0.0477265	0.0481959
FAM57B	0.046651	0.04711	0.0826625	0.0834657	0.0774272	0.0781809
ARHGAP4	0.275878	0.278387	0.766349	0.772282	0.608092	0.613045
GINM1	5.14006	5.15401	5.48716	5.5012	5.55605	5.5701
RABL3	2.28127	2.29268	2.55695	2.56888	2.43038	2.44208
NUDT16	3.03062	3.04322	3.41957	3.43259	3.29403	3.30693
PRKCI	3.60176	3.4629	4.74742	4.88004	4.58383	4.71586
NRIP2	0.496332	0.500526	0.747725	0.753548	0.702691	0.708243
KLRK1	0.0385049	0.0388848	0.232797	0.234945	0.201275	0.203152
CCM2L	0.0905508	0.0914282	0.16617	0.167739	0.187243	0.188998
CATSPERG	0.195403	0.197229	0.307138	0.309902	0.230336	0.232463
C19orf54	3.3988	3.4118	3.9511	3.96453	4.00739	4.02086
CEACAM6	0.0441547	0.0445895	0.148969	0.150384	0.129445	0.130682
CCDC28A	3.74689	3.76018	3.82955	3.8429	3.88477	3.89816
OSBPL11	3.04599	3.05862	3.19036	3.20315	3.29382	3.30672
ANAPC13	4.97238	4.98628	5.35729	5.37129	5.43481	5.44884
RBP2	0	0	0.165023	0.166582	0.0535105	0.0540357
SKIL	1.72141	1.61722	2.32837	2.43952	2.58375	2.69921
ITFG2	3.98775	4.0012	4.47645	4.49016	4.46014	4.47385
FAM71E2	0	0	0.04844	0.0489163	0.0363805	0.0367397
LOC100289495	0.483699	0.487802	0.837249	0.843587	0.837388	0.843727
MRPL3	6.55278	6.56699	6.80862	6.82284	6.76179	6.77601
CEP63	2.8187	2.68924	3.46152	3.58706	3.6764	3.80361
ATP11B	3.09666	2.96328	4.12455	4.25452	3.9186	4.0474
KLRC4	0.0363424	0.0367012	0.141566	0.142914	0.106951	0.107982
TM9SF4	5.0527	5.06663	5.182	5.19596	5.26166	5.27565
MIA	1.76249	1.77263	3.74796	3.76125	2.00711	2.01791
ERCC1	6.04669	6.06083	7.51095	7.52522	6.48353	6.49772
CA11	1.56865	1.57819	1.98765	1.9984	2.30212	2.31357
PLP1	0	0	0.0214337	0.0216464	0.0100574	0.0101576
BPHL	4.07617	4.08968	4.13001	4.14355	4.21493	4.22851
REPS1	4.81068	4.82453	4.92814	4.94203	5.03914	5.05306
LATS1	3.97197	3.98541	4.08785	4.10137	4.18949	4.20306
KY	0	0	0.00534586	0.00539922	0.00997872	0.0100782
CLDN11	0.0361609	0.036518	0.0451408	0.0455852	0.0951053	0.0960254
DCUN1D1	2.88257	2.75215	3.60056	3.72721	3.54633	3.67256
EFEMP2	0.450583	0.411353	1.11762	1.19338	1.13122	1.20757
RHNO1	5.82203	5.83614	5.83953	5.85363	5.94472	5.95884
KLRC3	0.0409496	0.0369066	0.809501	0.87016	0.669294	0.721875
TSPY26P	0.0776062	0.0783615	0.212325	0.214298	0.152115	0.153558
GRAMD1A	5.06834	5.08227	5.28407	5.29805	5.56863	5.58269
SPRED3	1.1493	1.15721	1.35827	1.36704	1.34113	1.34984
SEC1P	0.0330023	0.0333285	0.0355105	0.0358612	0.0657019	0.066344
TMEM190	0.127795	0.129018	0.136701	0.138004	0.188379	0.190144
ZNF629	3.75823	3.77153	3.79743	3.81076	3.8776	3.89098
CEP85L	1.88543	1.89591	2.03333	2.0442	2.16076	2.17191
FAM86JP	1.38012	1.38898	1.7606	1.77074	2.02607	2.03691
EPHB1	0.0060968	0.00615764	0.0196118	0.0198066	0.0244044	0.0246463
NMNAT3	0.0312855	0.031595	0.0827087	0.0835123	0.0337549	0.0340885
MCCC1	3.05773	2.92485	3.66528	3.79241	3.81929	3.94747
CTSW	0	0	0.0262764	0.0265368	0.0487574	0.0492367
KLRC2	0.0522979	0.0471526	1.245	1.32608	1.33493	1.41949
PLAGL2	3.47218	3.48524	3.5014	3.51449	3.65152	3.66474
CEBPB	5.00279	5.0167	5.29122	5.30521	5.41118	5.42519
RAB4B	3.75341	3.76671	3.94358	3.95701	3.97923	3.99268
PSG1	0.0429522	0.0433753	0.728016	0.733722	0.131411	0.132666
PVR	5.44904	5.46307	5.88365	5.89777	6.15424	6.16839
FOSB	2.07659	2.08756	3.40375	3.41675	2.37102	2.38261
NTN5	0.0649084	0.0655429	0.230689	0.232819	0.143026	0.144387
GABRQ	0.0446042	0.0450434	0.182983	0.184701	0.0448949	0.0453368
HECA	2.74465	2.75687	2.93943	2.95192	3.06839	3.08104
POLQ	2.39445	2.40609	2.76533	2.77759	2.56762	2.57956
LAMP3	0.759314	0.699034	1.74914	1.84709	2.40441	2.51692
TEAD4	5.29722	5.31122	6.11354	6.12769	5.40094	5.41495
POFUT1	4.29696	4.31059	4.41506	4.42875	4.58724	4.60101
HPN	1.65276	1.55085	2.80971	2.92839	2.8125	2.93121
CLIP3	0.447881	0.451726	0.496909	0.501107	0.523205	0.527586
RASGRP4	0	0	0.0237504	0.023986	0.0111503	0.0112614
PSG6	0.0823366	0.0831367	0.46389	0.467852	0.271255	0.273725
CEACAM19	1.28057	1.28903	1.57823	1.5878	1.78293	1.79313
FUT2	1.01473	1.022	1.36212	1.3709	1.25309	1.26144
FOXO4	1.13483	1.14266	1.36349	1.37228	1.53398	1.54339
TXLNB	0	0	0.00655387	0.00661926	0.0303813	0.0306819
MSL2	2.95236	2.82092	3.56443	3.6908	3.53921	3.66539
RPL22L1	2.87143	2.74117	3.76584	3.89367	3.93555	4.06446
B3GNT5	2.57377	2.58573	3.26886	3.28174	3.04514	3.05776
TSPAN9	2.60515	2.61715	3.0939	3.10658	2.74173	2.75395
VWA8	3.11481	3.12751	3.2834	3.29629	3.18631	3.1991
VAPB	3.68291	3.69615	3.81477	3.82811	3.92002	3.93343
RYR1	0.0107941	0.0109016	0.0212473	0.0214582	0.019871	0.0200683
PPM1N	1.02214	1.02945	1.29713	1.30566	1.09601	1.10366
MAPK3	4.69301	4.70682	4.91992	4.9338	4.89975	4.91363
ASF1A	3.882	3.89538	3.96407	3.97751	4.15994	4.1735
SLC41A3	4.52172	4.37668	5.14224	5.27602	5.34008	5.47434
PCCB	5.32063	5.33463	5.56094	5.57499	5.55192	5.56597
LOC220729	2.8502	2.86257	3.10663	3.11932	2.9245	2.93697
FOSL1	7.03555	7.04979	8.23769	8.252	7.47628	7.49055
CENPJ	1.84453	1.8549	2.5695	2.58145	2.3241	2.3356
FXYD3	1.84193	1.73396	2.44372	2.55691	3.06136	3.18306
PSG11	0	0	0.0844494	0.0852694	0.0668928	0.0675463
VASP	7.10954	7.12379	7.5514	7.56568	7.31719	7.33145
ZSCAN4	0.413474	0.417064	0.590989	0.59583	0.415884	0.419493
IL2RG	0.20767	0.188198	0.8503	0.913158	0.784395	0.843668
IRAK1	6.02471	6.03884	6.0943	6.10845	6.20734	6.22151
RAET1E	0.109674	0.110729	0.524513	0.528904	0.630612	0.635712
STAG1	3.45924	3.4723	3.757	3.7703	3.83166	3.84502
SLC25A36	3.83592	3.84928	4.46853	4.48224	4.35094	4.3646
HES1	5.06967	5.0836	5.22294	5.23691	5.24433	5.25831
C11orf68	5.24953	5.26351	5.90157	5.91569	5.63214	5.6462
PDE2A	0.132661	0.133928	0.232254	0.234398	0.187099	0.188852
PCCA	2.78604	2.79832	3.20604	3.21884	3.09544	3.10812
ASXL1	4.60745	4.62122	4.85688	4.87074	4.8045	4.81835
PABPC1L	5.49119	5.50523	5.93899	5.95311	5.97144	5.98557
APCDD1L-AS1	0.0970604	0.0979988	0.118539	0.119677	0.150673	0.152103
MAP4K1	0.572708	0.577428	0.684202	0.68964	0.595366	0.600236
PSG2	0	0	0.0407473	0.041149	0.0381333	0.0385096
RASIP1	2.55255	2.56447	2.57041	2.58236	2.75314	2.76538
CTF1	2.39279	2.40443	2.4062	2.41786	2.69912	2.71127
MED12	3.12678	3.1395	3.30238	3.31529	3.35759	3.37055
GOLGB1	3.81472	3.82806	4.1279	4.14144	4.24334	4.25694
ALDH1L1	0.10386	0.104862	0.184933	0.186667	0.167376	0.168955
SPSB4	0	0	0.039283	0.0396705	0.0123571	0.0124802
DRAP1	7.17404	7.18829	7.67864	7.69292	7.60587	7.62015
STYK1	1.01536	1.02263	1.36381	1.3726	1.28517	1.29365
TOMM34	6.82576	6.83999	7.03974	7.05399	6.8717	6.88593
CBLC	4.21764	4.23123	4.63833	4.65212	4.31069	4.32432
IZUMO1	1.67588	1.68576	1.82694	1.83726	1.7235	1.73353
SHISA7	0.0140019	0.0141412	0.0545389	0.055074	0.0280667	0.0283446
ZNF154	0.0831747	0.0839827	0.121523	0.122688	0.181985	0.183694
FBXL19-AS1	2.0602	2.07112	2.63834	2.6504	2.5013	2.51313
NLGN3	0.104405	0.105412	0.171136	0.172749	0.242972	0.245206
MECP2	3.33502	3.34796	3.58404	3.5972	3.65215	3.66537
MAN1A1	2.04202	2.0529	2.52389	2.53576	2.42185	2.43354
IQCB1	3.84278	3.7019	4.58821	4.72025	4.62887	4.76107
TNIK	4.38401	4.23966	6.44457	6.58057	5.80219	5.93734
TSGA10IP	0	0	0.0377808	0.0381537	0.0177854	0.0179621
STX16	5.14381	5.15776	5.69363	5.70771	5.65321	5.66729
BCAM	4.53458	4.38948	6.59043	6.72657	6.37627	6.5122
FUT1	4.1897	4.20327	4.43923	4.45293	4.43923	4.45293
ZNF671	0.0241763	0.024416	0.137619	0.138931	0.106428	0.107454
IGF2R	5.03322	4.8861	5.85402	5.98925	6.11116	6.24676
EAF2	1.25415	1.26251	1.3985	1.40743	1.33926	1.34796
KLF15	0.876951	0.809695	1.77508	1.87375	1.71423	1.8112
ZBTB38	4.40147	4.25704	5.1276	5.26135	5.08447	5.2181
PLD1	0	0	0.0154018	0.015555	0.0234664	0.0236992
STK4	3.77037	3.78368	4.05269	4.06619	3.93762	3.95104
STX16-NPEPL1	2.27137	2.28276	2.60217	2.61418	2.53133	2.54322
FGF21	0.217141	0.219156	0.400661	0.404156	0.377831	0.381151
ORAI3	2.67748	2.55032	3.27222	3.39609	3.46541	3.59099
LOC729603	0.478807	0.482876	0.79631	0.802417	0.995689	1.00286
SLC15A2	0.484209	0.488317	0.721076	0.72674	0.626739	0.631814
RASA2	2.62563	2.63767	3.34809	3.36105	3.08546	3.09813
TMEM212	0.0319595	0.0322755	0.0512648	0.0517683	0.0479853	0.0484572
PARP11	0.686374	0.691826	0.974855	0.981925	0.937997	0.944877
ITPR2	1.57686	1.58642	1.93695	1.94757	1.83161	1.84195
RBM26	4.35005	4.36371	5.1058	5.11974	4.72452	4.73834
SLC4A11	4.03222	4.04571	4.55612	4.56987	4.37297	4.38664
NPEPL1	4.39912	4.4128	4.60444	4.61821	4.56355	4.57731
FXYD5	7.10413	7.11838	7.43158	7.44585	7.23666	7.25092
LGALS7	0.740691	0.746473	0.835423	0.841751	0.892544	0.899185
NAT14	4.2432	4.2568	4.34731	4.36096	4.47437	4.48808
SLC22A1	0.207299	0.209229	0.28288	0.285446	0.263012	0.265414
ILDR1	0.978343	0.90549	1.91962	2.02203	1.87867	1.98006
KLHL24	1.231	1.23926	1.62424	1.63396	2.04884	2.05974
ATG16L2	1.59276	1.60237	2.19535	2.20659	2.01599	2.02681
C20orf194	2.77358	2.78584	3.05396	3.0666	3.14032	3.15305
PARD6B	2.03979	2.05067	2.52442	2.5363	2.15783	2.16898
HSD17B14	1.24541	1.25373	1.54659	1.55604	1.48364	1.49288
ZXDC	3.72735	3.74063	4.00329	4.01675	4.1747	4.18827
RNF7	5.0254	5.03931	5.29456	5.30855	5.46954	5.48357
FNDC3B	2.7514	2.62301	3.88958	4.01821	3.9929	4.12214
YEATS2	3.13975	3.00582	4.49572	4.6274	4.51097	4.64271
GP5	0.0164872	0.0166511	0.0177513	0.0179278	0.0166016	0.0167666
RNASEH2B	4.64909	4.66287	5.03931	5.05323	4.98882	5.00273
ATRN	3.96154	3.97498	4.11183	4.12536	4.1739	4.18747
UCKL1	5.14073	5.15468	5.3487	5.3627	5.30565	5.31964
STX1B	0.544011	0.548536	0.801138	0.807272	0.675765	0.681151
GFOD1	1.837	1.84735	1.87748	1.88794	1.91153	1.92209
UROC1	0.00887523	0.0089637	0.0190531	0.0192424	0.0178197	0.0179968
GRK7	0.0174469	0.0176203	0.0556011	0.0561464	0.0349079	0.0352527
TAS2R10	0	0	0.114667	0.115769	0.0725555	0.0732629
GUCY1B2	0.28818	0.29079	0.715662	0.721293	0.622645	0.627693
NDFIP2	3.13367	3.1464	3.42651	3.43954	3.56909	3.58224
ADNP	5.54649	5.56054	5.94487	5.959	5.77281	5.7869
GIPR	0.530275	0.534705	0.96007	0.967064	0.889631	0.896256
PPP1R15A	6.42844	6.2783	7.36321	7.49991	7.48219	7.61896
HSF2	3.74046	3.75375	3.82686	3.84021	3.94218	3.9556
ATP1B3	6.24725	6.26142	6.62725	6.64146	6.56831	6.58251
GAL3ST3	0.00872161	0.00880856	0.0734771	0.0741933	0.0937815	0.0946892
P2RY2	0	0	0.0373758	0.0377447	0.0117493	0.0118664
FRY	0.00520187	0.00525379	0.0469577	0.0474196	0.00785227	0.00793058
SERINC1	5.48265	5.49668	6.00421	6.01835	6.00673	6.02086
LOC153910	0	0	0.0414383	0.0418467	0.0130419	0.0131718
CCDC58	5.14019	5.15414	5.18111	5.19507	5.45327	5.4673
TFDP2	1.73085	1.74089	2.03081	2.04166	2.16007	2.17123
PARL	4.58917	4.44381	5.55766	5.69237	5.57659	5.71135
GNAS	9.1356	9.14993	9.28921	9.30354	9.30324	9.31757
MAG	0.0122053	0.0123268	0.0391012	0.0394869	0.0122882	0.0124105
RINL	1.00867	1.01591	1.33595	1.34463	1.34381	1.35252
NUCB1	5.03076	5.04468	5.18013	5.19409	5.09762	5.11155
SLC2A12	0.365163	0.368385	0.547629	0.552179	0.524729	0.529121
ALDH8A1	0.072539	0.0732463	0.159603	0.161113	0.138687	0.140009
LINC00271	0.0187585	0.0189449	0.0400847	0.04048	0.0188781	0.0190657
PDE7B	0	0	0.0113192	0.0114319	0.0105841	0.0106895
C3orf33	1.74417	1.75425	2.04525	2.05614	1.78331	1.79351
SLC33A1	4.30404	4.31768	4.3636	4.37726	4.4834	4.49711
GMPS	5.72282	5.7369	6.23725	6.25141	6.03855	6.05268
KCNAB1	0.189068	0.190839	0.245667	0.247924	0.276808	0.279324
TIPARP	3.8479	3.70698	4.64752	4.77978	4.57245	4.70443
LEKR1	0.503189	0.507431	0.675132	0.680514	0.698208	0.703732
CCNL1	4.28411	4.29774	4.811	4.82484	4.65503	4.66882
GFM1	4.20164	4.21522	4.61229	4.62606	4.56046	4.57421
IL12A	0.380521	0.383862	0.764122	0.770042	0.76428	0.770201
IFT80	2.77276	2.78502	2.97287	2.98541	2.78843	2.80071
KPNA4	3.93526	3.7937	4.72486	4.85739	4.68793	4.82034
PPM1L	0.906069	0.912781	1.13618	1.14402	1.39686	1.40578
B3GALNT1	2.69514	2.70728	2.90213	2.91458	2.93743	2.94992
NMD3	4.46732	4.32254	5.12424	5.25798	5.19821	5.33214
RNF182	0	0	0.018991	0.0191797	0.00890696	0.00899575
DTNBP1	4.49147	4.50519	4.65789	4.67168	4.88839	4.90227
GMPR	0.0204494	0.0206525	0.0219974	0.0222157	0.0608739	0.0614698
ATXN1	3.09698	3.10966	3.29796	3.31087	3.19715	3.20995
FAM8A1	2.93645	2.94894	3.32359	3.33652	3.00086	3.01343
NUP153	4.67314	4.68693	4.80262	4.81646	4.86325	4.87711
LAMA2	0	0	0.00310884	0.0031399	0.0115903	0.0117057
L3MBTL3	1.66693	1.67678	1.97367	1.98439	2.20215	2.2134
STX7	3.63538	3.64859	3.87759	3.89097	3.77045	3.78376
MBNL1	3.44658	3.45963	3.61467	3.62786	3.62726	3.64046
ARHGEF26	0.0110804	0.0111908	0.0178658	0.0180433	0.0222363	0.0224569
DHX36	4.49408	4.5078	4.83217	4.84602	4.78482	4.79866
FAM86FP	2.17707	2.18826	2.36104	2.37262	2.5081	2.51995
MFAP5	0.0201925	0.020393	0.115687	0.116798	0.182465	0.184178
SNORA71B	2.15807	2.16922	2.19941	2.21066	2.98169	2.99424
SNHG11	3.85168	3.86504	4.1868	4.20037	4.47201	4.48572
ARHGAP40	0.263751	0.266159	0.880503	0.887078	0.496881	0.501078
TOP1	5.98881	6.00294	6.23639	6.25056	6.11076	6.12491
PLCG1	4.95464	4.96854	5.01468	5.02859	5.21123	5.2252
EMILIN3	1.26245	1.27083	1.33885	1.34755	1.30255	1.31111
CHD6	3.20926	3.22207	3.46693	3.47999	3.44115	3.45419
NKAIN2	0	0	0.0200272	0.0202261	0.00939548	0.00948912
TPD52L1	0	0	0.051489	0.0519948	0.0251591	0.0254085
NCOA7	3.10149	3.11418	3.14932	3.16207	3.34088	3.35382
TRMT11	3.91152	3.92492	4.27469	4.28831	4.0711	4.08461
C6orf58	0	0	0.028698	0.0289821	0.104536	0.105544
RAB43	2.62201	2.49582	3.94623	4.0752	3.9812	4.11038
ISY1-RAB43	3.76631	3.77961	4.14095	4.1545	4.1807	4.19427
CNBP	6.41756	6.43175	6.88639	6.90063	7.08876	7.10301
COPG1	5.87194	5.88605	6.01079	6.02492	6.07797	6.09212
H1FX	6.22671	6.24087	6.9634	6.97765	6.73847	6.75269
H1FX-AS1	0.238518	0.240715	0.242928	0.245162	0.425369	0.429048
RNF13	3.65153	3.66475	3.99927	4.01273	3.93171	3.94513
PFN2	0	0	0.0183298	0.0185119	0.0142923	0.0144345
LOC646903	0	0	0.0327964	0.0331206	0.0306855	0.0309891
TSC22D2	3.26946	3.28233	3.3714	3.38437	3.74729	3.76058
EIF2A	4.71284	4.72665	4.8814	4.89527	4.81416	4.82801
SIAH2	3.97236	3.83054	4.66868	4.80102	4.57978	4.71179
CLRN1-AS1	0	0	0.150522	0.151951	0.0147576	0.0149044
MED12L	0.685468	0.629848	1.37915	1.46533	1.46697	1.55623
GPR87	0.191976	0.193772	0.298394	0.301087	0.28077	0.283319
IGSF10	0.0109872	0.0110967	0.046744	0.0472039	0.0862082	0.0870448
FAM86C2P	1.6106	1.62027	2.26642	2.27781	1.9848	1.99555
GAB2	2.97156	2.98409	3.07296	3.08561	3.25352	3.26638
FOXJ2	3.44929	3.46234	3.61168	3.62487	3.80867	3.82201
C3AR1	0.0154011	0.0155543	0.0491632	0.0496464	0.0155021	0.0156563
CLEC4A	0.331492	0.334451	0.719184	0.724837	0.469307	0.473307
RPRD1B	3.88842	3.90181	4.09241	4.10593	3.9813	3.99476
PKIB	1.23109	1.23935	1.57281	1.58236	1.83773	1.84808
AIG1	4.81638	4.83023	5.05855	5.07248	5.32177	5.33577
ADAT2	1.74577	1.75586	2.00312	2.01391	1.78771	1.79792
PLAGL1	0.0107408	0.0108478	0.0230377	0.0232662	0.0189227	0.0191107
MYCT1	0.00956328	0.00965859	0.0102975	0.0104001	0.0286966	0.0289807
VIP	0.0761145	0.0768557	0.140183	0.141518	0.235352	0.237522
CNKSR3	0.614455	0.563531	1.25868	1.3403	1.41856	1.50614
SCAF8	4.40703	4.26256	4.98453	5.11788	5.02756	5.16104
ACAD9	4.29135	4.30498	4.58528	4.59904	4.54826	4.56201
GYG1	4.60884	4.62261	4.79099	4.80483	5.09914	5.11308
HPS3	3.39696	3.40996	3.5273	3.54041	3.50529	3.51839
CP	0.310249	0.313038	0.337909	0.340918	0.314676	0.3175
TM4SF1	5.69927	5.71335	6.17819	6.19235	5.82537	5.83947
WWTR1	3.12535	3.13807	4.01752	4.03099	3.65283	3.66605
WWTR1-AS1	0.0533282	0.0538517	0.148079	0.149486	0.203636	0.205534
ETV5	3.99945	3.85743	4.65769	4.78999	4.69544	4.82787
TBX10	0.0199588	0.020157	0.0214705	0.0216836	0.0594345	0.0600166
ACY3	0.226769	0.228866	0.286615	0.289212	0.387646	0.391041
ALDH3B2	0	0	0.235431	0.237601	0.0656764	0.0663183
CLSTN3	5.06593	5.07986	5.32146	5.33546	5.50819	5.52223
PDE3A	0	0	0.00924567	0.00933783	0.00432867	0.00437189
NNAT	0.350194	0.3533	0.773472	0.779447	0.668691	0.674032
PLEKHG1	2.76579	2.77805	2.80328	2.81559	2.85645	2.86883
ZBTB2	3.85841	3.87178	4.49523	4.50895	4.17746	4.19103
CCDC170	1.29558	1.20744	2.0407	2.14597	1.94536	2.0484
SYNE1	0.0709212	0.0716131	0.129656	0.130895	0.156746	0.158231
PODXL2	0.0790532	0.0798223	0.241164	0.243383	0.130276	0.131521
ABTB1	2.53936	2.55126	3.08357	3.09623	3.06692	3.07957
MGLL	1.78766	1.79787	2.2448	2.25614	2.22333	2.23462
SEC61A1	7.12468	7.13893	7.21081	7.22507	7.3449	7.35917
RUVBL1	5.93446	5.94858	5.96948	5.98361	6.16157	6.17572
EEFSEC	3.02963	2.89713	3.88856	4.01718	4.04619	4.17574
RPN1	6.93011	6.94435	7.41669	7.43096	7.37534	7.38961
RAB7A	7.04153	7.05577	7.30732	7.32158	7.4005	7.41477
LOC653712	0.34292	0.345969	0.36582	0.369048	0.73496	0.740707
VPS8	2.46132	2.33814	3.53731	3.66347	3.5976	3.72423
EHHADH	1.7908	1.80102	2.44785	2.45959	2.23654	2.24786
MAP3K13	2.60123	2.61323	3.26714	3.28001	3.04994	3.06257
TMEM41A	3.41822	3.28114	4.00347	4.13277	4.15534	4.28547
LIPH	1.1562	1.07438	2.37158	2.48352	2.47602	2.58976
SENP2	3.69374	3.55408	4.56178	4.69372	4.60971	4.74183
IGF2BP2	4.2621	4.11843	5.55423	5.68894	5.48678	5.62135
POLD4	5.07444	5.08837	5.4029	5.41691	5.54128	5.55533
TBC1D10C	0.136626	0.137929	0.253555	0.255878	0.162455	0.163991
CARNS1	0.462426	0.42231	1.49206	1.58217	1.10528	1.1805
PTPRCAP	0.727914	0.733619	1.03149	1.03884	1.05803	1.06551
CABP4	0.00713476	0.00720593	0.0380183	0.0383935	0.049558	0.0500451
NUDT8	3.41749	3.4305	3.64241	3.65562	3.60116	3.61434
RBP5	1.00308	1.01029	1.58379	1.59338	1.55772	1.56722
LMO3	0	0	0.01767	0.0178456	0.0532295	0.053752
MROH8	0.466414	0.470394	0.567225	0.571908	0.668539	0.67388
RPN2	7.24225	7.25651	7.45805	7.47232	7.46701	7.48128
WDR5B	2.17456	2.18574	2.51946	2.53132	2.43713	2.44885
KPNA1	3.89417	3.90756	4.29451	4.30814	4.25242	4.26603
HSPBAP1	2.46209	2.33889	3.372	3.49678	3.45214	3.57761
TPRA1	3.99085	4.0043	4.4676	4.48131	4.70639	4.7202
C3orf58	1.38885	1.39774	1.59398	1.6036	1.6035	1.61314
C11orf86	0	0	0.0291505	0.029439	0.0272765	0.0275467
SYT12	0.0565949	0.0571498	0.10283	0.103822	0.0963498	0.0972816
DGAT2	1.98724	1.99799	2.52204	2.5339	2.45812	2.46987
UVRAG	2.8579	2.87028	3.13382	3.14655	3.13897	3.1517
CAPN5	1.61656	1.62625	2.39967	2.41132	1.96036	1.97104
PAK1	3.88151	3.89489	4.25829	4.2719	4.33453	4.34817
RSF1	3.763	3.7763	3.89769	3.91108	3.96851	3.98196
C1R	0.379967	0.383304	0.796921	0.803031	0.581465	0.586243
C1RL	3.28899	3.30189	3.88664	3.90003	3.75674	3.77003
C1RL-AS1	2.41988	2.43156	2.8166	2.82893	2.57033	2.58228
EPS8	3.62167	3.63486	3.907	3.9204	3.65986	3.67308
DLGAP4	5.63373	5.6478	5.66034	5.67441	5.66543	5.6795
TGIF2-C20orf24	0.439368	0.443151	0.774068	0.780046	0.642709	0.647886
CHCHD6	4.38498	4.39865	4.67631	4.6901	4.59991	4.61368
PLXNA1	4.13948	3.99654	4.98902	5.12239	5.05709	5.19065
ALG3	4.07193	3.92943	4.63357	4.76578	4.84937	4.98232
CAMK2N2	3.17965	3.04523	3.77501	3.9029	4.12508	4.25505
ECE2	2.925	2.93748	3.31069	3.3236	3.85334	3.8667
PSMD2	6.84585	6.86008	7.03358	7.04782	7.10127	7.11552
EIF4G1	6.56638	6.41607	7.19276	7.32936	7.40346	7.54019
FAM131A	1.85176	1.74349	2.84045	2.95952	2.85194	2.97116
CLCN2	1.93801	1.82725	3.0198	3.14104	3.24554	3.36914
POLR2H	5.29432	5.1464	6.25391	6.3897	6.27036	6.40617
THPO	0	0	0.0182496	0.0184309	0.0170768	0.0172466
EPHB3	0.693578	0.637434	1.69082	1.78712	1.5304	1.62177
MAGEF1	4.92628	4.77954	5.80571	5.94087	5.75691	5.89198
KLHL35	0	0	0.0167339	0.0169003	0.0156513	0.0158069
GDPD5	2.27346	2.28486	2.60141	2.61341	2.78478	2.79706
GPR162	0.0911526	0.0920357	0.281588	0.284144	0.163704	0.16525
LRRC23	2.04144	2.05232	2.29527	2.30671	2.37329	2.38489
ATN1	6.10965	6.1238	6.2826	6.29677	6.22368	6.23784
LPCAT3	5.91275	5.92686	6.10262	6.11677	5.98612	6.00025
C1S	0.1202	0.121353	0.349592	0.352693	0.232617	0.234763
PTPRO	0.00738894	0.00746264	0.0158756	0.0160335	0.0217286	0.0219442
IL4I1	0.159446	0.160954	0.300516	0.303226	0.25204	0.254351
XRN1	2.07102	2.08197	2.31127	2.32275	2.30475	2.31621
ATR	2.83886	2.85122	3.03974	3.05235	2.94667	2.95917
PLS1	3.71605	3.72932	4.05794	4.07144	3.90578	3.91919
TRPC1	0.387885	0.391282	0.39668	0.400144	0.611272	0.616246
ABCF3	4.07753	4.09103	4.51713	4.53086	4.66082	4.67461
VWA5B2	0.136393	0.12332	0.944041	1.01171	0.708455	0.763376
SLC29A2	5.1471	5.16105	5.65978	5.67385	5.52198	5.53602
BBS1	2.41983	2.43151	2.95664	2.96915	2.91551	2.92797
RBM4	6.04016	6.0543	6.41583	6.43002	6.65581	6.67002
RBM4B	3.34427	3.35722	3.41008	3.42309	3.36142	3.37439
SLCO2B1	0.0626575	0.0632705	0.422396	0.426053	0.347979	0.351067
LPAR5	2.6698	2.68191	2.98534	2.99789	2.75406	2.76629
ACRBP	0.367755	0.370997	0.542849	0.547366	0.55787	0.562489
HTR7P1	1.47612	1.48533	1.69438	1.70431	1.53572	1.54514
GSG1	0	0	0.026515	0.0267777	0.0124531	0.012577
GUCY2C	0.0296935	0.0299873	0.0319604	0.0322765	0.0446202	0.0450595
CNBD2	0.0675842	0.0682443	0.0982069	0.099156	0.0680134	0.0686776
ECT2	4.44399	4.29933	5.39654	5.53092	5.02929	5.16278
EIF2B5	4.02935	3.88713	4.68305	4.81544	4.71482	4.84732
DVL3	4.17397	4.03083	5.24516	5.3792	5.36328	5.49759
PPME1	4.99494	5.00884	5.08467	5.09861	5.04221	5.05613
NEU3	3.01467	3.02725	3.18555	3.19834	3.27882	3.2917
APOLD1	1.86209	1.87251	2.07978	2.09075	2.04631	2.0572
RPL13AP20	2.23362	2.24493	2.45656	2.46831	2.65061	2.66269
ERGIC3	6.86127	6.87551	6.91473	6.92897	6.94101	6.95525
CPNE1	5.80661	5.82071	6.01005	6.02419	5.91239	5.9265
RBM39	6.37417	6.38835	7.00834	7.02258	6.80607	6.82029
CRX	0	0	0.0205615	0.0207657	0.0255841	0.0258376
NCEH1	3.10577	2.97227	4.5996	4.73169	4.32764	4.4586
ANO2	0	0	0.0166334	0.0167987	0.00779875	0.00787653
PLEKHG6	2.59615	2.60814	2.80114	2.81344	2.78147	2.79374
SCNN1A	0.488964	0.493106	1.85919	1.8696	0.822238	0.828492
LTBR	6.21501	6.22917	6.32903	6.34321	6.47313	6.48732
TAPBPL	0.097324	0.0982648	0.170201	0.171805	0.113634	0.114727
VAMP1	2.56452	2.57646	2.84041	2.85277	2.73589	2.7481
IFFO1	0.164723	0.166279	0.21747	0.219488	0.218639	0.220666
C20orf196	1.67378	1.68365	2.20092	2.21217	2.04551	2.0564
CHGB	0.226037	0.228128	0.734871	0.740618	0.633328	0.638445
SLC2A10	2.06777	2.07872	2.08638	2.09737	2.29569	2.30713
ZMYND8	3.42387	3.43689	4.32537	4.33901	3.79649	3.80982
ETFB	3.58417	3.59733	3.776	3.78931	3.81532	3.82866
ABCC5	2.79029	2.66127	3.42543	3.55067	3.65406	3.7811
FAM43A	0.036591	0.0369522	0.0586635	0.0592383	0.0816073	0.0824005
PRB2	0.0218667	0.0220837	0.0918589	0.0927486	0.106803	0.107832
ETV6	2.0729	2.08386	2.36621	2.37779	2.30678	2.31824
BCL2L14	0.0147236	0.0148701	0.034267	0.0346056	0.0477367	0.0482062
LRP6	3.86601	3.87938	4.11707	4.1306	4.08009	4.0936
MANSC1	4.38114	4.39481	4.85256	4.86642	4.73951	4.75333
LOH12CR2	0.802203	0.808344	0.919252	0.926034	1.04207	1.04947
GPCPD1	2.04732	1.93359	2.94214	3.06247	2.68704	2.80403
NCOA6	4.00979	4.02325	4.13416	4.1477	4.24407	4.25767
GGT7	3.2373	3.25014	3.7492	3.76249	3.58372	3.59689
MYH7B	0.132376	0.13364	0.542218	0.546731	0.319638	0.322502
C5AR1	0.0863682	0.0872062	0.0927947	0.0936931	0.157493	0.158984
MEIS3	0.719867	0.725523	1.26583	1.27423	1.82087	1.83118
SLC8A2	0.070642	0.0713312	0.0929396	0.0938394	0.0923318	0.0932259
NAPA-AS1	0.567404	0.572088	1.17009	1.17809	0.645831	0.651028
MED25	4.5743	4.58806	4.71268	4.72649	4.64979	4.66357
VSIG10L	0.384205	0.387574	0.650152	0.655377	0.480334	0.484414
TMEM44	2.7332	2.74541	3.10183	3.11452	3.21759	3.23041
PACS1	4.7104	4.72421	4.80306	4.81691	4.8336	4.84746
CNIH2	0.237386	0.239573	0.375706	0.37901	0.494749	0.498932
TMTC1	0.0566016	0.0571565	0.103334	0.104331	0.126712	0.127925
SLC23A2	3.54718	3.40882	4.15593	4.28605	4.1126	4.2425
LOC643406	0.0150996	0.0152498	0.0795205	0.080294	0.059881	0.0604675
LINC00654	0.0160159	0.0161751	0.0172442	0.0174156	0.0241236	0.0243628
SPATA25	0.399424	0.402909	0.720004	0.725662	0.682918	0.688349
MMP9	0.0252667	0.0255171	0.0930031	0.0939035	0.0254355	0.0256876
SLC12A5	0.0324293	0.0327499	0.0398276	0.0402204	0.0600753	0.0606636
FCGRT	4.38863	4.24426	5.03664	5.17014	5.0558	5.18935
PRRG2	2.21586	2.22714	2.60241	2.61441	2.91571	2.92817
RRAS	3.31915	3.18312	4.13591	4.26594	4.04701	4.17656
IRF3	6.04652	6.06066	6.23435	6.24852	6.10917	6.12332
PRMT1	7.75615	7.77044	7.76212	7.77641	7.91167	7.92597
ARHGEF17	2.57697	2.58893	2.77526	2.78752	3.30125	3.31416
FAM168A	3.30686	3.31977	3.53093	3.54405	3.53572	3.54884
PLEKHB1	2.72306	2.59513	3.86582	3.9943	3.94079	4.06972
CCDC91	4.18647	4.20004	4.39329	4.40697	4.48763	4.50135
ITCH	4.44754	4.46124	4.5251	4.53884	4.51359	4.52732
PTHLH	0.0240802	0.024319	0.0258898	0.0261463	0.0703774	0.0710641
TSC22D1	7.48454	7.33343	9.31284	9.45014	8.87276	9.00998
TSC22D1-AS1	0.386916	0.390306	0.532906	0.537355	0.539785	0.544281
MRPS31P5	2.29627	2.17654	3.43494	3.56026	3.20403	3.32723
TNNC2	0.156302	0.157783	0.167201	0.168779	0.298535	0.301229
ACOT8	4.0751	4.08861	4.20714	4.22072	4.49092	4.50464
DACT3-AS1	0.0825984	0.0834009	0.0883505	0.0892072	0.306158	0.308914
STRN4	5.68084	5.69492	6.02807	6.0422	6.06859	6.08273
FKRP	3.46258	3.47563	3.61644	3.62963	3.89109	3.90448
TAS2R14	0.453933	0.457822	0.638416	0.643565	0.627927	0.633009
TAS2R20	0.350115	0.35322	0.412714	0.416299	0.49485	0.499033
PRH1-PRR4	1.44706	1.45617	1.6949	1.70484	1.88243	1.8929
KLHL42	3.81654	3.82988	3.98666	4.00011	4.06213	4.07563
NEK5	0.205957	0.207875	0.483517	0.48762	0.341274	0.34431
NEK3	2.64207	2.51552	3.84967	3.97805	3.56652	3.69291
ZFP36	5.70887	5.72296	6.28791	6.30209	6.04511	6.05925
PLEKHG2	2.58672	2.59869	2.98738	2.99994	3.04984	3.06247
DLL3	0.0146522	0.014798	0.0397408	0.0401327	0.0147491	0.0148958
SLC17A7	0.158046	0.159542	0.233933	0.236091	0.176689	0.178351
FLT3LG	0.149089	0.150505	0.159745	0.161257	0.205763	0.207679
PPFIBP1	4.30299	4.31662	4.3937	4.40738	4.32392	4.33757
PDS5B	2.66019	2.67229	3.04966	3.06229	2.75653	2.76877
SMOX	4.50043	4.51415	4.64897	4.66276	4.5945	4.60826
E2F1	3.54289	3.55602	3.71437	3.72763	3.71121	3.72447
HIF3A	0.192188	0.193986	0.271134	0.273604	0.42321	0.426873
DKKL1	0.035864	0.0362182	0.203618	0.205516	0.183024	0.184742
SHANK1	0.259798	0.262173	0.777295	0.783292	0.757961	0.763845
C19orf48	6.66457	6.67878	6.69858	6.7128	6.87725	6.89149
KLK1	0.220344	0.222386	0.722797	0.728472	1.18387	1.19192
STK38L	3.64833	3.66154	3.75421	3.76751	3.68293	3.69618
ACTL10	0.0439377	0.0443704	0.0472522	0.047717	0.0871338	0.0879791
IGFL4	2.79473	2.66565	4.15089	4.28099	3.85177	3.98016
C19orf73	1.46519	1.47436	1.58543	1.59502	1.50469	1.514
PPFIA3	1.5299	1.5393	1.81993	1.83024	1.89553	1.90604
HRC	0.0124132	0.0125368	0.0133627	0.0134957	0.0852858	0.0861137
TRPM4	2.11008	2.12113	2.70257	2.71473	2.62617	2.63821
SLC6A16	0.0393727	0.0397611	0.113626	0.114718	0.087706	0.0885567
CCDC122	0.737198	0.742959	0.854254	0.860687	0.870818	0.877341
LACC1	1.51355	1.5229	1.68878	1.6987	1.56677	1.57629
WDFY2	2.25775	2.26912	2.82501	2.83735	2.32625	2.33775
SNTA1	0.0126653	0.0127913	0.0136337	0.0137694	0.0503386	0.0508332
CBFA2T2	2.92155	2.93402	3.17875	3.19153	3.10311	3.1158
LRFN1	0.338516	0.34153	0.598455	0.603345	0.67583	0.681216
CGB7	0.252	0.254311	0.665559	0.670881	0.705284	0.710852
NTF4	0.841546	0.776333	1.48723	1.57718	1.65769	1.75301
SPIB	0.032761	0.0330849	0.0464311	0.046888	0.0411179	0.0415232
FAM71E1	1.71398	1.72398	1.82057	1.83088	1.96353	1.97422
EMC10	5.92224	5.93636	6.14782	6.16198	6.2589	6.27307
ASPDH	0	0	0.167173	0.168751	0.0408591	0.0412619
LRRC4B	0.00985867	0.00995692	0.052312	0.0528256	0.039302	0.0396896
INTS6	3.02326	2.89084	3.81221	3.94035	3.69254	3.81986
NAPSA	0.526417	0.530821	0.655732	0.660992	0.951329	0.958278
ZNF497	1.1446	1.15248	1.18092	1.18896	1.30417	1.31273
ZNF837	0.850197	0.856607	1.17255	1.18055	1.00441	1.01163
CDC25B	4.99443	5.00834	5.53988	5.55393	5.41755	5.43157
PHACTR3	0.0808752	0.0816615	0.445909	0.44974	0.278386	0.280915
PRKCG	0.191683	0.193476	0.281735	0.284292	0.311075	0.313871
A1BG	0.017228	0.0173992	0.0903937	0.0912697	0.0344727	0.0348133
SYS1-DBNDD2	1.98522	1.99596	2.70681	2.71897	2.39261	2.40424
KCNC3	0.362878	0.366083	0.7928	0.798886	0.883396	0.889987
MATN4	0.245611	0.247868	0.421113	0.42476	0.267228	0.269665
RBPJL	0.0118403	0.0119582	0.0127467	0.0128736	0.0354695	0.0358198
SDC4	6.76732	6.78155	7.52595	7.54023	7.00931	7.02356
EDN3	0	0	0.0132773	0.0134095	0.0247292	0.0249743
NFATC2	1.20606	1.21421	1.40704	1.416	1.28685	1.29533
ATP9A	5.18332	5.19729	5.85218	5.86629	5.28491	5.2989
SLMO2-ATP5E	5.87934	5.89345	6.03882	6.05296	6.10436	6.11851
NCCRP1	0.0152471	0.0153987	0.0326337	0.0329563	0.104153	0.105157
SLPI	1.86939	1.7606	3.91566	4.04445	4.31326	4.44415
NELFCD	5.87383	5.88794	5.98874	6.00287	6.15071	6.16486
CTSZ	6.05382	6.06796	6.3922	6.40639	6.56527	6.57947
OPRL1	1.01265	1.01991	1.13916	1.14702	1.28799	1.29648
DMKN	6.7022	6.71642	6.72901	6.74323	6.8931	6.90733
RGS19	3.85919	3.87257	3.87321	3.88659	3.8803	3.89369
DMWD	3.4833	3.49638	3.65362	3.66684	3.97137	3.98481
ZNF274	3.01985	3.03245	3.26599	3.27886	3.2962	3.3091
CD22	2.3861	2.26444	4.52022	4.652	3.56848	3.69489
SIX5	3.37293	3.3859	3.56359	3.57673	3.86717	3.88055
LHB	0.223358	0.225426	0.238201	0.240395	0.534048	0.538504
ZSCAN18	0	0	0.0486062	0.049084	0.0115063	0.0116209
ERVV-2	0.114675	0.115777	0.310976	0.313771	0.350343	0.35345
ERVV-1	0	0	0.0253926	0.0256443	0.0354847	0.0358352
CCDC106	0.372243	0.375521	0.647032	0.652236	0.572207	0.576923
LOC100128398	1.05398	1.06144	1.56512	1.57464	1.2873	1.29579
PYCARD	0.0505212	0.0510176	0.0541953	0.0547271	0.147213	0.148612
PRSS36	0.228821	0.230936	0.494447	0.498628	0.474434	0.478471
FUS	6.37645	6.39063	6.61524	6.62945	6.62708	6.64129
ZNF524	3.29076	3.30366	3.29758	3.31048	3.40061	3.41362
