# Supplementary material for: NKX6.3 modulation of mitotic dynamics and genomic stability in gastric carcinogenesis
Source: Cell Commun Signal. 2025 Jan 20;23:35. doi: 10.1186/s12964-025-02030-4 (PMC11748348; doi:10.1186/s12964-025-02030-4)
Supplement: Supplementary file 4 — Supplementary Material 4. [file 12964_2025_2030_MOESM4_ESM.xlsx]

## Sheet: Sheet1
Table S4. Gene Ontology analysis of 160 CNA gains and upregulated DEGs, 62 CNA losses and downregulated DEGs.
Gene Set Category	Gene Set ID	Gene Set Name	Gene Set Size	Count Overlap Gene	Percentage Genes in Gene Set	Fold Enrichment	log2 fold	P value	P value calc log_10	Bonferroni	Benjamini & Hochberg	Benjamini & Yekutieli	Overlaping Gene Symbols	Overlapping Gene IDs
GO Biological Processes	GO:0045597	positive regulation of cell differentiation	854	25	8.117	1.8668	0.901	0.00213178	2.67126	1	0.127822	1	OLFM2; PRKCI; PROX1; CXCL1; DBI; DBP; HBEGF; IFI6; ISG15; KLF5; SERPINF1; TESC; ALDH3A1; AURKA; BAMBI; BCAM; BFSP1; BIK; EFNB2; FOS; GJB1; GJC2; LGALS1; LRP1; NRP1	17189; 9404; 9459; 4602; 2690; 2697; 3059; 4054; 4053; 6349; 8824; 26065; 405; 11393; 30251; 6722; 1040; 1051; 3227; 3796; 4283; 17494; 6561; 6692; 8004
GO Biological Processes	GO:1902850	microtubule cytoskeleton organization involved in mitosis	150	8	2.597	3.401	1.766	0.00257115	2.58987	1	0.127824	1	FOS; OAS1; SAT1; AURKA; CEP192; CHMP1B; DBP; TPX2	3796; 8086; 10540; 11393; 25515; 24287; 2697; 1249
GO Biological Processes	GO:0007052	mitotic spindle organization	123	7	2.273	3.6292	1.86	0.00328866	2.48298	1	0.137028	1	OAS1; AURKA; FOS; CEP192; CHMP1B; SAT1; TPX2	8086; 11393; 3796; 25515; 24287; 10540; 1249
GO Biological Processes	GO:0008283	cell population proliferation	1975	46	14.935	1.4853	0.571	0.00416401	2.38049	1	0.146355	1	LRP1; MAGEA3; NR1D1; NRP1; DVL3; EFNB2; EHF; ETS2; FAT1; FGFR3; FGFRL1; FLNC; FSCN1; GJB1; GJC2; GKN1; CD22; CD82; CPOX; CXCL1; DBP; DNAJA1; HBEGF; HNF4A; HPN; HSPA8; IFI6; KLF5; KLK7; KLRC2; SERPINF1; TESC; TWSG1; ALDH3A1; APOD; APP; BAMBI; BCAM; BIK; BST2; PDCL3; PRDX1; PRKCI; PROX1; PTPN2; RDH5	6692; 6801; 7962; 8004; 3087; 3227; 3246; 3489; 3595; 3690; 3693; 3756; 11148; 4283; 17494; 23217; 1643; 6210; 2321; 4602; 2697; 5229; 3059; 5024; 5155; 5241; 4054; 6349; 6368; 6375; 8824; 26065; 12429; 405; 612; 620; 30251; 6722; 1051; 1119; 28860; 9352; 9404; 9459; 9650; 9940
GO Biological Processes	GO:0090307	mitotic spindle assembly	68	5	1.623	4.6889	2.229	0.00427356	2.36921	1	0.146355	1	CEP192; CHMP1B; OAS1; FOS; TPX2	25515; 24287; 8086; 3796; 1249
GO Biological Processes	GO:0002064	epithelial cell development	225	9	2.922	2.5508	1.351	0.00932598	2.03031	1	0.193394	1	HNF4A; HPN; HSPA8; KLF5; FAT1; TJP3; PROX1; BFSP1; COL17A1	5024; 5155; 5241; 6349; 3595; 11829; 9459; 1040; 2194
GO Biological Processes	GO:0045595	regulation of cell differentiation	1530	36	11.688	1.5005	0.585	0.00953178	2.02083	1	0.195323	1	CXCL1; DBI; DBP; SERPINF1; SLC2A1; TESC; LGALS1; LRP1; MX2; NKX6-3; NR1D1; NRP1; ALDH3A1; APP; AURKA; BAMBI; BCAM; BFSP1; BIK; EFNB2; FGFR3; FOS; GJB1; GJC2; OLFM2; PHLDB2; PLEKHB1; PRKCI; PROX1; PTPN2; TWSG1; HBEGF; HPN; IFI6; ISG15; KLF5	4602; 2690; 2697; 8824; 11005; 26065; 6561; 6692; 7533; 26328; 7962; 8004; 405; 620; 11393; 30251; 6722; 1040; 1051; 3227; 3690; 3796; 4283; 17494; 17189; 29573; 19079; 9404; 9459; 9650; 12429; 3059; 5155; 4054; 4053; 6349
GO Biological Processes	GO:0000278	mitotic cell cycle	878	23	7.468	1.6705	0.74	0.0115573	1.93714	1	0.199325	1	APP; AURKA; OAS1; PSMG2; SAT1; SEH1L; SLC16A5; TPX2; TUBA1A; TUBA1B; TUBA4A; TUBB; TUBB2A; HPN; FOS; GATM; GJC2; CEP192; CHMP1B; CXCL1; DBP; MUC1; NEK3	620; 11393; 8086; 24929; 10540; 30379; 10926; 1249; 20766; 18809; 12407; 20778; 12412; 5155; 3796; 4175; 17494; 25515; 24287; 4602; 2697; 7508; 7746
GO Biological Processes	GO:0140014	mitotic nuclear division	878	23	7.468	1.6705	0.74	0.0115573	1.93714	1	0.199325	1	APP; AURKA; MUC1; NEK3; OAS1; PSMG2; TPX2; TUBA1A; TUBA1B; TUBA4A; TUBB; TUBB2A; CEP192; CHMP1B; CXCL1; DBP; FOS; GATM; GJC2; HPN; SAT1; SEH1L; SLC16A5	620; 11393; 7508; 7746; 8086; 24929; 1249; 20766; 18809; 12407; 20778; 12412; 25515; 24287; 4602; 2697; 3796; 4175; 17494; 5155; 10540; 30379; 10926
GO Biological Processes	GO:0090132	epithelium migration	361	12	3.896	2.1198	1.084	0.0119994	1.92084	1	0.199325	1	HBEGF; HPN; VIL1; EFNB2; FGFR3; NRP1; PRKCI; PROX1; S100P; SERPINF1; TMSB4X; BCAM	3059; 5155; 12690; 3227; 3690; 8004; 9404; 9459; 10504; 8824; 11881; 6722
GO Biological Processes	GO:0045737	positive regulation of cyclin-dependent protein serine/threonine kinase activity	32	3	0.974	5.9784	2.58	0.013536	1.86851	1	0.205708	1	SERPINA1; PROX1; HPN	8941; 9459; 5155
GO Biological Processes	GO:0007010	cytoskeleton organization	1628	37	12.013	1.4493	0.535	0.0143813	1.8422	1	0.207911	1	NUDT1; OAS1; PCDH1; PDCL3; PHLDB2; PRKCI; PROX1; AGRN; AURKA; BCAM; BFSP1; BST2; C15orf62; HBEGF; CEP192; CEP76; CHMP1B; DBP; DIAPH2; MT1X; NRP1; FAT1; FLNC; FOS; FSCN1; TUBA1A; TUBA1B; TUBA4A; TUBB; TUBB2A; VIL1; VILL; SAT1; TMSB4X; TNIK; TPM2; TPX2	8048; 8086; 8655; 28860; 29573; 9404; 9459; 329; 11393; 6722; 1040; 1119; 34489; 3059; 25515; 25727; 24287; 2697; 2877; 7405; 8004; 3595; 3756; 3796; 11148; 20766; 18809; 12407; 20778; 12412; 12690; 30906; 10540; 11881; 30765; 12011; 1249
GO Biological Processes	GO:0043697	cell dedifferentiation	12	2	0.649	10.6282	3.41	0.0145829	1.83616	1	0.207911	1	OLFM2; HPN	17189; 5155
GO Biological Processes	GO:0070857	regulation of bile acid biosynthetic process	12	2	0.649	10.6282	3.41	0.0145829	1.83616	1	0.207911	1	PROX1; NR1D1	9459; 7962
GO Biological Processes	GO:0071539	protein localization to centrosome	33	3	0.974	5.7972	2.535	0.0147201	1.83209	1	0.207911	1	SAT1; CEP192; AURKA	10540; 25515; 11393
GO Biological Processes	GO:0070914	UV-damage excision repair	14	2	0.649	9.1099	3.187	0.0196967	1.70561	1	0.232273	1	MUC1; CD22	7508; 1643
GO Biological Processes	GO:0050673	epithelial cell proliferation	447	13	4.221	1.8546	0.891	0.0247461	1.60649	1	0.25459	1	NR1D1; NRP1; EHF; FGFR3; SERPINF1; HPN; HSPA8; ALDH3A1; BIK; CPOX; DBP; PDCL3; PROX1	7962; 8004; 3246; 3690; 8824; 5155; 5241; 405; 1051; 2321; 2697; 28860; 9459
GO Biological Processes	GO:0007369	gastrulation	186	7	2.273	2.3999	1.263	0.0277026	1.55748	1	0.261662	1	BCAM; PHLDB2; HNF4A; ETS2; FGFR3; TWSG1; DBP	6722; 29573; 5024; 3489; 3690; 12429; 2697
GO Biological Processes	GO:0045787	positive regulation of cell cycle	316	10	3.247	2.018	1.013	0.0280122	1.55265	1	0.261662	1	PROX1; PTK6; CD82; DNAJA1; HPN; APP; AURKA; KRT15; SERPINA1; SLC16A5	9459; 9617; 6210; 5229; 5155; 620; 11393; 6421; 8941; 10926
GO Biological Processes	GO:0060575	intestinal epithelial cell differentiation	23	2	0.649	5.5452	2.471	0.0499471	1.30149	1	0.320174	1	PTK6; KLF5	9617; 6349
