# Supplementary material for: NKX6.3 modulation of mitotic dynamics and genomic stability in gastric carcinogenesis
Source: Cell Commun Signal. 2025 Jan 20;23:35. doi: 10.1186/s12964-025-02030-4 (PMC11748348; doi:10.1186/s12964-025-02030-4)
Supplement: Supplementary file 5 — Supplementary Material 5. [file 12964_2025_2030_MOESM5_ESM.xlsx]

## Sheet: Table S5
Table S5. mRNA expression in HFE-145shCtrl, HFE-145shNKX6.3#1, and HFE-145shNKX6.3#2
NAME	DESCRIPTION	C1	C2	C3	N1	N2	N3	N4	N5	N6
CNTNAP3B	na	0.0306742	0.0309777	0.030826	0.037678	0.0380498	0.0378639	0.056854	0.0574114	0.0571327
CBWD6	na	1.82797	1.8383	1.83314	2.03746	2.04833	2.0429	2.00109	2.01187	2.00648
ANKRD20A4	na	0.048561	0.0490384	0.0487997	0.0776674	0.0784233	0.0780454	0.0648304	0.0654643	0.0651473
TRPM3	na	0.00479037	0.00483819	0.00481428	0.153512	0.154968	0.15424	0.0476817	0.0481507	0.0479162
RSPH10B	na	0.0186554	0.0188407	0.0187481	0.0200831	0.0202825	0.0201828	0.0187836	0.0189702	0.0188769
ZNF733P	na	0.0342526	0.0345911	0.0344219	0.107812	0.108851	0.108331	0.051405	0.0519099	0.0516574
PMS2P5	na	2.49151	2.50333	2.49742	2.7671	2.77935	2.77322	2.9992	3.01177	3.00549
ZP3	na	0.979992	0.987087	0.983539	1.08638	1.09399	1.09018	1.3436	1.35232	1.34796
FAM66D	na	0.329842	0.332788	0.331315	0.452468	0.456347	0.454407	0.427058	0.43075	0.428904
FAM86B1	na	2.69693	2.70908	2.70301	2.84948	2.86185	2.85567	2.99878	3.01135	3.00507
TCEANC	na	0.482434	0.486529	0.484482	0.513521	0.517835	0.515678	0.653124	0.658368	0.655746
GPM6B	na	0.283019	0.285586	0.284302	0.490877	0.495032	0.492955	0.354535	0.357674	0.356104
RPS6KA3	na	2.98096	2.9935	2.98723	3.0726	3.08526	3.07893	2.99647	3.00904	3.00275
PDK3	na	2.04598	2.05687	2.05143	2.05805	2.06897	2.06351	2.15241	2.16355	2.15798
TAB3	na	2.52365	2.53552	2.52958	2.83013	2.84247	2.8363	2.77473	2.787	2.78087
DMD	na	0.00503617	0.00508645	0.00506131	0.0448788	0.0453206	0.0450997	0.0196364	0.0198315	0.019734
MED14	na	3.06173	3.07437	3.06805	3.18577	3.19855	3.19216	3.13005	3.14277	3.13641
USP9X	na	3.95505	3.96849	3.96177	4.18773	4.2013	4.19451	4.16706	4.18062	4.17384
SLC9A7	na	2.36519	2.37677	2.37098	2.59521	2.6072	2.6012	2.62834	2.64039	2.63436
ARAF	na	4.53567	4.54941	4.54254	4.54086	4.5546	4.54773	4.65708	4.67087	4.66397
SLC38A5	na	0.0740288	0.0747503	0.0743896	0.184029	0.185756	0.184892	0.145353	0.146735	0.146044
HUWE1	na	4.00073	4.01419	4.00746	4.266	4.27961	4.27281	4.21411	4.22769	4.2209
PHF8	na	3.42916	3.44219	3.43568	3.59017	3.60334	3.59676	3.64418	3.65739	3.65079
WNK3	na	0	0	0	0.0107258	0.0108327	0.0107792	0.00752647	0.00760153	0.007564
GJB1	na	1.72292	1.61868	1.6708	3.87001	3.99852	3.93426	3.20438	3.32758	3.26598
TAF1	na	3.07877	3.09143	3.0851	3.26741	3.28028	3.27385	3.26235	3.27521	3.26878
ARMCX6	na	4.12965	4.14319	4.13642	4.45076	4.46446	4.45761	4.4591	4.47281	4.46596
TSC22D3	na	0.379649	0.382983	0.381316	0.771717	0.777681	0.774699	0.536029	0.540499	0.538264
VSIG1	na	0.00928568	0.00937824	0.00933196	0.0395968	0.0399873	0.039792	0.0370482	0.0374139	0.037231
COL4A6	na	0.26433	0.266743	0.265536	0.442882	0.44669	0.444786	0.354915	0.358058	0.356486
DOCK11	na	0.756725	0.762602	0.759664	0.843061	0.849431	0.846246	1.03619	1.04357	1.03988
STAG2	na	4.23827	4.25187	4.24507	4.50289	4.51662	4.50975	4.3004	4.31403	4.30722
ZDHHC9	na	3.32253	3.33546	3.329	3.37407	3.38705	3.38056	3.6065	3.61968	3.61309
ZNF280C	na	1.8536	1.74528	1.79944	2.46212	2.57562	2.51887	2.48502	2.59891	2.54197
IGSF1	na	0.130727	0.131976	0.131351	0.706349	0.711924	0.709136	0.404657	0.408181	0.406419
GPC4	na	3.2603	3.27317	3.26674	4.00059	4.01405	4.00732	3.65269	3.66591	3.6593
IDS	na	0.336724	0.339724	0.338224	0.483831	0.487935	0.485883	0.347955	0.351043	0.349499
MAGEA11	na	0.0475811	0.0480491	0.0478151	0.084288	0.0851065	0.0846973	0.0479021	0.0483732	0.0481377
PNMA3	na	0.00767111	0.00774762	0.00770936	0.0568609	0.0574184	0.0571397	0.0306536	0.0309569	0.0308052
MAGEA1	na	0.0701781	0.070863	0.0705205	0.129482	0.130719	0.1301	0.562282	0.566931	0.564607
F8	na	1.48606	1.49531	1.49068	1.68984	1.69977	1.69481	1.64285	1.65263	1.64774
TPPP	na	0.225794	0.227883	0.226839	0.569894	0.574595	0.572245	0.46191	0.465857	0.463883
ZDHHC11	na	0.350209	0.353315	0.351762	0.508617	0.512897	0.510757	0.590544	0.595382	0.592963
GUSBP3	na	0.0828971	0.0837025	0.0832998	0.110448	0.111511	0.11098	0.162249	0.163782	0.163016
SMA4	na	1.78906	1.79928	1.79417	2.01549	2.02631	2.0209	2.04359	2.05447	2.04903
ZFAND3	na	4.76434	4.77817	4.77126	5.12759	5.14153	5.13456	5.29138	5.30537	5.29837
TMEM242	na	2.28342	2.29484	2.28913	2.38004	2.39165	2.38585	2.56661	2.57855	2.57258
LPA	na	0	0	0	0.0139999	0.0141392	0.0140695	0.0130913	0.0132216	0.0131565
IGSF11	na	0.0167981	0.0169651	0.0168816	0.113707	0.1148	0.114254	0.0501633	0.0506562	0.0504097
DIRC2	na	3.01335	3.02593	3.01964	3.49942	3.51252	3.50597	3.60142	3.6146	3.60801
RPL32P3	na	1.06582	0.988429	1.02712	1.84914	1.94977	1.89946	1.69223	1.78856	1.74039
ACPP	na	0.0329967	0.0333228	0.0331598	0.175993	0.177649	0.176821	0.150153	0.151578	0.150865
NCK1	na	2.39536	2.407	2.40118	2.72316	2.73535	2.72925	2.75524	2.76748	2.76136
NAALADL2	na	0.0513088	0.0518127	0.0515607	0.0849789	0.0858039	0.0853914	0.0906103	0.0914882	0.0910492
ZMAT3	na	2.34101	2.22031	2.28066	3.25169	3.37536	3.31352	3.3967	3.52169	3.4592
TP63	na	0	0	0	0.0133676	0.0135006	0.0134341	0.00626218	0.00632467	0.00629343
PPP1R2	na	5.88119	5.7319	5.80654	6.87892	7.01531	6.94712	6.67678	6.813	6.74489
SDHAP2	na	2.64345	2.65552	2.64949	3.07369	3.08635	3.08002	2.92984	2.94232	2.93608
FAM157B	na	0	0	0	0.0529214	0.0534409	0.0531811	0.0249844	0.0252321	0.0251082
FAM35DP	na	0.10215	0.103136	0.102643	0.178511	0.180189	0.17935	0.135546	0.136839	0.136193
BMS1P1	na	0.231173	0.233308	0.23224	0.348494	0.351587	0.350041	0.311777	0.314579	0.313178
DMBT1	na	0.0290112	0.0292984	0.0291548	0.0390299	0.0394149	0.0392224	0.0401192	0.0405148	0.040317
NEAT1	na	7.81347	7.66218	7.73782	9.04286	9.18012	9.11149	8.64135	8.77853	8.70994
C11orf24	na	4.57496	4.58871	4.58183	4.68508	4.69888	4.69198	4.70384	4.71764	4.71074
PPFIA1	na	4.91308	4.92696	4.92002	4.93027	4.94416	4.93722	5.11581	5.12975	5.12278
SHANK2	na	2.08124	2.09222	2.08673	2.43211	2.44382	2.43796	2.17818	2.18938	2.18378
DLG2	na	0.0138972	0.0140355	0.0139664	0.0407951	0.0411973	0.0409962	0.020945	0.021153	0.021049
NAALAD2	na	0.0181019	0.0182817	0.0181918	0.0194877	0.0196813	0.0195845	0.0182265	0.0184076	0.0183171
HEPHL1	na	3.48984	3.50292	3.49638	3.7776	3.79091	3.78426	5.64902	5.66309	5.65605
BMP8A	na	0.134698	0.135983	0.135341	0.14952	0.150939	0.150229	0.246789	0.249055	0.247922
CAPN8	na	1.11113	1.03149	1.07131	3.63131	3.75819	3.69475	2.89109	3.01081	2.95095
RIMKLB	na	1.06687	1.07439	1.07063	1.79414	1.80437	1.79926	1.57931	1.58888	1.58409
LOC643339	na	1.86537	1.8758	1.87059	2.22074	2.23203	2.22639	2.30931	2.32078	2.31504
NUDT4	na	4.94597	4.95986	4.95292	5.52549	5.53953	5.53251	5.4053	5.41932	5.41231
RMND5A	na	3.24658	3.25943	3.253	3.40682	3.41983	3.41332	3.43389	3.44692	3.4404
LOC285074	na	2.94503	2.95753	2.95128	3.08909	3.10177	3.09543	3.05078	3.06341	3.05709
TRIM43B	na	0	0	0	0.0197504	0.0199466	0.0198485	0.0367156	0.0370781	0.0368968
ZMYM2	na	2.55303	2.42808	2.49056	3.77945	3.90737	3.84341	3.78556	3.91352	3.84954
CDK8	na	4.10022	4.11374	4.10698	4.69985	4.71366	4.70675	4.6329	4.64668	4.63979
DCLK1	na	0.0708736	0.071565	0.0712193	0.30848	0.311254	0.309867	0.118967	0.120108	0.119538
ALG5	na	5.12267	5.13662	5.12965	5.1834	5.19737	5.19038	5.2103	5.22427	5.21728
UFM1	na	4.14565	4.1592	4.15243	4.70973	4.72354	4.71663	4.66858	4.68238	4.67548
NUFIP1	na	2.55917	2.5711	2.56513	2.88143	2.89385	2.88764	2.811	2.82331	2.81716
PIBF1	na	2.38039	2.392	2.38619	3.02858	3.04118	3.03488	2.53393	2.54582	2.53988
SLITRK6	na	0.00684818	0.0069165	0.00688234	0.173946	0.175584	0.174765	0.0475959	0.048064	0.04783
GPC6	na	0	0	0	0.00426772	0.00431034	0.00428903	0.00796871	0.00804817	0.00800844
UGGT2	na	2.45452	2.46626	2.46039	3.51565	3.52876	3.5222	2.94278	2.95528	2.94903
HS6ST3	na	0	0	0	0.00387527	0.00391397	0.00389462	0.0036229	0.00365908	0.00364099
EFNB2	na	2.46242	2.33921	2.40082	3.36399	3.4887	3.42635	3.63191	3.75879	3.69535
LIG4	na	1.79274	1.80297	1.79786	2.40846	2.42012	2.41429	2.15937	2.17053	2.16495
MYO16	na	0.0163149	0.0164771	0.016396	0.0262764	0.0265368	0.0264066	0.0326784	0.0330014	0.0328399
TUBGCP3	na	3.67371	3.68695	3.68033	4.0669	4.0804	4.07365	3.68997	3.70322	3.69659
ATP11A	na	4.53735	4.55109	4.54422	5.2051	5.21907	5.21209	4.88628	4.90015	4.89322
MCF2L-AS1	na	1.70873	1.71871	1.71372	2.15395	2.16509	2.15952	2.07949	2.09046	2.08497
F7	na	0	0	0	0.0109315	0.0110404	0.010986	0.00945782	0.00955209	0.00950496
TFDP1	na	5.98544	5.99957	5.99251	6.36629	6.38047	6.37338	6.09284	6.10698	6.09991
SIRPB2	na	0.023107	0.0233362	0.0232216	0.0371445	0.0375111	0.0373278	0.0232627	0.0234935	0.0233781
PLCB1	na	1.14364	1.15151	1.14757	1.51372	1.52306	1.51839	1.33664	1.34533	1.34098
TASP1	na	3.03606	3.04867	3.04237	3.10829	3.12099	3.11464	3.14306	3.1558	3.14943
MACROD2	na	0.00645675	0.00652117	0.00648896	0.020763	0.0209692	0.0208661	0.0322216	0.0325402	0.0323809
FLRT3	na	0.110036	0.0994029	0.10472	0.819038	0.880217	0.849627	0.695153	0.749287	0.72222
KIF16B	na	2.21762	2.2289	2.22326	2.48222	2.49402	2.48812	2.35934	2.37091	2.36513
SNX5	na	6.04977	6.06391	6.05684	6.36915	6.38333	6.37624	6.27932	6.29349	6.28641
CST1	na	6.21778	6.06793	6.14286	8.10233	8.23936	8.17085	6.934	7.07043	7.00221
CST2	na	0.199995	0.201861	0.200928	0.442869	0.446678	0.444773	0.335046	0.338033	0.33654
APMAP	na	6.19438	6.20854	6.20146	6.55429	6.56849	6.56139	6.57802	6.59223	6.58512
ZNF337	na	3.73748	3.75077	3.74412	3.80704	3.82037	3.8137	3.9813	3.99475	3.98802
BCAS1	na	0	0	0	0.0178477	0.018025	0.0179364	0.0166917	0.0168577	0.0167747
CDH4	na	0.168482	0.170071	0.169276	0.267275	0.269712	0.268493	0.224571	0.226649	0.22561
SLCO4A1	na	5.58534	5.43667	5.511	6.1773	6.31299	6.24514	6.14662	6.28227	6.21444
COL9A3	na	7.26548	7.11452	7.19	8.35628	8.49338	8.42483	8.6938	8.83099	8.76239
KCNQ2	na	0.00917911	0.00927061	0.00922486	0.159266	0.160773	0.16002	0.072422	0.0731281	0.072775
DPY19L3	na	2.40312	2.41477	2.40894	2.86705	2.87945	2.87325	2.59229	2.60428	2.59829
LOC100134317	na	0.0646965	0.065329	0.0650128	0.373289	0.376574	0.374931	0.127099	0.128315	0.127707
ZNF829	na	0	0	0	0.00614859	0.00620994	0.00617926	0.0171888	0.0173596	0.0172742
FCGBP	na	0.0151625	0.0153134	0.015238	0.0199371	0.0201351	0.0200361	0.0169599	0.0171285	0.0170442
KCNN4	na	1.04495	1.05236	1.04865	2.37337	2.38497	2.37917	1.43476	1.44382	1.43929
LYPD5	na	0.0354967	0.0358473	0.035672	0.0381899	0.0385667	0.0383783	0.0357345	0.0360874	0.035911
ZNF160	na	2.94336	2.95586	2.94961	3.07247	3.08513	3.0788	3.03024	3.04284	3.03654
ZNF331	na	0.00737304	0.00744658	0.00740981	0.00794072	0.0080199	0.00798031	0.0148126	0.01496	0.0148863
SMIM17	na	0.0115855	0.0117008	0.0116432	0.0124726	0.0125968	0.0125347	0.0347125	0.0350555	0.034884
TXNDC16	na	1.46143	1.47059	1.46601	2.11736	2.12842	2.12289	1.88052	1.89099	1.88576
CDKN3	na	6.8236	6.83783	6.83071	7.8477	7.862	7.85485	7.25389	7.26815	7.26102
KTN1	na	5.87478	5.88889	5.88183	5.99285	6.00698	5.99991	6.18183	6.19599	6.18891
PELI2	na	0.565258	0.569927	0.567592	1.21399	1.22218	1.21809	1.1069	1.11461	1.11076
GPHN	na	0.368439	0.371687	0.370063	0.398797	0.402277	0.400537	0.446544	0.45038	0.448462
RGS6	na	0.422439	0.426096	0.424267	0.872201	0.878731	0.875466	0.888913	0.895534	0.892224
HEATR4	na	0.0165883	0.0167532	0.0166708	0.0442479	0.0446836	0.0444658	0.024985	0.0252327	0.0251088
GALC	na	2.08021	2.09118	2.08569	2.29098	2.30242	2.2967	2.36518	2.37676	2.37097
NRDE2	na	2.62049	2.63252	2.6265	2.64572	2.65779	2.65176	2.81079	2.82311	2.81695
TC2N	na	2.39764	2.40928	2.40346	2.85645	2.86883	2.86264	2.73303	2.74524	2.73914
UNC79	na	0.026253	0.0265132	0.0263831	0.0525553	0.0530713	0.0528133	0.0329764	0.0333023	0.0331393
PPP4R4	na	0.293242	0.295893	0.294568	0.649207	0.654426	0.651816	0.446094	0.449926	0.44801
BCL11B	na	0.0580103	0.0585787	0.0582945	0.0944924	0.0954068	0.0949496	0.151937	0.153378	0.152657
CCDC85C	na	3.24473	3.25757	3.25115	3.65448	3.6677	3.66109	3.82997	3.84332	3.83665
ASPG	na	0	0	0	0.111187	0.112257	0.111722	0.0153558	0.0155086	0.0154322
CEP170B	na	5.06429	5.07822	5.07125	5.25754	5.27152	5.26453	5.32471	5.33871	5.33171
GOLGA8T	na	0.340416	0.343446	0.341931	0.726229	0.731924	0.729076	0.38176	0.38511	0.383435
GOLGA8A	na	2.32946	2.34097	2.33522	2.66347	2.67556	2.66951	2.44972	2.46146	2.45559
PPIP5K1	na	2.60696	2.48104	2.544	3.16884	3.29168	3.23026	3.16914	3.29199	3.23057
GOLGA6L4	na	0.22948	0.2316	0.23054	0.245773	0.248031	0.246902	0.271888	0.274364	0.273126
WASH3P	na	2.90028	2.91272	2.9065	3.06058	3.07322	3.0669	2.97694	2.98948	2.98321
DDX11L10	na	0	0	0	0.0590808	0.0596596	0.0593702	0.0553127	0.0558553	0.055584
LOC652276	na	2.28399	2.29541	2.2897	2.55986	2.57179	2.56582	2.78697	2.79926	2.79311
NOMO1	na	4.03767	3.8954	3.96653	4.63609	4.7683	4.70219	4.72699	4.85954	4.79327
NOMO3	na	2.10129	2.11231	2.1068	2.61632	2.62834	2.62233	2.74643	2.75865	2.75254
PKD1P1	na	5.15127	5.16522	5.15824	5.51611	5.53015	5.52313	5.60597	5.62003	5.613
SNX29P1	na	0.0669739	0.0676282	0.0673011	0.140376	0.141713	0.141044	0.0998699	0.100834	0.100352
RRN3P1	na	1.73709	1.74715	1.74212	2.25981	2.27118	2.26549	2.07295	2.08391	2.07843
ATXN2L	na	6.42163	6.43582	6.42873	6.65401	6.66823	6.66112	6.76837	6.78259	6.77548
RRN3P2	na	0.0842839	0.0851024	0.0846931	0.267367	0.269805	0.268586	0.119722	0.120871	0.120297
ITGAX	na	0.263275	0.265679	0.264477	0.843068	0.849439	0.846253	0.578523	0.583281	0.580902
CHD9	na	1.82113	1.83143	1.82628	1.95302	1.96368	1.95835	2.02511	2.03595	2.03053
GRAP	na	0.0293613	0.0296519	0.0295066	0.193947	0.195761	0.194854	0.128471	0.1297	0.129085
GRAPL	na	0	0	0	0.0733201	0.0740348	0.0736775	0.314737	0.317562	0.31615
LRRC37A2	na	0.756817	0.762694	0.759755	0.946993	0.95392	0.950456	0.941936	0.948837	0.945387
SPAG9	na	4.18723	4.2008	4.19401	4.22787	4.24146	4.23467	4.35313	4.36678	4.35995
NSUN5P2	na	2.17172	2.1829	2.17731	2.21152	2.22279	2.21716	2.37321	2.3848	2.37901
RASA4	na	0.34083	0.343862	0.342346	0.439461	0.443245	0.441353	0.364807	0.368026	0.366416
LOC729732	na	0.310746	0.313539	0.312143	0.467767	0.471756	0.469762	0.330174	0.333122	0.331648
TSPAN7	na	0.262063	0.264457	0.26326	0.823301	0.829561	0.826431	0.657995	0.663269	0.660632
ZNF674	na	0.660595	0.665885	0.66324	0.733835	0.739576	0.736705	0.767946	0.773889	0.770917
ZNF182	na	1.88927	1.89977	1.89452	2.0647	2.07564	2.07017	2.09936	2.11038	2.10487
FTSJ1	na	4.82585	4.8397	4.83277	4.89785	4.91172	4.90478	4.97626	4.99016	4.98321
MAGED1	na	0	0	0	0.0237673	0.024003	0.0238852	0.0111571	0.0112682	0.0112127
KLF8	na	0.173213	0.174844	0.174029	0.260387	0.262767	0.261577	0.242321	0.24455	0.243435
ATP7A	na	0.98583	0.992954	0.989392	1.16767	1.17565	1.17166	1.21543	1.22362	1.21953
PCDH19	na	0.0115934	0.0117089	0.0116512	0.0310233	0.0313302	0.0311768	0.0229207	0.0231481	0.0230344
NXF4	na	0	0	0	0.00858764	0.00867326	0.00863045	0.00802974	0.00810981	0.00806978
COL4A5	na	1.66532	1.67516	1.67024	1.96976	1.98047	1.97512	2.2241	2.23539	2.22974
AMOT	na	0.0497543	0.0502432	0.0499988	0.101316	0.102294	0.101805	0.216013	0.218018	0.217015
OCRL	na	3.72928	3.74256	3.73592	3.87597	3.88935	3.88266	3.94254	3.95597	3.94926
GPC3	na	0.013852	0.0139898	0.0139209	0.0587425	0.059318	0.0590302	0.013944	0.0140828	0.0140134
TKTL1	na	0.0227209	0.0229463	0.0228336	0.0244537	0.0246962	0.024575	0.0453956	0.0458424	0.045619
GAB3	na	0	0	0	0.00647568	0.00654029	0.00650799	0.00605453	0.00611495	0.00608474
SMA5	na	1.14972	1.15762	1.15367	1.43382	1.44288	1.43835	1.32536	1.33401	1.32969
PIP5K1P1	na	0.00674387	0.00681115	0.00677751	0.0144906	0.0146347	0.0145626	0.0202787	0.0204801	0.0203794
UTRN	na	3.23869	3.25153	3.24511	3.52608	3.5392	3.53264	3.44352	3.45656	3.45004
DNAJC13	na	3.71898	3.73225	3.72561	3.79374	3.80706	3.8004	3.74797	3.76126	3.75461
APOD	na	1.35939	1.26854	1.31397	4.17117	4.30137	4.23627	2.3445	2.45595	2.40022
FAM157A	na	0.0493811	0.0498665	0.0496238	0.0530638	0.0535847	0.0533242	0.0977005	0.0986448	0.0981726
ALDH3B1	na	1.00326	1.01047	1.00686	1.23381	1.24208	1.23795	1.57137	1.58091	1.57614
CCND1	na	8.05815	8.07245	8.0653	8.25643	8.27074	8.26358	8.51184	8.52616	8.519
VSTM5	na	1.41836	1.42736	1.42286	1.73504	1.7451	1.74007	1.80597	1.81623	1.8111
LOC100288778	na	3.80965	3.82299	3.81632	3.90976	3.92317	3.91647	3.97136	3.9848	3.97808
CAPRIN2	na	5.84143	5.85554	5.84848	7.02594	7.04018	7.03306	6.13951	6.15366	6.14658
BAZ2A	na	4.88516	4.89904	4.8921	4.89185	4.90573	4.89879	5.02973	5.04365	5.03669
TMEM87B	na	3.5841	3.59726	3.59068	3.7146	3.72786	3.72123	3.67362	3.68686	3.68024
SUCLA2	na	5.15965	5.01212	5.08589	5.87766	6.01293	5.94529	5.92567	6.06101	5.99334
BORA	na	3.234	3.24684	3.24042	4.04111	4.0546	4.04786	3.47447	3.48754	3.48101
KLF5	na	4.80074	4.65448	4.72761	5.92131	6.05665	5.98898	5.81436	5.94953	5.88195
KLF12	na	1.27864	1.28709	1.28287	1.9107	1.92125	1.91597	1.60254	1.61219	1.60736
MBNL2	na	3.76501	3.77832	3.77167	4.09952	4.11304	4.10628	3.89154	3.90493	3.89823
ABHD13	na	1.7452	1.75529	1.75024	2.29503	2.30647	2.30075	1.94139	1.95202	1.94671
MCF2L	na	2.12819	2.13928	2.13373	2.9319	2.94438	2.93814	2.48176	2.49355	2.48766
F10	na	0.0979745	0.0989214	0.098448	0.381311	0.384658	0.382985	0.294301	0.296961	0.295631
ADPRHL1	na	1.9967	1.88431	1.94051	2.7188	2.83625	2.77753	2.70215	2.81936	2.76076
LINC00565	na	0.0119071	0.0120257	0.0119664	0.0752562	0.0759893	0.0756227	0.0238762	0.0241129	0.0239946
BFSP1	na	2.59679	2.47105	2.53392	4.0415	4.17101	4.10626	3.77737	3.90527	3.84132
OVOL2	na	3.49971	3.5128	3.50625	3.5331	3.54622	3.53966	3.84277	3.85613	3.84945
ACSS1	na	0.0595181	0.060101	0.0598096	0.247798	0.250073	0.248935	0.0807799	0.0815653	0.0811726
TSHZ2	na	0.354958	0.358101	0.356529	1.16783	1.17582	1.17182	0.612058	0.617037	0.614548
EEF1A2	na	0.0149645	0.0151134	0.015039	0.0161053	0.0162655	0.0161854	0.0299704	0.030267	0.0301187
LOC400684	na	0.455452	0.459352	0.457402	0.484533	0.488643	0.486588	0.629909	0.635004	0.632456
ZNF529	na	1.92398	1.93456	1.92927	2.26144	2.27281	2.26713	2.04915	2.06005	2.0546
NLRP4	na	0.0233928	0.0236248	0.0235088	0.0742654	0.0749891	0.0746272	0.0695419	0.0702206	0.0698813
GPR137C	na	0.257135	0.259488	0.258312	0.314231	0.317052	0.315642	0.289626	0.292247	0.290936
KIAA0586	na	2.19777	2.20901	2.20339	2.21051	2.22178	2.21614	2.36632	2.3779	2.37211
GPR65	na	0	0	0	0.0135638	0.0136988	0.0136313	0.0126837	0.01281	0.0127469
SERPINA1	na	2.04998	1.93618	1.99308	3.41588	3.54104	3.47846	3.40195	3.52699	3.46447
JAG2	na	0.581226	0.586002	0.583614	0.997261	1.00444	1.00085	0.9185	0.925278	0.921889
LOC646214	na	0.0925199	0.0934158	0.0929678	0.156643	0.158126	0.157384	0.102802	0.103794	0.103298
SNX29P2	na	0	0	0	0.0415193	0.0419285	0.0417239	0.0195592	0.0197534	0.0196563
LOC643802	na	0.0915384	0.0924251	0.0919818	0.212381	0.214355	0.213368	0.299464	0.302166	0.300815
TBC1D3F	na	0.762466	0.768376	0.765421	0.916181	0.922947	0.919564	1.25237	1.26072	1.25655
ARL17A	na	1.30278	1.31133	1.30705	1.72578	1.73582	1.7308	1.48875	1.498	1.49337
TRIM74	na	0.0910828	0.0919652	0.091524	0.254411	0.256742	0.255577	0.219006	0.221036	0.220021
ZNF674-AS1	na	1.20579	1.21394	1.20986	1.42108	1.43009	1.42559	1.38275	1.39162	1.38718
EDA2R	na	2.63564	2.64769	2.64166	3.15648	3.16923	3.16285	3.02304	3.03563	3.02933
OGT	na	5.49705	5.51109	5.50407	6.18479	6.19895	6.19187	5.98928	6.00341	5.99634
LOC100132741	na	0.030797	0.0311016	0.0309493	0.0330968	0.0334239	0.0332604	0.120093	0.121245	0.120669
ARMCX2	na	0.05159	0.0520967	0.0518433	0.140059	0.141393	0.140726	0.186597	0.188346	0.187472
ARMCX5	na	2.34613	2.35768	2.35191	2.51131	2.52316	2.51724	2.49942	2.51125	2.50534
PAK3	na	0.0211902	0.0214005	0.0212953	0.0673718	0.0680298	0.0677008	0.0423575	0.0427748	0.0425661
TFDP3	na	0	0	0	0.0195935	0.0197881	0.0196908	0.0183277	0.0185098	0.0184187
ZNF185	na	2.70613	2.7183	2.71222	3.77356	3.78687	3.78022	3.00358	3.01615	3.00986
DNASE1L1	na	2.28893	2.30035	2.29464	2.9712	2.98373	2.97747	2.82901	2.84135	2.83518
CDYL	na	4.27731	4.29093	4.28412	4.56806	4.58181	4.57493	4.58975	4.60351	4.59663
STX11	na	0.463596	0.467556	0.465576	0.544352	0.548879	0.546615	0.466421	0.470401	0.468411
ARID1B	na	3.25619	3.26905	3.26262	3.27168	3.28455	3.27811	3.72511	3.73838	3.73175
MAP3K4	na	3.04306	3.05568	3.04937	3.29414	3.30704	3.30059	3.32021	3.33313	3.32667
TBP	na	3.84396	3.85732	3.85064	3.93197	3.94539	3.93868	4.04	4.05348	4.04674
SOX14	na	0	0	0	0.0623022	0.0629118	0.062607	0.0725508	0.0732582	0.0729045
PIK3CA	na	2.61474	2.48867	2.5517	3.50681	3.63272	3.56976	3.44961	3.57506	3.51234
GPRIN2	na	1.65847	1.6683	1.66338	2.03417	2.04504	2.03961	2.28539	2.29681	2.2911
MALAT1	na	4.6481	4.66188	4.65499	5.24689	5.26087	5.25388	5.02277	5.03668	5.02973
ORAOV1	na	3.86385	3.87722	3.87054	4.06051	4.074	4.06726	4.41451	4.4282	4.42136
ANO1	na	5.4537	5.46773	5.46071	6.08048	6.09463	6.08755	5.52586	5.5399	5.53288
NBPF14	na	3.06675	3.0794	3.07308	3.27047	3.28334	3.27691	3.14409	3.15682	3.15045
IQSEC3	na	0	0	0	0.00868169	0.00876824	0.00872496	0.00406433	0.00410491	0.00408462
LOC374443	na	2.02988	2.04074	2.03531	2.38633	2.39795	2.39214	2.44825	2.45999	2.45412
NUDT4P1	na	5.53105	5.5451	5.53807	6.0085	6.02263	6.01556	5.64466	5.65873	5.6517
MRPL42	na	4.53192	4.54566	4.53879	4.96168	4.97558	4.96863	4.83358	4.84743	4.84051
TPTE2	na	0.0217239	0.0219395	0.0218317	0.200504	0.202375	0.20144	0.0927239	0.0936217	0.0931728
USP12	na	3.26634	3.27921	3.27278	3.6541	3.66732	3.66071	3.54251	3.55563	3.54907
SUPT20H	na	4.33937	4.19526	4.26731	4.92852	5.06171	4.99512	5.05566	5.18922	5.12244
TRPC4	na	0.0493315	0.0498164	0.0495739	0.130845	0.132095	0.13147	0.114263	0.115361	0.114812
SUGT1	na	4.85153	4.86539	4.85846	5.03083	5.04475	5.03779	4.91178	4.92566	4.91872
DCT	na	0.0129155	0.0130441	0.0129798	0.0276699	0.0279439	0.0278069	0.038657	0.0390384	0.0388477
RAP2A	na	2.66451	2.67661	2.67056	3.09496	3.10764	3.1013	2.85973	2.87212	2.86593
DCUN1D2	na	2.61657	2.49047	2.55352	3.46866	3.59427	3.53147	3.18091	3.30388	3.2424
FKBP1A-SDCBP2	na	0.728828	0.734538	0.731683	0.912281	0.919027	0.915654	1.15157	1.15948	1.15553
AURKA	na	3.68739	3.54777	3.61758	4.86826	5.00126	4.93476	4.69566	4.82809	4.76188
LAMA5	na	2.25916	2.14026	2.19971	3.8187	3.94688	3.88279	3.46617	3.59176	3.52896
RBBP8NL	na	0.193523	0.195333	0.194428	0.37156	0.374832	0.373196	0.316974	0.319817	0.318395
PPDPF	na	8.58595	8.60026	8.59311	8.69449	8.70881	8.70165	8.76471	8.77903	8.77187
KATNAL2	na	0.220436	0.222479	0.221458	0.300896	0.303609	0.302252	0.283102	0.28567	0.284386
GRIK5	na	0.147809	0.149214	0.148512	0.265241	0.267662	0.266452	0.375542	0.378845	0.377193
PHLDB3	na	3.70053	3.71378	3.70716	3.87825	3.89164	3.88495	3.91092	3.92433	3.91763
ZNF347	na	0.00626517	0.00632769	0.00629643	0.013465	0.013599	0.013532	0.0125913	0.0127167	0.012654
STRC	na	0.030558	0.0308603	0.0307092	0.0650572	0.0656932	0.0653752	0.0459179	0.0463698	0.0461439
LOC440300	na	0.199545	0.201407	0.200476	0.276553	0.279067	0.27781	0.299173	0.301873	0.300523
CLEC18C	na	0	0	0	0.0164364	0.0165998	0.0165181	0.0153728	0.0155257	0.0154493
ARL17B	na	0.117066	0.11819	0.117628	0.19412	0.195935	0.195027	0.404564	0.408088	0.406326
ARSD	na	2.44162	2.45334	2.44748	2.68966	2.7018	2.69573	2.77957	2.79184	2.78571
SMPX	na	0	0	0	0.13192	0.13318	0.13255	0.261496	0.263886	0.262691
PORCN	na	2.86545	2.87784	2.87164	3.60234	3.61552	3.60893	3.08266	3.09532	3.08899
WDR45	na	4.84186	4.85571	4.84879	5.26091	5.27489	5.2679	5.51916	5.53321	5.52618
PAGE4	na	0	0	0	0.0916302	0.0925178	0.092074	0.0859281	0.086762	0.0863451
FRMD8P1	na	0	0	0	0.0181509	0.0183312	0.018241	0.0337573	0.0340909	0.0339241
BRWD3	na	1.63587	1.64562	1.64075	1.65578	1.66559	1.66069	1.77377	1.78394	1.77885
FAM199X	na	2.70468	2.71685	2.71077	2.80319	2.8155	2.80935	2.75546	2.7677	2.76158
TMEM164	na	2.46071	2.47247	2.46659	2.73688	2.74909	2.74298	2.59229	2.60427	2.59828
CAPN6	na	0	0	0	0.0257598	0.0260151	0.0258875	0.0161083	0.0162685	0.0161884
TENM1	na	0.0235766	0.0238104	0.0236935	0.0571084	0.0576682	0.0573883	0.0804956	0.0812783	0.0808869
MAMLD1	na	0.0193364	0.0195285	0.0194324	0.090657	0.0915354	0.0910962	0.0259055	0.0261622	0.0260338
RPP40	na	4.59451	4.60827	4.60139	4.74043	4.75425	4.74734	4.85503	4.86889	4.86196
C4B	na	3.44741e-05	3.48188e-05	3.46465e-05	3.798e-05	3.83598e-05	3.81699e-05	3.52909e-05	3.56438e-05	3.54674e-05
AGPAT4-IT1	na	0.0163554	0.016518	0.0164367	0.287986	0.290595	0.289291	0.171508	0.173124	0.172316
B4GALT4	na	3.96027	3.81853	3.8894	4.68294	4.81533	4.74914	4.60597	4.73808	4.67203
PDIA5	na	4.34961	4.36326	4.35643	4.84869	4.86255	4.85562	4.63876	4.65254	4.64565
ACAD11	na	2.97884	2.84703	2.91293	3.58484	3.71137	3.64811	3.90861	4.03735	3.97298
WDR49	na	0	0	0	0.01221	0.0123316	0.0122708	0.0339872	0.034323	0.0341551
KCNMB3	na	0.235179	0.237348	0.236264	0.605211	0.610145	0.607678	0.70674	0.712317	0.709528
MUC20	na	0.360116	0.363299	0.361708	0.454087	0.457978	0.456033	0.463779	0.46774	0.46576
CREBZF	na	3.51315	3.52625	3.5197	3.87262	3.886	3.87931	3.78333	3.79665	3.78999
MAML2	na	1.08457	1.09218	1.08838	1.38832	1.39721	1.39277	1.30574	1.31431	1.31003
LOC574538	na	0.01005	0.0101501	0.0101	0.0108211	0.0109289	0.010875	0.0101188	0.0102197	0.0101693
CLEC2D	na	0.758267	0.764152	0.761209	0.958126	0.96511	0.961618	1.05433	1.06179	1.05806
SLCO1A2	na	0.00730162	0.00737446	0.00733804	0.0117825	0.0118999	0.0118412	0.00784382	0.00792205	0.00788293
PLGLB2	na	0.00469473	0.0047416	0.00471817	0.00519951	0.00525141	0.00522546	0.0241455	0.0243849	0.0242652
DDX11L2	na	0.670127	0.675477	0.672802	0.679715	0.685125	0.68242	0.853531	0.859959	0.856745
RNF6	na	4.606	4.61977	4.61288	4.90931	4.92319	4.91625	5.10882	5.12276	5.11579
LINC00571	na	0.924725	0.931536	0.92813	1.01667	1.02395	1.02031	1.12623	1.13402	1.13012
TGDS	na	3.53587	3.54899	3.54243	4.50847	4.52219	4.51533	3.90989	3.92329	3.91659
PCID2	na	4.57012	4.58387	4.57699	5.33034	5.34434	5.33734	4.92323	4.93712	4.93018
TMCO3	na	4.53763	4.55137	4.5445	5.07299	5.08692	5.07996	4.86421	4.87808	4.87114
SPTLC3	na	0.0296694	0.0299631	0.0298162	0.108809	0.109857	0.109333	0.108979	0.110028	0.109504
RRBP1	na	5.79918	5.81327	5.80622	6.2094	6.22356	6.21648	5.98507	5.9992	5.99214
ZNF217	na	3.36004	3.373	3.36652	3.37775	3.39073	3.38424	3.56791	3.58106	3.57449
PTK6	na	3.2201	3.0852	3.15265	4.09144	4.22123	4.15633	4.17174	4.30195	4.23685
ANKRD27	na	4.49614	4.50986	4.503	4.76219	4.77602	4.7691	4.73482	4.74864	4.74173
ETV2	na	0.765469	0.771397	0.768433	0.860813	0.867282	0.864048	0.977073	0.984153	0.980613
ZNF585A	na	1.81899	1.82929	1.82414	1.87238	1.88283	1.8776	2.18599	2.1972	2.1916
ZNF780B	na	1.61426	1.62394	1.6191	1.6559	1.66572	1.66081	1.65478	1.66459	1.65969
ETHE1	na	5.63121	5.64528	5.63825	5.69132	5.7054	5.69836	5.80507	5.81917	5.81212
TTYH1	na	0.0323874	0.0327076	0.0325475	0.0688601	0.0695324	0.0691962	0.0956786	0.096604	0.0961413
ARID4A	na	2.03628	2.04715	2.04172	2.3316	2.34312	2.33736	2.30097	2.31242	2.30669
KIF26A	na	0.0083259	0.00840892	0.00836741	0.0267402	0.0270051	0.0268726	0.0208732	0.0210805	0.0209768
SPN	na	0.0242804	0.0245211	0.0244008	0.0645147	0.0651455	0.0648301	0.0244624	0.0247049	0.0245837
MYLPF	na	0.164425	0.165978	0.165201	0.332529	0.335496	0.334013	0.265535	0.267959	0.266747
YY2	na	1.21171	1.21988	1.2158	1.59743	1.60705	1.60224	1.60234	1.61199	1.60716
RPGR	na	2.03754	2.04842	2.04298	2.2524	2.26375	2.25807	2.11208	2.12313	2.11761
ITIH6	na	0.078144	0.0789045	0.0785243	0.32504	0.327947	0.326493	0.243887	0.246129	0.245008
FAAH2	na	1.02843	1.03577	1.0321	1.34764	1.35637	1.352	1.10525	1.11295	1.1091
HMGN5	na	0.526542	0.530946	0.528744	1.05312	1.06057	1.05685	0.996538	1.00372	1.00013
SRPX2	na	0.118076	0.119209	0.118642	0.166643	0.168216	0.16743	0.131454	0.132709	0.132082
MAGEC3	na	0	0	0	0.016791	0.0169579	0.0168744	0.0466102	0.0470688	0.0468395
DKC1	na	5.92742	5.94155	5.93449	6.09775	6.1119	6.10482	6.11306	6.12721	6.12013
C4B_2	na	3.50562e-05	3.54068e-05	3.52315e-05	3.79147e-05	3.82938e-05	3.81043e-05	3.55366e-05	3.5892e-05	3.57143e-05
LOC100507557	na	0.0616723	0.0622759	0.0619741	0.125254	0.126453	0.125854	0.111743	0.112818	0.112281
AGPAT4	na	0.142511	0.143868	0.14319	0.682235	0.687661	0.684948	0.460449	0.464386	0.462417
FRMD1	na	0	0	0	0.0434323	0.0438601	0.0436462	0.0102675	0.0103698	0.0103187
NPHP3-ACAD11	na	0.874205	0.880747	0.877476	1.21013	1.2183	1.21421	0.964308	0.971324	0.967816
CLDN18	na	0.0425688	0.0429882	0.0427785	0.0991431	0.100101	0.0996221	0.0762551	0.0769976	0.0766263
PDCD10	na	5.6271	5.64117	5.63414	5.88786	5.90197	5.89491	5.85011	5.86422	5.85717
ZNF639	na	2.92478	2.79373	2.85925	3.97359	4.10272	4.03816	3.98378	4.11297	4.04837
CLDN1	na	1.99672	1.88433	1.94052	2.73139	2.849	2.79019	2.90201	3.02186	2.96193
YAP1	na	5.98042	5.99455	5.98749	6.48683	6.50102	6.49393	6.64057	6.65478	6.64767
POM121L1P	na	0.0143273	0.0144698	0.0143986	0.0457968	0.0462475	0.0460221	0.0144274	0.014571	0.0144992
SLC6A12	na	0.127855	0.129078	0.128466	0.20545	0.207364	0.206407	0.190681	0.192466	0.191573
WNK1	na	5.79857	5.81267	5.80562	6.13057	6.14472	6.13764	6.17947	6.19362	6.18654
LIMS3-LOC440895	na	0	0	0	1.4707e-06	1.4854e-06	1.47805e-06	1.3749e-06	1.38865e-06	1.38178e-06
PROSER1	na	4.73446	4.74828	4.74137	4.95965	4.97355	4.9666	5.01661	5.03053	5.02357
TDRD3	na	2.64668	2.65875	2.65272	2.98891	3.00146	2.99518	2.95687	2.96938	2.96313
CUL4A	na	5.135	5.14895	5.14197	5.82555	5.83966	5.83261	5.56295	5.57701	5.56998
UPF3A	na	5.00728	5.02119	5.01424	5.52246	5.53651	5.52949	5.11806	5.13201	5.12504
ISM1-AS1	na	0.0621932	0.0628017	0.0624974	0.130607	0.131856	0.131231	0.122488	0.123662	0.123075
ZNF133	na	3.68444	3.69768	3.69106	3.76993	3.78324	3.77658	3.80183	3.81516	3.8085
L3MBTL1	na	1.04773	1.05516	1.05145	1.56091	1.57041	1.56566	1.39061	1.39951	1.39506
SRMS	na	0.0204342	0.0206371	0.0205357	0.106702	0.10773	0.107216	0.0608293	0.0614249	0.0611271
RGS9BP	na	0.153493	0.154948	0.15422	0.258784	0.261151	0.259968	0.268876	0.271327	0.270102
CEBPG	na	5.11682	5.13076	5.12379	5.3254	5.3394	5.3324	5.34802	5.36202	5.35502
ZNF780A	na	2.83763	2.84999	2.84381	2.96129	2.97381	2.96755	2.99275	3.00531	2.99903
OSCAR	na	0.17647	0.17813	0.1773	0.53082	0.535254	0.533037	0.637919	0.643065	0.640492
FAM106A	na	0.78679	0.792842	0.789816	0.879314	0.885884	0.882599	0.798452	0.804571	0.801512
MBTPS2	na	2.9739	2.98643	2.98017	3.01176	3.02434	3.01805	3.0695	3.08215	3.07582
ZNF630	na	0.807113	0.813281	0.810197	0.91253	0.919276	0.915903	1.0569	1.06438	1.06064
MAGED2	na	5.18062	5.19458	5.1876	6.07481	6.08895	6.08188	5.72564	5.73973	5.73269
SYTL4	na	0.846245	0.852633	0.849439	1.16166	1.16962	1.16564	1.04421	1.05162	1.04791
CLDN2	na	0.1249	0.126096	0.125498	0.201183	0.20306	0.202122	0.153027	0.154478	0.153753
ATP6AP1	na	5.23827	5.25225	5.24526	5.29897	5.31297	5.30597	5.54549	5.55954	5.55251
FOXQ1	na	4.29547	4.30909	4.30228	4.53465	4.54839	4.54152	4.81151	4.82535	4.81843
SHPRH	na	0	0	0	0.00865163	0.00873789	0.00869476	0.00404988	0.00409033	0.00407011
SYNJ2	na	3.23222	3.24506	3.23864	3.8638	3.87717	3.87049	3.30403	3.31693	3.31048
UBA5	na	3.94168	3.9551	3.94839	4.12704	4.14058	4.13381	4.08162	4.09513	4.08838
DZIP1L	na	1.65515	1.66497	1.66006	2.09794	2.10895	2.10345	1.79612	1.80635	1.80123
SERPINI1	na	1.49577	1.39952	1.44765	2.45175	2.56508	2.50841	2.33848	2.44981	2.39415
TBL1XR1	na	3.14265	3.00868	3.07566	3.82117	3.94936	3.88527	3.98105	4.11022	4.04564
MFN1	na	3.66987	3.5304	3.60013	4.66691	4.79924	4.73308	4.49269	4.62435	4.55852
CLDN16	na	0	0	0	0.0284155	0.0286969	0.0285562	0.00891509	0.00900396	0.00895952
FGF3	na	0	0	0	0.104293	0.105299	0.104796	0.0594345	0.0600166	0.0597255
SYTL2	na	0.463872	0.467834	0.465853	0.587656	0.592475	0.590065	0.587385	0.592202	0.589794
RAD52	na	3.38319	3.39618	3.38969	3.62	3.63319	3.6266	3.52621	3.53932	3.53276
LINC00612	na	0.166042	0.167609	0.166826	0.265511	0.267934	0.266723	0.214841	0.216836	0.215838
PYROXD1	na	2.50642	2.51826	2.51234	2.72248	2.73467	2.72857	2.70315	2.71531	2.70923
PSPC1	na	4.6076	4.62137	4.61449	5.01365	5.02756	5.0206	4.69223	4.70603	4.69913
MIPEPP3	na	1.36391	1.3727	1.3683	1.78028	1.79047	1.78537	1.96415	1.97484	1.9695
NHLRC3	na	2.73516	2.74737	2.74126	3.0647	3.07735	3.07102	2.98628	2.99884	2.99256
GAS6-AS1	na	0.690557	0.696035	0.693296	1.39811	1.40703	1.40257	0.894332	0.900982	0.897657
CHAMP1	na	4.17671	4.19027	4.18349	5.20009	5.21406	5.20708	4.56279	4.57654	4.56967
C20orf96	na	2.68056	2.69269	2.68663	3.0166	3.02919	3.0229	3.25084	3.2637	3.25727
TGM3	na	0	0	0	0.0466354	0.0470942	0.0468648	0.0436444	0.0440742	0.0438593
ENTPD6	na	5.432	5.44603	5.43901	5.91446	5.92858	5.92152	5.67464	5.68871	5.68167
NUDT19	na	0.00982338	0.00992127	0.00987232	0.0105773	0.0106827	0.01063	0.0294714	0.0297631	0.0296173
CYP2F1	na	0	0	0	0.0178658	0.0180433	0.0179545	0.0332299	0.0335583	0.0333941
APOC1P1	na	0	0	0	0.0384779	0.0388575	0.0386677	0.0601431	0.0607321	0.0604376
HAS1	na	0.0703116	0.0709977	0.0706546	0.343547	0.3466	0.345073	0.124985	0.126181	0.125583
ATP2A1	na	0.857355	0.863805	0.86058	1.06249	1.06999	1.06624	0.892903	0.899545	0.896224
INE1	na	1.07443	1.08199	1.07821	1.71344	1.72343	1.71844	1.5589	1.5684	1.56365
SSX6	na	0	0	0	0.0525453	0.0530612	0.0528032	0.0248052	0.0250511	0.0249281
INGX	na	0	0	0	0.0279655	0.0282424	0.028104	0.0261666	0.0264259	0.0262963
ATRX	na	2.56842	2.58037	2.5744	2.60929	2.6213	2.6153	2.7394	2.75162	2.74551
ALG13	na	2.83554	2.8479	2.84172	3.08314	3.09581	3.08947	2.96915	2.98168	2.97541
CT45A5	na	0.0695432	0.070222	0.0698826	0.145718	0.147103	0.146411	0.114787	0.11589	0.115339
CD99L2	na	2.00236	2.01315	2.00776	2.31516	2.32664	2.3209	2.34899	2.36053	2.35476
MPP1	na	0	0	0	0.0433512	0.0437782	0.0435647	0.0405696	0.0409696	0.0407696
SLC35D3	na	0.0250135	0.0252614	0.0251375	0.066375	0.0670235	0.0666993	0.0376081	0.0379793	0.0377937
ARHGAP31	na	1.91949	1.93006	1.92477	2.48684	2.49864	2.49274	2.1367	2.1478	2.14225
NPHP3	na	1.74136	1.75144	1.7464	2.56953	2.58147	2.5755	2.24498	2.25632	2.25065
A4GNT	na	0	0	0	0.0725394	0.0732467	0.072893	0.0343656	0.0347052	0.0345354
BCHE	na	0	0	0	0.012993	0.0131223	0.0130577	0.0121508	0.0122718	0.0122113
ERC1	na	3.87487	3.88825	3.88156	4.02877	4.04225	4.03551	4.08369	4.0972	4.09045
A2M-AS1	na	0.329114	0.332054	0.330584	0.535688	0.540156	0.537922	0.591066	0.595907	0.593486
ZDHHC20	na	3.03056	2.89804	2.9643	4.0106	4.13994	4.07527	3.81456	3.94271	3.87864
FARP1	na	0.022962	0.0231898	0.0230759	0.0788452	0.0796123	0.0792288	0.0627194	0.063333	0.0630262
LAMP1	na	6.61857	6.4682	6.54339	7.52851	7.6653	7.59691	7.278	7.41466	7.34633
GAS6	na	6.21551	6.22967	6.22259	7.26987	7.28413	7.277	6.42757	6.44176	6.43467
PYGB	na	6.15757	6.17173	6.16465	7.20975	7.224	7.21688	6.62718	6.64139	6.63428
SLC17A9	na	2.40251	2.41417	2.40834	3.22361	3.23644	3.23003	2.73549	2.7477	2.7416
UPK1A	na	0.0261347	0.0263937	0.0262642	0.0556598	0.0562057	0.0559327	0.0521113	0.052623	0.0523672
LENG9	na	2.45636	2.46811	2.46223	2.78811	2.8004	2.79425	2.96019	2.97271	2.96645
PHEX	na	0.0102107	0.0103125	0.0102616	0.0541507	0.054682	0.0544164	0.0606126	0.061206	0.0609093
WDR13	na	4.61266	4.62643	4.61954	4.77053	4.78436	4.77745	4.62869	4.64246	4.63558
TRO	na	0.0163665	0.0165293	0.0164479	0.0176215	0.0177966	0.0177091	0.0568816	0.0574392	0.0571604
APOOL	na	1.37766	1.38651	1.38209	1.39376	1.40267	1.39822	1.38402	1.39289	1.38845
NRK	na	0.00347936	0.00351411	0.00349674	0.00374859	0.00378602	0.0037673	0.0104879	0.0105924	0.0105402
RBM41	na	2.78662	2.7989	2.79276	2.83793	2.85029	2.84411	2.89566	2.90809	2.90188
ATP11C	na	2.01711	2.02794	2.02252	2.02209	2.03292	2.0275	2.08766	2.09865	2.09315
PACRG	na	0	0	0	0.0655873	0.0662284	0.0659079	0.0207633	0.0209695	0.0208664
PLXND1	na	0.00403418	0.00407446	0.00405432	0.0216007	0.0218151	0.0217079	0.0121552	0.0122763	0.0122158
LINC00578	na	0.0518533	0.0523626	0.0521079	0.135443	0.136736	0.136089	0.174864	0.17651	0.175687
ACTL6A	na	5.15337	5.00586	5.07961	5.91084	6.04616	5.9785	5.73292	5.86795	5.80044
IL1RAP	na	0.899044	0.905719	0.902382	0.921771	0.928567	0.925169	1.07758	1.08515	1.08136
KRTAP5-9	na	0.0535739	0.0540997	0.0538368	0.112902	0.113987	0.113445	0.15598	0.157457	0.156719
PICALM	na	5.56527	5.57932	5.57229	5.90379	5.91791	5.91085	5.84072	5.85483	5.84778
A2M	na	0	0	0	0.138635	0.139956	0.139296	0.0366305	0.0369921	0.0368113
IFT88	na	2.22918	2.24049	2.23483	2.87265	2.88506	2.87886	2.78069	2.79297	2.78683
RB1	na	3.65854	3.51918	3.58886	4.35269	4.48376	4.41822	4.25502	4.38564	4.32033
GRTP1	na	2.66633	2.53936	2.60284	3.6888	3.81609	3.75244	3.27768	3.4016	3.33964
JAG1	na	3.24731	3.26016	3.25373	3.64406	3.65728	3.65067	3.66219	3.67542	3.66881
ABHD12	na	4.96922	4.98312	4.97617	5.06852	5.08245	5.07549	5.08709	5.10102	5.09405
STAU1	na	6.18246	6.19661	6.18954	6.33801	6.35219	6.3451	6.31116	6.32534	6.31825
SS18L1	na	2.41349	2.42516	2.41932	2.53794	2.54983	2.54388	2.57307	2.58502	2.57904
BHLHE23	na	0	0	0	0.065962	0.0666066	0.0662843	0.031218	0.0315268	0.0313724
GMEB2	na	3.26193	3.12654	3.19423	3.88659	4.0152	3.95089	3.90782	4.03656	3.97219
LOC284412	na	0.22308	0.225146	0.224113	0.238874	0.241073	0.239974	0.246192	0.248453	0.247322
AXL	na	3.9271	3.94052	3.93381	5.17289	5.18685	5.17987	4.18748	4.20105	4.19427
CDC42EP5	na	0	0	0	0.161025	0.162548	0.161786	0.0775411	0.0782958	0.0779185
EPS8L1	na	3.62515	3.63835	3.63175	3.96505	3.97849	3.97177	4.02301	4.03648	4.02975
SLC35F4	na	0	0	0	0.0191247	0.0193147	0.0192197	0.017889	0.0180668	0.0179779
RTL1	na	0.00682775	0.00689586	0.0068618	0.0363997	0.0367591	0.0365794	0.00687573	0.00694433	0.00691003
KDM6A	na	3.58312	3.59628	3.5897	3.70041	3.71366	3.70703	3.71099	3.72425	3.71762
USP11	na	4.51297	4.5267	4.51984	4.68565	4.69945	4.69255	4.66149	4.67528	4.66838
SATL1	na	0.207324	0.209254	0.208289	0.380297	0.383636	0.381967	0.325171	0.328079	0.326625
POGLUT1	na	2.25589	2.26725	2.26157	2.43994	2.45166	2.4458	2.58084	2.5928	2.58682
MYLK-AS1	na	0.338379	0.341392	0.339885	0.681216	0.686636	0.683926	0.675986	0.681373	0.678679
TMCC1	na	3.01005	3.02263	3.01634	3.37465	3.38763	3.38114	3.37086	3.38383	3.37735
ARMC8	na	3.39863	3.41164	3.40514	3.78827	3.80159	3.79493	3.65637	3.66959	3.66298
MRPL47	na	4.58763	4.44228	4.51495	5.47913	5.61369	5.54641	5.36582	5.50014	5.43298
FLJ13224	na	0.290903	0.293535	0.292219	0.510316	0.514608	0.512462	0.397716	0.401188	0.399452
IL17D	na	1.21785	1.22605	1.22195	1.45668	1.46582	1.46125	1.7877	1.79791	1.7928
COG6	na	3.41006	3.42307	3.41656	3.54693	3.56006	3.5535	3.42865	3.44168	3.43516
TBC1D4	na	3.65174	3.66496	3.65835	4.11916	4.13269	4.12592	3.8705	3.88388	3.87719
ZNF540	na	0.0986333	0.0995863	0.0991098	0.13837	0.139689	0.13903	0.146202	0.147591	0.146896
FPR3	na	0.145271	0.146652	0.145961	0.17841	0.180087	0.179249	0.146209	0.147599	0.146904
CNOT3	na	4.9245	4.93838	4.93144	5.02578	5.0397	5.03274	5.11065	5.12459	5.11762
PPP1R3F	na	0.712424	0.718035	0.71523	0.733248	0.738985	0.736117	0.865703	0.872199	0.868951
PFKFB1	na	0.266132	0.26856	0.267346	0.522149	0.526524	0.524336	0.574544	0.579276	0.57691
MUM1L1	na	0.55619	0.509283	0.532737	1.35277	1.43799	1.39538	1.12878	1.20502	1.1669
PLXNA3	na	3.58888	3.60204	3.59546	3.92225	3.93566	3.92895	4.03645	4.04994	4.04319
TULP4	na	2.02102	2.03186	2.02644	2.2377	2.24902	2.24336	2.33745	2.34897	2.34321
TIMMDC1	na	5.25123	5.26521	5.25822	5.373	5.38701	5.38	5.61926	5.63333	5.62629
NME9	na	0.121385	0.122548	0.121966	0.275044	0.277546	0.276295	0.246768	0.249034	0.247901
NDUFB5	na	4.49463	4.34972	4.42218	5.08615	5.21979	5.15297	5.18039	5.31427	5.24733
MRGPRF	na	0.051579	0.0520856	0.0518323	0.23446	0.236622	0.235541	0.102062	0.103047	0.102554
AMOTL1	na	2.95745	2.96997	2.96371	3.03258	3.04519	3.03889	2.9801	2.99264	2.98637
BIVM	na	2.82465	2.83698	2.83081	3.53013	3.54325	3.53669	3.24495	3.2578	3.25138
NRSN2	na	3.3251	3.33803	3.33156	3.48047	3.49355	3.48701	3.35728	3.37024	3.36376
SRRM5	na	1.02177	1.02907	1.02542	1.22698	1.23522	1.2311	1.31435	1.32295	1.31865
ZNF582	na	0.0129216	0.0130502	0.0129859	0.0139093	0.0140478	0.0139786	0.0130082	0.0131376	0.0130729
KCND1	na	0.304282	0.307023	0.305652	0.39637	0.399832	0.398101	0.335488	0.338478	0.336983
GMDS	na	5.83037	5.84447	5.83742	6.21164	6.22581	6.21872	6.10595	6.12009	6.11302
TMEM181	na	4.13908	4.15263	4.14586	4.19094	4.20451	4.19773	4.3012	4.31483	4.30802
MRAS	na	1.42541	1.43444	1.42992	1.88265	1.89312	1.88789	2.30834	2.31981	2.31407
KCNMB2	na	0	0	0	0.012696	0.0128224	0.0127592	0.0353422	0.0356913	0.0355168
USP13	na	1.77314	1.66729	1.72022	2.4592	2.57265	2.51593	2.53707	2.6518	2.59444
EHBP1L1	na	4.61811	4.63188	4.625	4.90379	4.91767	4.91073	4.73856	4.75238	4.74547
FAM86C1	na	3.02766	3.04027	3.03396	3.41237	3.42538	3.41887	3.3306	3.34353	3.33706
B4GALNT3	na	3.68452	3.54493	3.61472	4.61829	4.75044	4.68436	4.54424	4.67612	4.61018
XPO4	na	2.47844	2.35492	2.41668	3.36239	3.48708	3.42473	3.26658	3.39039	3.32849
ABCC4	na	4.43122	4.28662	4.35892	5.60966	5.74448	5.67707	5.03707	5.17057	5.10382
BIVM-ERCC5	na	2.78715	2.65818	2.72266	3.45983	3.58536	3.52259	3.36968	3.49444	3.43206
TRIB3	na	7.50974	7.52401	7.51687	7.79456	7.80885	7.8017	7.71348	7.72776	7.72062
TMC2	na	0.00916114	0.00925245	0.0092068	0.0196626	0.0198579	0.0197603	0.027498	0.0277704	0.0276342
HM13-AS1	na	0.456214	0.46012	0.458167	0.845639	0.852024	0.848832	0.521208	0.525575	0.523391
OSBPL2	na	4.58312	4.59688	4.59	4.66129	4.67508	4.66819	4.73347	4.74729	4.74038
RHPN2	na	3.70291	3.71617	3.70954	4.16806	4.18162	4.17484	4.14943	4.16298	4.15621
U2AF1L4	na	2.65733	2.66942	2.66338	2.68776	2.6999	2.69383	3.10989	3.12259	3.11624
ERF	na	4.49196	4.50568	4.49882	4.60256	4.61633	4.60944	4.78021	4.79405	4.78713
CCDC114	na	0.145972	0.14736	0.146666	0.147876	0.149281	0.148578	0.436348	0.440109	0.438229
TMC4	na	3.8026	3.66204	3.73232	4.59837	4.73045	4.66441	4.8788	5.01184	4.94532
ZNF582-AS1	na	0	0	0	0.11427	0.115368	0.114819	0.141116	0.14246	0.141788
PRRG1	na	1.80538	1.81564	1.81051	1.81553	1.82582	1.82067	2.02545	2.0363	2.03088
POF1B	na	0.301487	0.304205	0.302846	0.383811	0.387177	0.385494	0.563908	0.568568	0.566238
STXBP5-AS1	na	0.0282185	0.0284979	0.0283582	0.0403531	0.040751	0.0405521	0.110436	0.111499	0.110967
WDR27	na	1.97944	1.99016	1.9848	2.37554	2.38714	2.38134	2.43622	2.44793	2.44208
CCDC14	na	3.83365	3.847	3.84033	4.43397	4.44766	4.44081	4.19022	4.20379	4.19701
MECOM	na	1.38316	1.39203	1.38759	1.41802	1.42702	1.42252	1.69195	1.70187	1.69691
BCL6	na	1.64022	1.64999	1.64511	1.86644	1.87687	1.87166	1.86786	1.8783	1.87308
KCNK7	na	0.294989	0.297655	0.296322	0.482904	0.487002	0.484953	0.447423	0.451264	0.449344
TPCN2	na	2.56317	2.57511	2.56914	2.76231	2.77456	2.76844	2.58314	2.59511	2.58912
ALG1L9P	na	0.252676	0.254992	0.253834	0.450481	0.454345	0.452413	0.32697	0.329893	0.328431
CCDC81	na	0.277767	0.280291	0.279029	0.543342	0.547863	0.545603	0.628352	0.633437	0.630894
ADIPOR2	na	6.12104	6.13519	6.12811	6.2566	6.27077	6.26369	6.14386	6.15802	6.15094
COG3	na	3.36854	3.38152	3.37503	3.94666	3.96008	3.95337	3.92808	3.94149	3.93478
ERCC5	na	2.78465	2.79693	2.79079	3.71665	3.72992	3.72328	3.31764	3.33056	3.3241
RBCK1	na	7.61109	7.62537	7.61823	7.99669	8.01099	8.00384	7.87839	7.89268	7.88554
ID1	na	1.59435	1.60397	1.59916	2.36109	2.37266	2.36687	2.10774	2.11878	2.11326
RTEL1-TNFRSF6B	na	1.40026	1.4092	1.40473	1.70234	1.7123	1.70732	1.69459	1.70453	1.69956
ZNF345	na	1.14283	1.1507	1.14677	1.28685	1.29533	1.29109	1.18964	1.19772	1.19368
LAT	na	4.10532	4.11884	4.11208	4.92243	4.93631	4.92937	4.55424	4.56799	4.56111
PNCK	na	0.0205868	0.0207912	0.020689	0.0221449	0.0223647	0.0222548	0.020716	0.0209216	0.0208188
ROPN1	na	0	0	0	0.0627438	0.0633577	0.0630508	0.0587556	0.0593313	0.0590435
CDV3	na	5.89547	5.90959	5.90253	6.21982	6.23398	6.2269	6.27472	6.28889	6.2818
PEX5L	na	0.00320156	0.00323354	0.00321755	0.0239921	0.02423	0.0241111	0.0190562	0.0192455	0.0191509
TAF1D	na	5.46652	5.48055	5.47354	5.74794	5.76203	5.75499	5.72132	5.7354	5.72836
ABCC9	na	1.42488	1.4339	1.42939	1.51642	1.52577	1.5211	1.44144	1.45053	1.44598
LATS2	na	1.69282	1.58957	1.64119	2.54074	2.65553	2.59813	2.61262	2.72852	2.67057
LMO7	na	3.58333	3.59649	3.58991	4.32678	4.34043	4.3336	3.93469	3.94811	3.9414
ING1	na	3.00625	3.01883	3.01254	3.66128	3.67451	3.6679	3.36304	3.37601	3.36953
BMP7	na	0	0	0	0.00766234	0.00773876	0.00770055	0.00716432	0.00723578	0.00720005
TNFRSF6B	na	0.146585	0.147978	0.147281	0.459563	0.463493	0.461528	0.432225	0.435955	0.43409
WDR88	na	0.388365	0.391766	0.390065	0.688724	0.69419	0.691457	0.594445	0.599309	0.596877
TMEM91	na	0.745503	0.751313	0.748408	1.21269	1.22087	1.21678	0.812525	0.818724	0.815625
LILRB1	na	0	0	0	0.0224143	0.0226367	0.0225255	0.0105182	0.010623	0.0105706
ZNF768	na	4.67829	4.69208	4.68518	4.89628	4.91015	4.90321	5.07466	5.0886	5.08163
PPEF1	na	0.0109192	0.011028	0.0109736	0.0234195	0.0236517	0.0235356	0.0210547	0.0212637	0.0211592
RLIM	na	2.70519	2.71736	2.71127	2.99557	3.00814	3.00185	2.81096	2.82328	2.81712
PASD1	na	5.27064	5.28462	5.27763	5.41043	5.42445	5.41744	5.28544	5.29943	5.29244
FAM3A	na	3.42535	3.43838	3.43187	3.44509	3.45813	3.45161	3.72484	3.73811	3.73147
ZUFSP	na	3.74393	3.75722	3.75058	3.79022	3.80354	3.79688	3.78285	3.79617	3.78951
SYTL3	na	2.72912	2.74132	2.73522	2.88003	2.89244	2.88623	3.28506	3.29795	3.29151
POPDC2	na	0.142904	0.144263	0.143583	0.24139	0.243611	0.2425	0.17759	0.17926	0.178425
FAM86HP	na	0.405647	0.369846	0.387746	1.03477	1.10679	1.07078	1.02855	1.10028	1.06442
TOPBP1	na	4.31084	4.32448	4.31766	4.44893	4.46264	4.45578	4.39421	4.40789	4.40105
FAIM	na	4.74657	4.76039	4.75348	4.97646	4.99036	4.98341	5.16698	5.18093	5.17396
LPP-AS2	na	0.625222	0.630287	0.627754	0.750911	0.756753	0.753832	0.743174	0.74897	0.746072
C11orf54	na	3.04096	3.05358	3.04727	3.34475	3.3577	3.35123	3.23109	3.24392	3.2375
AMN1	na	2.61327	2.62528	2.61927	3.25406	3.26692	3.26049	2.90381	2.91625	2.91003
SAP18	na	4.80701	4.66073	4.73387	5.67602	5.81095	5.74348	5.73918	5.87423	5.80671
MTUS2	na	0	0	0	0.023104	0.0233332	0.0232186	0.0358388	0.0361928	0.0360158
ZFAS1	na	8.18971	8.20402	8.19686	8.22377	8.23807	8.23092	8.92278	8.93711	8.92994
ARFRP1	na	4.32556	4.3392	4.33238	4.57955	4.59331	4.58643	4.63817	4.65195	4.64506
HSPB6	na	0.181431	0.183135	0.182283	0.273003	0.275488	0.274245	0.378144	0.381467	0.379806
LOC100379224	na	2.52117	2.53304	2.5271	2.57321	2.58516	2.57919	2.62274	2.63477	2.62876
SYNGR4	na	0.0644572	0.0650874	0.0647723	0.228947	0.231062	0.230004	0.0961639	0.0970939	0.0966289
MYLK4	na	0.127106	0.128322	0.127714	0.234384	0.236545	0.235464	0.22446	0.226537	0.225499
F13A1	na	0	0	0	0.0628755	0.0634906	0.063183	0.00749034	0.00756505	0.0075277
LOC100130476	na	0.0153237	0.0154761	0.0153999	0.0806342	0.0814182	0.0810262	0.045787	0.0462376	0.0460123
SAMD5	na	0.991485	0.998638	0.995061	1.19851	1.20663	1.20257	1.13011	1.13793	1.13402
TCTE3	na	0.224568	0.226646	0.225607	0.283486	0.286057	0.284771	0.491801	0.495962	0.493881
TF	na	0	0	0	0.04463	0.0450694	0.0448497	0.0210339	0.0212427	0.0211383
PIK3CB	na	3.08044	3.09311	3.08678	3.64091	3.65412	3.64751	3.46458	3.47764	3.47111
TTC14	na	2.15002	2.16116	2.15559	2.47794	2.48973	2.48383	2.28027	2.29168	2.28598
ENDOD1	na	3.63536	3.64857	3.64196	3.68278	3.69602	3.6894	3.68674	3.69998	3.69336
LINC00652	na	0.0198004	0.019997	0.0198987	0.184621	0.186352	0.185486	0.11074	0.111805	0.111273
BCL2L1	na	7.86435	7.87864	7.87149	8.37566	8.38997	8.38282	8.37761	8.39192	8.38476
GDAP1L1	na	0.0121536	0.0122746	0.0122141	0.0389026	0.0392864	0.0390945	0.0122352	0.012357	0.0122961
YTHDF1	na	5.16794	5.18189	5.17491	5.2351	5.24907	5.24208	5.38318	5.3972	5.39019
PRX	na	1.33232	1.341	1.33666	2.09392	2.10493	2.09942	1.55097	1.56044	1.55571
TMEM145	na	0.0170885	0.0172584	0.0171735	0.0183878	0.0185705	0.0184791	0.0171992	0.0173701	0.0172846
SMG9	na	4.70222	4.71603	4.70912	5.13727	5.15122	5.14425	5.2425	5.25647	5.24948
LILRB4	na	0	0	0	0.0154615	0.0156152	0.0155383	0.0287775	0.0290624	0.0289199
PTPRH	na	0.0784425	0.0792057	0.0788241	0.272527	0.275009	0.273768	0.186637	0.188387	0.187512
SEZ6L2	na	3.54995	3.41157	3.48076	4.27	4.40069	4.33534	4.27281	4.40352	4.33817
SASH1	na	1.73801	1.74807	1.74304	2.02778	2.03862	2.0332	2.20488	2.21613	2.21051
KALRN	na	0.39818	0.401655	0.399917	1.21527	1.22346	1.21937	0.884442	0.891038	0.88774
SRPRB	na	4.86684	4.88071	4.87378	5.06751	5.08144	5.07448	5.26782	5.2818	5.27481
MYNN	na	2.30999	2.32147	2.31573	2.5022	2.51403	2.50811	2.64211	2.65418	2.64815
CCDC39	na	0.0295975	0.0298904	0.0297439	0.0397128	0.0401045	0.0399087	0.0444767	0.0449146	0.0446956
C2CD5	na	3.84102	3.85438	3.8477	4.05333	4.06682	4.06008	3.93075	3.94417	3.93746
ANKRD10	na	3.94608	3.9595	3.95279	4.94039	4.95428	4.94733	4.43451	4.4482	4.44136
SRXN1	na	5.20379	5.21776	5.21077	5.42098	5.435	5.42799	5.23663	5.25061	5.24362
FITM2	na	2.41705	2.42873	2.42289	2.5424	2.55431	2.54835	2.44332	2.45505	2.44919
MTRNR2L3	na	0.0226797	0.0229047	0.0227922	0.118032	0.119164	0.118598	0.0674037	0.0680621	0.0677329
SCGB2B2	na	0.107817	0.108855	0.108336	0.413748	0.41734	0.415544	0.390621	0.394039	0.39233
ARHGAP33	na	1.08478	1.09238	1.08858	1.31517	1.32377	1.31947	1.18398	1.19203	1.188
B3GNT8	na	0.407234	0.410778	0.409006	0.616103	0.621108	0.618605	0.593975	0.598836	0.596406
PPP1R37	na	4.01133	4.0248	4.01807	4.07824	4.09175	4.085	4.18709	4.20066	4.19387
TMEM86B	na	1.35868	1.36746	1.36307	1.56479	1.57431	1.56955	1.39819	1.40711	1.40265
ZFP28	na	0.00701263	0.00708259	0.00704761	0.0150662	0.0152161	0.0151411	0.00706186	0.00713231	0.00709709
CCNB3	na	0.281405	0.283959	0.282682	0.511201	0.515499	0.51335	0.519501	0.523857	0.521679
PLXNB3	na	1.85769	1.74925	1.80347	2.76744	2.88555	2.82649	2.7138	2.83117	2.77248
SERPINB1	na	5.85245	5.70322	5.77783	7.19286	7.32947	7.26117	6.70841	6.84466	6.77653
LY86	na	0	0	0	0.0417352	0.0421465	0.0419408	0.0390693	0.0394547	0.039262
UST	na	0.586688	0.537659	0.562174	1.49888	1.58922	1.54405	1.48922	1.57924	1.53423
RAB6B	na	0.269277	0.271732	0.270505	0.32813	0.331062	0.329596	0.353813	0.356948	0.35538
CEP19	na	1.41893	1.42794	1.42344	1.55942	1.56892	1.56417	1.47608	1.48529	1.48068
SESN3	na	0.00597623	0.00603587	0.00600605	0.0128545	0.0129825	0.0129185	0.035763	0.0361162	0.0359396
KIAA1551	na	3.83161	3.84497	3.83829	4.24556	4.25917	4.25237	3.94097	3.95439	3.94768
DNAJC3	na	3.55504	3.41661	3.48583	4.28107	4.41181	4.34644	4.11864	4.24858	4.18361
TPX2	na	4.90474	4.75808	4.83141	5.88138	6.01666	5.94902	5.89045	6.02574	5.9581
RAE1	na	5.67814	5.69222	5.68518	5.74392	5.75801	5.75096	5.7912	5.80529	5.79825
SLC2A4RG	na	4.6852	4.699	4.6921	5.23872	5.2527	5.24571	5.19158	5.20554	5.19856
SCGB1B2P	na	0.583526	0.588317	0.585922	0.66321	0.668517	0.665863	0.628552	0.633639	0.631096
SIPA1L3	na	2.93018	2.94266	2.93642	2.99117	3.00372	2.99744	3.16621	3.17897	3.17259
MEGF8	na	2.71447	2.58668	2.65057	3.70861	3.83604	3.77232	3.76333	3.89114	3.82723
NKPD1	na	0.0538241	0.0543523	0.0540882	0.155428	0.156901	0.156164	0.140235	0.141571	0.140903
ZNF470	na	0.00393922	0.00397856	0.00395889	0.0126943	0.0128207	0.0127575	0.00396753	0.00400715	0.00398734
ZNF785	na	1.6768	1.68668	1.68174	1.88712	1.8976	1.89236	1.81177	1.82205	1.81691
ZDHHC15	na	0.0186882	0.0188738	0.018781	0.0604618	0.0610538	0.0607578	0.023491	0.023724	0.0236075
CPXCR1	na	0	0	0	0.101216	0.102193	0.101705	0.0576514	0.0582165	0.0579339
RREB1	na	3.2922	3.15647	3.22433	3.89691	4.02558	3.96125	3.92039	4.0492	3.9848
PERP	na	6.58918	6.60338	6.59628	6.91369	6.92793	6.92081	6.82556	6.83979	6.83267
OSTCP1	na	0.20368	0.205578	0.204629	0.267725	0.270167	0.268946	0.319476	0.322339	0.320907
LINC00574	na	0.0341378	0.0344751	0.0343065	0.0842933	0.0851119	0.0847026	0.10074	0.101712	0.101226
GSK3B	na	3.62543	3.63863	3.63203	3.79221	3.80553	3.79887	3.92481	3.93823	3.93152
UMPS	na	2.96409	2.97662	2.97036	3.17834	3.19111	3.18472	3.24052	3.25337	3.24695
RELA	na	4.83332	4.84717	4.84025	5.01236	5.02628	5.01932	5.14898	5.16293	5.15596
ETNK1	na	5.02541	5.03933	5.03237	5.11479	5.12873	5.12176	5.49438	5.50842	5.5014
BICD1	na	3.96829	3.98174	3.97501	4.22711	4.2407	4.23391	4.0219	4.03537	4.02864
SETDB2	na	1.53918	1.54862	1.5439	2.09409	2.1051	2.0996	2.05365	2.06456	2.0591
SLC52A3	na	1.9494	1.83832	1.89386	2.93469	3.05494	2.99482	2.51191	2.62623	2.56907
ZBTB46	na	1.92988	1.94048	1.93518	2.35823	2.36979	2.36401	2.42914	2.44084	2.43499
BLVRB	na	5.31867	5.33267	5.32567	5.41004	5.42406	5.41705	5.35939	5.3734	5.3664
TRAPPC6A	na	3.56482	3.57796	3.57139	3.98123	3.99468	3.98796	4.26956	4.28318	4.27637
RAB40A	na	0.113356	0.114446	0.113901	0.144766	0.146142	0.145454	0.239939	0.242148	0.241044
MAGEA4	na	0	0	0	0.278037	0.280564	0.2793	0.320087	0.322955	0.321521
C6orf99	na	1.95608	1.96675	1.96142	2.12453	2.13561	2.13007	2.02151	2.03234	2.02693
PIK3R4	na	3.10696	3.11966	3.11331	3.28338	3.29627	3.28982	3.28377	3.29666	3.29022
SLCO2A1	na	0.0401936	0.0405899	0.0403918	0.165733	0.167298	0.166516	0.0927289	0.0936268	0.0931779
DNAJC19	na	3.7809	3.64051	3.7107	4.8201	4.95295	4.88652	4.78012	4.91284	4.84648
PAK2	na	4.6962	4.71	4.7031	4.86304	4.87691	4.86997	4.89436	4.90824	4.9013
MMP12	na	0	0	0	0.0173421	0.0175145	0.0174283	0.0322607	0.0325797	0.0324202
FGD4	na	2.22931	2.24062	2.23497	2.38686	2.39848	2.39267	2.32919	2.3407	2.33494
HNF4A	na	2.41742	2.29512	2.35627	3.51681	3.64281	3.57981	3.39548	3.52046	3.45797
NPHS1	na	0.0225009	0.0227242	0.0226125	0.0361884	0.0365457	0.036367	0.0338573	0.0341918	0.0340245
SPTBN4	na	0.240118	0.242328	0.241223	0.341697	0.344736	0.343216	0.27704	0.279558	0.278299
LINC00629	na	0.0236571	0.0238917	0.0237744	0.0254403	0.0256925	0.0255664	0.0702584	0.070944	0.0706012
CAGE1	na	0.0919283	0.0928187	0.0923735	0.244622	0.24687	0.245746	0.127961	0.129185	0.128573
ATP2C1	na	5.1815	5.19546	5.18848	5.46177	5.47581	5.46879	5.5921	5.60616	5.59913
SENP5	na	3.29243	3.30533	3.29888	3.30785	3.32077	3.31431	3.30397	3.31688	3.31043
CACNA1C	na	0.316637	0.319477	0.318057	0.689821	0.695294	0.692557	0.986973	0.994103	0.990538
SOX5	na	0	0	0	0.0766033	0.0773491	0.0769762	0.121769	0.122936	0.122353
PHF11	na	3.08119	3.09386	3.08753	3.09566	3.10835	3.10201	3.18971	3.2025	3.1961
ANGPT4	na	0.0312321	0.0315411	0.0313866	0.129935	0.131177	0.130556	0.0314356	0.0317465	0.031591
EBF4	na	0.0298663	0.0301619	0.0300141	0.0635815	0.0642034	0.0638924	0.0595252	0.0601082	0.0598167
CTCFL	na	0.0161404	0.0163009	0.0162207	0.107074	0.108106	0.10759	0.0410788	0.0414837	0.0412813
ABHD16B	na	2.77348	2.78574	2.77961	3.00301	3.01558	3.00929	2.95916	2.97167	2.96541
ZNF181	na	2.55951	2.57144	2.56547	2.73016	2.74236	2.73626	2.60765	2.61966	2.61366
KIRREL2	na	0.0227705	0.0229964	0.0228834	0.120998	0.122159	0.121579	0.153249	0.154702	0.153975
LIPE	na	0.0225474	0.0227711	0.0226592	0.0322742	0.0325934	0.0324338	0.0301934	0.0304922	0.0303428
PLAC1	na	0.138546	0.139866	0.139206	0.867117	0.87362	0.870368	0.511805	0.516107	0.513956
SERPINB9	na	0.0741599	0.0748825	0.0745212	0.161964	0.163495	0.162729	0.0943799	0.0952932	0.0948365
RIOK1	na	4.60694	4.62071	4.61382	5.00046	5.01437	5.00741	4.93776	4.95165	4.9447
MAK	na	0.157416	0.158907	0.158162	0.256615	0.258964	0.257789	0.252783	0.255099	0.253941
TAB2	na	4.99165	5.00556	4.9986	5.40033	5.41434	5.40733	5.40067	5.41469	5.40768
HEG1	na	0.421415	0.425064	0.423239	0.538387	0.542874	0.54063	0.578529	0.583287	0.580908
ASTE1	na	1.85147	1.86186	1.85667	1.96968	1.98039	1.97503	1.97654	1.98726	1.9819
RYK	na	4.50479	4.35983	4.43231	5.27875	5.41287	5.34581	5.07038	5.20397	5.13717
LOC100128164	na	0.0173955	0.0175684	0.0174819	0.0381385	0.0385148	0.0383266	0.017882	0.0180597	0.0179709
TPRG1	na	0.0992046	0.100163	0.0996838	0.160872	0.162394	0.161633	0.200222	0.20209	0.201156
RSPO4	na	0.0116776	0.0117939	0.0117358	0.0373945	0.0377635	0.037579	0.0234197	0.023652	0.0235359
PCK1	na	0.010926	0.0110349	0.0109804	0.0234317	0.0236641	0.0235479	0.0219176	0.0221351	0.0220263
APLP1	na	1.31418	1.22524	1.26971	2.53904	2.6538	2.59642	2.60237	2.71812	2.66025
SPINT2	na	8.20756	8.22187	8.21471	8.58827	8.60259	8.59543	8.50223	8.51655	8.50939
LTBP4	na	3.76427	3.62402	3.69414	4.60874	4.74086	4.6748	4.66469	4.79702	4.73085
CEACAM21	na	0	0	0	0.049408	0.0498936	0.0496508	0.091063	0.0919452	0.0915041
MARK4	na	3.50573	3.51882	3.51227	3.56744	3.58059	3.57401	3.85777	3.87114	3.86446
PCDH11X	na	0	0	0	0.0128425	0.0129703	0.0129064	0.012009	0.0121286	0.0120688
FAM122B	na	4.20699	4.22058	4.21379	5.13525	5.1492	5.14223	4.29424	4.30787	4.30105
L1CAM	na	5.0012	5.01511	5.00815	5.31715	5.33115	5.32415	5.54141	5.55546	5.54844
DSP	na	6.84407	6.8583	6.85119	7.14377	7.15803	7.1509	7.06921	7.08346	7.07633
GOPC	na	3.85136	3.86472	3.85804	3.96383	3.97727	3.97055	4.06303	4.07653	4.06978
SUMO4	na	0.104644	0.105653	0.105148	0.112085	0.113163	0.112624	0.203075	0.204968	0.204021
SLC12A8	na	2.96413	2.97665	2.97039	3.05488	3.06752	3.0612	3.53315	3.54627	3.53971
SEC62	na	3.01052	2.87827	2.9444	4.08964	4.21942	4.15453	3.93003	4.0589	3.99446
CTSC	na	5.50311	5.51715	5.51013	6.16733	6.18149	6.17441	5.80539	5.81949	5.81244
ARHGEF7	na	3.83412	3.84748	3.8408	4.53074	4.54448	4.53761	4.22669	4.24029	4.23349
DNAJC5	na	4.71108	4.72489	4.71798	4.92919	4.94307	4.93613	5.06639	5.08032	5.07335
NFKBID	na	2.09467	2.10567	2.10017	2.18082	2.19202	2.18642	2.18147	2.19267	2.18707
C19orf33	na	8.39391	8.40822	8.40106	8.79273	8.80705	8.79989	8.70162	8.71594	8.70878
CEACAM1	na	0.948735	0.95567	0.952203	2.33105	2.34257	2.33681	1.4238	1.43282	1.42831
FAM83E	na	0.12913	0.130365	0.129747	0.672357	0.677721	0.675039	0.525921	0.530321	0.528121
BRSK1	na	2.50585	2.51769	2.51177	2.75282	2.76505	2.75893	3.21223	3.22504	3.21863
FAM122C	na	1.3848	1.39367	1.38923	2.39024	2.40187	2.39605	1.92179	1.93237	1.92708
NHSL1	na	2.20431	2.21556	2.20993	2.29367	2.30511	2.29939	2.33021	2.34173	2.33597
LOC339874	na	0.0152048	0.015356	0.0152804	0.0163637	0.0165264	0.016445	0.0153049	0.0154571	0.015381
GPR160	na	2.05273	1.93885	1.99579	2.61989	2.7359	2.67789	2.7422	2.85997	2.80109
SOX2	na	1.90771	1.91826	1.91299	2.51669	2.52855	2.52262	2.41495	2.42662	2.42079
SPATA13	na	2.05223	2.06314	2.05769	3.24295	3.2558	3.24938	2.56198	2.57392	2.56795
MYCBP2	na	3.01935	3.03195	3.02565	3.57409	3.58724	3.58067	3.51631	3.52941	3.52286
HCST	na	0.767855	0.773797	0.770826	0.861612	0.868085	0.864849	1.30566	1.31422	1.30994
SPACA4	na	0	0	0	0.107968	0.109007	0.108487	0.164943	0.166501	0.165722
PPIL4	na	4.40607	4.41976	4.41291	4.62222	4.63599	4.6291	4.72539	4.73921	4.7323
ZNF148	na	2.28454	2.29596	2.29025	2.80982	2.82214	2.81598	2.83798	2.85034	2.84416
PHC3	na	1.55396	1.45554	1.50475	2.47897	2.59275	2.53586	2.32955	2.44072	2.38514
PIGZ	na	0.539261	0.543753	0.541507	0.852299	0.858721	0.85551	0.71269	0.718303	0.715496
OVOL1	na	2.3083	2.31977	2.31403	2.60411	2.61611	2.61011	2.47169	2.48347	2.47758
BCAT1	na	0.00602861	0.00608877	0.00605869	0.0353707	0.03572	0.0355454	0.02713	0.0273987	0.0272644
PCED1A	na	4.62042	4.63419	4.6273	5.19545	5.20941	5.20243	5.05109	5.06501	5.05805
SERINC3	na	6.06104	6.07518	6.06811	6.27349	6.28766	6.28057	6.44714	6.46134	6.45424
KCNK6	na	0.157581	0.159073	0.158327	0.54995	0.554516	0.552233	0.346122	0.349196	0.347659
CEACAM5	na	0	0	0	0.0840158	0.0848317	0.0844238	0.0477265	0.0481959	0.0479612
FAM57B	na	0.046651	0.04711	0.0468805	0.0826625	0.0834657	0.0830641	0.0774272	0.0781809	0.077804
ARHGAP4	na	0.275878	0.278387	0.277133	0.766349	0.772282	0.769316	0.608092	0.613045	0.610569
GINM1	na	5.14006	5.15401	5.14703	5.48716	5.5012	5.49418	5.55605	5.5701	5.56308
RABL3	na	2.28127	2.29268	2.28697	2.55695	2.56888	2.56291	2.43038	2.44208	2.43623
NUDT16	na	3.03062	3.04322	3.03692	3.41957	3.43259	3.42608	3.29403	3.30693	3.30048
PRKCI	na	3.60176	3.4629	3.53233	4.74742	4.88004	4.81373	4.58383	4.71586	4.64984
NRIP2	na	0.496332	0.500526	0.498429	0.747725	0.753548	0.750637	0.702691	0.708243	0.705467
KLRK1	na	0.0385049	0.0388848	0.0386948	0.232797	0.234945	0.233871	0.201275	0.203152	0.202214
CCM2L	na	0.0905508	0.0914282	0.0909895	0.16617	0.167739	0.166955	0.187243	0.188998	0.188121
CATSPERG	na	0.195403	0.197229	0.196316	0.307138	0.309902	0.30852	0.230336	0.232463	0.2314
C19orf54	na	3.3988	3.4118	3.4053	3.9511	3.96453	3.95782	4.00739	4.02086	4.01413
CEACAM6	na	0.0441547	0.0445895	0.0443721	0.148969	0.150384	0.149677	0.129445	0.130682	0.130063
CCDC28A	na	3.74689	3.76018	3.75354	3.82955	3.8429	3.83622	3.88477	3.89816	3.89147
OSBPL11	na	3.04599	3.05862	3.0523	3.19036	3.20315	3.19676	3.29382	3.30672	3.30027
ANAPC13	na	4.97238	4.98628	4.97933	5.35729	5.37129	5.36429	5.43481	5.44884	5.44182
RBP2	na	0	0	0	0.165023	0.166582	0.165802	0.0535105	0.0540357	0.0537731
SKIL	na	1.72141	1.61722	1.66932	2.32837	2.43952	2.38395	2.58375	2.69921	2.64148
ITFG2	na	3.98775	4.0012	3.99448	4.47645	4.49016	4.4833	4.46014	4.47385	4.46699
FAM71E2	na	0	0	0	0.04844	0.0489163	0.0486782	0.0363805	0.0367397	0.0365601
LOC100289495	na	0.483699	0.487802	0.485751	0.837249	0.843587	0.840418	0.837388	0.843727	0.840557
MRPL3	na	6.55278	6.56699	6.55988	6.80862	6.82284	6.81573	6.76179	6.77601	6.7689
CEP63	na	2.8187	2.68924	2.75397	3.46152	3.58706	3.52429	3.6764	3.80361	3.74001
ATP11B	na	3.09666	2.96328	3.02997	4.12455	4.25452	4.18953	3.9186	4.0474	3.983
KLRC4	na	0.0363424	0.0367012	0.0365218	0.141566	0.142914	0.14224	0.106951	0.107982	0.107467
TM9SF4	na	5.0527	5.06663	5.05967	5.182	5.19596	5.18898	5.26166	5.27565	5.26865
MIA	na	1.76249	1.77263	1.76756	3.74796	3.76125	3.7546	2.00711	2.01791	2.01251
ERCC1	na	6.04669	6.06083	6.05376	7.51095	7.52522	7.51808	6.48353	6.49772	6.49063
CA11	na	1.56865	1.57819	1.57342	1.98765	1.9984	1.99303	2.30212	2.31357	2.30785
PLP1	na	0	0	0	0.0214337	0.0216464	0.02154	0.0100574	0.0101576	0.0101075
BPHL	na	4.07617	4.08968	4.08293	4.13001	4.14355	4.13678	4.21493	4.22851	4.22172
REPS1	na	4.81068	4.82453	4.81761	4.92814	4.94203	4.93509	5.03914	5.05306	5.0461
LATS1	na	3.97197	3.98541	3.97869	4.08785	4.10137	4.09461	4.18949	4.20306	4.19628
KY	na	0	0	0	0.00534586	0.00539922	0.00537254	0.00997872	0.0100782	0.0100284
CLDN11	na	0.0361609	0.036518	0.0363395	0.0451408	0.0455852	0.045363	0.0951053	0.0960254	0.0955654
DCUN1D1	na	2.88257	2.75215	2.81736	3.60056	3.72721	3.66388	3.54633	3.67256	3.60944
EFEMP2	na	0.450583	0.411353	0.430968	1.11762	1.19338	1.1555	1.13122	1.20757	1.1694
RHNO1	na	5.82203	5.83614	5.82909	5.83953	5.85363	5.84658	5.94472	5.95884	5.95178
KLRC3	na	0.0409496	0.0369066	0.0389281	0.809501	0.87016	0.83983	0.669294	0.721875	0.695585
TSPY26P	na	0.0776062	0.0783615	0.0779838	0.212325	0.214298	0.213312	0.152115	0.153558	0.152836
GRAMD1A	na	5.06834	5.08227	5.07531	5.28407	5.29805	5.29106	5.56863	5.58269	5.57566
SPRED3	na	1.1493	1.15721	1.15326	1.35827	1.36704	1.36265	1.34113	1.34984	1.34548
SEC1P	na	0.0330023	0.0333285	0.0331654	0.0355105	0.0358612	0.0356858	0.0657019	0.066344	0.066023
TMEM190	na	0.127795	0.129018	0.128407	0.136701	0.138004	0.137353	0.188379	0.190144	0.189262
ZNF629	na	3.75823	3.77153	3.76488	3.79743	3.81076	3.80409	3.8776	3.89098	3.88429
CEP85L	na	1.88543	1.89591	1.89067	2.03333	2.0442	2.03877	2.16076	2.17191	2.16633
FAM86JP	na	1.38012	1.38898	1.38455	1.7606	1.77074	1.76567	2.02607	2.03691	2.03149
EPHB1	na	0.0060968	0.00615763	0.00612722	0.0196118	0.0198066	0.0197092	0.0244044	0.0246463	0.0245254
NMNAT3	na	0.0312855	0.031595	0.0314402	0.0827087	0.0835123	0.0831105	0.0337549	0.0340885	0.0339217
MCCC1	na	3.05773	2.92485	2.99129	3.66528	3.79241	3.72884	3.81929	3.94747	3.88338
CTSW	na	0	0	0	0.0262764	0.0265368	0.0264066	0.0487574	0.0492367	0.048997
KLRC2	na	0.0522979	0.0471526	0.0497253	1.245	1.32608	1.28554	1.33493	1.41949	1.37721
PLAGL2	na	3.47218	3.48524	3.47871	3.5014	3.51449	3.50795	3.65152	3.66474	3.65813
CEBPB	na	5.00279	5.0167	5.00974	5.29122	5.30521	5.29821	5.41118	5.42519	5.41819
RAB4B	na	3.75341	3.76671	3.76006	3.94358	3.95701	3.9503	3.97923	3.99268	3.98595
PSG1	na	0.0429522	0.0433753	0.0431637	0.728016	0.733722	0.730869	0.131411	0.132666	0.132039
PVR	na	5.44904	5.46307	5.45605	5.88365	5.89777	5.89071	6.15424	6.16839	6.16132
FOSB	na	2.07659	2.08756	2.08208	3.40375	3.41675	3.41025	2.37102	2.38261	2.37682
NTN5	na	0.0649084	0.0655429	0.0652256	0.230689	0.232819	0.231754	0.143026	0.144387	0.143707
GABRQ	na	0.0446042	0.0450434	0.0448238	0.182983	0.184701	0.183842	0.0448949	0.0453368	0.0451158
HECA	na	2.74465	2.75687	2.75076	2.93943	2.95192	2.94568	3.06839	3.08104	3.07471
POLQ	na	2.39445	2.40609	2.40027	2.76533	2.77759	2.77146	2.56762	2.57956	2.57359
LAMP3	na	0.759314	0.699034	0.729174	1.74914	1.84709	1.79811	2.40441	2.51692	2.46066
TEAD4	na	5.29722	5.31122	5.30422	6.11354	6.12769	6.12061	5.40094	5.41495	5.40795
POFUT1	na	4.29696	4.31059	4.30378	4.41506	4.42875	4.42191	4.58724	4.60101	4.59413
HPN	na	1.65276	1.55085	1.60181	2.80971	2.92839	2.86905	2.8125	2.93121	2.87185
CLIP3	na	0.447881	0.451726	0.449803	0.496909	0.501107	0.499008	0.523205	0.527586	0.525395
RASGRP4	na	0	0	0	0.0237504	0.023986	0.0238682	0.0111503	0.0112614	0.0112058
PSG6	na	0.0823366	0.0831367	0.0827367	0.46389	0.467852	0.465871	0.271255	0.273725	0.27249
CEACAM19	na	1.28057	1.28903	1.2848	1.57823	1.5878	1.58302	1.78293	1.79313	1.78803
FUT2	na	1.01473	1.022	1.01837	1.36212	1.3709	1.36651	1.25309	1.26144	1.25727
FOXO4	na	1.13483	1.14266	1.13874	1.36349	1.37228	1.36788	1.53398	1.54339	1.53868
TXLNB	na	0	0	0	0.00655387	0.00661926	0.00658656	0.0303813	0.0306819	0.0305316
MSL2	na	2.95236	2.82092	2.88664	3.56443	3.6908	3.62761	3.53921	3.66539	3.6023
RPL22L1	na	2.87143	2.74117	2.8063	3.76584	3.89367	3.82976	3.93555	4.06446	4.00001
B3GNT5	na	2.57377	2.58573	2.57975	3.26886	3.28174	3.2753	3.04514	3.05776	3.05145
TSPAN9	na	2.60515	2.61715	2.61115	3.0939	3.10658	3.10024	2.74173	2.75395	2.74784
VWA8	na	3.11481	3.12751	3.12116	3.2834	3.29629	3.28985	3.18631	3.1991	3.1927
VAPB	na	3.68291	3.69615	3.68953	3.81477	3.82811	3.82144	3.92002	3.93343	3.92672
RYR1	na	0.0107941	0.0109016	0.0108478	0.0212473	0.0214582	0.0213528	0.019871	0.0200683	0.0199696
PPM1N	na	1.02214	1.02945	1.02579	1.29713	1.30566	1.3014	1.09601	1.10366	1.09983
MAPK3	na	4.69301	4.70682	4.69991	4.91992	4.9338	4.92686	4.89975	4.91363	4.90669
ASF1A	na	3.882	3.89538	3.88869	3.96407	3.97751	3.97079	4.15994	4.1735	4.16672
SLC41A3	na	4.52172	4.37668	4.4492	5.14224	5.27602	5.20913	5.34008	5.47434	5.40721
PCCB	na	5.32063	5.33463	5.32763	5.56094	5.57499	5.56796	5.55192	5.56597	5.55894
LOC220729	na	2.8502	2.86257	2.85638	3.10663	3.11932	3.11298	2.9245	2.93697	2.93073
FOSL1	na	7.03555	7.04979	7.04267	8.23769	8.252	8.24485	7.47628	7.49055	7.48341
CENPJ	na	1.84453	1.8549	1.84971	2.5695	2.58145	2.57547	2.3241	2.3356	2.32985
FXYD3	na	1.84193	1.73396	1.78795	2.44372	2.55691	2.50031	3.06136	3.18306	3.12221
PSG11	na	0	0	0	0.0844494	0.0852694	0.0848594	0.0668928	0.0675463	0.0672196
VASP	na	7.10954	7.12379	7.11666	7.5514	7.56568	7.55854	7.31719	7.33145	7.32432
ZSCAN4	na	0.413474	0.417064	0.415269	0.590989	0.59583	0.593409	0.415884	0.419493	0.417688
IL2RG	na	0.20767	0.188198	0.197934	0.8503	0.913158	0.881729	0.784395	0.843668	0.814032
IRAK1	na	6.02471	6.03884	6.03177	6.0943	6.10845	6.10138	6.20734	6.22151	6.21443
RAET1E	na	0.109674	0.110729	0.110201	0.524513	0.528904	0.526708	0.630612	0.635712	0.633162
STAG1	na	3.45924	3.4723	3.46577	3.757	3.7703	3.76365	3.83166	3.84502	3.83834
SLC25A36	na	3.83592	3.84928	3.8426	4.46853	4.48224	4.47539	4.35094	4.3646	4.35777
HES1	na	5.06967	5.0836	5.07663	5.22294	5.23691	5.22993	5.24433	5.25831	5.25132
C11orf68	na	5.24953	5.26351	5.25652	5.90157	5.91569	5.90863	5.63214	5.6462	5.63917
PDE2A	na	0.132661	0.133928	0.133295	0.232254	0.234398	0.233326	0.187099	0.188852	0.187976
PCCA	na	2.78604	2.79832	2.79218	3.20604	3.21884	3.21244	3.09544	3.10812	3.10178
ASXL1	na	4.60745	4.62122	4.61433	4.85688	4.87074	4.86381	4.8045	4.81835	4.81142
PABPC1L	na	5.49119	5.50523	5.49821	5.93899	5.95311	5.94605	5.97144	5.98557	5.97851
APCDD1L-AS1	na	0.0970604	0.0979988	0.0975296	0.118539	0.119677	0.119108	0.150673	0.152103	0.151388
MAP4K1	na	0.572708	0.577428	0.575068	0.684202	0.68964	0.686921	0.595366	0.600236	0.597801
PSG2	na	0	0	0	0.0407473	0.041149	0.0409481	0.0381333	0.0385096	0.0383214
RASIP1	na	2.55255	2.56447	2.55851	2.57041	2.58236	2.57639	2.75314	2.76538	2.75926
CTF1	na	2.39279	2.40443	2.39861	2.4062	2.41786	2.41203	2.69912	2.71127	2.70519
MED12	na	3.12678	3.1395	3.13314	3.30238	3.31529	3.30883	3.35759	3.37055	3.36407
GOLGB1	na	3.81472	3.82806	3.82139	4.1279	4.14144	4.13467	4.24334	4.25694	4.25014
ALDH1L1	na	0.10386	0.104862	0.104361	0.184933	0.186667	0.1858	0.167376	0.168955	0.168166
SPSB4	na	0	0	0	0.039283	0.0396705	0.0394767	0.0123571	0.0124802	0.0124186
DRAP1	na	7.17404	7.18829	7.18117	7.67864	7.69292	7.68578	7.60587	7.62015	7.61301
STYK1	na	1.01536	1.02263	1.019	1.36381	1.3726	1.36821	1.28517	1.29365	1.28941
TOMM34	na	6.82576	6.83999	6.83287	7.03974	7.05399	7.04686	6.8717	6.88593	6.87881
CBLC	na	4.21764	4.23123	4.22444	4.63833	4.65212	4.64523	4.31069	4.32432	4.31751
IZUMO1	na	1.67588	1.68576	1.68082	1.82694	1.83726	1.8321	1.7235	1.73353	1.72851
SHISA7	na	0.0140019	0.0141412	0.0140715	0.0545389	0.055074	0.0548064	0.0280667	0.0283446	0.0282056
ZNF154	na	0.0831747	0.0839827	0.0835787	0.121523	0.122688	0.122105	0.181985	0.183694	0.18284
FBXL19-AS1	na	2.0602	2.07112	2.06566	2.63834	2.6504	2.64437	2.5013	2.51313	2.50721
NLGN3	na	0.104405	0.105412	0.104908	0.171136	0.172749	0.171943	0.242972	0.245206	0.244089
MECP2	na	3.33502	3.34796	3.34149	3.58404	3.5972	3.59062	3.65215	3.66537	3.65876
MAN1A1	na	2.04202	2.0529	2.04746	2.52389	2.53576	2.52982	2.42185	2.43354	2.42769
IQCB1	na	3.84278	3.7019	3.77234	4.58821	4.72025	4.65423	4.62887	4.76107	4.69497
TNIK	na	4.38401	4.23966	4.31184	6.44457	6.58057	6.51257	5.80219	5.93734	5.86977
TSGA10IP	na	0	0	0	0.0377808	0.0381537	0.0379673	0.0177854	0.0179621	0.0178738
STX16	na	5.14381	5.15776	5.15079	5.69363	5.70771	5.70067	5.65321	5.66729	5.66025
BCAM	na	4.53458	4.38948	4.46203	6.59043	6.72657	6.6585	6.37627	6.5122	6.44423
FUT1	na	4.1897	4.20327	4.19648	4.43923	4.45293	4.44608	4.43923	4.45293	4.44608
ZNF671	na	0.0241763	0.024416	0.0242961	0.137619	0.138931	0.138275	0.106428	0.107454	0.106941
IGF2R	na	5.03322	4.8861	4.95966	5.85402	5.98925	5.92164	6.11116	6.24676	6.17896
EAF2	na	1.25415	1.26251	1.25833	1.3985	1.40743	1.40297	1.33926	1.34796	1.34361
KLF15	na	0.876951	0.809695	0.843323	1.77508	1.87375	1.82442	1.71423	1.8112	1.76272
ZBTB38	na	4.40147	4.25704	4.32925	5.1276	5.26135	5.19448	5.08447	5.2181	5.15128
PLD1	na	0	0	0	0.0154018	0.015555	0.0154784	0.0234664	0.0236992	0.0235828
STK4	na	3.77037	3.78368	3.77703	4.05269	4.06619	4.05944	3.93762	3.95104	3.94433
STX16-NPEPL1	na	2.27137	2.28276	2.27707	2.60217	2.61418	2.60817	2.53133	2.54322	2.53728
FGF21	na	0.217141	0.219156	0.218149	0.400661	0.404156	0.402408	0.377831	0.381151	0.379491
ORAI3	na	2.67748	2.55032	2.6139	3.27222	3.39609	3.33415	3.46541	3.59099	3.5282
LOC729603	na	0.478807	0.482876	0.480842	0.79631	0.802417	0.799364	0.995689	1.00286	0.999276
SLC15A2	na	0.484209	0.488317	0.486263	0.721076	0.72674	0.723908	0.626739	0.631814	0.629276
RASA2	na	2.62563	2.63767	2.63165	3.34809	3.36105	3.35457	3.08546	3.09813	3.09179
TMEM212	na	0.0319595	0.0322755	0.0321175	0.0512648	0.0517683	0.0515165	0.0479853	0.0484572	0.0482212
PARP11	na	0.686374	0.691826	0.6891	0.974855	0.981925	0.97839	0.937997	0.944877	0.941437
ITPR2	na	1.57686	1.58642	1.58164	1.93695	1.94757	1.94226	1.83161	1.84195	1.83678
RBM26	na	4.35005	4.36371	4.35688	5.1058	5.11974	5.11277	4.72452	4.73834	4.73143
SLC4A11	na	4.03222	4.04571	4.03897	4.55612	4.56987	4.563	4.37297	4.38664	4.37981
NPEPL1	na	4.39912	4.4128	4.40596	4.60444	4.61821	4.61132	4.56355	4.57731	4.57043
FXYD5	na	7.10413	7.11838	7.11125	7.43158	7.44585	7.43872	7.23666	7.25092	7.24379
LGALS7	na	0.740691	0.746473	0.743582	0.835423	0.841751	0.838587	0.892544	0.899185	0.895864
NAT14	na	4.2432	4.2568	4.25	4.34731	4.36096	4.35414	4.47437	4.48808	4.48123
SLC22A1	na	0.207299	0.209229	0.208264	0.28288	0.285446	0.284163	0.263012	0.265414	0.264213
ILDR1	na	0.978343	0.90549	0.941917	1.91962	2.02203	1.97082	1.87867	1.98006	1.92936
KLHL24	na	1.231	1.23926	1.23513	1.62424	1.63396	1.6291	2.04884	2.05974	2.05429
ATG16L2	na	1.59276	1.60237	1.59756	2.19535	2.20659	2.20097	2.01599	2.02681	2.0214
C20orf194	na	2.77358	2.78584	2.77971	3.05396	3.0666	3.06028	3.14032	3.15305	3.14668
PARD6B	na	2.03979	2.05067	2.04523	2.52442	2.5363	2.53036	2.15783	2.16898	2.1634
HSD17B14	na	1.24541	1.25373	1.24957	1.54659	1.55604	1.55131	1.48364	1.49288	1.48826
ZXDC	na	3.72735	3.74063	3.73399	4.00329	4.01675	4.01002	4.1747	4.18827	4.18148
RNF7	na	5.0254	5.03931	5.03235	5.29456	5.30855	5.30155	5.46954	5.48357	5.47656
FNDC3B	na	2.7514	2.62301	2.6872	3.88958	4.01821	3.95389	3.9929	4.12214	4.05752
YEATS2	na	3.13975	3.00582	3.07278	4.49572	4.6274	4.56156	4.51097	4.64271	4.57684
GP5	na	0.0164872	0.0166511	0.0165692	0.0177513	0.0179278	0.0178395	0.0166016	0.0167666	0.0166841
RNASEH2B	na	4.64909	4.66287	4.65598	5.03931	5.05323	5.04627	4.98882	5.00273	4.99577
ATRN	na	3.96154	3.97498	3.96826	4.11183	4.12536	4.1186	4.1739	4.18747	4.18068
UCKL1	na	5.14073	5.15468	5.1477	5.3487	5.3627	5.3557	5.30565	5.31964	5.31265
STX1B	na	0.544011	0.548536	0.546274	0.801138	0.807272	0.804205	0.675765	0.681151	0.678458
GFOD1	na	1.837	1.84735	1.84217	1.87748	1.88794	1.88271	1.91153	1.92209	1.91681
UROC1	na	0.00887523	0.0089637	0.00891947	0.0190531	0.0192424	0.0191477	0.0178197	0.0179968	0.0179083
GRK7	na	0.0174469	0.0176203	0.0175336	0.0556011	0.0561464	0.0558737	0.0349079	0.0352527	0.0350803
TAS2R10	na	0	0	0	0.114667	0.115769	0.115218	0.0725555	0.0732629	0.0729092
GUCY1B2	na	0.28818	0.29079	0.289485	0.715662	0.721293	0.718478	0.622645	0.627693	0.625169
NDFIP2	na	3.13367	3.1464	3.14004	3.42651	3.43954	3.43303	3.56909	3.58224	3.57567
ADNP	na	5.54649	5.56054	5.55351	5.94487	5.959	5.95193	5.77281	5.7869	5.77986
GIPR	na	0.530275	0.534705	0.53249	0.96007	0.967064	0.963567	0.889631	0.896256	0.892943
PPP1R15A	na	6.42844	6.2783	6.35337	7.36321	7.49991	7.43156	7.48219	7.61896	7.55057
HSF2	na	3.74046	3.75375	3.74711	3.82686	3.84021	3.83354	3.94218	3.9556	3.94889
ATP1B3	na	6.24725	6.26142	6.25434	6.62725	6.64146	6.63435	6.56831	6.58251	6.57541
GAL3ST3	na	0.00872161	0.00880856	0.00876509	0.0734771	0.0741933	0.0738352	0.0937815	0.0946892	0.0942353
P2RY2	na	0	0	0	0.0373758	0.0377447	0.0375602	0.0117493	0.0118664	0.0118079
FRY	na	0.00520187	0.00525379	0.00522783	0.0469577	0.0474196	0.0471887	0.00785227	0.00793058	0.00789143
SERINC1	na	5.48265	5.49668	5.48966	6.00421	6.01835	6.01128	6.00673	6.02086	6.01379
LOC153910	na	0	0	0	0.0414383	0.0418467	0.0416425	0.0130419	0.0131718	0.0131068
CCDC58	na	5.14019	5.15414	5.14716	5.18111	5.19507	5.18809	5.45327	5.4673	5.46029
TFDP2	na	1.73085	1.74089	1.73587	2.03081	2.04166	2.03623	2.16007	2.17123	2.16565
PARL	na	4.58917	4.44381	4.51649	5.55766	5.69237	5.62502	5.57659	5.71135	5.64397
GNAS	na	9.1356	9.14993	9.14276	9.28921	9.30354	9.29638	9.30324	9.31757	9.31041
MAG	na	0.0122053	0.0123268	0.012266	0.0391012	0.0394869	0.039294	0.0122882	0.0124105	0.0123494
RINL	na	1.00867	1.01591	1.01229	1.33595	1.34463	1.34029	1.34381	1.35252	1.34816
NUCB1	na	5.03076	5.04468	5.03772	5.18013	5.19409	5.18711	5.09762	5.11155	5.10458
SLC2A12	na	0.365163	0.368385	0.366774	0.547629	0.552179	0.549904	0.524729	0.529121	0.526925
ALDH8A1	na	0.072539	0.0732463	0.0728926	0.159603	0.161113	0.160358	0.138687	0.140009	0.139348
LINC00271	na	0.0187585	0.0189449	0.0188517	0.0400847	0.04048	0.0402824	0.0188781	0.0190657	0.0189719
PDE7B	na	0	0	0	0.0113192	0.0114319	0.0113756	0.0105841	0.0106895	0.0106368
C3orf33	na	1.74417	1.75425	1.74921	2.04525	2.05614	2.05069	1.78331	1.79351	1.78841
SLC33A1	na	4.30404	4.31768	4.31086	4.3636	4.37726	4.37043	4.4834	4.49711	4.49025
GMPS	na	5.72282	5.7369	5.72986	6.23725	6.25141	6.24433	6.03855	6.05268	6.04561
KCNAB1	na	0.189068	0.190839	0.189953	0.245667	0.247924	0.246796	0.276808	0.279324	0.278066
TIPARP	na	3.8479	3.70698	3.77744	4.64752	4.77978	4.71365	4.57245	4.70443	4.63844
LEKR1	na	0.503189	0.507431	0.50531	0.675132	0.680514	0.677823	0.698208	0.703732	0.70097
CCNL1	na	4.28411	4.29774	4.29093	4.811	4.82484	4.81792	4.65503	4.66882	4.66193
GFM1	na	4.20164	4.21522	4.20843	4.61229	4.62606	4.61918	4.56046	4.57421	4.56733
IL12A	na	0.380521	0.383862	0.382192	0.764122	0.770042	0.767082	0.76428	0.770201	0.76724
IFT80	na	2.77276	2.78502	2.77889	2.97287	2.98541	2.97914	2.78843	2.80071	2.79457
KPNA4	na	3.93526	3.7937	3.86448	4.72486	4.85739	4.79113	4.68793	4.82034	4.75414
PPM1L	na	0.906069	0.912781	0.909425	1.13618	1.14402	1.1401	1.39686	1.40578	1.40132
B3GALNT1	na	2.69514	2.70728	2.70121	2.90213	2.91458	2.90836	2.93743	2.94992	2.94368
NMD3	na	4.46732	4.32254	4.39493	5.12424	5.25798	5.19111	5.19821	5.33214	5.26517
RNF182	na	0	0	0	0.018991	0.0191797	0.0190854	0.00890696	0.00899575	0.00895135
DTNBP1	na	4.49147	4.50519	4.49833	4.65789	4.67168	4.66478	4.88839	4.90227	4.89533
GMPR	na	0.0204494	0.0206525	0.0205509	0.0219974	0.0222157	0.0221066	0.0608739	0.0614698	0.0611719
ATXN1	na	3.09698	3.10966	3.10332	3.29796	3.31087	3.30441	3.19715	3.20995	3.20355
FAM8A1	na	2.93645	2.94894	2.94269	3.32359	3.33652	3.33005	3.00086	3.01343	3.00715
NUP153	na	4.67314	4.68693	4.68004	4.80262	4.81646	4.80954	4.86325	4.87711	4.87018
LAMA2	na	0	0	0	0.00310884	0.0031399	0.00312437	0.0115903	0.0117057	0.011648
L3MBTL3	na	1.66693	1.67678	1.67185	1.97367	1.98439	1.97903	2.20215	2.2134	2.20778
STX7	na	3.63538	3.64859	3.64199	3.87759	3.89097	3.88428	3.77045	3.78376	3.7771
MBNL1	na	3.44658	3.45963	3.45311	3.61467	3.62786	3.62127	3.62726	3.64046	3.63386
ARHGEF26	na	0.0110804	0.0111908	0.0111356	0.0178658	0.0180433	0.0179545	0.0222363	0.0224569	0.0223466
DHX36	na	4.49408	4.5078	4.50094	4.83217	4.84602	4.83909	4.78482	4.79866	4.79174
FAM86FP	na	2.17707	2.18826	2.18266	2.36104	2.37262	2.36683	2.5081	2.51995	2.51403
MFAP5	na	0.0201925	0.020393	0.0202928	0.115687	0.116798	0.116243	0.182465	0.184178	0.183321
SNORA71B	na	2.15807	2.16922	2.16364	2.19941	2.21066	2.20504	2.98169	2.99424	2.98796
SNHG11	na	3.85168	3.86504	3.85836	4.1868	4.20037	4.19359	4.47201	4.48572	4.47887
ARHGAP40	na	0.263751	0.266159	0.264955	0.880503	0.887078	0.883791	0.496881	0.501078	0.498979
TOP1	na	5.98881	6.00294	5.99588	6.23639	6.25056	6.24347	6.11076	6.12491	6.11784
PLCG1	na	4.95464	4.96854	4.96159	5.01468	5.02859	5.02164	5.21123	5.2252	5.21821
EMILIN3	na	1.26245	1.27083	1.26664	1.33885	1.34755	1.3432	1.30255	1.31111	1.30683
CHD6	na	3.20926	3.22207	3.21566	3.46693	3.47999	3.47346	3.44115	3.45419	3.44767
NKAIN2	na	0	0	0	0.0200272	0.0202261	0.0201266	0.00939548	0.00948912	0.0094423
TPD52L1	na	0	0	0	0.051489	0.0519948	0.0517419	0.0251591	0.0254085	0.0252838
NCOA7	na	3.10149	3.11418	3.10784	3.14932	3.16207	3.1557	3.34088	3.35382	3.34735
TRMT11	na	3.91152	3.92492	3.91822	4.27469	4.28831	4.2815	4.0711	4.08461	4.07785
C6orf58	na	0	0	0	0.028698	0.0289821	0.0288401	0.104536	0.105544	0.10504
RAB43	na	2.62201	2.49582	2.55891	3.94623	4.0752	4.01072	3.9812	4.11038	4.04579
ISY1-RAB43	na	3.76631	3.77961	3.77296	4.14095	4.1545	4.14772	4.1807	4.19427	4.18749
CNBP	na	6.41756	6.43175	6.42466	6.88639	6.90063	6.89351	7.08876	7.10301	7.09588
COPG1	na	5.87194	5.88605	5.879	6.01079	6.02492	6.01786	6.07797	6.09212	6.08504
H1FX	na	6.22671	6.24087	6.23379	6.9634	6.97765	6.97053	6.73847	6.75269	6.74558
H1FX-AS1	na	0.238518	0.240715	0.239616	0.242928	0.245162	0.244045	0.425369	0.429048	0.427209
RNF13	na	3.65153	3.66475	3.65814	3.99927	4.01273	4.006	3.93171	3.94513	3.93842
PFN2	na	0	0	0	0.0183298	0.0185119	0.0184209	0.0142923	0.0144345	0.0143634
LOC646903	na	0	0	0	0.0327964	0.0331206	0.0329585	0.0306855	0.0309891	0.0308373
TSC22D2	na	3.26946	3.28233	3.2759	3.3714	3.38437	3.37788	3.74729	3.76058	3.75394
EIF2A	na	4.71284	4.72665	4.71974	4.8814	4.89527	4.88833	4.81416	4.82801	4.82108
SIAH2	na	3.97236	3.83054	3.90145	4.66868	4.80102	4.73485	4.57978	4.71179	4.64578
CLRN1-AS1	na	0	0	0	0.150522	0.151951	0.151236	0.0147576	0.0149044	0.014831
MED12L	na	0.685468	0.629848	0.657658	1.37915	1.46533	1.42224	1.46697	1.55623	1.5116
GPR87	na	0.191976	0.193772	0.192874	0.298394	0.301087	0.299741	0.28077	0.283319	0.282044
IGSF10	na	0.0109872	0.0110966	0.0110419	0.046744	0.0472039	0.046974	0.0862082	0.0870448	0.0866265
FAM86C2P	na	1.6106	1.62027	1.61543	2.26642	2.27781	2.27212	1.9848	1.99555	1.99018
GAB2	na	2.97156	2.98409	2.97782	3.07296	3.08561	3.07929	3.25352	3.26638	3.25995
FOXJ2	na	3.44929	3.46234	3.45582	3.61168	3.62487	3.61827	3.80867	3.82201	3.81534
C3AR1	na	0.0154011	0.0155543	0.0154777	0.0491632	0.0496464	0.0494048	0.0155021	0.0156563	0.0155792
CLEC4A	na	0.331492	0.334451	0.332971	0.719184	0.724837	0.72201	0.469307	0.473307	0.471307
RPRD1B	na	3.88842	3.90181	3.89512	4.09241	4.10593	4.09917	3.9813	3.99476	3.98803
PKIB	na	1.23109	1.23935	1.23522	1.57281	1.58236	1.57758	1.83773	1.84808	1.8429
AIG1	na	4.81638	4.83023	4.82331	5.05855	5.07248	5.06551	5.32177	5.33577	5.32877
ADAT2	na	1.74577	1.75586	1.75081	2.00312	2.01391	2.00851	1.78771	1.79792	1.79282
PLAGL1	na	0.0107408	0.0108478	0.0107943	0.0230377	0.0232662	0.023152	0.0189227	0.0191107	0.0190167
MYCT1	na	0.00956328	0.00965859	0.00961094	0.0102975	0.0104001	0.0103488	0.0286966	0.0289807	0.0288386
VIP	na	0.0761145	0.0768557	0.0764851	0.140183	0.141518	0.140851	0.235352	0.237522	0.236437
CNKSR3	na	0.614455	0.563531	0.588993	1.25868	1.3403	1.29949	1.41856	1.50614	1.46235
SCAF8	na	4.40703	4.26256	4.33479	4.98453	5.11788	5.05121	5.02756	5.16104	5.0943
ACAD9	na	4.29135	4.30498	4.29817	4.58528	4.59904	4.59216	4.54826	4.56201	4.55514
GYG1	na	4.60884	4.62261	4.61573	4.79099	4.80483	4.79791	5.09914	5.11308	5.10611
HPS3	na	3.39696	3.40996	3.40346	3.5273	3.54041	3.53385	3.50529	3.51839	3.51184
CP	na	0.310249	0.313038	0.311644	0.337909	0.340918	0.339413	0.314676	0.3175	0.316088
TM4SF1	na	5.69927	5.71335	5.70631	6.17819	6.19235	6.18527	5.82537	5.83947	5.83242
WWTR1	na	3.12535	3.13807	3.13171	4.01752	4.03099	4.02426	3.65283	3.66605	3.65944
WWTR1-AS1	na	0.0533282	0.0538517	0.05359	0.148079	0.149486	0.148782	0.203636	0.205534	0.204585
ETV5	na	3.99945	3.85743	3.92844	4.65769	4.78999	4.72384	4.69544	4.82787	4.76165
TBX10	na	0.0199588	0.020157	0.0200579	0.0214705	0.0216836	0.021577	0.0594345	0.0600166	0.0597255
ACY3	na	0.226769	0.228866	0.227817	0.286615	0.289212	0.287914	0.387646	0.391041	0.389344
ALDH3B2	na	0	0	0	0.235431	0.237601	0.236516	0.0656764	0.0663183	0.0659973
CLSTN3	na	5.06593	5.07986	5.0729	5.32146	5.33546	5.32846	5.50819	5.52223	5.51521
PDE3A	na	0	0	0	0.00924567	0.00933783	0.00929175	0.00432867	0.00437189	0.00435028
NNAT	na	0.350194	0.3533	0.351747	0.773472	0.779447	0.77646	0.668691	0.674032	0.671362
PLEKHG1	na	2.76579	2.77805	2.77192	2.80328	2.81559	2.80944	2.85645	2.86883	2.86264
ZBTB2	na	3.85841	3.87178	3.86509	4.49523	4.50895	4.50209	4.17746	4.19103	4.18425
CCDC170	na	1.29558	1.20744	1.25151	2.0407	2.14597	2.09333	1.94536	2.0484	1.99688
SYNE1	na	0.0709212	0.0716131	0.0712672	0.129656	0.130895	0.130275	0.156746	0.158231	0.157488
PODXL2	na	0.0790532	0.0798223	0.0794378	0.241164	0.243383	0.242274	0.130276	0.131521	0.130899
ABTB1	na	2.53936	2.55126	2.54531	3.08357	3.09623	3.0899	3.06692	3.07957	3.07325
MGLL	na	1.78766	1.79787	1.79276	2.2448	2.25614	2.25047	2.22333	2.23462	2.22898
SEC61A1	na	7.12468	7.13893	7.13181	7.21081	7.22507	7.21794	7.3449	7.35917	7.35203
RUVBL1	na	5.93446	5.94858	5.94152	5.96948	5.98361	5.97654	6.16157	6.17572	6.16865
EEFSEC	na	3.02963	2.89713	2.96338	3.88856	4.01718	3.95287	4.04619	4.17574	4.11097
RPN1	na	6.93011	6.94435	6.93723	7.41669	7.43096	7.42382	7.37534	7.38961	7.38248
RAB7A	na	7.04153	7.05577	7.04865	7.30732	7.32158	7.31445	7.4005	7.41477	7.40763
LOC653712	na	0.34292	0.345969	0.344444	0.36582	0.369048	0.367434	0.73496	0.740707	0.737833
VPS8	na	2.46132	2.33814	2.39973	3.53731	3.66347	3.60039	3.5976	3.72423	3.66092
EHHADH	na	1.7908	1.80102	1.79591	2.44785	2.45959	2.45372	2.23654	2.24786	2.2422
MAP3K13	na	2.60123	2.61323	2.60723	3.26714	3.28001	3.27357	3.04994	3.06257	3.05626
TMEM41A	na	3.41822	3.28114	3.34968	4.00347	4.13277	4.06812	4.15534	4.28547	4.22041
LIPH	na	1.1562	1.07438	1.11529	2.37158	2.48352	2.42755	2.47602	2.58976	2.53289
SENP2	na	3.69374	3.55408	3.62391	4.56178	4.69372	4.62775	4.60971	4.74183	4.67577
IGF2BP2	na	4.2621	4.11843	4.19027	5.55423	5.68894	5.62158	5.48678	5.62135	5.55406
POLD4	na	5.07444	5.08837	5.0814	5.4029	5.41691	5.4099	5.54128	5.55533	5.5483
TBC1D10C	na	0.136626	0.137929	0.137278	0.253555	0.255878	0.254717	0.162455	0.163991	0.163223
CARNS1	na	0.462426	0.42231	0.442368	1.49206	1.58217	1.53712	1.10528	1.1805	1.14289
PTPRCAP	na	0.727914	0.733619	0.730767	1.03149	1.03884	1.03517	1.05803	1.06551	1.06177
CABP4	na	0.00713476	0.00720593	0.00717035	0.0380183	0.0383935	0.0382059	0.049558	0.0500451	0.0498015
NUDT8	na	3.41749	3.4305	3.42399	3.64241	3.65562	3.64902	3.60116	3.61434	3.60775
RBP5	na	1.00308	1.01029	1.00668	1.58379	1.59338	1.58858	1.55772	1.56722	1.56247
LMO3	na	0	0	0	0.01767	0.0178456	0.0177578	0.0532295	0.053752	0.0534908
MROH8	na	0.466414	0.470394	0.468404	0.567225	0.571908	0.569566	0.668539	0.67388	0.67121
RPN2	na	7.24225	7.25651	7.24938	7.45805	7.47232	7.46518	7.46701	7.48128	7.47415
WDR5B	na	2.17456	2.18574	2.18015	2.51946	2.53132	2.52539	2.43713	2.44885	2.44299
KPNA1	na	3.89417	3.90756	3.90086	4.29451	4.30814	4.30132	4.25242	4.26603	4.25923
HSPBAP1	na	2.46209	2.33889	2.40049	3.372	3.49678	3.43439	3.45214	3.57761	3.51488
TPRA1	na	3.99085	4.0043	3.99757	4.4676	4.48131	4.47445	4.70639	4.7202	4.7133
C3orf58	na	1.38885	1.39774	1.39329	1.59398	1.6036	1.59879	1.6035	1.61314	1.60832
C11orf86	na	0	0	0	0.0291505	0.029439	0.0292948	0.0272765	0.0275467	0.0274116
SYT12	na	0.0565949	0.0571498	0.0568723	0.10283	0.103822	0.103326	0.0963498	0.0972816	0.0968157
DGAT2	na	1.98724	1.99799	1.99261	2.52204	2.5339	2.52797	2.45812	2.46987	2.464
UVRAG	na	2.8579	2.87028	2.86409	3.13382	3.14655	3.14019	3.13897	3.1517	3.14533
CAPN5	na	1.61656	1.62625	1.62141	2.39967	2.41132	2.4055	1.96036	1.97104	1.9657
PAK1	na	3.88151	3.89489	3.8882	4.25829	4.2719	4.2651	4.33453	4.34817	4.34135
RSF1	na	3.763	3.7763	3.76965	3.89769	3.91108	3.90438	3.96851	3.98196	3.97524
C1R	na	0.379967	0.383304	0.381635	0.796921	0.803031	0.799976	0.581465	0.586243	0.583854
C1RL	na	3.28899	3.30189	3.29544	3.88664	3.90003	3.89333	3.75674	3.77003	3.76338
C1RL-AS1	na	2.41988	2.43156	2.42572	2.8166	2.82893	2.82276	2.57033	2.58228	2.5763
EPS8	na	3.62167	3.63486	3.62826	3.907	3.9204	3.9137	3.65986	3.67308	3.66647
DLGAP4	na	5.63373	5.6478	5.64077	5.66034	5.67441	5.66737	5.66543	5.6795	5.67246
TGIF2-C20orf24	na	0.439368	0.443151	0.441259	0.774068	0.780046	0.777057	0.642709	0.647886	0.645297
CHCHD6	na	4.38498	4.39865	4.39181	4.67631	4.6901	4.68321	4.59991	4.61368	4.6068
PLXNA1	na	4.13948	3.99654	4.06801	4.98902	5.12239	5.0557	5.05709	5.19065	5.12387
ALG3	na	4.07193	3.92943	4.00068	4.63357	4.76578	4.69968	4.84937	4.98232	4.91584
CAMK2N2	na	3.17965	3.04523	3.11244	3.77501	3.9029	3.83895	4.12508	4.25505	4.19006
ECE2	na	2.925	2.93748	2.93124	3.31069	3.3236	3.31715	3.85334	3.8667	3.86002
PSMD2	na	6.84585	6.86008	6.85297	7.03358	7.04782	7.0407	7.10127	7.11552	7.1084
EIF4G1	na	6.56638	6.41607	6.49123	7.19276	7.32936	7.26106	7.40346	7.54019	7.47183
FAM131A	na	1.85176	1.74349	1.79762	2.84045	2.95952	2.89998	2.85194	2.97116	2.91155
CLCN2	na	1.93801	1.82725	1.88263	3.0198	3.14104	3.08042	3.24554	3.36914	3.30734
POLR2H	na	5.29432	5.1464	5.22036	6.25391	6.3897	6.3218	6.27036	6.40617	6.33827
THPO	na	0	0	0	0.0182496	0.0184309	0.0183403	0.0170768	0.0172466	0.0171617
EPHB3	na	0.693578	0.637434	0.665506	1.69082	1.78712	1.73897	1.5304	1.62177	1.57608
MAGEF1	na	4.92628	4.77954	4.85291	5.80571	5.94087	5.87329	5.75691	5.89198	5.82444
KLHL35	na	0	0	0	0.0167339	0.0169003	0.0168171	0.0156513	0.0158069	0.0157291
GDPD5	na	2.27346	2.28486	2.27916	2.60141	2.61341	2.60741	2.78478	2.79706	2.79092
GPR162	na	0.0911526	0.0920357	0.0915942	0.281588	0.284144	0.282866	0.163704	0.16525	0.164477
LRRC23	na	2.04144	2.05232	2.04688	2.29527	2.30671	2.30099	2.37329	2.38489	2.37909
ATN1	na	6.10965	6.1238	6.11672	6.2826	6.29677	6.28969	6.22368	6.23784	6.23076
LPCAT3	na	5.91275	5.92686	5.9198	6.10262	6.11677	6.10969	5.98612	6.00025	5.99318
C1S	na	0.1202	0.121353	0.120777	0.349592	0.352693	0.351142	0.232617	0.234763	0.23369
PTPRO	na	0.00738894	0.00746264	0.00742579	0.0158756	0.0160335	0.0159545	0.0217286	0.0219442	0.0218364
IL4I1	na	0.159446	0.160954	0.1602	0.300516	0.303226	0.301871	0.25204	0.254351	0.253195
XRN1	na	2.07102	2.08197	2.07649	2.31127	2.32275	2.31701	2.30475	2.31621	2.31048
ATR	na	2.83886	2.85122	2.84504	3.03974	3.05235	3.04605	2.94667	2.95917	2.95292
PLS1	na	3.71605	3.72932	3.72268	4.05794	4.07144	4.06469	3.90578	3.91919	3.91249
TRPC1	na	0.387885	0.391282	0.389584	0.39668	0.400144	0.398412	0.611272	0.616246	0.613759
ABCF3	na	4.07753	4.09103	4.08428	4.51713	4.53086	4.524	4.66082	4.67461	4.66772
VWA5B2	na	0.136393	0.12332	0.129857	0.944041	1.01171	0.977875	0.708455	0.763376	0.735915
SLC29A2	na	5.1471	5.16105	5.15408	5.65978	5.67385	5.66682	5.52198	5.53602	5.529
BBS1	na	2.41983	2.43151	2.42567	2.95664	2.96915	2.9629	2.91551	2.92797	2.92174
RBM4	na	6.04016	6.0543	6.04723	6.41583	6.43002	6.42292	6.65581	6.67002	6.66292
RBM4B	na	3.34427	3.35722	3.35074	3.41008	3.42309	3.41659	3.36142	3.37439	3.36791
SLCO2B1	na	0.0626575	0.0632705	0.062964	0.422396	0.426053	0.424224	0.347979	0.351067	0.349523
LPAR5	na	2.6698	2.68191	2.67586	2.98534	2.99789	2.99161	2.75406	2.76629	2.76017
ACRBP	na	0.367755	0.370997	0.369376	0.542849	0.547366	0.545108	0.55787	0.562489	0.560179
HTR7P1	na	1.47612	1.48533	1.48072	1.69438	1.70431	1.69934	1.53572	1.54514	1.54043
GSG1	na	0	0	0	0.026515	0.0267777	0.0266463	0.0124531	0.012577	0.012515
GUCY2C	na	0.0296934	0.0299873	0.0298404	0.0319604	0.0322765	0.0321185	0.0446202	0.0450595	0.0448398
CNBD2	na	0.0675842	0.0682443	0.0679143	0.0982069	0.099156	0.0986814	0.0680134	0.0686776	0.0683455
ECT2	na	4.44399	4.29933	4.37166	5.39654	5.53092	5.46373	5.02929	5.16278	5.09603
EIF2B5	na	4.02935	3.88713	3.95824	4.68305	4.81544	4.74925	4.71482	4.84732	4.78107
DVL3	na	4.17397	4.03083	4.1024	5.24516	5.3792	5.31218	5.36328	5.49759	5.43044
PPME1	na	4.99494	5.00884	5.00189	5.08467	5.09861	5.09164	5.04221	5.05613	5.04917
NEU3	na	3.01467	3.02725	3.02096	3.18555	3.19834	3.19194	3.27882	3.2917	3.28526
APOLD1	na	1.86209	1.87251	1.8673	2.07978	2.09075	2.08526	2.04631	2.0572	2.05176
RPL13AP20	na	2.23362	2.24493	2.23928	2.45656	2.46831	2.46243	2.65061	2.66269	2.65665
ERGIC3	na	6.86127	6.87551	6.86839	6.91473	6.92897	6.92185	6.94101	6.95525	6.94813
CPNE1	na	5.80661	5.82071	5.81366	6.01005	6.02419	6.01712	5.91239	5.9265	5.91945
RBM39	na	6.37417	6.38835	6.38126	7.00834	7.02258	7.01546	6.80607	6.82029	6.81318
CRX	na	0	0	0	0.0205615	0.0207657	0.0206636	0.0255841	0.0258376	0.0257109
NCEH1	na	3.10577	2.97227	3.03902	4.5996	4.73169	4.66565	4.32764	4.4586	4.39312
ANO2	na	0	0	0	0.0166334	0.0167987	0.0167161	0.00779875	0.00787653	0.00783764
PLEKHG6	na	2.59615	2.60814	2.60215	2.80114	2.81344	2.80729	2.78147	2.79374	2.7876
SCNN1A	na	0.488964	0.493106	0.491035	1.85919	1.8696	1.8644	0.822238	0.828492	0.825365
LTBR	na	6.21501	6.22917	6.22209	6.32903	6.34321	6.33612	6.47313	6.48732	6.48022
TAPBPL	na	0.097324	0.0982648	0.0977944	0.170201	0.171805	0.171003	0.113634	0.114727	0.11418
VAMP1	na	2.56452	2.57646	2.57049	2.84041	2.85277	2.84659	2.73589	2.7481	2.742
IFFO1	na	0.164723	0.166279	0.165501	0.21747	0.219488	0.218479	0.218639	0.220666	0.219652
C20orf196	na	1.67378	1.68365	1.67872	2.20092	2.21217	2.20654	2.04551	2.0564	2.05095
CHGB	na	0.226037	0.228128	0.227083	0.734871	0.740618	0.737745	0.633328	0.638445	0.635886
SLC2A10	na	2.06777	2.07872	2.07324	2.08638	2.09737	2.09187	2.29569	2.30713	2.30141
ZMYND8	na	3.42387	3.43689	3.43038	4.32537	4.33901	4.33219	3.79649	3.80982	3.80316
ETFB	na	3.58417	3.59733	3.59075	3.776	3.78931	3.78265	3.81532	3.82866	3.82199
ABCC5	na	2.79029	2.66127	2.72578	3.42543	3.55067	3.48805	3.65406	3.7811	3.71758
FAM43A	na	0.036591	0.0369522	0.0367716	0.0586635	0.0592383	0.0589509	0.0816073	0.0824005	0.0820039
PRB2	na	0.0218667	0.0220837	0.0219752	0.0918589	0.0927486	0.0923037	0.106803	0.107832	0.107318
ETV6	na	2.0729	2.08386	2.07838	2.36621	2.37779	2.372	2.30678	2.31824	2.31251
BCL2L14	na	0.0147236	0.0148701	0.0147969	0.034267	0.0346056	0.0344363	0.0477367	0.0482062	0.0479715
LRP6	na	3.86601	3.87938	3.8727	4.11707	4.1306	4.12384	4.08009	4.0936	4.08684
MANSC1	na	4.38114	4.39481	4.38798	4.85256	4.86642	4.85949	4.73951	4.75333	4.74642
LOH12CR2	na	0.802203	0.808344	0.805273	0.919252	0.926034	0.922643	1.04207	1.04947	1.04577
GPCPD1	na	2.04732	1.93359	1.99045	2.94214	3.06247	3.0023	2.68704	2.80403	2.74553
NCOA6	na	4.00979	4.02325	4.01652	4.13416	4.1477	4.14093	4.24407	4.25767	4.25087
GGT7	na	3.2373	3.25014	3.24372	3.7492	3.76249	3.75585	3.58372	3.59689	3.59031
MYH7B	na	0.132376	0.13364	0.133008	0.542218	0.546731	0.544475	0.319638	0.322502	0.32107
C5AR1	na	0.0863682	0.0872062	0.0867872	0.0927947	0.0936931	0.0932439	0.157493	0.158984	0.158238
MEIS3	na	0.719867	0.725523	0.722695	1.26583	1.27423	1.27003	1.82087	1.83118	1.82602
SLC8A2	na	0.070642	0.0713312	0.0709866	0.0929396	0.0938394	0.0933895	0.0923318	0.0932259	0.0927789
NAPA-AS1	na	0.567404	0.572088	0.569746	1.17009	1.17809	1.17409	0.645831	0.651028	0.648429
MED25	na	4.5743	4.58806	4.58118	4.71268	4.72649	4.71959	4.64979	4.66357	4.65668
VSIG10L	na	0.384205	0.387574	0.385889	0.650152	0.655377	0.652765	0.480334	0.484414	0.482374
TMEM44	na	2.7332	2.74541	2.73931	3.10183	3.11452	3.10818	3.21759	3.23041	3.224
PACS1	na	4.7104	4.72421	4.71731	4.80306	4.81691	4.80998	4.8336	4.84746	4.84053
CNIH2	na	0.237386	0.239573	0.23848	0.375706	0.37901	0.377358	0.494749	0.498932	0.496841
TMTC1	na	0.0566016	0.0571565	0.056879	0.103334	0.104331	0.103833	0.126712	0.127925	0.127318
SLC23A2	na	3.54718	3.40882	3.478	4.15593	4.28605	4.22099	4.1126	4.2425	4.17755
LOC643406	na	0.0150996	0.0152498	0.0151747	0.0795205	0.080294	0.0799073	0.059881	0.0604675	0.0601742
LINC00654	na	0.0160159	0.0161751	0.0160955	0.0172442	0.0174156	0.0173299	0.0241236	0.0243628	0.0242432
SPATA25	na	0.399424	0.402909	0.401166	0.720004	0.725662	0.722833	0.682918	0.688349	0.685633
MMP9	na	0.0252667	0.0255171	0.0253919	0.0930031	0.0939035	0.0934533	0.0254355	0.0256876	0.0255616
SLC12A5	na	0.0324293	0.0327499	0.0325896	0.0398276	0.0402204	0.040024	0.0600753	0.0606636	0.0603695
FCGRT	na	4.38863	4.24426	4.31645	5.03664	5.17014	5.10339	5.0558	5.18935	5.12258
PRRG2	na	2.21586	2.22714	2.2215	2.60241	2.61441	2.60841	2.91571	2.92817	2.92194
RRAS	na	3.31915	3.18312	3.25113	4.13591	4.26594	4.20092	4.04701	4.17656	4.11179
IRF3	na	6.04652	6.06066	6.05359	6.23435	6.24852	6.24144	6.10917	6.12332	6.11625
PRMT1	na	7.75615	7.77044	7.76329	7.76212	7.77641	7.76927	7.91167	7.92597	7.91882
ARHGEF17	na	2.57697	2.58893	2.58295	2.77526	2.78752	2.78139	3.30125	3.31416	3.3077
FAM168A	na	3.30686	3.31977	3.31331	3.53093	3.54405	3.53749	3.53572	3.54884	3.54228
PLEKHB1	na	2.72306	2.59513	2.65909	3.86582	3.9943	3.93006	3.94079	4.06972	4.00526
CCDC91	na	4.18647	4.20004	4.19325	4.39329	4.40697	4.40013	4.48763	4.50135	4.49449
ITCH	na	4.44754	4.46124	4.45439	4.5251	4.53884	4.53197	4.51359	4.52732	4.52046
PTHLH	na	0.0240802	0.024319	0.0241996	0.0258898	0.0261463	0.026018	0.0703774	0.0710641	0.0707207
TSC22D1	na	7.48454	7.33343	7.40899	9.31284	9.45014	9.38149	8.87276	9.00998	8.94137
TSC22D1-AS1	na	0.386916	0.390306	0.388611	0.532906	0.537355	0.535131	0.539785	0.544281	0.542033
MRPS31P5	na	2.29627	2.17654	2.2364	3.43494	3.56026	3.4976	3.20403	3.32723	3.26563
TNNC2	na	0.156302	0.157783	0.157042	0.167201	0.168779	0.16799	0.298535	0.301229	0.299882
ACOT8	na	4.0751	4.08861	4.08186	4.20714	4.22072	4.21393	4.49092	4.50464	4.49778
DACT3-AS1	na	0.0825984	0.0834009	0.0829996	0.0883505	0.0892072	0.0887788	0.306158	0.308914	0.307536
STRN4	na	5.68084	5.69492	5.68788	6.02807	6.0422	6.03513	6.06859	6.08273	6.07566
FKRP	na	3.46258	3.47563	3.46911	3.61644	3.62963	3.62304	3.89109	3.90448	3.89778
TAS2R14	na	0.453933	0.457822	0.455877	0.638416	0.643565	0.640991	0.627927	0.633009	0.630468
TAS2R20	na	0.350115	0.35322	0.351667	0.412714	0.416299	0.414507	0.49485	0.499033	0.496941
PRH1-PRR4	na	1.44706	1.45617	1.45161	1.6949	1.70484	1.69987	1.88243	1.8929	1.88767
KLHL42	na	3.81654	3.82988	3.82321	3.98666	4.00011	3.99338	4.06213	4.07563	4.06888
NEK5	na	0.205957	0.207875	0.206916	0.483517	0.48762	0.485568	0.341274	0.34431	0.342792
NEK3	na	2.64207	2.51552	2.5788	3.84967	3.97805	3.91386	3.56652	3.69291	3.62972
ZFP36	na	5.70887	5.72296	5.71592	6.28791	6.30209	6.295	6.04511	6.05925	6.05218
PLEKHG2	na	2.58672	2.59869	2.5927	2.98738	2.99994	2.99366	3.04984	3.06247	3.05615
DLL3	na	0.0146522	0.014798	0.0147251	0.0397408	0.0401327	0.0399367	0.0147491	0.0148958	0.0148224
SLC17A7	na	0.158046	0.159542	0.158794	0.233933	0.236091	0.235012	0.176689	0.178351	0.17752
FLT3LG	na	0.149089	0.150505	0.149797	0.159745	0.161257	0.160501	0.205763	0.207679	0.206721
PPFIBP1	na	4.30299	4.31662	4.30981	4.3937	4.40738	4.40054	4.32392	4.33757	4.33075
PDS5B	na	2.66019	2.67229	2.66624	3.04966	3.06229	3.05597	2.75653	2.76877	2.76265
SMOX	na	4.50043	4.51415	4.50729	4.64897	4.66276	4.65586	4.5945	4.60826	4.60138
E2F1	na	3.54289	3.55602	3.54945	3.71437	3.72763	3.721	3.71121	3.72447	3.71784
HIF3A	na	0.192188	0.193986	0.193087	0.271134	0.273604	0.272369	0.42321	0.426873	0.425042
DKKL1	na	0.035864	0.0362182	0.0360411	0.203618	0.205516	0.204567	0.183024	0.184742	0.183883
SHANK1	na	0.259798	0.262173	0.260986	0.777295	0.783292	0.780293	0.757961	0.763845	0.760903
C19orf48	na	6.66457	6.67878	6.67168	6.69858	6.7128	6.70569	6.87725	6.89149	6.88437
KLK1	na	0.220344	0.222386	0.221365	0.722797	0.728472	0.725634	1.18387	1.19192	1.18789
STK38L	na	3.64833	3.66154	3.65494	3.75421	3.76751	3.76086	3.68293	3.69618	3.68955
ACTL10	na	0.0439377	0.0443704	0.044154	0.0472522	0.047717	0.0474846	0.0871338	0.0879791	0.0875565
IGFL4	na	2.79473	2.66565	2.73019	4.15089	4.28099	4.21594	3.85177	3.98016	3.91596
C19orf73	na	1.46519	1.47436	1.46977	1.58543	1.59502	1.59022	1.50469	1.514	1.50934
PPFIA3	na	1.5299	1.5393	1.5346	1.81993	1.83024	1.82509	1.89553	1.90604	1.90078
HRC	na	0.0124132	0.0125368	0.012475	0.0133627	0.0134957	0.0134292	0.0852858	0.0861137	0.0856998
TRPM4	na	2.11008	2.12113	2.1156	2.70257	2.71473	2.70865	2.62617	2.63821	2.63219
SLC6A16	na	0.0393727	0.0397611	0.0395669	0.113626	0.114718	0.114172	0.087706	0.0885567	0.0881313
CCDC122	na	0.737198	0.742959	0.740078	0.854254	0.860687	0.85747	0.870818	0.877341	0.874079
LACC1	na	1.51355	1.5229	1.51822	1.68878	1.6987	1.69374	1.56677	1.57629	1.57153
WDFY2	na	2.25775	2.26912	2.26343	2.82501	2.83735	2.83118	2.32625	2.33775	2.332
SNTA1	na	0.0126652	0.0127913	0.0127283	0.0136337	0.0137694	0.0137016	0.0503386	0.0508332	0.0505859
CBFA2T2	na	2.92155	2.93402	2.92778	3.17875	3.19153	3.18514	3.10311	3.1158	3.10945
LRFN1	na	0.338516	0.34153	0.340023	0.598455	0.603345	0.6009	0.67583	0.681216	0.678523
CGB7	na	0.252	0.254311	0.253155	0.665559	0.670881	0.66822	0.705284	0.710852	0.708068
NTF4	na	0.841546	0.776333	0.808939	1.48723	1.57718	1.5322	1.65769	1.75301	1.70535
SPIB	na	0.032761	0.0330849	0.032923	0.0464311	0.046888	0.0466596	0.0411179	0.0415232	0.0413206
FAM71E1	na	1.71398	1.72398	1.71898	1.82057	1.83088	1.82572	1.96353	1.97422	1.96887
EMC10	na	5.92224	5.93636	5.9293	6.14782	6.16198	6.1549	6.2589	6.27307	6.26598
ASPDH	na	0	0	0	0.167173	0.168751	0.167962	0.0408591	0.0412619	0.0410605
LRRC4B	na	0.00985867	0.00995692	0.00990779	0.052312	0.0528256	0.0525688	0.039302	0.0396896	0.0394958
INTS6	na	3.02326	2.89084	2.95705	3.81221	3.94035	3.87628	3.69254	3.81986	3.7562
NAPSA	na	0.526417	0.530821	0.528619	0.655732	0.660992	0.658362	0.951329	0.958278	0.954804
ZNF497	na	1.1446	1.15248	1.14854	1.18092	1.18896	1.18494	1.30417	1.31273	1.30845
ZNF837	na	0.850197	0.856607	0.853402	1.17255	1.18055	1.17655	1.00441	1.01163	1.00802
CDC25B	na	4.99443	5.00834	5.00138	5.53988	5.55393	5.5469	5.41755	5.43157	5.42456
PHACTR3	na	0.0808752	0.0816615	0.0812684	0.445909	0.44974	0.447824	0.278386	0.280915	0.27965
PRKCG	na	0.191683	0.193476	0.19258	0.281735	0.284292	0.283014	0.311075	0.313871	0.312473
A1BG	na	0.017228	0.0173992	0.0173136	0.0903937	0.0912697	0.0908317	0.0344727	0.0348133	0.034643
SYS1-DBNDD2	na	1.98522	1.99596	1.99059	2.70681	2.71897	2.71289	2.39261	2.40424	2.39843
KCNC3	na	0.362878	0.366083	0.364481	0.7928	0.798886	0.795843	0.883396	0.889987	0.886691
MATN4	na	0.245611	0.247868	0.24674	0.421113	0.42476	0.422937	0.267228	0.269665	0.268446
RBPJL	na	0.0118403	0.0119582	0.0118993	0.0127467	0.0128736	0.0128101	0.0354695	0.0358198	0.0356447
SDC4	na	6.76732	6.78155	6.77444	7.52595	7.54023	7.53309	7.00931	7.02356	7.01644
EDN3	na	0	0	0	0.0132773	0.0134095	0.0133434	0.0247292	0.0249743	0.0248517
NFATC2	na	1.20606	1.21421	1.21013	1.40704	1.416	1.41152	1.28685	1.29533	1.29109
ATP9A	na	5.18332	5.19729	5.1903	5.85218	5.86629	5.85924	5.28491	5.2989	5.29191
SLMO2-ATP5E	na	5.87934	5.89345	5.8864	6.03882	6.05296	6.04589	6.10436	6.11851	6.11143
NCCRP1	na	0.0152471	0.0153987	0.0153229	0.0326337	0.0329563	0.032795	0.104153	0.105157	0.104655
SLPI	na	1.86939	1.7606	1.81499	3.91566	4.04445	3.98006	4.31326	4.44415	4.37871
NELFCD	na	5.87383	5.88794	5.88088	5.98874	6.00287	5.9958	6.15071	6.16486	6.15779
CTSZ	na	6.05382	6.06796	6.06089	6.3922	6.40639	6.39929	6.56527	6.57947	6.57237
OPRL1	na	1.01265	1.01991	1.01628	1.13916	1.14702	1.14309	1.28799	1.29648	1.29223
DMKN	na	6.7022	6.71642	6.70931	6.72901	6.74323	6.73612	6.8931	6.90733	6.90021
RGS19	na	3.85919	3.87257	3.86588	3.87321	3.88659	3.8799	3.8803	3.89369	3.887
DMWD	na	3.4833	3.49638	3.48984	3.65362	3.66684	3.66023	3.97137	3.98481	3.97809
ZNF274	na	3.01985	3.03245	3.02615	3.26599	3.27886	3.27242	3.2962	3.3091	3.30265
CD22	na	2.3861	2.26444	2.32527	4.52022	4.652	4.58611	3.56848	3.69489	3.63169
SIX5	na	3.37293	3.3859	3.37941	3.56359	3.57673	3.57016	3.86717	3.88055	3.87386
LHB	na	0.223358	0.225426	0.224392	0.238201	0.240395	0.239298	0.534048	0.538504	0.536276
ZSCAN18	na	0	0	0	0.0486062	0.049084	0.0488451	0.0115063	0.0116209	0.0115636
ERVV-2	na	0.114675	0.115777	0.115226	0.310976	0.313771	0.312374	0.350343	0.35345	0.351897
ERVV-1	na	0	0	0	0.0253926	0.0256443	0.0255184	0.0354847	0.0358352	0.0356599
CCDC106	na	0.372243	0.375521	0.373882	0.647032	0.652236	0.649634	0.572207	0.576923	0.574565
LOC100128398	na	1.05398	1.06144	1.05771	1.56512	1.57464	1.56988	1.2873	1.29579	1.29155
PYCARD	na	0.0505212	0.0510176	0.0507694	0.0541953	0.0547271	0.0544612	0.147213	0.148612	0.147912
PRSS36	na	0.228821	0.230936	0.229878	0.494447	0.498628	0.496537	0.474434	0.478471	0.476453
FUS	na	6.37645	6.39063	6.38354	6.61524	6.62945	6.62235	6.62708	6.64129	6.63419
ZNF524	na	3.29076	3.30366	3.29721	3.29758	3.31048	3.30403	3.40061	3.41362	3.40711
AQP7P3	na	0.578856	0.583616	0.581236	0.23442	0.236582	0.235501	0.150649	0.152079	0.151364
LOC440896	na	0.0361452	0.0365021	0.0363236	0	0	0	0.02738	0.0276512	0.0275156
PGM5-AS1	na	0.0763972	0.0771411	0.0767692	0	0	0	0	0	0
TJP2	na	5.30385	5.31784	5.31085	5.01116	5.02507	5.01812	5.03597	5.04989	5.04293
NACC2	na	3.23467	3.24751	3.24109	3.1012	3.11389	3.10754	3.21761	3.23043	3.22402
CD24	na	5.45691	5.47094	5.46393	4.37436	4.38803	4.3812	5.36826	5.38227	5.37526
H2AFV	na	4.66869	4.80102	4.73486	3.94969	3.80803	3.87886	3.72807	3.58812	3.65809
NCF1C	na	0.0213896	0.0216019	0.0214958	0	0	0	0	0	0
GTF2IP1	na	0.632071	0.63718	0.634625	0.581948	0.586729	0.584338	0.00222325	0.00224547	0.00223436
PUS7	na	3.4201	3.43312	3.42661	3.38495	3.39794	3.39145	3.32438	3.3373	3.33084
EXOC4	na	4.02429	4.03777	4.03103	3.91087	3.92427	3.91757	3.88102	3.8944	3.88771
RPL23AP53	na	1.11834	1.1261	1.12222	1.0404	1.0478	1.0441	1.00852	1.01575	1.01213
FBXO25	na	3.47488	3.48795	3.48141	3.2097	3.22251	3.21611	3.40999	3.423	3.4165
FAM90A10P	na	0.0632068	0.0638251	0.0635159	0	0	0	0	0	0
USP17L8	na	0.0572194	0.0577803	0.0574999	0	0	0	0	0	0
CXorf40A	na	2.68284	2.69497	2.68891	2.27296	2.28435	2.27866	2.6622	2.6743	2.66825
MAGEA3	na	1.99507	2.09929	2.04718	0.757679	0.697499	0.727589	0.823796	0.759626	0.791711
MIR4461	na	11.1678	11.1821	11.175	0	0	0	10.7653	10.7796	10.7725
PCBD2	na	2.04848	2.05938	2.05393	1.91147	1.92202	1.91674	1.89597	1.90648	1.90123
CATSPER3	na	0.436469	0.44023	0.43835	0.332517	0.335483	0.334	0.175384	0.177035	0.176209
PRIM2	na	2.99749	3.01005	3.00377	2.46656	2.47833	2.47245	2.49181	2.50363	2.49772
FANCD2	na	3.53918	3.55231	3.54575	3.18281	3.19559	3.1892	2.91178	2.92423	2.918
ATG7	na	2.4526	2.46434	2.45847	2.36933	2.38092	2.37512	2.28062	2.29204	2.28633
TUBB8	na	0.0409463	0.0413499	0.0411481	0	0	0	0.0207478	0.0209538	0.0208508
PFKP	na	5.69001	5.70408	5.69705	5.16342	5.17738	5.1704	5.17358	5.18754	5.18056
LINC00704	na	0.444792	0.448615	0.446703	0.0713346	0.0720304	0.0716825	0.231167	0.233301	0.232234
IPMK	na	1.21045	1.21862	1.21454	1.10702	1.11473	1.11088	1.18396	1.19201	1.18798
FANK1	na	1.41903	1.50663	1.46283	0.840243	0.775107	0.807675	0.740094	0.681005	0.71055
RAB28	na	3.01416	3.02675	3.02046	2.78866	2.80095	2.7948	2.84349	2.85585	2.84967
CDS1	na	2.1835	2.19471	2.1891	1.86203	1.87245	1.86724	2.02365	2.03449	2.02907
ARHGAP24	na	0.0304374	0.0307385	0.0305879	0.0291778	0.0294666	0.0293222	0.00687164	0.00694019	0.00690592
MAPK10	na	0.00822145	0.00830342	0.00826244	0	0	0	0	0	0
PTPN13	na	0.0703024	0.0709884	0.0706454	0	0	0	0	0	0
DSPP	na	0.00660116	0.00666702	0.00663409	0	0	0	0	0	0
FAM13A	na	0.69298	0.698472	0.695726	0.153678	0.155135	0.154407	0.34083	0.343862	0.342346
SNCA	na	0.0568582	0.0574156	0.0571369	0.0308962	0.0312019	0.0310491	0.0478583	0.048329	0.0480936
RAP1GDS1	na	3.19414	3.20693	3.20053	2.61293	2.62495	2.61894	2.89058	2.90301	2.89679
TSPAN5	na	2.95474	2.96725	2.961	2.60728	2.61929	2.61328	2.82472	2.83706	2.83089
EIF4E	na	3.65076	3.66398	3.65737	3.2279	3.24072	3.23431	3.10739	3.12009	3.11374
METAP1	na	4.14905	4.1626	4.15582	3.84381	3.85717	3.85049	3.82773	3.84108	3.8344
LAMTOR3	na	2.28641	2.29783	2.29212	1.78415	1.79435	1.78925	1.82251	1.83282	1.82767
SLC39A8	na	0.0771419	0.0778929	0.0775174	0.024178	0.0244177	0.0242978	0.0113522	0.0114653	0.0114088
CISD2	na	2.08391	2.09489	2.0894	1.56061	1.57012	1.56536	1.5949	1.60452	1.59971
SLC9B1	na	0.178582	0.180261	0.179421	0.173001	0.17463	0.173815	0.118003	0.119136	0.118569
CENPE	na	2.06358	2.07451	2.06905	1.65641	1.66623	1.66132	1.47394	1.48315	1.47854
PAPSS1	na	4.44905	4.46275	4.4559	4.11395	4.12748	4.12072	3.95098	3.96441	3.9577
SGMS2	na	2.09283	2.10384	2.09833	1.84984	1.86023	1.85504	1.78545	1.79565	1.79055
HADH	na	3.8653	3.87867	3.87198	3.41763	3.43064	3.42413	3.53702	3.55015	3.54358
ELOVL6	na	3.27627	3.40017	3.33822	2.40597	2.2839	2.34493	2.58567	2.46013	2.5229
ARSJ	na	0.100232	0.1012	0.100716	0	0	0	0	0	0
UGT8	na	2.17544	2.18662	2.18103	1.79862	1.80887	1.80374	2.16766	2.17883	2.17325
CEP170P1	na	0.305369	0.308119	0.306744	0.271959	0.274435	0.273197	0.255794	0.258136	0.256965
PDE5A	na	0.631384	0.636488	0.633936	0.406281	0.409817	0.408049	0.556788	0.5614	0.559094
ANXA5	na	0.0937566	0.0946641	0.0942104	0.0207042	0.0209097	0.0208069	0	0	0
BBS7	na	2.60609	2.6181	2.61209	2.31228	2.32376	2.31802	2.45465	2.4664	2.46053
KIAA1109	na	2.23216	2.24347	2.23781	2.10591	2.11694	2.11143	2.12163	2.1327	2.12716
SPATA5	na	0.452287	0.456164	0.454225	0.430593	0.43431	0.432452	0.311296	0.314093	0.312695
INTU	na	1.05421	1.06167	1.05794	0.828034	0.83432	0.831177	0.827269	0.833552	0.830411
HSPA4L	na	3.34608	3.35903	3.35256	3.28895	3.30184	3.2954	3.25924	3.2721	3.26567
PLK4	na	2.6557	2.66779	2.66174	2.33986	2.35139	2.34562	2.00168	2.01246	2.00707
MFSD8	na	1.49274	1.50201	1.49737	1.29103	1.29953	1.29528	1.16821	1.17619	1.1722
LARP1B	na	3.28083	3.29372	3.28728	3.19154	3.20433	3.19794	3.14898	3.16173	3.15535
PGRMC2	na	2.78687	2.90525	2.84606	2.09304	1.97813	2.03558	2.06571	1.9515	2.00861
SCLT1	na	1.82038	1.83069	1.82554	1.62831	1.63804	1.63318	1.50004	1.50934	1.50469
C4orf33	na	1.61342	1.6231	1.61826	1.51135	1.52068	1.51601	1.40089	1.40982	1.40536
NDUFC1	na	5.45831	5.59283	5.52557	4.64689	4.50127	4.57408	4.71102	4.56512	4.63807
NAA15	na	3.53619	3.54931	3.54275	3.14745	3.1602	3.15382	3.09201	3.10469	3.09835
SETD7	na	3.26343	3.2763	3.26987	2.68546	2.69759	2.69152	2.96374	2.97626	2.97
MGST2	na	3.83674	3.8501	3.84342	3.52419	3.5373	3.53075	3.5963	3.60948	3.60289
SCOC	na	3.58266	3.59583	3.58925	3.19427	3.20706	3.20066	3.15355	3.1663	3.15992
TBC1D9	na	1.51151	1.52085	1.51618	1.28554	1.29402	1.28978	1.49802	1.50731	1.50266
INPP4B	na	0.0212746	0.0214858	0.0213802	0	0	0	0.00717451	0.00724608	0.0072103
HHIP	na	0.0161859	0.0163469	0.0162664	0	0	0	0.00817211	0.0082536	0.00821286
SLC10A7	na	0.979846	0.986941	0.983393	0.803749	0.809899	0.806824	0.758501	0.764388	0.761445
LRBA	na	3.09504	3.10772	3.10138	2.91396	2.92642	2.92019	2.89598	2.90842	2.9022
MAB21L2	na	0.0314879	0.0317994	0.0316437	0	0	0	0.0212113	0.0214219	0.0213166
FAM160A1	na	1.26485	1.27325	1.26905	1.04518	1.05259	1.04889	1.06968	1.07722	1.07345
FBXW7	na	2.52792	2.5398	2.53386	2.36345	2.37503	2.36924	2.29499	2.30643	2.30071
PLRG1	na	4.10748	4.12101	4.11424	3.87511	3.88849	3.8818	4.06248	4.07598	4.06923
FGB	na	0.00837156	0.00845503	0.00841329	0	0	0	0	0	0
MSMO1	na	4.73804	4.87062	4.80433	3.62999	3.49087	3.56043	3.00193	2.8698	2.93586
SPOCK3	na	0.0412539	0.0416606	0.0414572	0.0223461	0.0225678	0.0224569	0.0109587	0.0110679	0.0110133
DDX60	na	1.69668	1.79315	1.74492	0.235695	0.213785	0.22474	0.416906	0.380236	0.398571
DDX60L	na	1.52411	1.61527	1.56969	0.299636	0.272323	0.285979	0.597619	0.54784	0.572729
PALLD	na	3.11072	3.23296	3.17184	2.15596	2.03948	2.09772	2.35103	2.23011	2.29057
NEK1	na	1.43608	1.44514	1.44061	1.38396	1.39283	1.3884	1.35547	1.36423	1.35985
AADAT	na	2.52319	2.53506	2.52912	2.12528	2.13636	2.13082	2.07644	2.08741	2.08193
GALNT7	na	3.36059	3.37355	3.36707	3.03391	3.04652	3.04022	3.0949	3.10758	3.10124
HMGB2	na	6.15618	6.17034	6.16326	5.95946	5.97359	5.96652	5.80621	5.82031	5.81326
SAP30	na	3.14101	3.26357	3.20229	2.47218	2.34878	2.41048	2.47598	2.35251	2.41425
FBXO8	na	1.84691	1.85729	1.8521	1.59983	1.60947	1.60465	1.80166	1.81192	1.80679
CEP44	na	1.15701	1.16495	1.16098	0.966526	0.973553	0.97004	1.04696	1.05438	1.05067
NEIL3	na	1.78717	1.79738	1.79228	1.47101	1.4802	1.47561	1.29261	1.30112	1.29686
TENM3	na	1.39165	1.47828	1.43496	0	0	0	0.269721	0.244908	0.257315
DCTD	na	5.05039	5.06431	5.05735	4.90027	4.91415	4.90721	4.97519	4.98909	4.98214
LOC389247	na	0.289728	0.292351	0.29104	0.0952901	0.0962119	0.095751	0.173422	0.175055	0.174238
RWDD4	na	3.18545	3.19824	3.19184	2.76299	2.77524	2.76911	2.76902	2.78127	2.77515
TRIML2	na	0.0718494	0.0725501	0.0721998	0	0	0	0	0	0
FRG1	na	4.06116	4.07466	4.06791	3.60272	3.6159	3.60931	3.45696	3.47001	3.46348
FRG2	na	0.0566374	0.0571926	0.056915	0	0	0	0	0	0
IPO7	na	5.05191	5.06583	5.05887	5.04119	5.05512	5.04816	4.82603	4.83988	4.83296
TAGLN	na	7.29274	7.42941	7.36108	5.70542	5.55649	5.63095	5.57768	5.42903	5.50336
JAM3	na	0.0800951	0.080874	0.0804845	0.0350549	0.0354012	0.035228	0.0489211	0.049402	0.0491616
NCAPD3	na	2.89771	2.91014	2.90392	2.47281	2.48459	2.4787	2.42239	2.43407	2.42823
POM121L8P	na	0.0217087	0.0219241	0.0218164	0.00783445	0.00791258	0.00787352	0.0109735	0.0110828	0.0110281
GUSBP11	na	2.3607	2.37228	2.36649	2.26187	2.27324	2.26756	2.20602	2.21728	2.21165
LOC100130899	na	1.09923	1.1069	1.10306	0.928134	0.934963	0.931548	1.05313	1.06058	1.05685
CDK11B	na	3.91507	3.92848	3.92178	3.60084	3.61402	3.60743	3.64434	3.65755	3.65095
NBPF1	na	4.58362	4.59738	4.5905	4.45006	4.46376	4.45691	4.53917	4.55291	4.54604
SLC44A5	na	0.0960784	0.0970076	0.096543	0.0739082	0.0746285	0.0742684	0.0234409	0.0236734	0.0235571
LINC00623	na	0.335295	0.338283	0.336789	0.293024	0.295674	0.294349	0.296467	0.299144	0.297806
NBPF9	na	3.30703	3.31994	3.31348	3.08371	3.09638	3.09005	3.0887	3.10137	3.09503
PMF1	na	4.88503	5.01809	4.95156	4.2354	4.09188	4.16364	4.23425	4.09074	4.16249
SLC26A9	na	0.365743	0.36897	0.367356	0.0441636	0.0445984	0.044381	0.0237595	0.0239951	0.0238773
FAM72A	na	2.2024	2.21365	2.20803	1.93838	1.949	1.94369	2.00849	2.01929	2.01389
SRGAP2	na	3.12282	3.13553	3.12918	3.10081	3.1135	3.10716	3.05205	3.06468	3.05837
TDG	na	4.30818	4.32181	4.315	3.88178	3.89517	3.88848	4.05903	4.07252	4.06578
C2orf78	na	0.0471624	0.0476263	0.0473944	0.0205077	0.0207114	0.0206096	0.0286766	0.0289606	0.0288186
RGPD2	na	0.00515153	0.00520295	0.00517724	0	0	0	0	0	0
CBWD2	na	4.08139	4.0949	4.08815	3.89822	3.91161	3.90492	4.01222	4.02569	4.01895
LOC100134868	na	0.7241	0.729782	0.726941	0.393404	0.396843	0.395124	0.416827	0.420442	0.418635
ROCK1P1	na	1.22434	1.23257	1.22845	0.904988	0.911695	0.908341	1.20908	1.21724	1.21316
THOC1	na	4.41044	4.54177	4.4761	2.91937	2.7884	2.85389	2.98348	2.85161	2.91754
ENOSF1	na	3.82617	3.9544	3.89029	2.71566	2.58785	2.65175	2.53882	2.41414	2.47648
LINC00470	na	0.156687	0.158171	0.157429	0.153826	0.155284	0.154555	0.047736	0.0482055	0.0479708
METTL4	na	2.16585	2.27383	2.21984	1.10067	1.02154	1.0611	1.135	1.0542	1.0946
NDC80	na	4.39716	4.52843	4.46279	3.50429	3.36634	3.43532	3.53462	3.39639	3.4655
SMCHD1	na	4.15467	4.28479	4.21973	3.17922	3.04481	3.11202	3.23502	3.09994	3.16748
MYOM1	na	0.186509	0.188258	0.187384	0.0861589	0.086995	0.0865769	0.0897019	0.0905714	0.0901366
TGIF1	na	5.74058	5.75467	5.74763	5.19772	5.21168	5.2047	5.13782	5.15177	5.14479
DLGAP1-AS1	na	2.75469	2.76693	2.76081	2.21998	2.23127	2.22562	1.9989	2.00968	2.00429
ARHGAP28	na	0.0153143	0.0154666	0.0153905	0.0110157	0.0111255	0.0110706	0	0	0
LAMA1	na	1.44944	1.5381	1.49377	0.83979	0.77468	0.807235	0.782477	0.720781	0.751629
PTPRM	na	0.624067	0.629125	0.626596	0.166011	0.167578	0.166795	0.556072	0.560679	0.558376
NDUFV2	na	6.77393	6.91023	6.84208	5.41112	5.26288	5.337	5.44099	5.29267	5.36683
ANKRD12	na	1.87535	1.88581	1.88058	1.51862	1.52798	1.5233	1.34516	1.35388	1.34952
TWSG1	na	3.31925	3.44355	3.3814	2.38111	2.25955	2.32033	2.42043	2.29806	2.35924
RALBP1	na	4.69422	4.82665	4.76043	3.49673	3.35886	3.42779	3.65976	3.52039	3.59008
PPP4R1	na	4.60164	4.73373	4.66768	3.41982	3.28272	3.35127	3.40965	3.27265	3.34115
VAPA	na	4.06067	4.19029	4.12548	3.27481	3.13927	3.20704	3.25668	3.12135	3.18901
GNAL	na	0.204593	0.206499	0.205546	0.111252	0.112322	0.111787	0.0801076	0.0808867	0.0804971
IMPA2	na	3.83928	3.9676	3.90344	2.63919	2.51269	2.57594	2.46901	2.34567	2.40734
C18orf61	na	0.0532363	0.0537589	0.0534976	0.0116338	0.0117497	0.0116918	0	0	0
TUBB6	na	0.159017	0.160522	0.159769	0.0877648	0.088616	0.0881904	0.04989	0.0503803	0.0501352
SPIRE1	na	0.642452	0.647627	0.64504	0.568996	0.57369	0.571343	0.541895	0.546406	0.544151
CEP76	na	4.23669	4.36722	4.30196	2.80347	2.67424	2.73886	2.75011	2.62174	2.68593
PTPN2	na	5.35721	5.49151	5.42436	4.06595	3.92349	3.99472	4.07697	3.93443	4.0057
SEH1L	na	5.94085	6.07621	6.00853	4.34687	4.20272	4.2748	4.30458	4.16066	4.23262
CEP192	na	2.99896	3.11996	3.05946	1.79053	1.68414	1.73733	1.62188	1.52104	1.57146
LDLRAD4	na	0.0069721	0.00704165	0.00700688	0.00375775	0.00379528	0.00377652	0	0	0
MC2R	na	0.0157359	0.0158924	0.0158142	0	0	0	0	0	0
ZNF519	na	0.634127	0.639249	0.636688	0.176434	0.178094	0.177264	0.211539	0.213506	0.212522
ANKRD20A5P	na	1.74566	1.84352	1.79459	0.816968	0.753202	0.785085	0.531795	0.486616	0.509205
CYP4F35P	na	0.960848	0.967846	0.964347	0.601483	0.606393	0.603938	0.526991	0.531399	0.529195
CABLES1	na	1.15697	1.1649	1.16093	0.615248	0.620248	0.617748	1.1272	1.13501	1.1311
KISS1R	na	0.0375567	0.0379273	0.037742	0	0	0	0.0190211	0.01921	0.0191155
NDUFS7	na	4.78629	4.80013	4.79321	4.39534	4.40902	4.40218	4.72238	4.73619	4.72929
RPS15	na	8.92174	8.93606	8.9289	8.37392	8.38823	8.38107	8.34672	8.36103	8.35387
MEX3D	na	2.55409	2.56601	2.56005	2.20367	2.21492	2.20929	2.48804	2.49985	2.49395
ADAT3	na	1.0386	1.04598	1.04229	0.953213	0.960172	0.956693	0.927402	0.934227	0.930814
SNX6	na	4.41128	4.42496	4.41812	4.09211	4.10563	4.09887	3.92577	3.93919	3.93248
HERC2P9	na	2.23127	2.24258	2.23693	2.19531	2.20654	2.20093	2.20044	2.21169	2.20606
CHRNA7	na	0.519035	0.523387	0.521211	0.192202	0.194	0.193101	0.298792	0.301488	0.30014
CKMT1A	na	1.02618	1.03351	1.02985	0.8748	0.881345	0.878072	0.952664	0.95962	0.956142
SORD	na	4.84969	4.86355	4.85662	4.58174	4.5955	4.58862	4.461	4.47471	4.46786
TPSD1	na	0.0402309	0.0406276	0.0404293	0	0	0	0	0	0
PARN	na	4.48532	4.49903	4.49218	4.16372	4.17728	4.1705	4.42048	4.43416	4.42732
CDH3	na	0.128232	0.129458	0.128845	0.117847	0.118978	0.118412	0.0333732	0.0337031	0.0335382
HYDIN	na	0.0186873	0.018873	0.0187801	0.0018993	0.00191828	0.00190879	0.0017755	0.00179324	0.00178437
WWOX	na	3.9409	3.95432	3.94761	3.8233	3.83665	3.82997	3.60461	3.61779	3.6112
CDRT1	na	0.543085	0.547604	0.545344	0.326622	0.329542	0.328082	0.439672	0.443457	0.441565
CCDC144A	na	0.0665106	0.0671604	0.0668355	0.0156296	0.015785	0.0157073	0.0434109	0.0438384	0.0436247
CCDC144B	na	1.2719	1.28033	1.27612	1.21096	1.21913	1.21505	1.06323	1.07073	1.06698
TRIM16L	na	2.12839	2.13947	2.13393	1.90419	1.91473	1.90946	1.94953	1.96019	1.95486
MYO1D	na	5.22671	5.24068	5.23369	5.10558	5.11952	5.11255	5.05116	5.06509	5.05813
CDC27	na	3.96539	3.97883	3.97211	3.87941	3.8928	3.8861	3.82972	3.84307	3.83639
VMP1	na	5.09247	5.1064	5.09943	5.06175	5.07568	5.06872	4.71278	4.72659	4.71969
CBX3	na	6.22446	6.23862	6.23154	6.07905	6.0932	6.08613	6.13427	6.14842	6.14135
POM121C	na	4.40483	4.41851	4.41167	4.21066	4.22425	4.21745	4.1121	4.12563	4.11886
POMZP3	na	3.61648	3.62967	3.62307	3.44217	3.45521	3.44869	3.29668	3.30958	3.30313
OR2A9P	na	6.92087e-05	6.99008e-05	6.95548e-05	0	0	0	0	0	0
ZNF596	na	0.451454	0.455326	0.45339	0.197517	0.199362	0.198439	0.417503	0.421124	0.419313
ZNF75D	na	1.79367	1.8039	1.79878	1.47815	1.48737	1.48276	1.63991	1.64967	1.64479
GTF2H2	na	1.76043	1.77056	1.76549	1.54717	1.55663	1.5519	1.52265	1.53202	1.52734
PITX1	na	2.94487	2.95737	2.95112	2.6114	2.62342	2.61741	2.66144	2.67353	2.66749
RFTN1	na	0.028912	0.0291982	0.0290551	0.0208181	0.0210247	0.0209214	0.0194713	0.0196647	0.019568
GDI2	na	6.02421	6.03835	6.03128	5.65095	5.66503	5.65799	5.68339	5.69747	5.69043
PROSER2	na	2.75334	2.76557	2.75945	2.55538	2.5673	2.56134	2.51411	2.52597	2.52004
TMEM236	na	0.00519751	0.00524939	0.00522346	0	0	0	0	0	0
SLC10A6	na	0.0410074	0.0414117	0.0412095	0.0222121	0.0224325	0.0223223	0.0207791	0.0209854	0.0208822
IBSP	na	0.0193536	0.0195459	0.0194497	0	0	0	0	0	0
NAP1L5	na	0.425305	0.428983	0.427144	0	0	0	0.0154762	0.0156301	0.0155531
TIGD2	na	1.68249	1.69239	1.68744	1.28208	1.29055	1.28632	1.634	1.64375	1.63888
SMARCAD1	na	3.01713	3.02972	3.02343	2.8285	2.84085	2.83468	2.73925	2.75147	2.74536
ADH5	na	4.84663	4.86049	4.85356	4.41563	4.42932	4.42247	4.47586	4.48957	4.48271
ADH6	na	0.0223654	0.0225873	0.0224764	0	0	0	0	0	0
TRMT10A	na	1.06975	1.07728	1.07352	0.94563	0.95255	0.94909	0.970556	0.977603	0.974079
SLC9B2	na	1.6299	1.63963	1.63476	1.29692	1.30545	1.30118	1.19901	1.20713	1.20307
AIMP1	na	3.81478	3.82812	3.82145	3.29435	3.30725	3.3008	3.51942	3.53253	3.52597
RPL34	na	7.6186	7.63288	7.62574	6.89305	6.90728	6.90016	7.08837	7.10263	7.0955
SEC24B	na	3.09116	3.10384	3.0975	3.00393	3.01651	3.01022	2.95711	2.96962	2.96337
CASP6	na	3.52992	3.65602	3.59297	2.79585	2.66674	2.73129	2.76234	2.63377	2.69805
GAR1	na	3.95827	3.9717	3.96499	3.63052	3.64372	3.63712	3.57737	3.59053	3.58395
LRIT3	na	0.0400005	0.040395	0.0401978	0.00871156	0.00879841	0.00875498	0.0162456	0.0164071	0.0163263
ENPEP	na	0.42222	0.425876	0.424048	0.273447	0.275935	0.274691	0.376965	0.380278	0.378622
AP1AR	na	2.77726	2.78953	2.78339	2.49145	2.50326	2.49735	2.34778	2.35933	2.35355
METTL14	na	2.4896	2.50141	2.49551	2.27249	2.28389	2.27819	2.28417	2.29559	2.28988
C4orf3	na	3.42294	3.43596	3.42945	2.96825	2.98078	2.97452	2.94461	2.95711	2.95086
MAD2L1	na	4.37452	4.38818	4.38135	3.92675	3.94016	3.93346	3.80996	3.8233	3.81663
ANKRD50	na	1.51584	1.52519	1.52051	1.3886	1.39749	1.39305	1.36084	1.36962	1.36523
ELMOD2	na	0.35003	0.353135	0.351582	0	0	0	0	0	0
SMARCA5	na	3.92335	3.93676	3.93006	3.63345	3.64666	3.64006	3.51832	3.53143	3.52488
ABCE1	na	4.25401	4.26762	4.26082	3.86141	3.87478	3.8681	3.75999	3.77329	3.76664
LSM6	na	4.12014	4.25008	4.18511	3.21962	3.08472	3.15217	3.42888	3.29169	3.36028
TMEM184C	na	3.25848	3.27134	3.26491	2.91923	2.9317	2.92546	3.08096	3.09363	3.0873
C4orf46	na	1.60836	1.61802	1.61319	1.09785	1.10551	1.10168	1.05884	1.06633	1.06258
NAF1	na	2.6083	2.62031	2.61431	2.46284	2.4746	2.46872	2.59304	2.60503	2.59903
CPE	na	0.0121711	0.0122923	0.0122317	0	0	0	0	0	0
CLCN3	na	3.55669	3.56983	3.56326	3.34535	3.3583	3.35183	3.44627	3.45931	3.45279
MFAP3L	na	0.0971891	0.0981287	0.0976589	0.00522884	0.00528103	0.00525493	0.00976137	0.00985865	0.00981001
ING2	na	3.03427	3.04688	3.04058	2.63601	2.64806	2.64204	2.6712	2.68331	2.67725
TRAPPC11	na	3.19188	3.20467	3.19828	2.91682	2.92929	2.92306	2.89777	2.9102	2.90399
SPATA19	na	0.0395925	0.039983	0.0397878	0	0	0	0	0	0
VPS26B	na	2.86732	2.87972	2.87352	2.57125	2.5832	2.57723	2.75086	2.76309	2.75698
TMEM191B	na	1.24553	1.25384	1.24969	1.03472	1.04209	1.03841	0.911412	0.918153	0.914783
DDT	na	5.83109	5.8452	5.83814	5.15612	5.17008	5.1631	5.48447	5.49851	5.49149
PDE4DIP	na	3.47567	3.48874	3.4822	3.14124	3.15398	3.14761	3.07025	3.08291	3.07658
SEC22B	na	4.80356	4.8174	4.81048	4.6797	4.6935	4.6866	4.70654	4.72034	4.71344
NBPF10	na	1.32927	1.33793	1.3336	1.24177	1.25007	1.24592	1.25302	1.26137	1.2572
PMF1-BGLAP	na	1.37735	1.38619	1.38177	1.19465	1.20275	1.1987	0.864646	0.871135	0.867891
FGD6	na	1.47956	1.48878	1.48417	1.08949	1.09712	1.0933	1.0194	1.02669	1.02304
RPL23AP7	na	3.79312	3.80644	3.79978	3.49968	3.51277	3.50623	3.71997	3.73324	3.72661
USP14	na	5.39972	5.53411	5.46691	3.85586	3.71489	3.78537	3.85262	3.71167	3.78214
YES1	na	5.24515	5.37919	5.31217	4.02436	3.88217	3.95326	4.01644	3.87431	3.94538
MYL12A	na	7.457	7.59375	7.52537	6.1399	5.99016	6.06503	5.96816	5.81872	5.89344
ZBTB14	na	2.32714	2.33865	2.3329	1.93651	1.94713	1.94182	1.895	1.90551	1.90025
CHMP1B	na	4.90806	5.04119	4.97463	3.74082	3.60076	3.67079	3.76221	3.62197	3.69209
MPPE1	na	2.11008	2.12113	2.1156	1.60202	1.61167	1.60685	1.60888	1.61855	1.61372
AFG3L2	na	5.5652	5.69993	5.63256	4.08276	3.94019	4.01148	4.36388	4.21964	4.29176
PSMG2	na	6.4203	6.55628	6.48829	5.04003	4.89289	4.96646	4.87916	4.73259	4.80587
TMEM241	na	1.47555	1.48476	1.48016	0.945778	0.952699	0.949239	1.27392	1.28236	1.27814
CTDP1	na	2.65379	2.66587	2.65983	2.30649	2.31795	2.31222	2.62941	2.64145	2.63543
MUM1	na	2.34443	2.35597	2.3502	2.04966	2.06056	2.05511	2.29489	2.30633	2.30061
UQCR11	na	4.96818	4.98208	4.97513	4.59233	4.60609	4.59921	4.86447	4.87833	4.8714
SCAMP4	na	3.91187	3.92528	3.91858	3.71042	3.72368	3.71705	3.83107	3.84442	3.83774
ACACA	na	5.29149	5.30548	5.29848	4.80204	4.81589	4.80896	4.75406	4.76788	4.76097
NSF	na	3.92423	3.93765	3.93094	3.7355	3.74878	3.74214	3.7945	3.80782	3.80116
CCZ1B	na	3.70419	3.71744	3.71082	3.33498	3.34792	3.34145	3.40122	3.41422	3.40772
OR2A20P	na	0.036174	0.0365312	0.0363526	0	0	0	0	0	0
FAM66E	na	0.0217627	0.0219787	0.0218707	0	0	0	0	0	0
CXorf40B	na	4.07957	4.09308	4.08632	3.80338	3.81671	3.81005	3.93412	3.94754	3.94083
FAM223A	na	0.194322	0.196138	0.19523	0.0548024	0.05534	0.0550712	0.148803	0.150216	0.149509
SERF1B	na	0.0893617	0.090228	0.0897949	0.0297859	0.0300807	0.0299333	0.0283601	0.0286409	0.0285005
LOC647859	na	0.132421	0.133686	0.133053	0	0	0	0.067982	0.0686459	0.068314
GTPBP4	na	4.74811	4.76193	4.75502	4.58609	4.59985	4.59297	4.60632	4.62009	4.61321
USP17L20	na	0.0193264	0.0195184	0.0194224	0	0	0	0	0	0
C4orf36	na	0.727126	0.732826	0.729976	0.536949	0.541426	0.539187	0.610817	0.615788	0.613303
H2AFZ	na	7.73741	7.8743	7.80585	6.83571	6.68511	6.76041	6.90262	6.75195	6.82728
BDH2	na	2.07406	2.08502	2.07954	1.74103	1.75111	1.74607	1.87696	1.88742	1.88219
TET2	na	1.36759	1.45335	1.41047	0.602542	0.552427	0.577485	0.652711	0.59923	0.625971
CYP2U1	na	1.08972	1.09735	1.09354	0.587235	0.592051	0.589643	0.995492	1.00266	0.999078
OSTC	na	5.59776	5.73255	5.66516	4.75631	4.61023	4.68327	4.9029	4.75625	4.82958
TIFA	na	1.59169	1.6013	1.59649	1.25667	1.26503	1.26085	1.20926	1.21742	1.21334
LOC645513	na	2.40194	2.41359	2.40776	2.06715	2.0781	2.07262	2.04136	2.05224	2.0468
BBS12	na	0.844317	0.850695	0.847506	0.750787	0.756628	0.753707	0.68433	0.689769	0.68705
RPS3A	na	9.73903	9.87638	9.8077	9.05457	8.90286	8.97872	9.17043	9.0187	9.09457
FGG	na	0.0899434	0.0908151	0.0903792	0.0777857	0.0785427	0.0781642	0.0185588	0.0187432	0.018651
TMEM144	na	1.26764	1.27605	1.27184	0.808648	0.814825	0.811736	0.886937	0.893547	0.890242
ETFDH	na	1.57792	1.58749	1.58271	1.35665	1.36541	1.36103	1.22917	1.23742	1.23329
SPCS3	na	3.14354	3.15628	3.14991	2.96236	2.97488	2.96862	2.77194	2.78421	2.77807
STOX2	na	0.0243469	0.0245883	0.0244676	0.00659771	0.00666354	0.00663063	0.0184274	0.0186105	0.0185189
FAT1	na	4.20296	4.33332	4.26814	3.02379	2.89136	2.95757	3.30583	3.16994	3.23788
THYN1	na	4.46553	4.47924	4.47238	4.10156	4.11508	4.10832	4.42797	4.44167	4.43482
ADSL	na	5.1186	5.13255	5.12558	4.88498	4.89885	4.89191	4.95064	4.96453	4.95758
CDK11A	na	3.21244	3.22525	3.21884	3.06704	3.07969	3.07336	3.14893	3.16168	3.1553
SRGAP2C	na	2.58281	2.59478	2.58879	2.31599	2.32748	2.32173	2.34985	2.3614	2.35563
NBPF11	na	0.105579	0.106597	0.106088	1.51425e-07	1.5294e-07	1.52182e-07	0.0241799	0.0244197	0.0242998
NUP37	na	4.51458	4.52831	4.52145	4.27587	4.28949	4.28268	4.26508	4.27869	4.27188
TYMS	na	5.69899	5.83396	5.76648	3.95034	3.80867	3.8795	3.57552	3.4369	3.50621
LPIN2	na	3.10838	3.2306	3.16949	2.26822	2.14911	2.20867	2.43431	2.31167	2.37299
RAB12	na	3.00253	3.12357	3.06305	1.9756	1.86379	1.9197	1.90384	1.79405	1.84895
NAPG	na	3.40929	3.53439	3.47184	2.69392	2.56647	2.6302	2.48238	2.35878	2.42058
RIOK3	na	4.10693	4.12046	4.1137	3.62055	3.63374	3.62715	3.96427	3.97771	3.97099
VPS4B	na	3.64962	3.66283	3.65622	3.30663	3.31954	3.31308	3.56181	3.57496	3.56839
WDR18	na	3.73201	3.74529	3.73865	3.3737	3.38668	3.38019	3.39014	3.40313	3.39663
ATP5D	na	5.61637	5.63043	5.6234	5.31863	5.33263	5.32563	5.57782	5.59188	5.58485
DAZAP1	na	5.35448	5.36849	5.36148	5.0693	5.08323	5.07626	5.26679	5.28077	5.27378
PRMT7	na	2.60557	2.61758	2.61157	2.20584	2.2171	2.21147	2.26961	2.281	2.27531
USP32P1	na	0.452465	0.456343	0.454404	0.441734	0.445534	0.443634	0.433336	0.437074	0.435205
PITRM1	na	4.81008	4.82392	4.817	4.14465	4.1582	4.15142	4.29019	4.30381	4.297
TUBAL3	na	0.0182329	0.0184141	0.0183235	0	0	0	0	0	0
KIN	na	1.39098	1.39988	1.39543	1.29657	1.3051	1.30084	1.33464	1.34332	1.33898
UPF2	na	2.63701	2.64907	2.64304	2.47685	2.48863	2.48274	2.57792	2.58989	2.5839
EXOSC9	na	3.78429	3.79761	3.79095	3.49384	3.50693	3.50038	3.50653	3.51962	3.51307
FGF2	na	0.00415823	0.00419975	0.00417899	0	0	0	0	0	0
PPID	na	4.42182	4.43551	4.42867	3.89732	3.91071	3.90402	4.09233	4.10585	4.09909
ZNF143	na	2.69091	2.70305	2.69698	2.50508	2.51692	2.511	2.30528	2.31675	2.31102
ACAD8	na	2.81582	2.82814	2.82198	2.53859	2.55049	2.54454	2.60085	2.61285	2.60685
UBE2L3	na	5.35155	5.36556	5.35855	5.01448	5.0284	5.02144	4.98654	5.00044	4.99349
MYL12B	na	8.77524	8.91245	8.84385	7.67907	7.52785	7.60346	7.5076	7.35647	7.43204
C18orf8	na	3.96975	4.09886	4.0343	3.02229	2.88988	2.95609	3.36798	3.23142	3.2997
IER3IP1	na	3.5898	3.60297	3.59638	2.98357	2.99612	2.98984	3.19002	3.20281	3.19641
CNN2	na	5.44568	5.4597	5.45269	4.82397	4.83782	4.8309	5.01184	5.02576	5.0188
MIDN	na	3.98777	4.00122	3.99449	3.67685	3.69009	3.68347	3.53101	3.54413	3.53757
KLF16	na	3.02501	3.03761	3.03131	2.84135	2.85371	2.84753	2.95812	2.97063	2.96437
CSNK1G2	na	3.91377	3.92718	3.92047	3.77542	3.78873	3.78208	3.68796	3.7012	3.69458
CTAGE4	na	0.466231	0.47021	0.468221	0.417255	0.420873	0.419064	0.384835	0.388208	0.386521
IDI2-AS1	na	0.547526	0.552075	0.5498	0.528464	0.532882	0.530673	0.42012	0.42376	0.42194
ATP5C1	na	6.08806	6.1022	6.09513	5.83322	5.84733	5.84028	5.92577	5.93989	5.93283
DHTKD1	na	2.60618	2.61819	2.61219	2.35067	2.36222	2.35645	2.37539	2.38699	2.38119
PPA2	na	4.35875	4.48984	4.4243	3.4027	3.26577	3.33424	3.55529	3.41686	3.48607
NEUROG2	na	0.0129827	0.013112	0.0130474	0	0	0	0	0	0
CCNA2	na	4.10544	4.2353	4.17037	3.52517	3.38702	3.45609	3.31355	3.17758	3.24556
NUDT6	na	1.54688	1.55634	1.55161	1.30401	1.31257	1.30829	1.37631	1.38516	1.38073
SMAD1	na	2.21317	2.22444	2.2188	2.06025	2.07118	2.06572	2.16222	2.17338	2.1678
ARHGAP10	na	1.94121	1.95184	1.94653	1.78188	1.79208	1.78698	1.81827	1.82856	1.82342
TMEM154	na	0.0357451	0.0360981	0.0359216	0	0	0	0	0	0
FNIP2	na	1.15206	1.15997	1.15602	0.840069	0.846423	0.843246	1.03067	1.03801	1.03434
FAM210A	na	2.78627	2.90463	2.84545	1.68658	1.58353	1.63505	1.66962	1.56715	1.61838
NPC1	na	4.33453	4.34817	4.34135	3.8449	3.85826	3.85158	3.69783	3.71108	3.70446
IDI1	na	4.47438	4.60598	4.54018	3.59366	3.45488	3.52427	3.22381	3.08886	3.15633
UBE2D3	na	5.59388	5.60794	5.60091	5.42367	5.43769	5.43068	5.37459	5.3886	5.3816
MMAA	na	0.488453	0.492591	0.490522	0.361398	0.364591	0.362994	0.396169	0.39963	0.397899
RNMT	na	3.69683	3.82418	3.76051	2.41068	2.28851	2.34959	2.41376	2.29153	2.35264
ANKRD29	na	0.662119	0.667419	0.664769	0.172982	0.174611	0.173796	0.253851	0.256177	0.255014
WDR37	na	1.53336	1.54277	1.53807	1.27826	1.28672	1.28249	1.30005	1.30859	1.30432
RBM17	na	3.97576	3.98921	3.98248	3.66285	3.67608	3.66947	3.7254	3.73868	3.73204
USP17L15	na	0.0361948	0.0365522	0.0363735	0.0195935	0.0197881	0.0196908	0.0183277	0.0185098	0.0184187
PYURF	na	5.04496	5.05888	5.05192	4.53955	4.55329	4.54642	4.48214	4.49585	4.489
ARFIP1	na	2.74948	2.76171	2.7556	2.7051	2.71727	2.71118	2.60313	2.61513	2.60913
IRF2	na	1.6272	1.63692	1.63206	1.5307	1.5401	1.5354	1.60381	1.61346	1.60863
MC5R	na	0.047501	0.0479682	0.0477346	0	0	0	0	0	0
POLR2E	na	4.22623	4.23982	4.23303	3.90204	3.91544	3.90874	4.03221	4.04569	4.03895
NUDT5	na	5.00179	5.0157	5.00875	4.64493	4.65871	4.65182	4.73676	4.75058	4.74367
LARP7	na	3.79474	3.80806	3.8014	3.47401	3.48708	3.48054	3.36315	3.37612	3.36964
CDC123	na	5.17078	5.18474	5.17776	4.92255	4.93643	4.92949	4.87788	4.89175	4.88481
GSTCD	na	2.02692	2.03777	2.03235	1.38106	1.38992	1.38549	1.58384	1.59342	1.58863
FHDC1	na	1.32628	1.33493	1.33061	0.748723	0.754552	0.751638	0.860352	0.866818	0.863585
TTC39C	na	2.01349	2.0243	2.01889	1.61347	1.62315	1.61831	1.76103	1.77116	1.7661
ADNP2	na	3.26053	3.27339	3.26696	3.13458	3.14731	3.14095	3.12318	3.1359	3.12954
TRIM2	na	2.16579	2.17696	2.17138	1.9236	1.93418	1.92889	1.98172	1.99246	1.98709
CASP3	na	3.62014	3.63333	3.62674	3.28182	3.29471	3.28826	3.3079	3.32081	3.31436
SERPINB7	na	0.0306984	0.0310021	0.0308502	0	0	0	0	0	0
CAMK1D	na	0.103179	0.104175	0.103677	0.0564495	0.057003	0.0567263	0.0870309	0.0878752	0.087453
SPARCL1	na	0.0100474	0.0101475	0.0100975	0	0	0	0	0	0
NPNT	na	0.00633297	0.00639616	0.00636457	0	0	0	0	0	0
OSBPL1A	na	3.1468	3.26942	3.20811	2.43559	2.31292	2.37425	2.57861	2.45319	2.5159
SERPINB2	na	4.87406	4.88793	4.881	4.77566	4.78949	4.78257	4.80853	4.82238	4.81546
TBC1D3C	na	0.0281276	0.0284062	0.0282669	0	0	0	0	0	0
TMLHE	na	4.0796	4.20933	4.14446	3.09271	2.95938	3.02605	3.21561	3.08076	3.14819
MND1	na	3.32277	3.4471	3.38493	2.57179	2.4465	2.50915	2.62255	2.49634	2.55945
SERPINB10	na	0.0268768	0.0271431	0.0270099	0	0	0	0	0	0
IMPACT	na	3.46336	3.47642	3.46989	2.85291	2.86528	2.85909	3.00635	3.01893	3.01264
SMAD7	na	4.0331	4.04658	4.03984	2.98191	2.99446	2.98819	3.63708	3.65028	3.64368
PIK3C3	na	2.92137	2.93384	2.92761	2.76782	2.78008	2.77395	2.89307	2.9055	2.89928
SLC14A1	na	0.173301	0.174933	0.174117	0.142557	0.143914	0.143236	0.0918555	0.0927452	0.0923003
PSTPIP2	na	3.2575	3.27036	3.26393	2.75737	2.76961	2.76349	2.88047	2.89289	2.88668
ATP5A1	na	7.32468	7.33895	7.33182	6.84077	6.855	6.84788	6.93551	6.94975	6.94263
HAUS1	na	4.02997	4.15942	4.09469	3.44848	3.31109	3.37979	3.20441	3.06969	3.13705
C18orf25	na	2.21464	2.22592	2.22028	1.96192	1.97261	1.96727	2.17089	2.18207	2.17648
USP17L6P	na	0.0531074	0.0536288	0.0533681	0.0288099	0.0290951	0.0289525	0.0269574	0.0272244	0.0270909
SEC11C	na	5.11732	5.13126	5.12429	4.22903	4.24263	4.23583	4.81632	4.83017	4.82325
KIAA1468	na	2.68035	2.69247	2.68641	2.58318	2.59515	2.58917	2.64776	2.65984	2.6538
TNFRSF11A	na	0.646244	0.651443	0.648844	0.518207	0.522554	0.52038	0.638594	0.643745	0.641169
INO80C	na	3.81687	3.83021	3.82354	3.6098	3.62299	3.61639	3.34266	3.3556	3.34913
C18orf21	na	3.17814	3.19092	3.18453	2.83038	2.84273	2.83655	3.0847	3.09737	3.09104
MOCOS	na	4.04038	4.16989	4.10514	3.20998	3.07519	3.14259	3.39542	3.25858	3.327
TPGS2	na	4.25144	4.26504	4.25824	3.78877	3.80209	3.79543	4.06252	4.07602	4.06927
SORBS2	na	0.267556	0.269996	0.268776	0.0950658	0.0959855	0.0955256	0.0848159	0.0856394	0.0852276
TLR3	na	0.05649	0.0570439	0.056767	0.0205362	0.0207401	0.0206381	0	0	0
CYP4V2	na	0.561181	0.565823	0.563502	0.154875	0.156343	0.155609	0.231114	0.233248	0.232181
B4GALT6	na	1.203	1.21114	1.20707	1.1486	1.15649	1.15254	1.02742	1.03475	1.03109
SLC25A52	na	0.0271157	0.0273843	0.02725	0	0	0	0	0	0
RNF125	na	0.00480284	0.00485078	0.00482681	0	0	0	0	0	0
ZNF24	na	2.7055	2.71767	2.71159	2.58346	2.59543	2.58945	2.62565	2.63769	2.63167
TXNL1	na	5.25519	5.26917	5.26218	4.9648	4.9787	4.97175	5.06938	5.08331	5.07634
WDR7	na	1.45528	1.46442	1.45985	1.35493	1.36369	1.35931	1.40782	1.41678	1.4123
FECH	na	1.70388	1.71384	1.70886	1.46486	1.47403	1.46944	1.65271	1.66251	1.65761
NARS	na	6.0195	6.03363	6.02657	5.57151	5.58556	5.57854	5.84901	5.86312	5.85607
LOC100505549	na	0.465264	0.469236	0.46725	0.361254	0.364446	0.36285	0.364364	0.36758	0.365972
ALPK2	na	0.0305266	0.0308287	0.0306777	0	0	0	0.00774768	0.00782495	0.00778632
CDH2	na	0.0130594	0.0131894	0.0131244	0.0070489	0.00711921	0.00708406	0	0	0
DSC3	na	0.0201762	0.0203765	0.0202763	0.0130797	0.0132099	0.0131448	0.00407558	0.00411628	0.00409593
DSG1	na	0.0103921	0.0104956	0.0104439	0	0	0	0	0	0
DSG4	na	0.00805097	0.00813126	0.00809112	0	0	0	0	0	0
POLI	na	1.34007	1.34877	1.34442	1.13988	1.14773	1.1438	1.16095	1.1689	1.16492
C18orf54	na	0.83681	0.843145	0.839977	0.588702	0.593528	0.591115	0.650775	0.656003	0.653389
RAB27B	na	0.127044	0.12826	0.127652	0.0801187	0.0808978	0.0805083	0.0673121	0.0679697	0.0676409
CCDC68	na	0.937104	0.94398	0.940542	0.793438	0.799528	0.796483	0.756492	0.762367	0.75943
MCM10	na	2.03203	2.04289	2.03746	1.7104	1.72038	1.71539	1.79539	1.80563	1.80051
PHYH	na	3.20431	3.21712	3.21072	2.86529	2.87768	2.87148	3.05231	3.06495	3.05863
SEPHS1	na	4.18652	4.20009	4.1933	3.81816	3.8315	3.82483	3.86819	3.88157	3.87488
CXXC1	na	3.15042	3.16316	3.15679	2.48661	2.49841	2.49251	2.68053	2.69266	2.68659
SKA1	na	2.4752	2.48699	2.4811	2.20451	2.21576	2.21014	2.08769	2.09868	2.09319
ME2	na	3.65397	3.66719	3.66058	3.11836	3.13107	3.12472	3.33904	3.35198	3.34551
ELAC1	na	1.77851	1.7887	1.7836	1.60309	1.61274	1.60792	1.66729	1.67714	1.67221
TIMM21	na	3.07096	3.08361	3.07729	2.47501	2.4868	2.48091	2.64825	2.66032	2.65428
CNDP2	na	4.17687	4.19044	4.18366	3.93591	3.94933	3.94262	4.08765	4.10116	4.09441
TSHZ1	na	2.01366	2.02448	2.01907	1.53003	1.53943	1.53473	1.75293	1.76304	1.75799
UFSP2	na	2.64152	2.65359	2.64756	2.58745	2.59943	2.59344	2.6224	2.63443	2.62842
RTTN	na	1.18394	1.192	1.18797	1.0523	1.05976	1.05603	1.04796	1.05539	1.05167
SOCS6	na	2.25374	2.2651	2.25942	2.07517	2.08613	2.08065	2.06596	2.0769	2.07143
SLC25A4	na	0.0818396	0.082635	0.0822373	0.0412709	0.0416777	0.0414743	0.0637992	0.0644231	0.0641112
KCTD1	na	2.13004	2.14113	2.13559	1.70075	1.71071	1.70573	2.07871	2.08968	2.08419
SCARNA17	na	0.562828	0.567481	0.565154	0.117813	0.118943	0.118378	0.399072	0.402554	0.400813
SLED1	na	0.0475487	0.0480164	0.0477825	0	0	0	0	0	0
SNORD58C	na	6.91023	7.04664	6.97844	0	0	0	0	0	0
RPL17	na	9.44829	9.46262	9.45546	8.81363	8.82796	8.8208	8.99519	9.00952	9.00235
LIPG	na	2.96538	3.086	3.02569	2.14815	2.03186	2.09001	2.24086	2.12238	2.18162
ACAA2	na	0.531372	0.53581	0.533591	0.247432	0.249704	0.248568	0.432792	0.436526	0.434659
HRH4	na	0.0164313	0.0165947	0.016513	0	0	0	0.00829549	0.00837821	0.00833685
RPL17-C18orf32	na	0.351499	0.354616	0.353058	0.307564	0.310331	0.308947	0.184514	0.186245	0.185379
C18orf32	na	3.25244	3.2653	3.25887	2.80302	2.81533	2.80918	3.03268	3.04529	3.03898
