# Supplementary material for: NKX6.3 modulation of mitotic dynamics and genomic stability in gastric carcinogenesis
Source: Cell Commun Signal. 2025 Jan 20;23:35. doi: 10.1186/s12964-025-02030-4 (PMC11748348; doi:10.1186/s12964-025-02030-4)
Supplement: Supplementary file 6 — Supplementary Material 6. [file 12964_2025_2030_MOESM6_ESM.xlsx]

## Sheet: Table S6
Table S6. mRNA expression according to NKX6.3 expression in TCGA_STAD
NAME	DESCRIPTION	NKX6-3_Low1	NKX6-3_Low2	NKX6-3_Low3	NKX6-3_Low4	NKX6-3_Low5	NKX6-3_Low6	NKX6-3_Low7	NKX6-3_Low8	NKX6-3_Low9	NKX6-3_Low10	NKX6-3_Low11	NKX6-3_Low12	NKX6-3_Low13	NKX6-3_Low14	NKX6-3_Low15	NKX6-3_Low16	NKX6-3_Low17	NKX6-3_Low18	NKX6-3_Low19	NKX6-3_Low20	NKX6-3_Low21	NKX6-3_Low22	NKX6-3_Low23	NKX6-3_Low24	NKX6-3_Low25	NKX6-3_Low26	NKX6-3_Low27	NKX6-3_Low28	NKX6-3_Low29	NKX6-3_Low30	NKX6-3_Low31	NKX6-3_Low32	NKX6-3_Low33	NKX6-3_Low34	NKX6-3_Low35	NKX6-3_Low36	NKX6-3_Low37	NKX6-3_Low38	NKX6-3_Low39	NKX6-3_Low40	NKX6-3_Low41	NKX6-3_Low42	NKX6-3_Low43	NKX6-3_Low44	NKX6-3_Low45	NKX6-3_Low46	NKX6-3_Low47	NKX6-3_Low48
NKX6-3	na	0	0	0	0	0	0	0	0	0	0	0	0	0	0	0	0	0	0	0	0	0	0	0	0	0	0	0	0	0	0	0	0	0	0	0	0	0	0	0	0	0	0	0	0	0	0	0	0
A1BG-AS1	na	0.6646	0.8339	0.3383	0.38	0.5973	1.0349	0.9771	0.5532	0.3821	0.5902	0.76	0.3625	0.3963	0.3589	0.3137	0.9801	0.6413	0.4191	0.4838	2.3227	1.0932	0.4368	0.7085	0.5519	0.3686	0.3051	0.1975	0.5472	0.1786	0.6525	0.3975	1.6659	0.4377	0.3641	1.1526	0.4607	0.7716	0.5502	0.6459	0.2171	0.5079	2.0008	0.8898	1.295	0.3163	0.2889	0.6356	0.3008
A1BG	na	0.273	0.4688	0.2288	0.2877	0.3958	0.8706	0.7358	0.4478	0.443	0.5833	0.6536	0.2568	0.7503	0.3695	0.4324	0.6777	0.4867	0.3411	1.0578	2.2221	1.0636	0.3873	0.5744	0.4071	0.4436	0.2729	0.2068	1.0338	0.172	0.4579	0.2606	1.4232	0.3164	0.4056	0.6708	0.3829	0.5031	0.7637	0.3028	0.1635	0.3171	1.513	0.6814	0.7749	0.269	0.3504	0.4011	0.3165
A1CF	na	0	1.2982	0.0334	3.5456	4.7515	2.7106	0.0212	0.1515	0.7108	0.1601	1.0079	0.2428	0.8935	0.0476	1.6364	2.4665	3.6165	0.3227	0.9244	3.3703	0.5423	3.1525	0.0215	4.226	0.0808	0.1943	0.3246	0.0637	4.4754	4.1602	0.3168	2.8899	1.8914	3.5475	0.9898	0	0.137	0.1847	1.2585	7.9497	5.3572	5.4695	0.0936	0.327	0.0027	1.7713	0.0113	6.899
A2LD1	na	0.9454	1.96	4.767	7.1709	2.9805	2.2926	1.2667	1.5602	3.1323	2.2032	1.0604	5.368	4.4387	3.5446	3.8515	5.5344	0.9511	30.1417	1.9341	1.6033	1.6263	12.8325	1.3918	5.3765	2.1886	3.6712	1.7668	8.2394	2.9146	3.8703	1.0911	5.1387	0.9257	2.5332	3.2158	1.4739	3.3445	2.5941	3.5199	1.2034	2.9329	1.8874	1.2583	4.6084	1.7547	0.9232	2.7405	3.4238
A2M	na	48.947	435.204	91.7209	56.1799	144.933	109.364	586.381	191.449	161.082	301.054	254.253	487.153	187.185	168.86	87.936	63.1301	86.284	19.8258	398.398	102.308	77.4275	93.3749	197.988	192.308	70.7026	82.4288	145.719	159.361	32.7452	80.2907	40.5701	66.2464	71.6886	164.664	150.978	211.092	89.8547	109.281	94.5327	148.113	153.994	263.444	148.739	174.321	161.252	31.0006	194.951	113.282
A2ML1	na	0.3448	0.0309	0.0673	0.0028	0.0062	0	0.0125	0.0004	0.068	0.004	0.0228	0.012	0.0112	0.0076	0.0341	0.0343	0.0612	0.0626	0.0827	0.0018	0.0047	0.0104	447.134	0	0	0.0993	9.3179	0.0029	0.0184	0.0196	2.7398	0.0246	0.0069	0.0291	0.0429	0.0264	0.3114	0.1479	0.0721	0.0074	0.0012	0.0868	0.0075	0.0078	0.0837	0.0086	0.0466	0.0045
A2MP1	na	0.0072	0.0461	0.0042	0.0073	0.0177	0	0.0584	0.0091	0	0.0242	0	0.0221	0.0283	0.0414	0	0	0.0646	0.0276	0.0464	0.0055	0.0792	0.0137	0.0078	0.0234	0	0.0076	0	0	0.017	0.0065	0.0172	0.0357	0.0218	0.0285	0.0513	0.0145	0.027	0.1194	0.0145	0.013	0.022	0.0038	0.0923	0.0808	0.0452	0.0146	0.0536	0
A4GALT	na	2.8775	10.4395	1.551	1.2267	7.2176	20.4587	12.7217	8.9749	5.3238	20.0945	2.799	8.4793	12.9692	8.5572	2.8977	2.283	0.6716	1.3706	10.5176	3.7326	2.7713	7.1371	7.9562	5.5687	10.067	15.8956	10.881	5.526	4.2473	3.5012	1.0429	3.3624	1.6238	10.0768	7.8603	15.5276	2.2283	5.4164	1.7022	3.8456	2.6547	11.4089	2.3165	5.3653	11.0369	0.7554	13.8635	3.4521
A4GNT	na	35.0803	0.586	18.3333	0.0296	0.019	0.1725	20.8429	0.1668	0.1904	6.3555	6.2095	0.0398	0.039	3.1452	0.2109	0.3844	9.3435	0	0.2468	2.6992	9.1536	19.2052	8.271	0	0	0.0228	0.0062	19.6034	0	0.6257	0.7678	1.3119	0.3749	3.3896	0.3891	0.0197	0.7651	42.1754	0.1424	3.4179	0	0.0829	0.1533	0.1859	0	1.8536	0.0142	0.1085
AA06	na	0	0	0	0	0	0	0	0	0	0	0	0	0	0	0	0	0	0	0	0	0	0	0	0	0	0	0	0.0292	0	0	0	0	0	0	0	0	0	0	0	0	0	0	0	0	0	0	0	0
AAAS	na	21.3296	17.4779	23.2907	29.5483	26.2382	29.6576	17.6872	24.5235	23.7604	15.7848	16.4514	49.7832	18.3918	13.6809	16.3305	25.0169	28.4151	26.3759	10.3384	13.9746	19.6783	24.7538	13.1897	37.7203	22.1325	18.9984	25.3377	25.9846	28.0926	21.9794	29.1885	21.2941	23.8021	25.7872	19.1164	16.6868	13.1113	26.1767	20.0294	20.4013	17.3904	20.3345	19.6625	13.8538	13.3527	19.4592	14.5732	10.6855
AACS	na	13.741	6.6407	11.8954	10.9181	12.3338	3.7121	11.0793	9.2626	11.8082	4.8954	6.0838	8.8697	5.4487	5.3215	6.4807	9.6338	27.7084	7.9257	2.6869	8.2271	11.5935	14.2619	15.7521	11.4267	9.2194	8.2403	7.7218	20.5662	16.3932	19.8224	18.5795	19.7117	11.1829	10.5583	11.2371	2.4072	9.7774	8.5009	10.9681	11.8565	7.4735	6.0071	7.7673	13.7832	2.1088	18.2764	2.0505	9.8353
AACSP1	na	0	0	0.0589	0.0059	0.1818	0.0128	0.6162	0.0077	0	0	0	0.0387	0	0	0	0.0537	0.0175	0.0938	0	0.0042	0	0.1312	0.0326	0.0066	0	0.0071	0.0194	0	0.0221	0.0256	0.0703	0	0.011	0.0559	0.062	0	0.0067	1.3248	0	0.0166	0	0.8764	0.0262	0	0	0.0097	0	0.0059
AADAC	na	0.1348	2.6409	13.322	0.2392	1.3847	11.2439	3.4526	0.109	0.2075	1.2496	2.5464	0.0439	3.2223	6.3329	2.57	2.476	0.9264	0.1331	0.1211	21.191	54.3085	7.4873	0.5731	6.3781	0	2.9614	2.9379	1.4019	0.4789	2.497	0.7805	2.8601	2.9255	0.9439	9.118	0.0435	37.2375	13.1756	52.5096	36.3312	0.0519	0.8913	1.4576	2.5562	0	11.9456	0.0441	3.22
AADACL2	na	0	0.0343	0.0976	0	0	0.01	0	0	0	0.0445	0	0	0	0.0166	0.1064	0.0193	0.0274	0	0.0078	0.0849	0	0	0.2014	0.0048	0	0	0.0245	0	0.0551	0.0016	0.0428	0.3039	0.0137	0.009	0	0.0116	0.0327	0.0352	0.0114	0.0016	0	0	0	0.0111	0.1019	0.0018	0.3164	0.0708
AADACL3	na	0	0	0	0	0	0	0	0	0	0.0038	0	0	0	0	0	0.0125	0.0306	0.0067	0	0	0	0	0	0	0	0	0.0045	0.0043	0.0105	0	0.0132	0	0	0.0014	0	0	0	0.0205	0	0	0	0	0	0	0	0	0	0
AADACL4	na	0	0	0.0046	0	0	0.0229	0	0	0	0	0	0.0032	0	0.0316	0.0038	0.0642	0	0.0419	0.055	0	0	0	0	0	0	0	0	0	0.0041	0.0058	0.0122	0.0106	0	0	0	0.0111	0	0.157	0.0122	0	0	0	0	0.0132	0.0242	0.0172	0.0385	0
AADAT	na	1.1767	1.6703	3.7597	0.5294	2.5747	0.9309	2.0706	0.4529	3.6769	1.3757	0.334	4.1291	1.4679	1.9642	6.9793	0.3078	6.0521	11.1145	3.4729	1.296	2.3038	0.5925	0.8403	0.1718	9.6456	4.5024	2.0156	1.3621	0.1839	0.8948	1.231	1.6716	2.1817	2.4911	1.8901	2.2553	2.4853	2.9408	0.2433	1.6703	0.2028	3.3889	2.2797	0.632	4.1325	6.5531	2.3921	0.9582
AAED1	na	9.1702	9.2432	4.375	7.1826	6.2863	7.4287	12.1561	14.6024	12.3714	9.527	9.8443	17.711	12.0802	8.6242	6.8917	11.6249	24.6199	7.4904	8.6121	7.9393	11.484	4.082	4.3179	6.3503	8.8787	5.8713	9.7187	4.4985	8.0587	4.475	6.485	12.8742	4.737	7.5548	9.246	7.7126	5.3081	4.8975	9.9459	4.7446	4.5431	11.6608	8.758	11.3905	9.2715	14.5736	11.2725	7.406
AAGAB	na	15.8255	28.3151	13.8508	18.4011	17.2224	14.2824	11.9073	23.2111	18.9747	7.8819	13.6558	14.6838	11.9505	8.2592	11.519	14.8008	12.6744	21.7801	6.5251	10.957	9.7238	13.8653	12.9001	17.1824	21.0762	9.0652	25.8834	15.3952	22.0278	22.5699	19.6291	25.7019	19.5612	13.1911	12.4873	6.2881	14.6432	16.0996	15.9152	14.3994	21.8548	13.3806	14.2853	16.1231	5.7733	13.8436	7.1404	13.3118
AAK1	na	2.058	3.1392	3.5896	1.4673	2.6404	2.0825	2.7261	3.0239	1.4336	4.457	3.2868	3.0631	2.9497	4.3935	2.9637	1.3658	2.2066	1.2613	4.4265	3.27	2.5715	1.7859	3.1006	1.7794	1.5335	2.0745	2.0657	1.6209	3.0917	2.8946	1.7795	3.9551	2.2468	3.4094	1.5379	2.1668	3.527	2.732	2.758	2.3417	1.7275	3.3762	4.0895	4.5989	4.3107	2.1705	2.9837	4.0028
AAMP	na	78.9756	44.8979	47.3343	50.0482	50.6826	84.5678	48.5708	66.1541	58.0733	31.9879	57.9371	34.3353	37.7074	35.0524	80.3005	73.5883	58.6545	49.4791	24.3376	51.312	97.3626	52.5558	44.8328	75.4452	72.2371	90.1128	91.5434	70.4811	49.4763	47.022	60.9229	47.6948	86.9072	58.3296	49.6608	45.4425	58.4169	63.8757	62.1426	49.5923	38.8874	61.6476	47.1278	49.2803	24.4202	61.2804	27.1284	50.7316
AANAT	na	0.1031	0.0249	0.0538	0.0641	0.0216	0.0413	0.0602	0.0344	0	0.0135	0.0224	0.0345	0.0647	0.0537	0.0494	0.072	0.1036	0.0853	0.0673	0.0346	0.0486	0.0863	0.035	0.0527	0.0888	0.2442	0.2437	0.0043	0.0315	0.0753	0.0784	0.2763	0.0302	0.0949	0.0673	0.0309	0.0452	0.1206	0.0283	0.0072	0.0483	0	0.6595	0.138	0.0118	0.0892	0.0364	0.0362
AARD	na	0.0433	0.6525	0.0527	0.0098	0.2475	0.2003	1.0873	0.2205	0.3485	0.8817	0.18	1.1527	0.8067	4.5697	0.4562	0.061	0.1093	0.0581	2.6075	0.0926	0.0651	0.1154	0.1574	0.1451	0.1994	0.0169	0.0102	0.1753	0.0271	0.0519	0.1022	0.0588	0.0174	0.3664	0.2538	8.2827	0.1187	0.4496	0.0492	0.0567	0	0.0321	0.0874	0.0758	1.7943	0.0151	10.3712	0.0094
AARS	na	48.19	42.2274	34.8993	36.5446	117.502	35.1691	46.4992	41.6366	39.2076	35.7118	37.6937	24.1928	28.541	32.3293	44.5384	29.3	55.0994	37.5534	25.7203	21.4182	33.4477	35.7951	24.3598	34.4019	30.937	28.2815	79.3419	32.0711	53.0007	54.3031	36.3183	19.1346	55.5541	81.2457	104.502	33.9924	49.9738	38.9092	44.5344	60.6493	37.7771	19.2811	44.8927	24.4602	25.7766	22.7533	26.5928	38.7469
AARS2	na	4.8899	3.4991	6.0281	5.7796	6.8346	6.5727	4.9452	8.4602	3.7736	8.6303	4.6363	5.1241	4.6256	2.4351	4.2763	3.8498	6.9902	7.5108	2.1738	5.1502	4.1157	6.6407	4.8963	7.6937	2.8511	1.8923	5.9002	6.8313	25.1297	9.6808	5.6522	9.3491	5.7962	9.0213	6.6043	2.8126	3.7873	10.1135	6.2776	5.0951	30.1305	11.4754	7.2946	5.1471	2.5725	5.9099	2.2915	9.7082
AARSD1	na	7.1573	7.5542	4.7821	6.3672	14.3647	6.2877	4.1621	4.2571	7.7709	3.3464	3.1845	6.2704	6.5674	3.5289	6.0225	5.475	4.7044	5.8931	9.2912	3.9995	3.7521	4.0534	2.7581	4.3468	4.3067	6.0711	6.6519	5.8344	4.9209	5.7753	6.5019	9.6238	6.1631	11.6117	10.8715	12.1892	5.0054	3.8174	4.7064	4.8203	5.4327	2.3299	3.7923	4.493	8.716	4.8399	10.1823	5.4848
AASDH	na	1.0115	1.546	2.0509	2.4897	1.1441	1.5329	1.2888	1.3735	1.1054	1.4715	1.6379	1.2385	1.0343	1.5988	0.918	0.7881	2.0307	2.0394	1.4092	1.2081	1.5999	1.1867	1.5375	1.2622	1.094	0.9531	1.7149	1.0664	0.767	1.0188	1.5865	2.1908	2.0705	1.1886	0.8803	0.83	1.9642	1.2199	1.6483	0.9653	1.4783	0.8445	2.3561	2.9433	1.6286	2.905	1.9294	2.2996
AASDHPPT	na	6.1916	13.1665	8.7847	16.1691	10.7592	10.4357	10.5264	17.8114	8.051	10.1882	8.0234	13.7014	17.2402	8.6849	12.8858	13.4771	24.1022	19.315	8.9006	9.7539	7.6808	10.1192	11.0629	7.4349	13.6896	14.3912	17.3962	6.9322	20.1789	8.3622	18.3896	17.39	17.1034	13.5043	10.2579	6.6046	7.4671	6.1108	15.0194	8.9789	7.616	14.1276	15.5341	7.4089	9.4991	20.8915	11.2216	11.0071
AASS	na	0.2372	1.3263	1.2083	1.7094	0.7564	0.4622	2.0182	0.8016	1.2035	1.208	0.7674	2.197	1.354	2.2195	1.393	0.4021	0.2557	0.7488	2.6269	1.045	0.2438	1.0259	2.2684	0.415	2.1512	0.5998	1.4908	0.5275	0.1856	0.944	0.44	1.3442	0.3408	2.7023	0.6909	3.298	1.0038	1.0402	0.2703	0.6104	2.385	1.8198	0.6193	0.852	5.4013	0.2148	6.1685	1.0023
AATF	na	86.3264	29.6102	32.8787	25.6615	126.062	46.3826	35.3963	33.3005	33.3988	22.3958	29.1826	32.9422	44.1135	17.7736	37.9384	33.1701	33.6678	40.9979	16.6045	29.0418	29.9675	24.0156	19.394	35.8666	25.7399	40.3903	49.6546	42.8081	67.042	134.273	108.5	45.2906	44.9531	76.0054	63.201	17.2879	49.1598	55.283	32.646	40.3024	27.1526	14.1743	31.3008	18.6565	14.3334	38.3037	17.6787	204.351
AATK-AS1	na	0	0.0044	0.0019	0	0.0102	0	0.0037	0.0059	0	0.0027	0	0.0058	0.0099	0.0023	0	0	0.0563	0.0451	0.0083	0.01	0	0.0043	0.0053	0.0104	0	0.0202	0.0139	0.0113	0.0048	0.0073	0.0251	0.1988	0	0.0021	0.0177	0.0724	0	0.0274	0	0	0	0.0739	0.0176	0.0263	0.0512	0.0225	0.006	0.0139
AATK	na	12.738	0.8229	1.2433	3.816	4.7968	0.497	2.0092	1.0861	2.7941	1.344	3.4563	1.0448	12.3049	2.3967	4.0689	11.695	3.2556	6.8831	1.505	1.2195	0.2517	4.4963	0.5129	10.8939	0.9862	3.5726	0.8431	2.3648	0.3387	6.2216	20.0932	4.5031	0.2837	3.9061	0.8851	6.1012	5.8317	11.172	4.9338	2.2197	1.812	17.0301	0.8104	10.2503	4.8784	0.404	5.1794	7.4171
AB007962	na	0.0052	0.0532	0.014	0.0495	0.0661	0.0328	0.035	0.0365	0.0389	0.0244	0.041	0.0915	0.043	0.0165	0.0893	0.0738	0.0465	0.1531	0.2182	0.0489	0.0195	0.0211	0.0048	0.006	0.028	0.0839	0.0422	0	0.0641	0.0361	0.0482	0.0798	0.0156	0.067	0.0253	0.0961	0.0175	0.091	0.0278	0.0117	0.0251	0.0376	0.0233	0.1362	0.2292	0.0349	0.0835	0.0605
AB059369	na	0	0.1508	0	0.069	0.0862	0.1171	0.0985	0	0	0.0497	0.3674	0.2271	0	0.0759	1.0073	0.0411	0.0952	0.4047	0.3165	0.6247	0.1395	0.9202	0	0	0.2518	0	0	0.2754	0.0786	0.1975	0.1402	0.8969	0.3784	0	0	0.0816	0.0576	0.7483	1.0883	0.0557	0.1139	0.0121	0	0.9249	0	2.0781	0	0.2125
AB062081	na	0	0	0.0293	0.0215	0	0	0.0185	0	0	0.019	0	0	0	0	0	0	0	0	0	0	0	0	0.0231	0	0	0	0	0.0211	0.0475	0	0.0284	0	0	0	0	0	0	0.2238	0	0	0	0	0	0	0	0	0	0
AB074160	na	0	0.0016	0.0024	0	0.0041	0	0.0022	0.0065	0.0033	0	0	0.0022	0	0.1845	0	0	0.0041	0.0167	0.0107	0	0	0	0	0	0.0183	0.003	0	0.0327	0.0086	0	0.0164	0.0009	0	0	0.0212	0.0374	0.0084	0.024	0	0.0315	0.0045	0.0013	0	0	0.0788	0.01	0.0689	0.0099
AB074162	na	0.1698	0.1954	0.0098	0.1235	0.1822	0.3945	0.1716	0.1989	0.1753	0.0362	0.4953	0.2517	0.0639	0.0933	0.5869	0.1011	0.052	0.8558	0.5222	0.1214	0.5562	0.2257	0.0368	0.1076	0.0109	0.156	0.0608	0.0443	0.1206	0.2695	0.1993	0.257	0.0474	0.3864	0.1741	0.0413	0.2229	0.4057	0.0469	0.0061	0.0378	0.0614	0.1115	0.4911	0.1025	0.2163	0.1175	0.1396
AB074166	na	0	0.0049	0.0037	0.0036	0.03	0.0037	0.0031	0	0.0145	0.0041	0.0078	0.0135	0.0156	0.0128	0.0526	0.0052	0	0.1135	0.0412	0.0204	0	0	0.0039	0	0.0319	0.0131	0	0	0.0062	0.0132	0.0119	0.0337	0.0111	0.0527	0.0197	0	0.0537	0.0232	0.0192	0.0008	0.0033	0.0228	0.0388	0.0129	0.0123	0.0028	0.0257	0.0455
AB074188	na	0.0148	0.8951	0.0554	0.0251	0.0597	0.0602	0.7004	0.0313	0.0478	0.2475	0.1264	0.5616	0.1618	0.5487	0.0457	0.0965	0.0703	0.045	0.6372	1.6704	0.042	0.0656	0.2547	0.1074	0.4586	0.1781	0.0087	0.3614	0.0092	0.0393	0.046	1.1507	0.0223	0.2358	0.9021	0.7673	0.0006	0.2148	0.0123	0.7092	0.1049	0.1948	0.0039	0	0.7498	0	2.7563	0.0399
AB075492	na	0.1239	0.4318	0.2089	0.2735	0.2685	0.3201	0.2085	0.3635	0.6769	0.3584	0.0901	0.4339	0.3544	0.1706	0.9404	0.7351	0.2462	0.26	0.274	0.4992	0.0997	0.4607	0.089	0.212	0.1686	0.4786	0.1526	0.5954	0.3271	0.2969	0.3408	0.5773	0.1433	0.8147	0.1592	0.1675	0.1816	0.4871	0.3685	0.3126	0.3026	0.1498	0.1886	0.5657	0.2034	0.3271	0.257	0.3159
AB1	na	6.9382	3.054	1.66	3.2159	4.4161	6.5369	4.7077	8.9066	5.414	9.8125	4.7048	3.7437	3.7579	4.2557	16.1344	8.1654	7.527	10.7295	6.0018	15.5414	6.1712	6.8986	3.156	3.5471	5.6236	4.8588	3.8478	1.988	7.8915	6.5236	4.1454	11.2592	5.0821	4.6573	5.8929	7.0933	2.1549	6.727	8.3854	2.0794	2.3972	4.1552	1.547	6.8819	8.2909	11.0195	12.6627	10.5868
AB209185	na	6.4975	6.0419	4.6774	8.7374	5.6912	22.3194	5.6298	10.1643	14.0856	4.5757	7.3153	5.0996	7.6923	7.6374	17.388	12.5126	7.8373	8.8354	7.688	9.5901	7.9422	5.9747	4.9578	5.0106	9.2534	8.1422	6.0585	6.4993	12.7592	6.211	7.4936	5.3918	10.7117	10.9367	10.9384	6.5311	11.3074	11.705	9.1383	4.1926	5.3824	3.9503	3.4014	6.2268	5.749	11.1351	9.2992	8.7663
AB231702	na	0	0	0.0138	0	0.0119	0	0	0	0	0.0366	0	0.0115	0	0	0	0	0.0453	0.0598	0	0.1179	0	0.0048	0	0	0	0.023	0	0	0.0595	0	0.2082	0.0936	0.007	0.0077	0	0.0186	0	0.1531	0.0216	0	0.0346	0.0132	0	0	0.0097	0.0093	0	0.019
AB231703	na	0	0.049	0	0.108	0	0	0	0	0	0	0	0	0	0	0	0	0	0	0	0	0	0	0	0.0756	0	0.0237	0	0.0085	0.0147	0.0536	0	0.05	0	0	0	0	0	0.1532	0	0	0.0311	0	0	0	0	0	0	0
AB231705	na	0	0.0018	0	0	0	0	0	0	0	0	0	0	0	0	0	0	0	0.0073	0	0	0	0	0	0	0	0	0	0	0.0201	0	0	0	0	0	0	0	0	0	0	0.0017	0	0	0	0	0	0	0	0
AB231710	na	0	11.6787	0.0326	0	1.3717	0	0.2233	0.0066	0.1598	0.0379	0	0	4.5759	3.8127	0.6057	0.4619	0.1236	0.2355	23.8969	0.192	0	0.0083	0.4215	0	0.5618	0	0.4624	0.969	0.343	0.1813	0	0.2054	0.0192	0	0	0.0565	0.0275	0.5378	0.1961	0	0	0	0.1224	0.6253	20.0999	0	21.8279	0.2634
AB231721	na	0	0	0	0.1456	0	0	0	0	0	0	0	0	0	0	0	0	0	0.1908	0	0	0	0.0771	0	0	0	0.0748	0	0	0.0883	0	0.0192	0	0	0	0	0	0	0	0	0.0533	0	0	0	0	0	0	0.0093	0
AB231722	na	0	0.0982	0	0.1644	0	0	0	0	0	0	0	0	0	0	0	0	0	0	0.027	0.0224	0	0	0	0	0	0	0	0.0719	0.2246	0	0	0.0234	0	0.0021	0.0541	0	0	0	0	0	0.1261	0	0	0	0	0	0	0
AB231723	na	0.232	0.0611	0	0.089	0.4852	0.6609	0.0674	0	0	0	0.2	0.0738	0.1491	0	0.089	0.4509	2.7098	0	0.0797	0.0621	0	0.0213	1.194	0.8896	0.1219	0.0898	0	0.0663	0.4941	0.113	0.036	0.0394	0.4416	0.065	0.1284	0	0.0754	0.1403	0.3152	0.2471	0.0257	0.1464	9.9169	0.1322	0	0	0	0
AB231724	na	0.334	0.1472	0	0	0	0.0264	0	0	0.0545	0.3648	0	0.1831	0.7433	0	0	0	0	0.0138	0.0368	0.1429	0	0.0398	0	0.1963	0.0986	0.1046	0.2899	0.2122	0	0	0.035	0.0512	0.0886	0.1384	0	0	0	0.0327	0	0	0	0.2748	0	0.1929	0	0	0	0.1319
AB231741	na	0	0	0.0071	0	0	0	0	0	0	0.0523	0	0.0096	0	0.0266	0	0	0.0378	0.0046	0	0	0.0955	0	0	0	0	0.0207	0	0.0273	0	0	0.204	0.146	0.0562	0.0173	0.3129	0	0.0646	0.4182	0	0	0.441	0	0	0.0598	0	0	0	0.0069
AB231761	na	0	0.0145	0.0964	0.1223	0.3558	0	0	0	0	0.0476	0	0.0137	0	0	0	0.0009	0	0	0	0.1532	0	0	0	0.0229	0	0	0	0	0	0.1879	0.1435	0	0	0.0089	0	0	0	0.2572	0	3.5227	0	0	0.019	0	0	0	0	0
AB231784	na	0	0	0	0	0	0	0	0	0	0	0	0	0	0	0	0.0121	0.4434	0	0	0	0	0	0	0	0	0	0	0	0	0	0.1102	0	0	0	0	0	0	0	0	0	0	0	0	0	0	0	0	0
AB240015	na	0	0	0	0	0	0	0	0	0	0	0	0.0171	0	0	0	0	0	0	0	0.0552	0	0	0	0	0	0	0	0	0	0	0.0524	0.0672	0	0	0	0	0.0706	0	0	0	0	0	0	0.0353	0	0	0.0685	0
AB372727	na	0.2221	0.2171	0.0463	0	0	0.1704	0	0	0	0.1943	0.344	0.0605	0	0	0.1631	0.1653	0.0163	0.1835	0.1621	0.0232	0	0	0	0	0	0	0	0	0.0504	0	0.0912	0.088	0.1149	0.1238	0	0	0.3506	0.5451	0	0	0.1152	0	0.2028	0.2746	0.0578	0.0266	0	0.0569
AB429224	na	0.8088	0.39	0.4036	2.362	2.6903	1.7257	0.6926	0.3528	1.4035	1.269	0.8692	0.3811	0.1558	0.3109	1.5056	2.7108	0.805	0.6903	0.5179	5.0037	0.9807	2.0547	0.1139	9.0691	0.12	1.2456	0.3516	0.7587	2.5181	2.5249	1.0306	0.6207	1.3034	1.4147	2.2964	0.0299	1.369	4.0419	1.1664	9.3065	1.6129	1.604	0.9579	0.5737	0	0.8518	0.0451	0.6123
AB488780	na	2.1146	2.8439	1.3676	2.6701	3.3821	2.0326	2.8449	4.64	2.8165	3.2064	1.8806	5.3051	3.0325	3.05	2.555	2.4986	2.0581	3.4151	4.0995	2.3854	1.5978	2.4134	2.2848	2.52	2.3449	2.7712	3.2019	1.8649	3.946	2.6491	1.7343	2.4171	1.8364	4.213	2.6559	4.1769	2.1235	3.01	2.5795	1.8968	2.9219	4.3272	1.9653	1.9234	5.6069	2.8502	5.3532	2.8596
ABAT	na	2.9847	0.9267	3.7858	6.0074	2.1029	1.3933	3.3876	0.4932	0.9314	4.428	1.3705	1.6042	6.1469	3.5461	0.9668	1.4771	5.5456	2.2239	1.403	12.7474	2.1205	0.4683	5.7118	3.021	1.1156	1.6961	4.7943	4.9333	0.6907	10.5996	15.04	3.687	5.2183	1.2269	10.5214	1.1036	2.6928	3.603	7.5676	7.0488	1.1848	3.192	1.4124	5.8607	2.3803	6.2439	4.075	1.21
ABCA10	na	0.047	0.2346	0.1706	0.1408	0.0321	0.1497	0.6848	0.1348	0.0787	0.268	0.0644	0.3573	0.1741	0.3687	0.3077	0.1912	0.0941	0.0603	0.6711	0.1315	0.0414	0.1292	0.2289	0.2135	0.728	0.2733	0.0307	0.051	0.1374	0.1987	0.0537	0.3842	0.1363	0.1318	0.0403	0.5558	0.0985	0.4762	0.0578	0.1629	0.0611	0.101	0.2098	0.0347	0.9127	0.0109	0.8753	0.1433
ABCA11P	na	1.8981	1.5307	4.0178	3.59	1.768	1.5379	1.1823	2.455	1.2957	2.2438	2.9519	2.8793	2.7068	2.4255	3.1369	4.3819	3.5274	6.243	2.217	6.6005	1.9321	3.2568	2.2444	2.256	2.4384	2.4237	2.9463	1.7141	1.6249	3.2477	2.1449	5.7136	4.4396	1.9947	1.5664	1.8272	3.9739	5.304	3.5562	3.6915	2.8135	2.7022	2.8994	4.7339	2.9235	4.0883	2.6174	4.1958
ABCA12	na	0.5061	0.4967	2.2142	0.0037	0.0047	0.0327	0.0553	0.0052	0.0063	0.1598	1.5169	0.2208	0.1912	0.0085	0.0278	0.7217	1.7317	1.16	0.19	0.0894	0.3438	7.6201	0.6696	0.0145	0.9799	0.1948	0.1207	0.0206	0.0202	0.0197	2.1993	0.3782	0.9361	0.02	0.2143	0.0056	3.2037	1.0437	0.0491	0.2389	5.6604	0.1143	0.2939	0.0847	0.3533	1.1512	0.3377	0.006
ABCA13	na	0.2437	0.0838	0.1949	0.0475	0.0095	0.0069	0.0014	0.001	0.0146	0.5488	0.1781	0.0267	0.0221	0.0005	0.449	0.1249	0.0427	0.0695	0.0155	0.1424	0.0028	0.0264	0.0615	0.0518	0.0029	0.217	0.2394	0.0712	0.0158	0.227	0.0411	0.0475	0.0104	0.0596	0.3152	0.0032	0.2676	0.1894	0.0309	0.1411	0.3468	0.0597	0.0015	0.2852	0.0034	0.0075	0	0.0242
ABCA17P	na	0.1538	0.0407	1.6254	0.0237	0.0068	0.0151	0.0078	0.0482	0.0253	0.0533	0	0.0298	0.0191	0.0193	0.0352	0.0479	0.4431	0.0852	0.0138	0.0823	0.0025	0.0185	0.0345	0.0291	0.0057	0.076	0.025	0.01	0.0539	0.0202	0.0683	0.1305	0.0282	0.0091	0.0574	0.0857	0.293	0.1947	0.0126	0	0.0072	0.0585	0.0165	0.009	0.0644	0.0407	0.0518	0.0085
ABCA2	na	6.7528	5.2506	5.1222	6.2682	6.6965	2.7931	5.7785	11.1722	5.9406	5.4894	9.8398	5.9489	16.7958	8.3596	6.8054	10.0147	6.4379	11.0651	5.7242	13.2548	6.0728	9.6074	2.3648	1.915	3.8672	5.3638	6.6687	5.5153	10.5407	4.4007	4.1317	25.27	9.135	3.785	3.2714	7.4089	6.1579	5.7669	14.2457	2.49	7.8529	5.9662	4.5272	10.0768	7.7372	21.8648	5.1216	12.3698
ABCA3	na	2.9704	3.4499	5.7613	0.3046	0.906	0.882	2.5476	3.7676	3.4463	3.3462	0.7074	2.6822	1.9187	3.4711	0.3371	1.9688	1.8576	0.5076	5.5518	6.4905	1.1957	4.0853	1.5648	1.3928	2.018	4.1849	1.0366	1.2598	0.6422	1.5378	0.2123	1.6138	0.5529	1.6839	3.6109	7.8735	10.319	0.7573	9.4222	0.5837	0.767	1.1388	0.5545	1.1061	6.6179	2.6932	5.037	0.2122
ABCA4	na	0.0072	0.0241	0.0839	0.0203	0.0064	0.0042	0.0376	0.0203	0.0481	0.0696	0.0109	0.0278	0.0176	0.0289	0.0037	0.0146	0.0431	0.0446	0.0099	0.0224	0.0106	0.0077	0.055	0.0189	0.0036	0.1472	0.0318	0.0139	0.0122	0.0072	0.0374	0.0123	0.011	0.0354	0.0225	0.0264	0.0116	0.1127	0.0067	0.038	0.0308	0.0278	0.0402	0.0096	0.0138	0.0117	0.0125	0.0209
ABCA5	na	0.6974	0.6681	1.8339	3.0749	0.5562	1.0493	0.8246	0.3846	0.2094	1.3088	0.572	1.3415	1.0627	1.6479	2.5788	1.5753	1.3656	0.4088	1.4022	0.2514	0.2693	1.3946	2.5479	0.8219	0.987	2.4988	0.6475	0.5218	1.1969	1.6135	1.0131	4.3264	1.1937	0.6518	0.3205	0.8942	0.8131	1.9183	1.5963	1.0435	1.0416	1.4082	1.0448	0.4064	1.2498	0.3275	1.4415	2.5858
ABCA6	na	0.0057	2.7063	0.2425	0.0595	0.6762	0.4331	2.1788	0.3267	0.1477	1.0078	0.4632	1.701	0.6835	2.2655	0.2716	0.2771	0.2441	0.1209	0.821	0.1362	0.161	0.4482	0.6711	0.4378	0.3298	0.2021	0.2246	0.1657	0.0099	0.4877	0.1937	0.4824	0.361	0.356	0.1145	1.7152	0.1813	0.7715	0.1219	0.2579	0.0686	0.1996	0.4953	0.0749	2.5109	0.0372	2.0186	0.0817
ABCA7	na	2.8776	1.5254	1.8022	2.3035	1.563	3.6214	2.1362	3.8121	1.3764	2.4712	2.134	4.7799	1.5333	1.2724	3.0691	4.3292	6.1018	5.5787	1.4859	5.3226	2.3186	3.3278	3.7711	1.9695	4.0445	8.3981	2.3511	5.6624	3.205	1.8616	5.2823	14.0644	4.4433	3.081	2.2092	0.358	2.6881	4.0459	6.4664	2.1117	6.1971	1.027	7.619	15.6225	0.7261	4.1101	0.4945	2.6312
ABCA8	na	0.009	3.7325	0.1669	0.0337	0.3931	0.2334	6.8779	0.4502	0.1031	1.2114	0.1458	2.8453	0.5757	7.4592	0.1524	0.082	0.3846	0.0584	2.4183	0.4231	0.133	0.0491	2.9486	2.535	0.299	0.2703	0.0724	0.6423	0.0141	0.0658	0.1157	0.1814	0.0415	0.5317	0.5088	7.2983	0.4572	0.8578	0.0131	0.6739	0.0699	0.1788	0.3314	0	9.3003	0.2473	8.5426	0.0192
ABCA9	na	0.0338	2.2626	0.0686	0.0711	0.525	0.2691	2.0657	0.2046	0.1473	0.9427	0.1977	2.5165	0.3899	3.9662	0.1762	0.1042	0.1243	0.0589	1.0165	0.1355	0.172	0.2351	0.4423	0.1453	0.1415	0.2929	0.5065	0.1619	0.0277	0.1998	0.0933	0.4559	0.1837	0.3288	0.1079	2.0423	0.0397	0.4213	0.0428	0.0447	0.0767	0.0303	0.1122	0.2185	4.4229	0.0025	3.779	0.1502
ABCB1	na	0.3802	3.6195	0.9227	3.0596	3.5362	0.9415	2.1551	1.2744	0.8134	1.886	1.9861	3.9787	0.7599	1.4859	1.3425	0.437	1.9499	1.3039	1.5203	4.0287	1.0908	0.7402	1.5476	0.7413	0.7443	0.9172	0.7152	0.6669	6.1975	1.9926	0.4467	1.0137	1.047	0.8435	1.1833	0.8878	0.7866	1.4852	0.7968	4.5389	0.8073	1.5326	1.6605	0.5367	1.043	0.1275	1.9045	6.0799
ABCB10	na	5.6183	3.4584	10.1087	7.6971	9.7199	4.3766	3.6282	5.2838	2.7109	4.8431	4.8319	7.6574	3.7342	3.8385	9.56	12.242	10.1337	9.337	6.0444	3.6799	3.6144	7.6404	4.0356	5.7938	4.4529	5.1013	5.7112	5.7952	3.011	7.7082	10.9528	9.8748	9.0936	9.5637	8.5687	3.1058	6.0484	8.0923	9.2022	4.7121	11.7986	5.5052	10.7823	10.7751	6.7669	8.7995	6.5067	10.3301
ABCB11	na	0	0.0086	0.0647	0.0036	0	0	0.0061	0	0	0.0377	0	0.0061	0.0186	0.0202	0	0.0306	0.089	0.0725	0.0759	0.1334	0.0119	0	0.0342	0.0208	0.0754	0.0041	0.0037	0	0.0205	0	0.1289	0	0.2051	0.0567	0.008	0	0	0.0656	0	0.13	0.0062	0.0055	0.0133	0.0042	0	0.0082	0.0144	0.0067
ABCB4	na	0.0341	0.2658	0.235	0.1231	0.1504	0.1108	0.2653	0.1882	0.1336	0.1688	0.1076	0.4667	0.1367	0.3006	0.092	0.1636	0.1383	0.1119	0.299	1.1751	0.2875	0.1366	0.2569	0.1505	0.1665	0.3059	0.1285	0.1073	0.0213	0.7811	0.1616	0.1119	0.0817	0.1186	0.3131	0.2015	0.104	0.4222	0.1038	0.353	0.1149	0.2605	0.1621	0.2726	0.3353	0.0421	0.2944	0.6071
ABCB5	na	0	0.2274	0.0236	0.0055	0.0124	0	0.0254	0.0136	0.015	0.0507	0	0.0279	0.0319	0.2797	0.0252	0.0385	0.072	0.0523	0.0114	0	0.0098	0.0019	0.0106	0.02	0.0104	0.0669	0.0143	0.0094	0.0226	0.0035	0.057	0.0257	0	0.0459	0.0059	0.0383	0	0.2735	0	0	0.0017	0.002	0.0003	0	0.1369	0.0014	0.0968	0
ABCB6	na	9.603	12.8516	11.6191	10.863	10.2537	14.163	8.4927	27.0775	28.0395	12.7185	8.2805	12.8942	14.8016	7.1117	14.7076	12.5089	9.7536	12.3057	6.4226	16.0149	13.773	15.041	11.248	11.8782	15.087	21.9372	20.1292	17.0203	14.7871	12.6505	18.2384	17.3437	13.5048	16.7285	13.6671	8.6967	16.611	12.9553	16.2441	9.7917	12.1715	22.8416	9.0277	12.6588	7.4123	17.1118	8.4248	14.5341
ABCB7	na	4.9217	11.1916	8.7392	16.9092	6.9731	5.3005	6.3745	9.6258	6.7228	7.8233	4.7337	8.0586	6.9301	8.6612	6.6656	9.3266	9.0686	9.9099	6.7243	5.8469	3.9	7.0297	6.8432	11.7177	6.6819	4.6285	8.124	4.1862	23.953	5.9956	9.084	7.6772	6.5268	6.1973	7.1001	7.6474	6.6097	6.7554	16.2451	6.5125	6.3222	8.2873	11.722	7.7451	8.8686	16.2975	10.2574	11.9752
ABCB8	na	8.0726	4.5797	4.2661	5.3408	12.7599	5.3239	8.8189	9.8849	7.2211	3.4415	7.9837	4.8845	8.2539	3.3734	9.612	6.1238	5.8082	8.0811	3.1189	7.1404	11.316	9.5601	5.8472	8.2286	5.5681	6.647	5.8538	7.2124	19.3756	4.5279	6.3743	11.0037	6.5565	8.1522	4.8036	5.5794	6.106	4.1362	9.1091	14.8844	8.2958	6.7869	9.0238	13.1345	3.7666	7.496	2.7292	7.3169
ABCB9	na	2.2418	2.4345	2.606	1.3613	0.9485	0.9099	0.8279	1.3251	1.3586	5.2125	1.362	1.0367	2.0512	0.6798	1.4262	0.9834	2.0587	0.9612	0.5354	2.3743	1.2446	1.6654	1.0597	1.1662	0.6159	3.5349	9.588	2.4076	2.8529	3.4266	2.5096	1.7227	0.7247	2.3631	1.6775	0.956	0.7442	1.8017	1.8617	3.8461	0.8289	0.8576	1.4376	1.3751	0.6043	1.4807	0.4252	1.9536
ABCC1	na	13.3162	10.6102	18.0215	14.0086	20.9045	6.5388	23.2406	10.0092	10.1606	15.9676	14.177	16.9485	19.2748	12.3396	12.683	6.6203	17.8431	14.8525	17.4535	8.9877	19.0273	13.7152	17.13	7.1553	7.7016	22.8299	21.7778	6.522	15.6193	17.3808	27.2394	20.9483	23.7611	13.9362	14.7267	10.234	15.2765	14.247	12.1152	18.397	13.9039	9.3805	23.1933	27.9774	13.8699	24.123	11.3563	11.0404
ABCC10	na	4.2111	2.5465	3.4695	4.8881	9.0865	4.4109	3.5791	8.6295	2.9881	7.0905	3.1045	3.9038	5.8685	2.0457	6.0329	3.2983	4.812	8.2228	2.613	4.7504	5.9865	4.815	4.7243	4.8435	3.3728	4.8458	3.0807	5.1697	24.2602	10.1583	5.0443	6.9607	4.8327	12.2397	5.3038	1.4908	5.6373	7.9533	4.4012	5.5055	24.9752	11.5901	5.5708	6.2175	1.9637	4.9326	1.5156	9.3017
ABCC11	na	0.0246	0.035	0.1167	0.0069	0.0951	0.3333	0.0363	0.0412	0	0.1229	0.0818	0.0244	0.0482	0	0.0098	0.0377	0.0887	0.0763	0.0298	0.0375	0.0086	0.0678	0.0112	0.0037	0.0369	0.0282	0.0632	0.074	0.0304	0.0859	0.0211	0.0178	0.0471	0.0311	0.9317	0.0068	0.0487	0.1921	2.6816	0.0478	0.0525	0.9113	0.0826	0.0631	0	0.027	0.0419	0.0191
ABCC12	na	0.0051	0	0.0058	0	0	0	0.0679	0.0018	0	0.0145	0	0.0033	0	0.0621	0	0.0071	0.0092	0.022	0	0.0262	0	0.0051	0	0	0	0	0	0	0	0.0033	0.0138	0	0	0.0011	0.0509	0	0.0029	0.3764	0.0428	0.0007	0	0.0435	0	0	0.0014	0	0	0
ABCC13	na	0	0	0.0153	0.0259	0.0307	0.0067	0	0	0.2185	0.041	0	0	0	0	0.0404	0.0581	0.0551	0.0344	0.0027	0.0044	0.0082	0.047	0.0721	0.0556	0.0171	0.0465	0	0.0034	0.022	0.0267	0.0572	0.0119	0.0058	0.0331	0	0	0.0035	0.1662	0.0025	0.077	0.0126	0.2766	0	0.0077	0.0031	0.0033	0.0018	0.0663
ABCC2	na	0	0.4973	0.7235	0.1674	6.9318	0.0356	0.0854	3.6562	0.0957	0.0786	0.0487	0.2751	0.2199	0.0949	0.3851	0.2034	3.7216	0.3316	0.1579	1.8768	0.0365	0.359	0.0577	0.7798	0.0249	0.3664	17.4177	0.0164	0.3472	2.4355	1.2932	34.9671	0.3061	1.1132	5.8929	0.051	0.0826	0.181	0.0935	2.8327	0.4814	2.315	0.0697	0.1433	0.0665	0.5344	0.0741	2.7539
ABCC3	na	41.047	21.566	28.1528	16.7876	11.7821	12.5521	25.9319	5.5775	12.7856	36.8283	26.4864	8.6561	36.1435	8.4613	47.1836	18.2111	14.051	15.5851	5.2102	37.3214	33.489	24.7453	8.0135	27.3543	11.4871	52.2001	15.0403	19.558	17.2625	27.0752	27.3277	18.7467	34.24	32.7011	13.017	0.1632	56.1567	46.7589	15.11	54.1655	27.1109	8.7676	17.395	43.575	0.1171	30.0336	0.17	23.8642
ABCC4	na	0.6931	5.0046	5.8296	12.5243	5.7506	7.0411	3.2186	13.2028	1.0898	3.7051	2.7446	6.3665	2.1847	1.8165	13.244	0.4838	20.9491	5.1196	3.7108	6.8324	1.9808	4.0574	1.2844	2.5968	0.8202	1.4149	3.5675	6.4965	7.7999	13.8451	11.3014	12.1142	4.5726	5.5204	7.158	4.4496	1.871	3.3403	1.0862	5.0151	1.4332	9.046	13.878	3.2391	2.8617	14.3157	3.0776	7.7099
ABCC5	na	17.2535	5.6522	3.8434	2.6809	2.1796	5.038	3.7017	3.2662	1.6451	3.0453	2.7702	2.218	1.9332	5.5272	2.689	1.2529	2.7717	2.1027	2.0905	3.4045	5.6345	1.9522	5.956	2.1924	1.1729	7.1744	3.9082	1.145	2.4834	1.978	6.9455	4.1339	2.4563	2.1374	2.7898	1.6665	4.2344	5.8284	2.35	4.0328	3.0452	5.4544	3.3722	3.5515	2.8574	6.2241	2.076	3.3412
ABCC6	na	0.0447	0.6415	0.6742	3.3343	4.4316	0.7164	0.0732	0.5189	0.6599	1.7523	0.5908	0.3026	0.6206	1.4175	1.2033	1.179	3.0457	0.7006	2.0538	3.8743	0.128	1.357	0.3368	2.0176	0.7444	1.3613	0.3249	2.2579	0.6251	4.1319	1.0274	4.6441	0.1864	1.0276	3.4169	0.7091	1.001	2.6727	2.8125	2.4762	1.8395	2.2487	1.2712	1.9648	0.257	6.2125	0.5112	3.2754
ABCC6P1	na	0	0.0262	0.1326	1.2339	1.5939	0.0151	0.0079	0.1329	0.189	0.33	0.0133	0.2034	0.0465	0.227	0.1125	0.6587	1.7384	0.0963	0.0331	1.1577	0	0.4107	0.1663	0.1804	0.6558	0.2787	0.048	0.4501	0.1567	1.0596	0.016	0.644	0.1925	0.3162	0.6913	0.0364	0.1432	1.0421	0.5551	0.7355	0.2094	1.3348	0.0116	0.8257	0.0208	0.191	0.0244	0.9989
ABCC6P2	na	0	0.271	0.2047	0.8781	1.9881	0.2794	0.0639	0.7592	1.2444	1.2439	0.1071	0.1602	0.2967	0.5262	1.4212	1.0749	0	0.0668	0.0614	2.5631	0.0415	0.8993	1.3309	1.4285	1.0743	2.1107	0.2972	0.3006	0.3287	1.2881	0	0.9484	0.5574	0.8331	3.6958	0.1484	1.1323	2.0313	2.1593	2.0988	0.4292	3.0787	0.128	0.4181	0.1804	0.7219	0.315	1.2598
ABCC8	na	0.006	0.0267	0.0042	0.0102	0.0385	0	0.0174	0.7826	0	0.4513	0.0508	0.0208	0	0.6777	0.0324	0.232	0.001	0.0027	1.1781	0.0471	0.0091	0.1913	0.0072	0.0164	0	0.2011	0	0.0391	0.0409	0.0286	0.0248	1.0114	0	0.0391	0.0644	0.178	0.0577	0.2098	0.0056	0.0953	0.0832	0.5744	0	0.0262	0.2415	0.0053	0.6192	0.0583
ABCC9	na	0.1833	5.379	0.37	0.5119	1.5031	0.8523	6.0032	2.7532	1.3775	3.3714	1.4374	5.5646	4.3136	6.2844	0.9653	0.4373	0.2883	0.2391	12.5417	0.363	0.1778	0.9925	0.8346	0.9606	0.7212	0.1748	0.6195	0.5868	0.3071	0.3187	0.4929	0.5526	0.4808	2.8585	0.8084	8.0487	0.2794	0.7726	0.5841	0.5586	0.6947	0.4657	0.581	0.2818	17.3721	0.1849	10.9186	0.3106
ABCD1	na	8.5797	10.3435	7.4031	9.3243	29.3043	6.2481	8.1843	15.2837	16.6782	13.0369	6.1046	6.0269	6.3678	5.3514	9.7665	11.2054	9.1825	13.0422	10.0351	21.3692	5.1128	10.738	7.9217	11.1252	6.8506	12.8636	18.766	11.8464	58.7888	29.9759	2.7156	9.1009	3.4677	13.5405	15.8857	17.2296	8.5492	20.5846	25.3673	19.1142	9.4451	18.0692	9.4296	16.9824	9.9918	4.1421	7.6895	19.542
ABCD2	na	0.1397	0.3823	0.065	0.1866	0.2476	0.1977	0.3244	0.1061	0.0287	0.2431	0.6864	0.1296	0.0883	0.6084	0.0389	0.08	0.7246	0.0701	0.6651	0.1111	0.3194	0.0708	0.2228	0.0614	0.1827	0.0453	0.087	0.0656	0.0049	0.0944	0.1026	0.1901	0.3554	0.1147	0.0553	0.4213	0.1267	0.0576	0.1983	0.1033	0.0813	0.0599	1.6643	0.3521	0.8699	0.031	0.7258	0.0923
ABCD3	na	6.2419	6.6305	16.5165	16.7645	11.3156	12.1268	7.7556	10.1273	6.9095	8.9714	8.9771	6.8266	9.3582	9.1208	6.9434	15.2527	17.2967	11.1545	5.7373	23.3716	6.5973	15.4912	9.1785	12.1637	7.187	5.6618	6.8479	7.7294	7.0863	20.9912	14.4033	8.8231	16.9758	8.3599	9.167	4.0847	13.2654	15.5175	28.6538	23.3836	15.8244	13.0579	19.0509	15.8233	6.0836	15.0342	7.39	20.3253
ABCD4	na	10.819	4.2813	6.3605	6.8318	5.2169	7.977	6.1626	5.1094	5.3499	4.9783	7.2913	5.8725	4.106	4.4397	7.3381	8.6489	6.2661	8.1684	4.0328	4.1483	5.4976	8.9366	5.1464	11.0054	5.2348	13.3991	11.8978	5.0867	6.9111	8.6374	5.5309	7.9876	8.0749	4.7975	3.1606	3.9835	12.8488	5.9041	5.6151	3.6577	7.6503	5.9182	12.9755	11.4466	4.5667	5.3946	5.0657	4.9158
ABCE1	na	10.3903	23.5112	20.1972	38.0589	16.7002	17.929	16.5503	17.1475	26.626	15.7043	17.4365	20.2523	21.1881	7.858	14.6383	27.0219	24.7625	39.6062	10.5153	14.7973	10.9761	17.1841	12.2734	19.3392	20.6927	20.5311	19.6021	15.3811	15.985	13.1696	28.0427	15.1777	33.7134	19.0771	22.8969	6.6741	11.381	19.6326	23.3426	19.4656	20.8797	39.2143	36.5573	17.7617	10.1834	37.2425	9.9928	26.6543
ABCF1	na	28.8697	30.6111	42.1585	15.385	36.7713	35.6321	27.7551	45.0098	33.665	41.3806	30.6707	25.6359	22.8741	14.3756	33.8311	20.1125	28.752	41.4349	17.0753	25.8968	18.9269	31.1211	22.2432	30.1527	17.0977	18.748	36.0507	32.4325	21.1637	44.3358	40.4285	51.7812	34.1942	42.1849	33.4099	19.4135	35.4063	48.4831	31.7347	41.6179	24.3713	69.4214	34.4861	27.3464	17.636	27.0375	19.9223	57.1952
ABCF2	na	20.5848	17.8615	18.3634	18.6326	25.0348	17.8453	19.1297	41.8962	14.2258	8.6063	17.81	15.7288	16.2835	7.9298	21.0312	20.3539	16.3714	21.0982	11.9497	16.7715	19.4618	15.1206	13.1433	14.4772	15.3167	11.8351	12.1511	16.8692	40.4737	16.0842	35.3345	19.6962	23.1118	16.7155	13.3887	12.2157	16.0877	6.5883	21.089	21.0988	20.216	22.1141	24.0524	18.8131	10.8362	27.5667	12.5943	30.0087
ABCF3	na	31.5507	16.8312	24.3791	15.6345	20.0021	17.6022	19.214	15.9452	14.8255	14.5114	24.7747	10.0296	18.8479	10.5922	17.824	15.2416	22.4529	18.1989	6.7731	19.3377	19.4853	21.4949	19.5198	17.5975	14.9807	35.8368	19.1345	22.5521	18.4164	17.2356	17.1246	16.8055	16.995	16.4695	29.8805	9.0143	30.8427	22.8663	23.1816	14.2056	15.9822	27.0573	18.2589	15.9023	6.5353	18.6626	5.6369	21.3264
ABCG1	na	2.9192	5.5598	10.4519	4.4099	5.4629	3.0163	6.8931	3.2897	2.9591	6.0955	3.9389	5.1261	4.6871	6.5335	0.8682	7.2262	3.9729	1.6101	2.9408	11.0557	3.3657	6.0321	2.5167	2.9453	3.872	2.8459	3.0464	3.847	9.5824	6.4008	0.8959	1.5616	2.8417	3.6664	5.3829	2.7679	2.6193	11.1228	10.5644	12.3216	10.0941	2.9876	6.6273	6.148	3.2866	0.4806	2.4197	1.4856
ABCG2	na	0.0809	1.1702	0.3549	0.4649	3.2573	0.4848	0.8375	9.7444	0.3996	1.2929	0.2515	0.9757	0.8474	1.0361	3.2839	0.1448	0.4236	0.0927	1.0716	3.5059	0.1944	0.357	0.909	1.2917	0.1526	0.2146	0.1805	1.0002	2.8315	3.6047	0.3492	0.6947	0.2726	5.8374	0.6476	1.0097	0.2946	0.4142	0.1226	4.1639	0.4519	0.9491	0.4302	0.3011	0.7846	0.2375	0.719	8.0389
ABCG4	na	0.0391	0.1889	0.0289	0.0154	0.042	0.073	0.1485	0.1793	0.104	0.2076	0.0951	0.1378	0.1524	0.1292	0.0484	0.0064	0.0141	0.0245	0.2174	0.0865	0.0446	0.0917	0.1095	0.0969	0.1249	0.046	0.0277	0.0233	0.0615	0.0183	0.0537	0.0589	0.0471	0.1236	0.081	0.1855	0.0191	0.111	0.0465	0.0535	0.1104	0.1111	0.1065	0.2328	0.2092	0.0154	0.3179	0.0443
ABCG5	na	0.0166	6.2601	0.2259	0.0834	0.2109	0.029	0.0247	0.0375	1.3975	0.085	0.0658	0.0697	0.0969	0.0533	0.4075	0.1576	0.1684	0.2756	0.1265	0.4962	0.2697	0.6203	0.3847	0.5754	0.0508	0.0949	0.0049	0.9349	0.7573	2.8262	0.072	0.0789	0.0364	0.3436	0.0675	0.0186	0.4795	0.2202	0.0541	0.3382	0.0485	0.0513	0.0082	0.9302	0.0114	0.043	0.0374	1.4274
ABCG8	na	0	4.0445	0.0379	0.0147	0.1793	0.0267	0.0017	0.0163	5.2463	0.0709	0	0.1789	0.1343	0.019	0.3827	0.0095	0.0356	0.0837	0.1029	0.9522	0	0.8773	0.5382	0.6104	0.023	0.0729	0	3.5887	0.8677	6.8697	0.0095	0.0061	0	0.2703	0.1798	0.0066	0.7932	0.1634	0.0048	0.3823	0.0171	0.0837	0	1.4029	0.0255	0.0046	0	1.968
ABHD1	na	0.2821	0.2052	0.2035	0.3273	0.3617	0.4585	0.2738	1.3943	0.6987	0.25	0.1949	0.2598	0.3422	0.195	0.666	0.3643	0.2088	0.3034	0.1682	0.4514	0.8929	0.2229	0.2062	0.1993	0.7041	0.3559	0.2284	0.2264	0.5846	0.2325	0.157	0.1168	0.1785	0.408	0.2778	0.2547	0.874	0.4005	0.2719	0.1217	0.1732	0.2338	0.165	0.1894	0.1451	0.4707	0.3016	0.8094
ABHD10	na	11.3902	6.1376	11.5653	15.9179	6.5339	9.0475	8.0648	7.879	8.8359	10.5854	10.5413	7.3377	6.6724	7.8057	12.2542	12.2617	11.4659	16.049	6.9543	16.6469	17.4828	9.6671	5.4437	10.0851	13.9949	8.7389	12.743	7.4199	7.4068	9.4628	11.1307	22.1498	10.3387	6.894	9.5987	5.9161	9.7413	7.6204	13.0946	11.5638	6.3868	6.723	9.1795	7.3774	8.8289	18.1958	10.6607	17.7656
ABHD11-AS1	na	14.1928	1.8078	2.2545	8.3604	3.1636	7.3683	0.4175	0.5067	3.5895	3.1507	12.1434	3.6283	13.2133	0.3547	3.2497	17.1016	1.7327	2.876	1.5663	11.4565	1.9617	9.4529	0.8908	16.6741	0.2773	21.312	17.3684	2.9465	4.671	4.6779	5.6785	2.238	3.5494	2.553	2.8549	0.1816	6.2602	7.1465	6.3033	7.7194	2.6726	1.9374	0.6999	0.2702	0.1926	6.2486	0.0778	4.4234
ABHD11	na	24.7534	12.7204	14.8523	59.7269	57.481	20.0189	11.0918	34.6896	24.1713	19.7043	22.4761	47.0437	32.7837	4.465	72.6235	82.3588	17.8982	27.888	6.722	44.4121	23.1536	41.4728	14.9136	44.0501	29.0068	60.8385	42.8754	42.7999	97.5026	35.4099	15.9274	27.9148	22.9246	35.5245	40.3931	4.8012	50.3923	39.6258	29.5774	27.1557	34.5433	20.6202	9.1615	8.816	4.2507	30.7645	3.4776	66.5089
ABHD12	na	41.9863	34.5654	29.7374	30.0252	53.0466	58.3704	44.4992	96.4836	77.2866	45.0369	33.5114	27.594	29.1688	21.049	114.301	32.3257	44.2067	28.1655	10.5672	37.6187	49.9211	43.8951	26.9071	31.6598	20.6242	34.148	54.9261	35.5956	57.7332	32.2931	67.4293	29.5919	44.9332	30.0094	80.4453	14.5497	29.56	47.6563	41.7214	21.5045	39.7738	36.6352	38.777	39.49	9.3569	40.3366	12.0952	25.8316
ABHD12B	na	0	0.123	0.0483	0.0037	0.0108	0.0025	0.0359	0.0049	0.0094	0.0751	0.0794	0.3036	0.0802	0.0799	0	2.7421	0.0186	0.4367	0.1542	0.0009	0.0268	0.0341	0.0447	0.0323	0.0486	1.2019	0.0372	0	0.0179	5.05	2.3747	2.9289	0.045	0.0972	0.0072	0.1755	0.017	0.1524	0	0.0187	0.0525	0.0176	0.0096	0.0236	0.1869	0.0079	0.1592	0.0736
ABHD13	na	4.5112	3.6003	6.4381	9.6983	5.5962	3.0005	4.2439	5.4299	3.7513	4.7482	4.4188	6.4442	3.4788	3.5046	7.7864	4.8802	4.3161	8.0353	4.3044	5.1083	2.6129	3.2216	3.6072	3.9545	4.6568	4.1396	2.1887	3.4761	5.9084	5.0126	5.5197	7.3743	4.5254	4.4476	2.6818	2.9083	3.2949	3.0944	4.9901	3.4856	6.4501	7.2807	4.9731	4.4676	4.2003	6.9438	5.097	7.084
ABHD14A	na	14.2	5.7999	7.4145	9.584	7.3759	7.7573	10.7211	10.5133	31.3576	7.9027	11.1079	4.3552	12.1687	9.9731	10.2082	24.9044	2.7971	11.7617	6.939	6.1834	5.0017	15.7533	5.206	7.5841	15.3021	7.7656	7.7061	13.2251	6.3087	8.5184	3.9565	4.085	7.46	5.1068	11.4954	13.3706	31.5741	8.2619	11.6924	3.0864	5.3494	5.6856	4.4725	10.6498	9.4581	4.8931	10.2286	6.7212
ABHD14B	na	32.1489	18.6278	20.6133	44.578	46.9767	34.5016	15.427	27.4079	22.6234	27.4468	21.3214	16.8341	35.5265	22.942	19.989	25.8225	17.5334	24.5924	17.9567	22.7158	12.6374	41.1128	18.2181	59.606	53.4818	18.6713	23.938	55.3925	46.105	50.1164	33.7172	12.5	31.9562	19.7159	51.8122	25.2338	95.3762	33.8398	22.9735	26.1634	30.4962	7.3795	15.7617	18.7949	17.8088	22.4038	21.7295	38.323
ABHD15	na	7.2308	5.649	9.7702	4.7583	11.8391	4.7714	7.406	8.7131	6.3144	7.9938	7.7181	7.6358	6.564	4.9422	5.9945	10.6118	5.1599	10.2119	2.6158	5.9614	5.6519	6.366	3.5608	8.5332	4.3886	5.7654	6.9056	11.0337	9.9178	12.1849	2.0088	9.6886	4.2893	11.626	6.2787	2.0344	9.4756	10.5917	11.1881	4.7761	7.4267	3.9629	8.1509	10.8575	2.2451	4.797	2.4653	11.5329
ABHD16A	na	18.0798	14.7244	16.2825	22.1931	34.5504	24.3667	14.287	20.2357	20.2347	27.6369	26.8692	13.8771	11.3736	9.7491	22.1758	14.2703	21.4593	17.5731	9.3463	17.322	22.6998	18.0926	10.3864	19.2863	21.487	13.2585	21.263	21.4853	70.0066	30.4119	18.442	25.2107	28.0109	22.1453	24.465	11.2741	18.3866	19.2935	20.1928	17.5094	17.5796	29.2383	25.7278	12.8218	8.9749	19.1307	8.4973	36.0747
ABHD16B	na	2.1733	1.3713	3.1595	2.1185	6.0378	2.6318	4.1593	3.7335	4.3923	7.2131	3.3143	2.6352	5.4056	1.9779	9.1823	2.581	3.3011	1.8985	1.1287	2.6429	10.961	4.9621	2.9796	2.9375	2.7525	3.692	4.7091	1.9192	10.2254	2.8884	2.7428	3.3031	4.323	4.7449	6.5216	2.0143	11.916	11.4232	2.9881	4.2103	6.3328	4.3496	2.5671	2.7293	0.5288	4.9404	1.1096	4.3957
ABHD2	na	26.2621	69.8621	100.417	30.1589	23.7645	16.416	26.6015	33.7923	35.2219	51.0608	46.6802	55.3793	86.5589	29.6569	10.8174	18.0992	36.2041	19.0874	13.4217	35.1779	33.6726	62.6178	17.1933	60.738	10.9242	73.6735	47.8502	18.6512	150.611	141.536	149.254	65.5941	59.5935	23.8417	15.4681	8.7101	61.0445	13.9596	48.3232	60.5472	54.8872	21.9711	30.6621	50.8835	10.8139	133.072	6.0349	51.9534
ABHD3	na	6.6159	4.9496	11.8945	7.4326	8.9751	5.9324	4.1332	9.3005	4.7004	23.7765	7.1361	11.6042	8.9693	7.084	19.2637	13.5418	15.5275	13.8882	2.2099	15.861	5.8019	8.5194	5.9459	6.9802	9.588	9.2478	14.2254	30.8275	11.846	9.8695	6.8539	17.4532	6.1697	6.8543	4.4642	0.9999	9.9423	10.5915	10.7072	28.4088	8.3942	5.2899	11.2456	17.5825	1.2635	5.4815	1.9074	4.6585
ABHD4	na	17.9971	23.8791	25.4181	13.9513	13.7965	12.5075	26.5389	20.3767	44.6823	23.6522	14.8428	18.8346	27.8577	17.1259	15.4554	16.6837	17.883	4.6826	14.7566	24.4304	36.0013	23.5623	30.7364	10.7288	17.2114	12.1054	36.9725	14.6608	20.4814	18.9644	11.5552	16.4027	10.67	12.2776	48.0594	22.4854	16.1418	11.0071	25.5785	17.4447	19.778	32.1614	7.4295	23.2394	12.9081	12.2425	11.744	11.6621
ABHD5	na	3.8538	5.877	5.48	3.0017	3.1568	5.0194	3.8485	3.2471	3.7394	3.8897	3.4574	4.514	5.9712	3.2425	2.6044	4.467	4.6307	6.568	6.0522	4.7996	2.5659	5.0446	9.9295	4.4952	5.2478	3.3021	2.2357	3.7773	3.0435	4.6332	4.9916	3.2612	4.9076	3.9041	3.8709	3.3133	5.3884	3.2148	4.4072	5.5828	4.1943	5.2793	4.2968	3.5097	3.8953	2.2261	4.5248	2.9525
ABHD6	na	3.8331	4.7956	11.6106	4.0998	4.6008	7.2487	3.67	6.6707	4.9935	3.9637	4.0101	3.6025	6.0536	5.8516	1.5716	7.1344	6.2886	3.8773	3.3905	5.2432	4.3237	4.8384	6.0411	7.3818	6.6007	4.3274	1.1389	6.6343	5.3904	7.1704	12.3164	3.2683	7.4914	5.0429	7.4168	4.1956	7.9217	3.1364	11.0121	8.5629	2.8369	4.4978	6.1703	9.7257	5.049	3.9939	4.986	3.4519
ABHD8	na	5.8764	6.4972	6.5958	1.6442	5.1791	3.7954	6.8165	14.7002	7.26	8.6973	6.5853	5.9664	5.9792	7.9211	9.6697	6.6574	1.6156	1.4031	9.8578	8.5392	3.022	4.7316	5.2678	2.6064	12.3954	15.0024	3.08	8.0738	3.6925	5.286	1.3012	7.7406	1.3505	7.8876	3.692	19.2792	11.3127	4.1044	6.7422	3.3541	2.8267	4.6268	2.9488	8.8188	14.3896	1.1966	13.1016	4.7808
ABI1	na	16.4255	17.1297	16.6711	29.3272	32.9745	15.3759	12.5987	20.5218	19.5578	19.0079	22.8449	22.0585	17.9675	14.0625	41.3864	22.5131	23.2148	23.2078	14.4148	28.1567	22.4973	24.3573	34.7481	18.6705	22.8695	28.4333	20.4594	17.4711	13.2674	22.533	22.5423	20.6224	21.9872	34.1064	21.7083	8.0361	20.8792	14.9954	19.391	27.5841	20.8941	26.085	20.2217	29.0762	14.9225	22.5895	14.6655	27.2574
ABI2	na	5.4044	8.0516	4.0241	4.0327	5.1225	5.5941	7.0018	8.9322	4.8989	5.6108	6.2475	10.2348	4.691	7.3058	10.7845	5.1855	6.2781	6.6071	13.5118	4.4035	6.3057	6.1816	3.1917	2.4016	3.5447	5.9626	7.136	4.3995	3.3507	7.8994	6.2508	10.6	5.3008	8.5791	2.5983	11.0985	6.1859	6.3554	5.2754	3.3489	3.741	15.7757	6.5623	7.7336	18.7105	6.1171	13.7744	5.5816
ABI3	na	12.6007	10.3257	3.9008	8.2818	8.5323	15.0151	14.4851	7.9711	5.7092	7.5966	18.9409	6.0729	4.6595	3.7063	1.8723	6.0221	19.2537	1.2175	5.4541	7.985	17.2702	7.1235	6.0452	11.2241	10.2197	5.6204	4.8261	5.1141	2.3841	3.8682	3.0006	4.4668	7.9261	4.244	11.5718	2.4161	5.6308	4.1784	11.7195	4.3543	4.9891	3.0853	15.8822	9.8049	1.6679	2.5508	2.6365	5.6091
ABI3BP	na	0.2594	5.01	1.2142	0.3613	2.444	1.5538	7.6121	2.499	2.3932	6.9413	7.3682	6.9206	2.8731	46.0192	0.4793	0.574	0.9205	0.218	30.68	0.6423	0.771	0.5287	2.8609	1.8498	1.7803	1.0344	0.5759	1.9496	0.1958	1.0412	0.4568	0.7439	0.8358	1.944	1.7682	37.9077	1.5973	0.716	0.9614	1.1452	0.6789	3.3434	1.1853	0.1024	77.7094	0.5271	70.3644	0.3914
ABL1	na	25.3017	21.9326	11.7231	17.731	29.5726	26.2201	34.9215	33.8112	12.5408	20.5638	22.4663	42.5504	22.9054	32.3382	14.2231	13.4066	17.6948	39.0967	63.3993	14.6142	18.7992	26.1331	17.5747	21.4261	13.7874	15.941	13.3653	12.8428	32.4502	19.7042	23.8157	55.7018	25.8896	23.5833	16.2388	98.4846	11.906	17.9266	15.179	12.8825	27.0571	30.15	20.6186	25.4039	61.4391	29.5399	50.7787	27.2151
ABL2	na	1.8151	3.8344	4.4363	2.4154	3.4985	2.4268	4.449	3.2795	1.8855	4.4303	2.9066	5.1357	2.6122	2.0239	3.5596	2.3444	2.073	4.187	2.857	1.7259	1.6181	1.9772	1.8835	2.2356	1.4148	1.9322	4.0411	2.6808	2.7056	2.7259	2.407	6.5902	2.8146	5.9653	2.7969	1.7912	1.9733	3.62	3.0262	2.6894	4.5686	6.1922	4.242	4.7785	3.1652	3.5588	2.068	5.6343
ABLIM1	na	34.6849	15.9752	29.538	20.6812	13.9947	10.7106	26.2996	31.8284	15.1943	14.8291	12.8879	27.919	9.8246	18.8604	20.8993	12.3733	24.7452	26.1658	10.3521	7.4995	16.5609	27.3935	76.2742	14.8541	7.3259	42.5626	18.7471	5.8862	34.0101	20.3683	20.0047	16.4421	24.2475	22.6671	8.664	9.4011	14.58	11.5869	16.5722	44.8476	29.0033	22.0696	10.5956	53.5149	11.035	37.5787	7.1993	12.9005
ABLIM2	na	0.2403	0.7255	0.3015	4.4305	1.2749	0.2076	0.7638	1.6244	3.3231	2.8436	0.5193	6.2904	0.2935	0.7747	0.7347	1.3747	1.8415	3.1907	1.2151	2.3048	0.3543	0.7412	3.2298	4.9441	0.7378	2.2428	2.0941	1.5021	6.4291	4.2518	1.0366	1.4199	0.1179	4.5608	2.212	0.6838	2.3551	0.7199	1.0416	2.5094	3.5759	2.3191	0.1459	4.6291	0.5562	0.2629	0.6142	3.9873
ABLIM3	na	0.4812	4.3932	15.8429	0.8107	2.081	1.1119	6.2398	2.0782	2.2105	3.1847	0.9564	9.3184	7.8288	3.0754	0.6375	0.4228	0.4046	3.3726	3.3371	1.5629	0.6144	1.7703	16.0553	3.1421	1.7356	7.5143	16.031	2.123	18.1823	1.4109	0.6903	0.7518	0.7139	3.1678	3.0718	5.8694	10.9463	2.272	0.7828	6.3566	1.1949	1.4439	2.3413	4.864	4.3872	0.4175	4.9747	4.8322
ABO	na	10.8424	2.9535	34.1643	13.4435	2.5782	23.809	0.2882	14.2782	6.683	2.0137	3.9547	22.6756	30.2277	5.3	14.483	14.9916	30.5797	6.1634	4.283	5.6578	7.8792	0.0444	16.6944	9.9776	10.1667	5.5076	2.1135	13.3144	27.2713	9.162	62.1101	28.0085	64.3083	3.5792	4.448	0.1415	4.8408	4.1928	0.3457	7.8046	47.8965	5.1753	0.2176	25.3204	0.9433	64.235	0.1634	15.6156
ABP1	na	11.1037	5.7014	0.4556	16.5486	29.9166	3.8178	3.2775	2.7998	18.2398	13.805	4.265	23.9549	7.4759	1.6145	20.5944	49.4126	9.1695	4.2204	8.6447	13.9917	42.0509	41.8656	4.4997	40.8647	2.6695	29.8146	0.9867	34.9184	51.7959	68.613	16.5776	10.1607	0.2988	54.5891	18.7507	0.03	26.3276	14.7476	19.3508	30.6649	43.7941	63.0216	0.2284	46.7019	0.0435	20.9453	0.0721	39.8161
ABR	na	11.8347	21.0666	11.5118	28.4746	22.1084	19.7138	18.9511	16.9355	14.949	19.5227	24.6254	21.668	16.2167	14.9035	16.7784	21.6648	17.8087	33.7799	16.9246	18.5733	24.186	19.7249	31.6325	30.2583	10.9877	39.5652	14.9023	13.4677	18.6629	31.0192	32.0879	64.8212	23.3929	19.5557	17.4752	20.8517	16.6023	17.1198	28.5639	15.0427	31.8783	19.6608	21.5717	24.9447	18.1598	23.3074	16.0734	25.7151
ABRA	na	0	0.083	0.0242	0.0127	0.0067	0.0261	0.2155	0.0318	0.145	0.0534	0.0275	0.1496	0.0617	0.0407	0.0116	0.0459	0.0911	0.0342	0.1146	0.0386	0.0213	0.012	0.0068	0.017	0.09	0.022	0.0364	0.0436	0.0243	0.0336	0.0571	0.0436	0.0048	0.0489	0.0696	0.0317	0.0206	0.1686	0.0256	0	0.0128	0.0066	0.0119	0.0756	0.0062	0.2076	0	0.0121
ABRACL	na	43.1285	42.856	14.8127	76.5915	51.5197	38.6063	24.9515	21.4461	110.272	41.1263	20.9141	19.6641	21.624	10.3852	125.195	24.6114	33.1264	78.0152	11.1994	125.296	32.9591	23.3616	21.7293	54.2894	74.4626	73.8152	18.656	24.3503	30.2353	61.6538	30.4568	55.217	31.3676	79.4043	36.9015	2.1569	21.6488	35.5258	14.9732	40.1714	28.5393	40.1871	32.3586	32.2216	2.9864	44.9918	3.4832	40.6804
ABT1	na	22.4662	15.9021	22.217	26.4676	17.0772	19.3832	13.6979	21.1217	19.9673	12.6547	10.7045	9.1087	10.0485	5.9025	14.0747	19.5438	17.1392	16.4927	6.3606	9.1059	17.8159	14.3483	12.8555	21.2502	16.3773	10.6745	11.1491	18.7033	9.8524	7.9326	14.8071	17.4044	11.6346	10.5546	13.3452	10.897	15.9024	14.7737	15.3923	14.8186	11.6705	34.4188	11.8678	9.6879	6.802	15.0675	7.7305	20.9721
ABTB1	na	3.8283	9.2507	10.7555	7.064	5.959	4.4789	10.1531	4.9187	14.3394	14.8741	8.5208	8.5865	14.7937	14.1969	13.5755	8.6946	4.2602	7.3509	10.8632	15.5424	13.4698	7.306	6.0271	16.6554	25.8975	22.7952	10.2671	17.3931	9.2504	11.4313	4.3497	4.2742	3.7643	13.2325	5.1987	17.4974	7.4048	7.8787	10.0017	11.4805	9.8027	4.8185	4.8009	12.5638	13.3315	2.2132	12.1218	20.6687
ABTB2	na	4.3876	4.6133	1.7016	2.4598	9.2467	4.0719	6.6023	5.4478	2.7982	6.7634	3.1702	5.5722	5.8048	2.0838	9.047	1.8556	1.9813	3.4108	5.2353	7.1457	4.2542	7.826	5.0778	5.128	1.5334	2.1959	6.0673	1.9791	8.3001	6.0886	10.5245	3.1445	6.3406	13.3234	4.9403	5.5551	4.5419	4.0812	4.2642	9.5204	6.0106	18.6688	6.0075	5.0181	3.0969	8.8368	2.8618	3.9315
AC2	na	0.0075	0.0025	0.0191	0	0.0179	0.0175	0.0064	0	0.0049	0.0318	0.0102	0.0047	0	0	0.1229	0.0253	0.0122	0.0811	0.0044	0.0316	0	0.0167	0.0232	0.013	0	0.047	0.1628	0.0045	0.0145	0.0204	0.0243	0.0294	0.0312	0.0413	0.0072	0	0.039	0.1716	0.0011	0.0231	0.0236	0.1155	0.002	0.0541	0.0062	0.0157	0	0.0424
ACAA1	na	27.0377	18.9528	21.7306	21.243	19.934	21.2051	16.7097	21.719	23.5747	18.6622	19.5171	12.8247	23.9272	20.0443	31.784	22.568	25.2064	17.5523	12.9378	25.5092	16.2333	32.6496	35.5882	30.6129	26.8586	13.7762	12.5519	74.1844	18.1226	32.1536	33.1234	7.5843	33.6566	30.7625	27.772	17.0083	24.7022	17.9956	17.4512	19.7217	23.9806	21.8402	16.5526	27.1633	11.8246	21.4418	12.0185	26.3396
ACAA2	na	28.1265	32.577	9.3844	105.077	96.408	32.165	27.7299	101.683	114.367	44.4514	49.2607	28.4112	21.7171	16.6926	18.8406	52.6804	7.4692	79.9906	24.8195	34.7869	6.2987	114.136	12.9314	73.7338	7.8656	29.7491	12.2252	14.4609	70.1794	39.9923	8.92	43.8399	5.1425	35.8618	43.0174	33.0475	16.5353	15.5449	31.0947	57.2026	72.1808	37.9025	44.3895	59.4101	28.8527	10.1198	30.034	58.4446
ACACA	na	7.5309	5.0981	6.2761	10.9977	24.9759	3.1672	4.5248	9.5286	4.8114	3.728	3.4375	8.9417	12.2429	3.7092	16.7962	5.5042	6.2096	8.3032	5.9423	3.5631	2.3903	7.5172	6.9143	4.0484	3.5943	6.8573	9.0018	4.6104	10.63	68.489	9.4093	9.651	6.1965	20.0905	8.9927	4.8094	6.5517	13.2903	9.3239	9.8633	8.8345	7.9727	7.9201	6.3477	5.9759	4.8531	3.7255	12.4142
ACACB	na	0.4825	2.9949	3.3921	2.9934	1.5926	1.7081	5.0283	1.3315	0.6903	2.9983	2.1912	3.5498	1.622	9.7747	1.9446	0.8651	2.7562	0.7714	9.9666	2.3318	1.1824	2.6803	1.3594	3.4477	0.7659	2.9031	0.9747	2.8705	2.3243	4.8413	1.5586	3.3286	1.1529	2.6348	2.5892	18.7379	1.2113	2.4654	1.6436	1.6125	5.925	1.1612	2.3704	4.7253	28.0438	0.1831	12.1141	0.7543
ACAD10	na	2.2518	3.4635	5.5052	5.8375	4.4217	4.3356	4.1977	3.6413	3.8855	3.2693	2.9968	5.3557	2.4529	4.4933	4.3202	2.479	6.6747	4.5446	2.9435	5.0038	4.6288	3.5368	3.4986	8.5286	1.7502	5.6025	4.196	3.2965	3.8337	9.1663	6.0858	4.0956	4.0181	7.1162	7.2476	4.0994	3.964	7.9666	4.9668	8.263	9.3624	2.2572	5.3492	9.2499	3.965	6.2895	3.5029	7.9132
ACAD8	na	3.5267	3.1886	2.4023	3.7039	3.3262	4.8298	3.6954	3.2938	1.4366	3.512	3.1703	2.8698	1.6643	2.741	3.4289	5.0861	7.9207	3.0334	2.2226	3.2789	4.1316	3.8452	3.109	4.1256	3.0695	4.139	3.3141	2.0233	2.0677	2.9562	3.6629	3.5008	5.3974	4.2846	1.8116	2.1695	1.9864	2.9954	4.035	2.7866	3.5	4.0508	5.0749	2.2399	3.0285	4.1369	2.795	3.1875
ACAD9	na	21.6504	9.803	9.6341	12.2836	10.7599	13.4194	16.4262	10.4143	11.494	8.4533	12.367	6.8945	9.2503	6.6179	12.1077	8.5001	21.3025	9.6533	9.4706	12.9773	13.2017	13.3087	14.4248	12.4139	8.2102	6.4388	12.8213	9.4951	12.1574	9.5405	14.502	12.0555	11.3957	15.84	8.2692	10.9522	7.3782	13.7828	15.171	13.071	11.6765	8.8754	11.3223	13.1586	8.794	15.7346	8.8806	20.5583
ACADL	na	0.018	0.0428	0.3107	0.0059	0.0124	0	0.1106	0.0476	0.0448	0.134	0.0127	0.1013	0.0412	1.9955	0.0375	0.0085	0.0314	0.0127	0.0427	0.0004	0.0197	0.0276	0.276	0.0063	0.8557	0.1485	0.0061	0.0093	0.013	0.0226	0.0565	0.0589	0	0.0411	0.0125	0.3046	0.7403	0.2277	0.0072	0.1252	0.0051	0.1042	0	0.0006	0.0575	0.0091	0.3325	0.0194
ACADM	na	1.1983	12.8132	23.7419	11.7644	4.6366	9.0902	7.6016	4.5902	11.3144	13.3125	6.5128	8.8357	11.6511	15.381	7.0481	14.9494	9.8614	5.8581	16.5631	14.9562	4.0515	10.9005	15.5324	22.2582	19.3744	4.99	9.7727	9.9468	2.1668	19.3525	4.6592	10.7903	3.1479	7.7128	10.496	14.0886	11.734	8.9395	14.3691	18.0673	10.1596	12.0924	11.1839	14.3495	17.0318	5.679	21.4961	18.0422
ACADS	na	24.2582	6.5704	17.6183	37.2636	18.962	20.5859	13.831	5.7937	19.1563	12.3084	26.5385	6.7979	14.0369	17.5189	9.2523	30.745	26.8512	12.0125	7.758	15.5659	14.6866	27.2204	7.0312	77.6475	9.1386	19.2621	16.4263	27.7413	21.6244	33.5048	18.3237	8.9375	14.4042	8.9052	18.1166	11.7335	12.8605	14.1793	42.5322	18.2154	22.2273	5.3628	12.1456	19.7619	10.6482	14.3691	10.5867	15.0155
ACADSB	na	2.7638	4.4969	9.04	7.1021	2.6243	3.828	3.5888	6.4371	1.7472	6.427	2.1197	4.4343	3.8254	9.8838	3.3897	5.2479	5.1628	4.6446	5.9242	2.1398	4.3768	3.5515	3.4979	3.6672	2.2656	4.359	2.853	3.9401	4.6145	5.2201	1.9143	6.3756	5.3867	6.4847	1.7793	5.9392	2.3294	2.4658	5.8972	8.4578	5.0055	1.7574	3.7887	4.8826	10.6264	4.7012	9.7521	3.8666
ACADVL	na	28.2573	45.2609	37.4183	87.7291	54.5486	74.9766	51.7232	31.9339	45.0808	46.1954	37.189	31.3135	53.35	39.7425	49.2665	88.9476	57.6543	43.8195	30.6896	77.005	57.6698	75.7299	71.92	100.276	32.7163	91.6901	33.8854	48.2392	34.5479	75.7146	81.6814	68.0887	51.2627	56.0461	85.3439	55.7805	27.8253	81.4827	72.3239	56.1263	69.0701	27.137	67.8667	49.7472	38.0513	59.932	33.1378	77.5023
ACAN	na	0.7019	1.4314	1.5031	1.3231	1.464	2.4835	1.9093	1.4658	2.7958	1.7954	2.9034	1.1893	1.1189	0.1134	0.329	0.2479	0.6658	0.3337	0.8421	1.2975	0.8148	2.3015	0.0345	2.9695	0.2497	0.6086	0.8854	0.5027	3.4062	1.3689	1.4164	2.3395	1.0236	3.3512	1.9019	0.0245	0.5838	1.6742	0.4593	3.514	6.6257	3.7714	4.2673	14.7396	0.0223	1.3178	0.0119	4.1298
ACAP1	na	3.7457	2.1413	1.0579	2.2745	3.7685	8.1311	6.2432	0.7484	1.6802	2.0231	8.3786	1.0195	1.4915	2.7361	0.9341	2.0697	7.5642	1.171	3.013	2.7516	9.1188	1.6042	4.0701	2.3618	3.5815	1.6474	1.5286	1.3477	0.7897	1.4147	1.2372	2.4576	3.5649	0.7536	3.444	0.9903	3.3699	1.0265	4.8358	1.5171	1.9702	0.9493	9.2237	5.6452	1.2813	1.4769	1.1021	1.9017
ACAP2	na	8.0902	8.2325	11.4646	10.2161	8.1023	5.8987	9.7178	5.771	3.6623	9.6928	13.3303	8.6461	7.9914	6.1996	8.1093	7.9931	14.6535	7.4823	7.3378	9.8946	6.8518	7.0334	10.1082	5.8153	5.6398	8.5774	8.1833	3.6504	6.6653	10.3378	9.0618	11.6455	11.4415	6.7268	6.3133	3.8202	9.4233	9.3318	13.316	6.9932	9.2976	13.1456	12.724	9.2699	8.4861	14.0922	6.3504	11.9995
ACAP3	na	5.3596	3.6962	1.5247	7.0372	7.0073	4.9146	4.5405	5.1888	5.3293	4.7044	3.2442	4.3359	4.9913	4.292	8.0928	3.121	3.5976	9.718	5.2716	9.4314	3.0606	8.0652	9.2286	6.558	3.8131	5.4668	6.9316	5.2052	6.5269	5.4068	5.879	5.1324	4.8262	7.4526	6.3264	7.1802	2.4705	12.0667	5.6372	8.5624	4.8382	5.3609	4.1283	4.7254	6.5247	4.1041	6.3229	2.9628
ACAT1	na	3.7163	11.6169	7.9939	10.957	6.8337	5.7959	9.2986	16.6981	8.896	12.0307	5.7503	10.8241	9.305	19.4678	7.3038	8.0266	23.0268	10.7007	11.6566	5.7115	6.5126	7.2168	6.4641	8.0858	9.0022	9.7138	10.1141	8.069	18.7189	5.5302	11.2572	5.3491	5.9279	14.3198	11.3078	20.5404	4.3643	2.6325	13.1153	8.7902	6.2447	4.6858	10.6382	7.2699	19.5847	15.011	22.7211	10.5434
ACAT2	na	22.4032	20.9529	17.2964	21.5797	23.2033	25.5338	12.4506	20.7267	16.7483	24.8177	6.6643	8.7058	24.256	9.5945	25.5078	37.4474	20.0365	30.3752	6.5649	19.3296	9.4779	30.0109	17.5232	16.9955	15.1866	15.3231	6.253	19.1192	31.0032	44.2333	22.4552	15.2882	22.2062	54.338	14.8908	7.8556	26.1559	15.3578	34.2019	17.5578	14.1241	8.3213	17.2048	16.7069	6.7444	19.8087	10.4374	21.4548
ACBD3	na	31.4568	22.5395	42.9703	22.0288	21.6734	17.1444	20.7903	16.3231	17.9571	31.525	37.1895	23.8492	21.5254	16.7006	28.4312	43.3364	34.4819	34.3358	14.1367	26.2696	22.4501	15.8378	27.2014	16.4584	20.5075	19.5519	23.4396	44.3363	24.8954	21.1861	32.0645	38.4953	42.4469	40.5671	41.5404	8.5679	31.6959	46.8097	31.8563	32.4593	38.8283	26.4168	36.5699	21.8988	13.1551	26.0586	13.4162	35.3805
ACBD4	na	5.7725	2.8199	3.1746	3.5817	2.5856	2.9514	3.4652	1.7158	2.5782	4.2388	2.7069	2.8497	3.8352	3.4905	6.6631	2.3054	2.8085	2.4502	4.4148	3.2149	4.4756	3.0501	1.8564	3.3478	3.4125	4.7745	6.9381	4.3534	5.1508	3.6248	3.5626	2.9564	2.6486	4.9375	6.1096	7.5488	6.066	2.6559	2.2372	3.4701	2.0951	1.5254	2.6457	5.9497	5.6701	3.2722	5.2758	3.0318
ACBD5	na	6.1526	7.6299	13.1629	12.371	17.9718	10.4417	5.0199	8.4176	10.672	8.8705	9.7313	15.2658	14.4581	6.9012	25.1705	16.6098	16.6333	12.0767	5.2007	10.2537	4.5566	14.5159	5.6873	10.6505	11.8276	10.9922	11.4588	10.0291	2.7007	14.9214	8.7327	28.4762	9.014	18.9756	12.4203	2.5863	21.3771	9.9663	16.1844	19.9145	12.2175	9.1911	11.4	18.3867	4.6816	7.2513	5.266	21.7482
ACBD6	na	20.5308	14.483	20.6788	15.3781	18.68	17.449	15.2026	18.3895	28.6106	17.0894	14.5498	17.3785	12.4412	7.9692	27.2398	20.3975	17.2982	25.102	11.6801	8.3125	18.7278	12.1023	7.8961	16.0471	10.0364	31.4209	12.4481	15.1541	16.8267	12.4118	20.7992	29.5704	18.3632	24.3907	20.2415	14.3898	23.6996	17.8395	20.545	9.5199	19.7256	13.2447	12.545	15.0753	14.1665	25.8927	14.6223	20.8426
ACBD7	na	3.0386	0.173	0.3354	0.4826	11.4081	0.1812	0.0538	2.1941	1.1595	0.4337	0.8708	2.5992	0.1217	0.1389	2.0919	3.0568	0.5874	1.2391	0.24	0.7138	0.0881	0.1991	0.4361	0.5249	1.092	0.5802	0.5867	0.414	0.5632	1.77	0.4935	2.428	0.2859	3.3324	3.2284	0.0285	1.5661	0.6015	0.578	0.4889	1.3781	1.8779	0.1888	0.3373	0.0318	0.286	0.0845	0.4186
ACCS	na	3.0127	0.8783	0.833	2.6321	1.4134	0.964	1.7738	0.9328	0.8596	1.7649	0.4698	0.9026	0.5469	1.7791	3.103	1.4654	4.403	0.5828	1.6837	1.0781	1.0988	1.8891	1.3767	0.9279	0.9294	1.6056	2.0784	0.6471	0.7482	1.2898	1.219	2.5931	1.6485	3.059	2.088	1.8049	2.1199	3.5989	0.7625	0.4206	0.8609	0.7888	2.7355	1.6683	2.9294	2.3647	2.0109	1.8006
ACCSL	na	0	0.0142	0.03	0	0	0	0.0242	0	0	0.0095	0	0.016	0	0.0131	0	0.0959	0.0058	0.0226	0	0.0127	0	0.0042	0	0	0	0	0	0	0.0004	0	0.0165	0.0142	0	0.0057	0	0.0094	0	0.0596	0	0	0	0	0	0.0108	0	0.0045	0	0.0045
ACD	na	11.309	5.5815	6.4623	6.4627	6.6048	9.1453	7.3329	8.4186	9.8446	6.728	7.9921	10.2704	5.5485	5.692	14.9881	8.682	13.3253	12.7157	5.473	7.7232	20.672	6.7541	4.4294	8.7544	11.5453	10.3675	12.3754	9.3847	16.4538	9.8855	10.713	2.579	11.0623	17.6756	9.6651	10.2371	13.6305	5.7991	10.0158	5.8902	4.3346	3.4503	6.2773	3.5007	6.4003	9.682	7.204	6.1766
ACE	na	4.1053	3.7188	14.7203	1.9167	9.7156	5.6468	6.9464	6.5501	19.9369	13.1383	6.0135	6.6488	12.8433	4.409	4.2174	1.0808	4.4192	5.8132	3.279	13.9414	1.7569	7.5558	4.6252	3.3878	7.2289	4.9585	4.5705	14.1742	2.8474	32.4115	2.3655	10.4506	3.5105	17.4608	8.8772	1.9856	8.2918	11.0792	25.012	10.3402	22.7374	7.6521	15.4331	10.6755	2.915	0.8345	1.6166	10.8276
ACE2	na	30.0176	0.0512	0.4539	0.7987	8.745	9.5388	0.7614	0.0184	0.2096	0.7711	6.3566	0.0477	0.037	0.2818	1.3762	2.6648	0.9618	3.589	1.4828	0.4578	0.3268	10.1139	2.8945	1.6201	0.6845	0.6785	0.0943	0.0517	0.0162	11.6548	4.3783	1.062	32.6575	20.1832	4.7259	0.0733	0.5093	0.6774	0.8724	25.762	4.4886	4.9384	2.5392	0.2155	0.0661	15.3885	0.2711	3.8648
ACER1	na	0.0995	0.0488	0.0222	0.0482	0.0169	0.0106	0.0277	0	0	0.0142	0.0695	0.0153	0	0	0	0.0742	0.0655	0.0825	0.0719	0.0448	0	0.0151	11.7091	0.0172	0	0	0	0.0483	0.0533	0	0.0918	0	0	0	0.0272	0.0321	0.018	0.1736	0.0118	0.0143	0	0.0125	0.0124	0	0	0	0	0
ACER2	na	0.2995	4.021	8.5248	0.896	1.4585	3.93	2.7109	3.0602	0.7693	8.243	1.68	1.3266	6.8278	11.4968	1.7233	0.7478	2.64	0.5872	0.9157	1.5973	2.9347	10.1918	1.2295	0.8782	1.227	1.8248	1.1417	2.8492	2.6739	2.8768	3.8166	1.6667	4.0295	2.0254	0.6886	0.6646	2.8905	8.4288	3.3931	11.5509	25.6957	3.7055	1.4962	2.8393	0.7622	8.0883	0.495	3.6821
ACER3	na	8.0552	5.7881	6.6877	8.6813	3.8676	10.1578	12.8468	4.7946	6.291	7.2661	9.7206	8.1618	9.9434	3.9287	6.9482	5.6481	11.3733	13.1767	3.4945	5.7861	9.9038	3.777	6.4474	5.0884	5.033	8.9872	3.9992	5.1968	11.9026	6.751	12.7476	3.9936	10.339	11.8428	4.2153	2.0984	5.7916	7.3372	7.631	7.0391	3.9503	7.3231	9.6034	4.1855	2.7302	11.4905	3.7928	5.8591
ACHE	na	0.4292	2.6773	2.6821	0.7585	1.8652	0.895	0.6512	0.4687	6.5498	2.0794	0.6537	3.7594	2.2505	1.3838	4.2541	0.2933	0.0718	0.7224	1.5935	49.9846	0.4337	26.0946	8.7667	0.5738	7.3754	19.9936	8.5324	2.7023	1.3161	4.1726	0.1517	1.0893	0.122	16.8272	3.4623	2.065	2.0864	2.4893	1.0698	16.7965	2.52	15.6419	0.3942	0.4624	1.4708	0.0885	3.3719	7.0875
ACIN1	na	19.4305	9.2799	18.0585	21.5923	21.4582	31.274	20.0572	17.4737	22.0517	16.5016	22.5055	14.6103	16.037	14.7995	22.2134	17.3553	25.0028	27.4757	14.8584	16.4723	17.6504	20.9319	15.2589	17.9168	11.7457	27.294	20.3202	14.1475	22.4573	21.0967	25.6106	26.1603	25.5324	18.9946	15.2655	12.8832	13.6138	17.7304	21.1547	14.3718	21.0998	27.5635	26.3783	22.0498	20.0428	23.2712	15.8589	25.6145
ACLY	na	52.3075	30.1132	44.3193	47.9948	169.932	23.322	32.1378	138.526	18.6377	39.194	26.5542	45.997	45.5734	20.0179	38.4053	35.8238	32.5818	87.786	16.9955	29.7531	18.3306	43.7323	23.9473	31.5382	36.4092	38.4217	66.6513	47.6413	32.043	26.287	57.797	85.3754	39.2071	68.4598	61.6296	14.8431	37.7702	25.8161	39.0877	53.7444	33.5835	35.752	46.734	35.7245	15.1563	38.2869	15.3423	45.6939
ACMSD	na	1.86	0.1599	0.6238	0.046	0.1434	0.1326	0.1827	0.1323	0.1163	0.1089	0.107	0.0572	0.1872	0.0569	0.1825	0.0686	0.2886	0.1854	0.1289	0.817	0.4406	8.5657	0.0537	0.0956	0.0334	0.4058	0.0381	0.0801	0.1277	0.5513	0.2595	0.1071	0.0983	0.0822	0.2991	0.1732	0.2212	0.8769	0.073	7.7469	0.0759	0.0847	0.0676	0.1194	0.0794	0.3969	0.2598	0.5404
ACN9	na	0.2406	5.6612	4.9188	0.4759	3.5994	12.9017	3.8767	11.7607	7.7362	5.4425	1.1229	6.4917	6.5074	4.0113	6.9151	18.2157	0.8165	9.0476	4.46	12.01	7.4851	7.237	3.2399	10.4226	11.1381	10.702	5.9166	4.5816	9.1002	10.4394	0.4733	7.9394	0.4474	6.745	10.5054	3.8139	12.9384	28.1799	14.1963	3.9612	7.9543	4.9806	3.724	5.45	4.8329	20.0104	6.2075	11.4175
ACO1	na	11.9264	17.3064	13.7512	24.6578	16.2113	23.9912	16.5586	14.5949	27.7134	12.5783	8.4745	8.4284	13.6239	19.0467	7.3049	24.2205	21.149	16.188	17.2577	9.1307	13.919	24.5986	7.1585	20.0968	11.8109	7.1896	11.1768	37.3768	32.7247	30.7099	14.029	19.1543	10.2337	15.5141	19.3713	19.6416	19.9649	13.3171	21.2692	23.6532	43.8851	17.4288	10.533	22.5612	19.1006	16.6842	17.2609	15.0437
ACO2	na	134.847	60.3707	55.9918	101.5	54.2815	69.3543	59.3508	53.279	54.7836	56.7775	52.0447	65.1793	51.0748	82.4429	55.359	64.5815	72.4636	55.8978	56.2227	64.1929	52.2742	91.4813	60.4376	121.321	44.0875	40.369	38.819	62.2134	49.1128	97.6886	65.7927	69.7665	69.4798	57.7025	84.707	97.3789	65.7917	36.2576	104.943	63.2131	80.3531	39.9064	70.572	65.452	83.5711	57.1315	80.7895	42.1971
ACOT11	na	1.8894	2.668	4.8709	8.6621	5.6261	3.2889	2.8909	6.1154	4.2586	4.5493	1.9931	1.8097	1.7927	4.2283	4.7303	2.7449	2.5394	6.1993	1.451	2.7929	4.7017	6.9391	6.3728	14.3293	0.789	3.1465	6.1542	2.4332	4.5849	13.3449	3.7266	4.7345	6.9846	4.013	5.2754	2.1798	5.9191	6.6208	15.1573	11.6343	9.7753	7.6345	1.6803	9.9765	3.4041	13.4338	1.8275	18.202
ACOT12	na	0	0	0.0074	0	0	0.0088	0	0	0	0	0	0.0025	0	0.0263	0	0.0401	0.0209	0.0116	0.0345	0.0248	0	0	0	0.023	0	0	0	0	0	0.0101	0.0106	0	0	0.0227	0	0	0	0.0696	0	0.0419	0	0	0	0.0357	0.0147	0.0057	0	0.0082
ACOT13	na	6.9031	5.9781	10.5411	7.5659	9.7589	12.3976	5.0609	11.8348	10.8978	9.8312	6.1565	4.3816	6.8319	5.9209	9.3132	13.7016	6.6624	11.1117	6.8115	8.2346	11.3657	8.4804	3.6422	5.1506	21.3472	7.1105	7.2238	4.4037	6.2528	3.3669	4.8386	16.8651	7.8112	8.1971	12.7182	5.5113	17.9351	12.3057	5.7764	4.5934	3.7593	7.1574	7.4117	7.6331	5.6459	12.0443	7.689	15.0578
ACOT2	na	5.6152	4.7009	5.7024	2.0921	6.4515	7.7936	6.395	3.9733	7.1335	10.4967	3.9701	6.2063	5.6277	3.7758	3.4249	3.1548	1.1667	3.3894	10.7424	3.2032	7.8638	8.0579	3.418	11.2021	4.7461	3.7979	9.7812	4.7824	7.3673	5.907	5.3182	5.0006	3.6163	4.5956	5.663	22.6273	12.9283	4.3374	4.4299	3.2253	6.2725	5.2951	6.0191	5.5317	10.1053	6.342	8.6524	6.2654
ACOT4	na	0.9003	2.4623	4.5989	1.2107	3.9146	1.1428	0.5943	3.0054	4.0447	4.6474	1.3543	2.1162	3.3653	0.5258	1.4165	0.8579	7.8009	0.8212	0.8368	1.1755	0.6359	2.1428	1.8587	1.3336	3.7713	3.1766	3.9453	1.0367	3.2507	3.8874	0.1865	2.7469	9.7112	1.8139	4.7448	0.3094	6.007	2.8348	0.6038	2.6627	1.6235	1.0518	2.1405	2.8984	0.4031	6.4963	0.5918	4.342
ACOT6	na	0	0.1336	0.1148	0.0056	0.0275	0.081	0.1084	0.0436	0.3132	0.1671	0	0.0547	0.1204	0.0992	0.1738	0.0036	0.1968	0.2621	0.1527	0.0471	0.0292	0	0.0423	0.0093	0.2775	0.0201	0.7861	0.0073	0.0718	0.0432	0.0237	0	0.0142	0.101	0.2656	0.1043	0.2132	0.251	0.0344	0.031	0.0312	0.0613	0.1011	0.1613	0.3565	0.0269	0.1896	0.0586
ACOT7	na	27.7612	19.2539	4.6426	66.0358	43.0305	54.1589	23.5138	25.4889	29.8702	13.4287	46.7274	14.8589	17.4681	7.8872	21.4945	34.5499	40.6746	27.9153	12.8904	30.0172	25.1691	23.8201	13.8914	50.0057	16.9469	25.8565	32.9541	15.6221	65.5498	42.0579	34.2791	8.0084	34.2539	37.7066	22.249	23.8257	10.2317	21.2541	59.2206	50.315	14.9332	15.1089	39.5325	14.9481	13.2463	29.468	15.7116	25.4616
ACOT8	na	7.5378	9.4779	7.1588	10.4405	9.0567	8.5946	6.1334	13.8298	13.5386	14.4453	6.791	8.7736	8.4521	7.1167	15.1525	5.4784	10.8715	5.3849	6.5586	19.8162	11.0748	9.7347	5.5485	9.6503	7.2628	10.261	10.394	11.2348	14.6311	11.7703	6.2998	6.5034	7.7391	13.1262	10.4102	7.495	9.2989	10.5078	14.2275	18.7876	7.426	5.4557	4.4504	7.5471	6.5966	7.4164	6.2719	12.1761
ACOT9	na	6.6434	14.9161	15.2114	4.907	14.3189	10.5877	14.8829	12.3626	9.8431	13.9227	13.505	15.0223	10.1269	8.1237	18.9453	17.7421	16.2485	13.3208	23.0623	9.883	12.4588	10.8651	4.7307	5.2153	16.1955	16.5991	13.3542	31.5843	15.9835	6.4754	22.946	10.0113	19.9081	27.6829	18.0804	15.268	13.5923	12.6438	14.6008	13.5653	6.0744	10.6344	12.3179	19.444	13.0198	27.2321	17.5678	18.2293
ACOX1	na	13.5942	16.679	37.8283	8.9922	7.2727	7.4635	12.7041	8.6871	8.4495	16.1673	10.9166	8.5588	20.075	11.9632	12.5355	11.3982	9.7609	7.8593	8.5754	15.7357	10.2575	23.8056	12.3012	9.3757	4.3863	9.0633	7.0451	12.9328	7.446	17.4649	17.8677	12.8634	10.3947	8.9795	5.1949	6.7941	10.5322	19.3353	27.2203	18.7504	16.0442	11.0252	12.267	17.5772	9.9866	7.5007	7.9619	11.5889
ACOX2	na	0.2191	3.6467	0.3538	16.3814	1.7984	0.4274	2.5976	1.4572	1.2636	2.6887	0.8837	2.3339	1.6414	5.2547	1.6776	3.1894	0.4795	5.0885	6.724	2.5231	0.6812	2.1252	1.2967	9.4326	0.7397	0.9724	0.7299	4.768	1.3048	7.5201	0.7532	0.3755	2.2546	3.2157	3.1493	11.3143	1.4356	1.5244	5.1371	1.5187	1.0786	1.3467	2.581	2.2697	9.2944	0.2474	10.1906	1.891
ACOX3	na	7.8095	5.1725	3.5704	5.5953	6.5668	8.6056	5.025	4.5145	4.2114	6.4965	7.662	6.6056	5.4904	6.5612	4.6056	6.2098	6.6751	5.7997	6.618	4.8485	4.9367	6.8972	13.5011	9.7123	3.4562	3.8734	5.2879	4.225	5.1557	7.7634	5.1327	3.943	8.1433	5.3555	10.9713	9.972	5.7839	6.6593	12.5175	17.1326	5.7925	2.3524	7.0478	12.5194	8.6425	8.1753	5.4619	7.1286
ACOXL	na	0.0274	0.1201	0.0412	0.1783	0.174	0	0.1227	0.0956	0.0745	0.3332	0.0949	1.0294	0.0536	0.0748	0.0487	0.0334	0.0731	0.2477	0.053	0.0625	0.1085	0.1344	0.0987	0.0725	0.3299	0.1575	0.1399	0.0222	0.0561	0.2154	0.0848	0.2218	0.0418	0.1943	0.1091	0.0257	0.1247	0.1292	0.0551	0.0512	0.1119	0.756	0.2737	0.1632	0.0184	0.0041	0.0486	0.2225
ACP1	na	27.8309	29.4804	38.4579	53.7864	24.9355	34.4378	18.748	53.2135	43.2741	17.8414	22.0334	22.2481	27.3614	17.8719	37.0771	37.3876	25.1789	39.7487	13.5884	34.504	38.1765	30.0888	14.3524	32.3063	39.1927	30.5939	29.762	24.7773	39.0186	33.5681	32.7424	23.933	28.3294	22.4641	23.1068	16.4685	30.4745	26.3785	30.6526	16.81	24.5073	34.9247	20.7896	35.7167	15.465	42.9609	18.4091	34.382
ACP2	na	34.2206	19.4009	18.9153	21.6798	23.8667	22.5089	20.4324	28.487	21.7045	35.147	35.9615	20.9856	20.7895	14.9729	17.3578	27.7828	24.7238	9.8951	9.1961	22.9859	20.843	29.88	17.811	29.2839	23.0976	12.9551	30.0714	15.969	14.7709	14.7657	12.0323	46.5948	17.8854	23.3759	21.8021	10.8984	26.4523	24.211	28.5999	20.267	13.5103	40.8446	36.3849	16.3256	9.4813	11.2112	9.5786	16.8335
ACP5	na	65.7538	27.5666	13.6778	38.4463	49.2022	53.0691	20.8642	23.939	13.1634	60.3403	75.7213	18.8206	13.2323	14.1477	18.4196	53.4369	100.945	4.9503	4.2567	25.7814	46.6306	27.9765	19.4904	29.8914	44.8632	17.0362	25.1172	17.7314	9.5302	23.5891	9.3273	19.3964	31.922	26.7772	28.8264	2.1027	12.9339	22.677	44.9555	32.4837	17.5709	10.9646	98.5524	43.5424	3.1163	4.9235	4.5684	18.3299
ACP6	na	4.898	2.1648	4.829	3.8333	3.7341	3.8365	2.0021	4.8653	6.3783	10.2598	3.4531	4.7799	3.1486	2.7983	6.815	7.0102	4.4512	5.7157	2.5783	2.1342	9.5933	4.7066	1.9443	2.8938	2.9461	21.8952	6.0329	4.1267	6.9221	4.9665	10.4508	6.8361	5.9557	13.3994	5.6658	2.5764	17.1302	5.5636	5.1714	3.8732	1.6089	3.1826	3.5781	4.8683	3.4826	9.2975	3.0592	6.8729
ACPL2	na	0.3924	4.8511	4.7987	10.0479	5.9899	0.8072	3.3858	4.2462	3.7033	5.6896	0.9736	6.0175	4.6377	3.0749	7.2108	8.9282	4.2674	10.7967	3.8098	2.7969	1.5161	4.4349	1.4221	4.8499	4.9322	5.9608	3.0454	3.916	6.6513	4.6772	7.0771	5.0033	0.8237	4.1629	2.0156	3.4237	3.143	4.7422	9.6142	1.0211	3.1918	7.1597	0.5979	4.164	2.3276	0.4927	3.131	7.4747
ACPP	na	13.2348	1.094	2.2066	1.8458	0.4672	0.7875	5.2926	2.2368	0.8461	1.5315	6.3346	0.3428	0.8116	0.7215	0.6293	1.2581	6.5335	2.062	0.1124	2.0325	3.5414	6.6025	27.4967	1.0503	0.1621	0.2644	0.7929	1.5579	1.4357	1.3172	1.7978	1.6481	3.4772	1.0581	1.9052	0.0189	1.0577	2.1694	8.5024	2.5511	5.0582	3.6151	12.3637	5.6721	0.0423	3.4005	0.053	3.5763
ACPT	na	0.0557	0.0362	0.0524	0.0672	0.0726	0.1003	0.0962	0.03	0.0346	0.0429	0.3319	0.0441	0	0.0127	0.0587	0.1587	0.0704	0.3758	0.0809	0.0894	0.2115	0.0188	0.0411	0.0326	0	0.082	0.0266	0.0323	0.1304	0.0806	0.1952	0.0344	0.0824	0.1007	0.1258	0.0642	0.0121	0.0583	0.0409	0.0446	0.0272	0.0595	0.1821	0.1301	0.1191	0.1192	0.0654	0.0752
ACR	na	0	0.085	0.0137	0.02	0.0272	0.0149	0.2129	0.1998	0.0571	0.0735	0	0.1034	0.047	0.1259	0.0887	0.0216	0.0239	0.0108	0.0991	0.1941	0.0167	0.032	0.1545	0.0531	0	0.0787	0.0416	0.098	0.0421	0.0414	0.0108	0.0386	0	0.0923	0.0875	0.0385	0.05	0.0183	0.0769	0.0445	0.0562	0.098	0.0701	0.1462	0.2091	0	0.1065	0.0238
ACRBP	na	1.2499	0.9971	0.3452	0.7085	4.3344	0.3462	0.8311	3.0288	4.169	3.5678	0.8305	1.8358	4.4628	0.8371	1.5686	2.6849	1.4042	0.4586	0.304	1.0351	1.5763	6.0587	0.6503	10.0345	0.9281	1.5719	4.6287	1.7697	0.7722	12.4596	0.1281	1.663	0.3985	2.0923	1.6904	0.4057	3.3024	0.7104	4.7171	0.9692	2.844	0.4004	1.0932	3.7919	0.2861	0.4114	0.4042	6.3003
ACRC	na	0.0338	0.1007	0.155	0.2772	0.2021	0.1889	0.2112	0.3059	0.1167	0.1471	0.0876	0.3469	0.0767	0.1451	0.5122	0.1907	0.2532	0.2692	0.2099	0.6886	0.1277	0.1104	0.0727	0.0434	0.0603	0.1744	0.1184	0.0349	0.1603	0.1742	0.0812	0.3104	0.1361	0.3248	0.307	0.1587	0.1048	0.3073	0.1071	0.0581	0.0644	0.1486	0.3973	0.2905	0.3363	0.5679	0.2883	0.2554
ACRV1	na	0.1553	0.1342	0.0449	0.1028	0.0878	0.1729	0.0562	0.106	0.5664	0.108	0.1635	0.0127	0.0194	0.0636	0.164	0.215	0.3099	0.3906	0.0184	0.3296	0.3175	0.054	0.0509	0.0421	0.0527	0.149	0.0516	0.0439	0.1607	0.0929	0.264	0.7846	0.1828	0.3644	0.0366	0.0565	0.0482	0.1645	0.0962	0.0806	0.0258	0.46	0.2629	0.0373	0.065	0.1604	0.0688	0.1012
ACSBG1	na	0.0363	0.3624	0.0098	0.3665	0.1168	0.0423	0.2284	0.113	0.0906	0.1898	0.0199	0.2352	0.2528	0.4688	0.1642	0.1715	0.1077	0.2244	0.532	0.0214	0.0486	0.1165	0.1448	0.1187	0.0893	0.0546	0.1417	0.151	0.2174	0.4359	0.0765	0.19	0.0482	0.2713	0.0473	1.3479	0.0608	0.3081	0.1118	0.0262	0.0658	0.0403	0.0854	0.1126	1.8336	0.2008	1.6397	0.2908
ACSBG2	na	0	0.0523	0.0565	0.0741	0.01	0.0514	0.0481	0.0079	0.0321	0.0239	0	0.0409	0.0149	0.0088	0.1563	0.0219	0.124	0.1553	0.058	0.106	0.0638	0.0228	0.0172	0.0091	0.0176	0.0623	0.0273	0.0222	0.0835	0.0227	0.1034	0.1109	0.0419	0.04	0.0312	0.0596	0.1089	0.2329	0.0667	0.0024	0.0195	0.0489	0.0956	0.0606	0.166	0.079	0.084	0.0439
ACSF2	na	16.0939	4.924	9.1849	10.0424	10.2133	16.6189	13.0166	3.4164	2.9143	14.6284	7.4598	1.9552	5.0848	9.2309	15.0667	4.2281	9.0448	12.5821	1.634	10.3214	14.1484	4.2354	6.0187	6.0825	6.1076	5.8049	16.7521	4.0056	3.5186	17.747	7.7096	4.7803	4.1792	10.6467	11.3455	3.3836	10.1744	19.4798	7.4292	11.6895	3.6791	13.472	5.6172	8.8671	2.1425	7.286	1.7493	12.3172
ACSF3	na	3.8721	4.2149	3.6785	16.1283	5.7812	9.6094	4.5317	4.8935	6.4564	5.5843	5.7455	5.8226	4.3992	5.1544	5.7285	11.2413	6.878	9.6997	3.6156	4.6355	7.0354	6.9634	5.0149	19.707	6.8299	7.4521	5.5493	11.2036	9.2537	10.7272	6.7669	3.9483	7.4547	6.951	17.6803	4.1661	8.165	4.5434	11.8674	8.0747	6.2939	3.1917	6.8129	4.3383	3.5053	6.8714	3.2189	9.5835
ACSL1	na	3.8262	11.302	20.1852	7.0542	7.0894	2.7334	8.1596	11.5015	8.2539	24.4747	6.2076	15.287	8.5577	16.2816	4.733	29.1928	16.8007	7.4996	13.9231	8.3901	7.9863	16.5512	19.8782	8.8455	6.9771	6.0264	4.7901	6.2176	14.7472	7.9409	15.8525	5.3925	7.0825	14.1285	10.389	10.6	30.8766	5.0804	25.9304	10.4278	8.069	8.6183	8.5602	21.6346	14.6341	11.0483	13.9428	5.9891
ACSL3	na	17.6022	25.8348	61.304	19.3376	16.6505	13.2902	21.2965	22.1134	28.4119	19.4574	23.3699	22.0477	20.1064	30.691	31.8021	28.7731	23.3061	30.3972	12.0641	23.6523	26.5302	28.0127	28.7043	12.3998	33.2635	16.788	17.7626	26.5549	14.0876	19.5011	23.7529	28.4033	38.4876	27.8037	22.775	8.1873	44.3728	33.0381	49.677	26.5361	28.5012	42.4062	18.1752	45.2691	13.2746	32.2914	13.354	15.6742
ACSL4	na	16.7689	17.844	16.2372	17.6363	11.6336	14.9855	13.5119	14.6564	9.1777	33.8704	13.7148	26.7836	13.0705	11.0534	19.1161	18.2242	15.0359	29.4545	20.5411	13.7102	7.0181	9.4265	12.3979	15.8872	15.0175	9.4378	12.2437	10.5253	29.4357	30.6269	16.2334	11.6211	13.0794	19.3644	11.1176	9.365	14.2751	12.418	34.1644	23.3494	10.1266	20.9968	27.4241	32.375	14.9075	19.3443	16.7868	22.9822
ACSL5	na	31.0138	32.8091	40.4641	112.096	74.4944	20.3318	23.6945	63.9824	20.3163	40.8616	52.951	44.2773	19.2837	11.4594	38.0432	39.9606	94.2064	104.043	8.5231	40.1076	220.091	11.3783	12.3597	128.864	30.2595	38.4223	33.149	12.4812	205.082	88.2039	129.817	67.3985	211.126	28.273	51.7166	2.1711	36.4649	4.0089	59.2039	158.39	58.0657	13.6686	39.6372	81.869	1.7107	107.691	1.9823	72.0044
ACSL6	na	0.0193	0.1046	0.042	4.269	0.4938	0.0393	0.1128	0.1051	0.0356	0.0676	0.0879	0.0773	0.0384	0.1848	0.0165	0.0375	0.1923	0.5904	0.1193	0.0967	0.1054	0.0248	0.1243	0.2292	0.1	0.1446	0.0067	0.0199	0.573	1.7091	0.0405	0.0655	0.0155	0.0525	0.1554	0.162	0.1088	0.0259	0.1039	0.3696	0.109	0.0635	0.105	0.077	0.134	0.0945	0.2956	0.1292
ACSM1	na	1.3367	0.1174	0.3731	0.2531	0.2087	0.4294	0.3083	0.0787	0.0945	0.1249	0.3617	0.0368	0.1189	0.595	0.4354	0.3203	0.3876	0.2221	0.0447	0.0535	0.335	0.2361	0.3027	0.5207	0.0731	0.206	0.2888	0.0165	0.0428	0.5324	0.1124	0.216	0.4036	0.048	2.9629	0.7317	0.687	0.4386	0.3125	0.5169	0.2506	0.0149	0.3113	0.6027	0.1147	0.1475	0.1533	0.071
ACSM2A	na	0	0.0024	0.0147	0	0	0	0	0	0.005	0	0	0.003	0	0.0265	0	0.0095	0.0339	0.0266	0.0005	0	0	0.0017	0.0084	0	0	0.0045	0	0.0041	0.0051	0	0.0192	0	0	0.0166	0.0196	0.02	0	0.0442	0.0057	0	0	0.021	0	0	0	0	0.0203	0
ACSM2B	na	0	0.004	0.0301	0	0	0	0	0	0.0083	0	0	0.0038	0	0	0	0.0504	0.0406	0	0	0	0.0107	0	0.0035	0	0	0	0	0	0	0.0116	0.0409	0.0044	0	0.0032	0.0419	0.0391	0	0.0844	0.0096	0	0	0.1844	0	0	0.0022	0	0.0558	0
ACSM3	na	21.4313	3.3845	14.7387	7.3996	26.3023	12.8497	4.4546	2.437	7.7114	4.0958	7.8965	1.0567	9.6062	20.8935	9.4148	8.6865	10.5243	3.0558	2.6668	12.809	34.0957	12.0127	9.1623	5.3197	2.627	5.1992	26.3021	11.3034	19.7892	12.5573	3.7825	7.0382	10.944	5.9406	16.7369	1.2874	8.2454	27.9501	14.9992	4.4071	14.0909	2.4507	21.9013	13.6266	1.6016	10.7924	2.6254	5.4739
ACSM4	na	0	0.0214	0.0217	0.0205	0	0	0.0129	0	0	0.0445	0	0.1315	0.0074	0.0037	0	0.0101	0.09	0.1934	0.0115	0.0036	0	0.0145	0.0132	0.0165	0.0433	0.0204	0.1135	0.0035	0.0093	0.0106	0.0502	0.0019	0.0122	0.0106	0.017	0.0013	0	0.0874	0.0244	0	0.0306	0.0105	0.0268	0.0241	0.0193	0.0383	0	0.0358
ACSM5	na	0.133	0.3011	0.1325	0.0891	0.2592	0.3469	0.1297	0.0333	0.142	0.0663	0.3302	0.0495	0.081	0.3102	0.0648	0.1159	0.2296	0.0127	0.1384	0.0973	0.2433	0.0647	0.1823	0.135	0.0056	0.0798	0.0331	0.0262	0.0274	0.0836	0.0657	0.0316	0.1139	0.0844	0.1111	0.4925	0.0448	0.1184	0.2123	0.1161	0.1606	0.0573	0.4458	0.0075	0.644	0.0049	0.3207	0.0169
ACSS1	na	2.2425	18.7778	16.0767	26.5067	21.1661	11.454	12.2639	25.3416	17.7631	24.7263	5.8491	15.3128	3.3083	14.2721	31.0647	9.1363	2.7658	5.9679	5.8159	12.8836	2.9023	25.5108	5.1032	16.6715	5.4569	4.8002	1.4227	25.6975	35.5389	25.0456	10.1627	35.561	0.7395	13.5147	28.9254	5.9191	12.408	10.8972	22.8508	9.2751	26.8797	11.276	11.4392	23.4072	5.2741	4.4143	5.2706	17.596
ACSS2	na	13.3703	15.2025	13.9636	114.985	40.4424	50.7961	11.2561	30.9562	27.5243	31.2194	10.4214	12.0167	14.325	24.6387	28.5786	42.7172	29.582	28.4261	8.22	25.4847	17.5398	85.0557	13.4727	60.3455	11.3024	17.1382	10.7959	32.6588	44.7583	62.2419	21.6717	6.031	18.7904	30.3014	19.523	14.0972	13.4755	21.908	83.2499	54.0197	28.8468	16.3939	23.5006	15.845	7.5471	10.3451	8.4667	39.1115
ACSS3	na	0.1016	1.9451	0.2871	0.097	2.6565	0.1915	1.7465	0.6765	0.2987	1.3707	0.9099	1.8316	0.9204	1.4621	0.4745	0.2326	0.1997	4.3004	0.834	0.2981	0.3849	0.7283	0.342	0.4399	0.328	0.3492	0.3941	0.4256	0.2019	0.6298	0.2047	0.3641	0.2652	2.9514	0.2402	0.8031	0.1859	0.8197	0.131	0.1496	0.1839	0.5931	0.1988	0.0581	0.7343	0.0858	0.9528	8.1863
ACTA1	na	0.038	0.2351	0.0363	0.0176	0.3645	0.0324	0.0502	0.0681	0.0596	0.0104	0	0.0236	0.0316	0.2752	0.2173	0.1772	0.0187	0.205	0.9525	0.0671	0.1018	0.0607	0.0159	0.0163	0.083	0.2288	0.0183	0.0062	0.0112	0.0207	0.0898	0.0522	0.03	0.203	0.1014	0.1989	0.0127	0.0323	0.0151	0.0052	0.0609	0.3152	0	0.0919	0.3237	0.0754	0.9684	0.0757
ACTA2	na	75.9903	730.598	60.4664	35.2059	157.843	96.314	374.364	189.63	263.067	293.474	113.912	424.693	261.545	354.783	122.988	51.7365	23.2601	40.2554	1534.55	66.4503	70.1489	98.4959	73.9456	81.5179	98.3821	80.8118	91.5063	78.1702	72.9267	60.036	25.6059	53.0091	23.906	201.037	133.004	2416.43	38.7139	110.327	32.326	37.9731	56.7379	99.4495	31.0218	165.067	1394.89	18.205	1371.37	31.02
ACTB	na	2855.84	3008.96	1061.14	1905.49	2856.97	2224.39	2599.05	2176.22	4287.23	3328.42	4024.53	3224.43	4588.47	2053.94	3503.62	3721.21	2421.79	3630.51	5605.42	4034.78	3683.63	2109.76	2394.23	2619.3	3345.97	2599.19	2863.53	1465.68	2508.91	2214.29	3231.74	1740.82	3775.21	3735.78	3187.1	5923.38	3337.88	4603.51	4118.64	4295.77	2182.76	2770.8	2654.88	2698.93	6364.15	2267.36	6998.74	2745.34
ACTBL2	na	0.0221	0.5096	0.1667	0.025	0.0033	0	0.1804	0.0783	0.0239	0.2742	0	0.1621	1.1142	0.0089	0	0.1402	0.1048	0.0101	0.0103	0.1816	0.0315	0.0913	0.0471	0.0369	3.3369	0.1118	0.3428	0.0694	0.6991	0	0.2827	0.0168	0.4977	0.2779	0.0286	0	0.1048	0.4311	0	0.2258	0.0515	0.0857	0.1059	0.0149	0.0122	0.7405	0	0.263
ACTC1	na	0.1296	3.5207	0.5006	0.1489	1.2725	2.1171	1.1644	19.2751	6.5497	5.2446	1.6958	1.3114	5.8077	8.1085	0.704	0.1095	0.3209	1.0793	33.1903	0.2171	0.5868	0.0913	2.5726	2.4379	1.1943	0.4333	2.376	0.4614	1.1292	0.209	0.0528	0.2476	0.0021	0.8665	3.6486	6.5189	0.6393	0.9042	0.6031	1.0402	0.0697	2.6958	0.1544	0.1437	3.9235	0.0107	21.4191	0.0317
ACTG1	na	2288.39	2076.98	2889.94	3240.55	1271.06	1545.54	1703.28	1099.95	1386.31	2079.98	1830.48	1530.85	3008.6	1306.17	2383.03	2484.44	1767.13	3376.28	818.23	2051.44	1006.8	3333.39	2680.66	3147.33	2597.44	4185.5	2341.22	2409.25	1053.93	1258.05	3519.23	1195.99	1318.44	1887.97	1276.34	873.521	2282.99	1400.05	2688.99	2491.16	1670.59	3197.28	1403.37	1500.13	567.341	1283.95	701.946	1485.77
ACTG2	na	36.2062	1547.28	11.0244	16.7458	456.698	25.4599	185.746	87.2203	133.84	236.733	39.495	301.462	532.358	559	38.6636	7.4439	6.6656	7.8987	8154.76	27.2279	14.462	14.0589	56.7592	18.5264	114.61	17.3235	17.3877	35.1221	23.7191	13.0071	6.598	10.4319	2.1461	298.108	66.2325	6424.55	9.7962	30.5102	10.3402	21.7093	6.403	39.7564	7.5498	26.3055	6112.93	1.859	7035.23	3.9169
ACTL10	na	0.1754	0.6865	1.6839	1.6532	5.7518	1.212	0.7888	1.5238	3.0888	2.8452	0.3141	2.3548	1.9461	0.8864	5.3728	1.4938	1.8712	2.6002	0.868	1.7884	1.9806	1.048	1.2936	2.8107	1.0179	3.8018	0.7812	1.785	3.5916	5.3689	1.8863	1.6217	0.1533	3.0951	3.443	0.5184	5.692	2.9151	2.3633	2.771	1.7906	1.5039	0.7933	2.6941	0.4207	4.056	0.6295	2.1576
ACTL6A	na	37.3172	38.4473	47.2133	45.4294	47.3957	20.8125	22.5002	22.9269	22.3885	21.1061	38.2567	16.575	27.2565	11.1371	41.7897	34.7257	32.5023	45.8515	12.2573	45.7689	21.8497	28.4829	19.0399	26.6301	30.9112	64.8239	30.3348	31.8845	38.8872	37.7292	30.9646	36.4681	20.9597	31.6933	40.4456	9.4175	67.2405	37.4065	39.8699	18.4612	30.7687	37.928	17.0181	17.9827	12.1887	25.7798	11.1465	38.1306
ACTL6B	na	0	0.0476	0.0188	0.0049	0.0119	0.0264	0.0067	0.2867	0.0144	0.0193	0	0.0126	0	0.1126	0	0.0606	0	0.0209	0.0327	0.0239	0	0.0062	0.0059	0	0.04	0	0.0047	0.0005	0.047	0.0257	0.0264	0.2125	0	0.044	0.0054	0.2247	0.0488	0.2233	0.0102	0.0252	0	0.1595	0	0.0288	0.0924	0.0095	0.6644	0.0076
ACTL7A	na	0	0	0	0	0	0	0	0	0.031	0	0	0	0	0	0	0	0	0	0	0	0	0	0	0	0	0	0	0	0.0135	0.0072	0	0.0082	0	0	0	0	0	0.0673	0.009	0	0	0	0.0057	0.0145	0.0119	0.0755	0	0.0107
ACTL7B	na	0.066	0	0.0043	0	0	0	0	0	0.0948	0	0	0.0036	0	0	0	0	0.0198	0	0	0	0	0	0	0	0	0	0.013	0	0	0	0.0137	0.0208	0	0.007	0	0.0124	0	0	0.041	0	0	0	0	0.0148	0.0362	0.0096	0	0
ACTL8	na	0	0.0371	0.0098	0.047	25.2964	0.0193	0	0.1293	0.0657	0.4487	0.0203	0.7919	0	0.0869	0.0343	0.1176	0.0158	6.3463	0.0155	7.9825	0	0.0619	9.1822	0.3071	2.1704	0.4871	116.597	0.0298	0.3274	0.1706	1.7993	0.4884	0.0257	0.8063	0.2443	0	0.5022	1.8355	1.588	0.0084	0.057	0.7279	0.0088	0	0	0	0.0163	0.3635
ACTL9	na	0	0	0	0	0	0	0	0	0	0	0	0.0071	0	0	0	0	0	0	0	0	0	0	0	0	0	0	0	0	0	0	0	0	0	0	0	0	0	0.0678	0	0	0	0	0	0	0	0	0	0
ACTN1	na	33.0229	122.533	59.6953	33.5019	65.0184	22.4153	71.8855	71.1827	61.7444	84.6103	44.6759	104.968	95.2292	72.4924	42.0187	31.8294	19.2281	48.2401	335.911	30.5314	31.0338	40.5726	31.2718	44.3096	44.5775	47.8706	55.8298	27.9877	91.4111	61.0009	59.8893	47.359	54.0672	90.865	53.7309	287.947	56.2164	28.3361	33.593	38.4887	58.6981	55.405	29.943	79.7148	256.695	44.8679	233.323	53.1071
ACTN2	na	0.0065	0.5294	0.0194	0.0093	1.0259	0.0152	1.8685	0.0369	0.2307	0.5296	0.2564	0.5875	1.0918	7.1975	0.0438	0.0429	0.0845	0.0751	9.2778	0.0112	0.0403	0.0183	0.0199	0.0316	0.0262	0.017	0.0221	0.0162	0.0216	0	0.0745	0.0114	0.0115	0.1406	0.5629	9.8156	0.0073	0.1731	0	0.0033	0.0094	0.043	0.0017	0.0154	5.1358	0.0057	7.0885	0.0035
ACTN3	na	0.0956	0.0705	0.0314	0.0421	0.0506	0	0.0053	0.0127	0.0078	0.0271	0.0394	0.046	0.0459	0.0174	0.0391	0.0089	0.041	0.0629	0.0542	0.0259	0.0411	0.0216	0	0.0033	0	0.0374	0	0	0.0266	0.0133	0.0229	0.0141	0	0.0302	0.0335	0.0882	0.0132	0.085	0.0292	0.0055	0.0528	0.0095	0.0027	0.0557	0.0214	0.0167	0.0423	0.0211
ACTN4	na	302.807	256.348	156.823	182.255	337.806	240.043	299.079	132.266	332.461	291.299	396.035	372.804	376.864	153.304	396.326	228.048	205.327	382.698	367.068	223.399	352.431	313.268	351.117	408.93	193.394	679.352	651.369	218.594	252.289	358.669	343.559	190.004	227.673	818.364	450.75	180.951	340.931	294.1	208.258	430.517	224.883	701.124	217.567	242.466	124.34	235.031	182.61	206.637
ACTR10	na	12.3908	14.2047	14.0849	15.9894	10.2712	10.3675	10.6142	9.9827	16.088	10.9455	9.6716	10.8191	11.3266	9.84	9.2585	13.8188	8.8452	11.3394	13.2665	9.7298	13.071	7.567	14.2432	12.4676	19.0918	13.2026	18.9124	7.8702	13.3448	13.1103	9.864	14.4906	11.3629	11.1817	8.3261	13.829	21.6423	8.7893	13.292	10.889	9.8526	12.7744	10.0058	11.9606	14.0139	14.6836	19.8726	14.1799
ACTR1A	na	46.9317	49.183	21.2748	38.2543	41.536	38.4761	40.562	63.392	35.8904	30.2552	33.1739	36.3405	41.7757	31.3608	24.8073	29.9155	28.709	37.4768	44.1979	33.8758	48.8196	42.2069	39.3789	45.4999	34.9304	78.2859	49.9104	26.6963	33.9764	33.8503	34.1758	44.2844	31.727	33.1392	46.5074	77.1071	20.5129	23.0924	34.9246	52.4225	30.9071	40.2619	32.3432	48.8098	51.4858	29.6411	52.5592	35.322
ACTR1B	na	35.1559	19.8132	22.3888	25.7272	44.7105	33.9173	22.2639	32.0542	28.8109	23.207	28.491	29.9338	27.7777	25.7829	32.3737	37.6869	30.1648	18.3622	23.3566	29.2213	44.0805	32.8978	18.7884	39.4368	23.5167	22.9385	24.7527	30.6359	23.0227	36.9686	25.1919	20.2971	26.7188	33.814	32.3915	40.1737	35.3829	28.5723	28.3536	10.4174	26.2785	20.7996	19.2261	33.0177	26.4441	40.8787	27.7881	20.7535
ACTR2	na	43.1625	56.0447	71.8091	64.1826	72.396	48.2048	64.3201	57.3833	54.9269	56.8363	73.0972	61.4097	50.2678	32.243	93.1877	52.5691	81.5388	112.297	45.3199	98.477	53.4927	43.6065	52.0079	50.7304	47.3991	59.4968	39.8142	39.7109	47.3009	73.104	70.817	124.188	82.4011	65.6886	53.4898	38.3882	77.555	78.0018	69.9537	66.5085	60.3341	64.6821	105.08	105.647	34.0914	94.0554	37.4194	104.367
ACTR3	na	58.1632	85.3852	104.665	92.1397	72.5293	52.2867	76.0045	93.8274	91.9962	87.3684	85.2636	71.036	48.0264	39.5969	106.816	79.5382	87.0817	99.1118	60.501	88.2227	87.2052	73.4337	108.663	76.6943	82.8769	119.722	68.0132	60.0185	98.3088	90.4081	83.8526	70.2306	100.232	114.218	65.7343	43.018	77.9208	61.4108	83.6483	111.979	71.1622	92.5924	103.571	94.044	41.181	91.378	45.5211	69.1262
ACTR3B	na	3.9513	1.1274	1.8747	3.723	7.3385	4.6365	2.8152	9.4792	2.63	2.1375	3.7002	2.8999	2.6517	1.0174	4.6786	7.4844	4.6377	4.1981	1.1642	3.5749	6.008	3.1091	1.274	2.4439	3.4109	3.038	2.608	2.3917	5.4098	2.866	4.9693	3.0795	3.3135	3.0985	2.3226	0.8274	3.535	0.8495	3.3408	2.037	3.6527	2.3696	3.6222	2.8652	0.9954	6.5694	1.3215	4.628
ACTR3BP2	na	0	0	0	0	0	0	0	0	0	0	0	0	0	0	0	0.0189	0.0221	0	0	0	0	0	0	0	0	0	0	0	0	0	0	0	0	0	0	0	0	0.024	0	0	0	0	0	0	0	0	0	0
ACTR3BP5	na	0	0	0	0	0	0	0	0	0	0	0	0	0	0	0	0	0.017	0.0115	0	0	0	0	0	0	0	0	0	0	0	0	0.0176	0	0	0	0	0	0	0	0.0156	0	0	0	0	0	0	0	0	0
ACTR3C	na	5.8941	1.9944	2.12	2.9542	3.6197	1.9994	2.5559	6.7602	1.7122	1.408	3.2689	3.0046	1.9264	1.722	6.4584	3.3001	5.3131	2.2637	1.2768	2.331	3.3485	3.578	2.1664	2.5544	2.4293	1.2573	4.5264	2.0895	4.9779	4.9842	2.199	1.6102	2.0785	3.2894	2.4131	0.758	3.9002	1.158	3.1607	2.5669	2.2756	2.3352	2.7566	4.2837	0.8963	4.0209	0.5963	4.575
ACTR5	na	3.0702	4.2546	4.2724	6.5959	7.4652	5.6774	4.1775	16.0683	6.14	6.3563	3.2609	5.3793	3.8654	1.8642	11.6458	5.2138	16.7045	5.256	2.0636	8.0527	4.4885	6.1446	2.8133	4.0601	3.5433	5.6291	7.1741	4.965	9.5767	5.0196	33.071	4.7096	6.2696	11.2276	5.4584	2.3196	5.6878	5.6985	7.3263	6.2492	4.3569	6.376	4.3456	7.0221	2.0877	25.7615	2.6487	11.337
ACTR6	na	3.0129	5.6984	5.5324	7.0127	3.6682	3.3034	3.5167	2.9047	3.5084	4.087	4.3398	4.5258	4.06	3.8801	5.3107	8.1647	8.9633	5.6044	5.0602	4.6455	3.4138	3.0788	4.4556	3.8045	5.6711	2.3407	4.8286	2.5603	4.4071	4.4454	6.2148	9.4739	7.5891	5.0653	1.8266	4.796	2.3913	3.9513	12.1426	5.3369	4.2491	3.5589	6.6672	4.1408	5.5971	5.6053	7.3772	5.1573
ACTR8	na	5.0239	4.5316	8.0087	6.7395	4.8657	5.2587	3.4362	4.7652	2.8258	3.993	4.4434	4.7613	4.1304	3.9446	3.9835	4.4464	6.2674	6.1195	4.2813	2.9776	2.6798	5.9215	5.3149	3.6981	2.9756	2.6606	2.5937	3.2136	4.5766	5.4641	7.6419	4.6698	5.6752	4.6548	2.9982	3.26	5.3764	3.15	4.0104	3.2877	6.5266	5.0818	6.7182	5.8984	3.7331	3.8956	3.8519	4.5898
ACTRT1	na	0	0	0	0	0	0	0	0	0	0	0	0	0	0	0	0.1227	0.058	0	0	0.0082	0	0	0	0	0	0	0	0	0	0	0	0	0	0.0187	0.0111	0	0	0	0	0	0	0	0	0	0	0	0	0
ACTRT2	na	0	0	0	0	0	0	0	0	0	0	0	0	0	0	0	0	0	0	0	0	0	0	0	0	0	0	0	0	0	0	0	0	0	0	0	0	0	0	0	0	0	0.1017	0	0	0	0	0	0
ACTRT3	na	0.0772	1.2728	1.8914	1.0059	1.236	0.1289	0.2667	1.0057	0.6274	0.8551	0.5947	0.6907	1.1682	0.5592	2.3	0.1072	0.1044	0.635	0.712	0.2147	0.7134	0.4201	0.9146	0.6924	1.2776	1.6821	0.5917	0.6107	1.1519	1.1484	0.0924	1.0521	0.0388	1.04	2.6411	1.6285	2.5653	1.2636	0.295	0.7444	0.3858	4.1239	1.6468	1.0902	1.0391	0.0304	1.234	2.0712
ACVR1	na	26.9263	18.8149	13.4821	8.1582	9.5365	9.4048	17.6787	14.3677	10.7433	19.4776	16.9954	16.1808	15.8734	8.6761	16.6431	10.9106	11.4936	8.589	15.2072	13.7445	15.1285	13.6565	7.7241	5.6878	12.7332	21.17	14.7997	7.1464	13.1447	13.8288	9.5583	9.4126	11.491	13.6152	10.0264	8.6654	16.0953	13.5429	9.2536	12.1547	13.5914	12.8095	13.9517	19.8175	13.9884	9.1787	13.4055	7.3864
ACVR1B	na	17.6842	11.5291	31.8168	13.0748	11.3091	12.0251	16.0545	6.563	12.2605	23.117	12.972	26.1149	8.9628	9.1087	22.2812	11.2081	35.9259	17.8593	5.266	15.3265	15.2249	28.851	12.7415	20.278	6.1425	5.9076	12.4605	17.7151	13.5802	32.5528	17.3208	13.7382	14.9489	16.658	13.6688	3.8244	8.8646	19.7132	8.9532	16.6652	19.5853	34.1984	13.6292	20.1238	4.0038	18.9266	3.6405	9.1821
ACVR1C	na	0.0596	0.4288	0.4397	1.0186	0.6483	0.5511	0.1764	0.6168	0.7274	0.1803	0.0125	0.9894	0.0851	0.4452	0.1636	0.0343	0.6713	0.354	0.095	0.3625	0.1793	0.1767	0.0641	0.2937	0.4415	1.0491	0.1526	0.3105	0.0708	0.3045	0.1438	1.6146	0.1574	0.5599	0.0985	0.0144	0.3067	0.3234	0.0141	0.2006	1.1907	0.4168	0.1728	0.4138	0.0037	0.314	0.0067	0.36
ACVR2A	na	1.0044	2.7361	2.3897	4.9141	1.2785	2.5061	2.3843	2.218	1.9928	4.1205	1.329	3.3908	3.0133	3.3299	4.4423	4.0204	2.0919	3.3817	2.8188	3.2147	2.5508	1.7864	2.382	1.0241	2.1469	1.7623	0.7781	1.5907	2.0505	2.6929	1.891	3.6132	3.5079	2.2044	1.0648	1.5616	2.4867	2.9365	3.7392	1.7914	1.7405	3.2361	0.8833	2.7914	4.6554	3.4486	4.3082	2.0978
ACVR2B	na	0.912	0.9114	1.2547	1.2497	0.8163	1.4468	0.8488	1.7242	0.623	0.9217	0.6699	2.1342	1.4372	1.0622	0.9968	0.8209	1.4266	2.5862	1.2773	0.4589	0.4994	0.6893	0.4455	0.7022	0.5582	0.9576	1.2807	2.7464	1.606	1.4615	1.9871	1.9331	1.68	0.8831	0.5633	0.958	1.1497	0.6099	0.5647	0.2504	0.8976	4.0425	1.0715	1.3155	2.0221	1.0956	1.0345	1.1703
ACVRL1	na	4.0475	7.4299	3.5824	4.2989	6.4193	5.4674	12.1638	6.5315	4.8602	8.653	7.39	11.3905	6.8799	4.5065	2.8269	3.4281	7.8548	5.9072	3.9742	4.9538	3.6589	6.7784	4.0085	10.7584	3.2998	3.6483	3.4778	8.4671	2.4153	7.9114	2.793	4.7472	3.6886	8.597	10.0621	6.6865	4.1326	6.4775	3.9241	7.2947	10.9641	5.739	12.09	16.5158	3.6324	2.3564	3.8517	8.1772
ACY1	na	11.9199	18.4257	30.6237	30.5456	39.4586	13.2656	9.8144	21.5492	42.1391	16.1678	10.7847	12.9333	37.6574	8.5742	16.9913	48.117	14.9876	22.6639	5.0377	20.0248	18.1483	47.0208	8.8042	29.8277	33.6191	21.8209	20.3139	45.2985	34.0561	38.0608	11.3842	9.3117	10.7524	26.323	41.203	5.6253	63.2408	24.8471	23.8506	31.6449	19.1395	16.4178	8.7752	22.2592	4.1977	14.9271	4.2105	21.7954
ACY3	na	20.026	2.5932	6.76	18.8994	16.5166	5.4171	17.0129	2.5891	10.9049	6.3878	5.446	2.2162	1.0514	5.2235	22.3772	111.129	26.874	7.9089	1.2177	9.8101	15.0071	9.7717	1.9357	40.0677	9.8696	5.777	5.6755	8.0818	5.6324	9.4672	13.1023	1.0004	22.2075	14.0475	10.3333	0.1209	13.7476	12.4369	19.3244	14.1387	14.105	7.8161	1.8355	4.0065	0.0259	11.0239	0.0309	16.9438
ACYP1	na	5.2994	2.3912	1.61	9.6077	5.841	5.5136	3.2598	4.3101	5.6738	7.0581	6.9029	7.8364	4.5513	2.7795	16.2162	18.8597	5.9342	9.8803	5.3277	9.6723	4.562	4.6945	3.7985	4.4735	6.808	8.3428	4.4403	1.5339	14.3078	4.8152	9.1697	14.8185	9.0946	7.5886	4.7655	2.9493	19.9398	10.1977	18.2494	3.3139	3.8466	3.174	5.7116	4.0807	5.3661	8.5065	7.314	10.3861
ACYP2	na	3.5157	3.7757	2.342	6.5473	1.7251	4.0325	2.3121	2.8363	2.9693	6.5046	2.9578	2.4555	4.0098	4.0007	7.2399	1.5502	3.66	1.9787	6.2124	11.1527	8.6612	1.502	4.3874	4.8701	18.0695	5.4517	2.4653	3.2073	2.3061	5.0293	1.507	4.6946	2.2608	1.8593	5.5636	7.8964	8.5003	6.7067	6.8502	1.7078	2.1155	2.2869	1.7832	2.1572	5.9836	9.3596	9.8755	3.2206
AD_1	na	3186.79	1743.09	3461.15	8098.82	2060.53	9193.21	1842.34	10818.1	8025.31	3023.24	3407.54	5435.06	3941.74	16881.9	16899.4	8212.31	5454.77	2563.83	11658.5	8332.82	7561.14	2572.72	1821.94	7308.51	4007.37	3403.36	1772.79	5742.54	2351.4	2521.91	3067.24	1857.67	3001.41	3271.58	13593	5986.36	14533.1	5661.74	3426.3	1229.67	1645.3	1148.15	968.239	8088.12	11017.7	3932.24	13147.6	4298.65
ADA	na	3.5945	7.7907	5.9707	17.0368	21.9134	22.1589	6.7859	17.7679	11.1689	6.4696	12.7102	7.1916	4.0787	19.8153	16.5921	7.7899	11.3585	4.5949	2.081	2.1864	8.4638	4.8834	5.5077	7.3303	10.1756	7.4295	21.558	8.8236	21.2137	7.452	10.5107	7.8321	13.4822	27.1679	3.851	1.8052	6.4206	6.1258	2.8638	4.5469	3.7787	4.8744	15.246	9.7955	1.8313	6.5952	2.0866	8.3353
ADAD1	na	0	0	0.0183	0	0	0	0	0	0	0.0034	0	0	0	0	0	0.023	0.0539	0.0259	0	0	0	0	0	0	0.0124	0	0	0	0	0	0.0859	0	0	0.003	0	0	0.0065	0.0712	0	0	0	0	0	0	0	0	0	0
ADAD2	na	0	0.0161	0.0079	0.0152	0.024	0.0312	0.1289	0.019	0.0193	0.0502	0	0.0755	0.0367	0.0216	1.8553	0.0095	0.0154	0	0.0063	0.0102	0.0127	0.0043	1.5536	0.0163	0.0266	0.0131	0	0	0.0354	0	0	0.0764	0.0067	0.1423	0.2008	0.0636	0.0077	0.0829	0.0498	0	0.0665	0.0275	0.0178	0.0336	0.0037	0.0282	0.0263	0.02
ADAL	na	1.4234	1.8486	0.8047	2.599	0.7097	0.7721	1.1926	2.66	1.6491	1.3958	0.3106	1.4767	1.6688	1.2333	1.5243	0.8189	1.1584	1.4269	1.7329	1.0802	0.3203	1.666	1.1138	1.8348	1.3016	0.7296	0.4788	0.9941	2.0009	1.6262	1.725	1.4517	1.5448	0.9241	0.5106	1.0353	1.0519	1.4104	1.0674	1.0869	1.3119	0.1361	0.8513	1.8887	1.165	0.5628	1.9846	0.8116
ADAM1	na	0.2719	0.6239	1.1331	2.1583	0.9665	0.7878	1.0858	0.4206	0.3103	0.5393	0.7655	1.4267	0.463	0.5444	1.6795	1.093	1.5137	1.0747	1.256	1.894	0.3952	1.2209	0.4324	0.9542	0.6226	2.297	1.0702	0.4783	1.0212	0.9286	0.715	2.9761	1.0157	0.8821	0.4944	0.6493	0.3913	2.212	1.0989	0.6416	1.086	0.7421	0.9302	1.2852	1.1304	0.8547	0.8638	1.2259
ADAM10	na	12.6136	17.7494	14.1548	24.1709	16.0716	12.3791	15.0625	17.2181	8.3387	16.2209	40.3988	28.7365	22.5381	10.0917	10.9923	19.086	27.4499	20.6022	7.7412	12.1009	6.7628	20.2627	14.2829	12.7928	16.8376	12.4651	15.0911	7.9749	17.0053	33.1301	33.2669	17.6477	26.8317	14.6179	12.3549	4.2215	34.9108	17.9108	20.2504	17.4304	27.3244	20.1182	31.7421	27.7635	7.7902	35.1426	5.474	25.796
ADAM11	na	0.1118	0.1092	0.099	0.0405	0.08	0.1477	0.1687	0.7998	0.1371	0.2019	0.2168	0.0752	0.2115	0.3099	0.0579	0.0934	0.1651	0.0979	0.3405	0.1928	0.1516	0.0992	0.1355	0.0491	0.1331	0.1265	0.1367	0.0679	0.0778	0.0596	0.3066	0.1738	0.0996	0.1212	0.055	0.3116	0.0624	0.1171	0.1476	0.0282	0.0579	0.171	0.055	0.1133	0.6265	0.1319	0.6374	0.0453
ADAM12	na	1.705	0.6649	2.0783	1.4253	4.5056	0.6371	1.2619	3.2529	1.2779	3.1197	2.7091	3.5345	8.3144	0.0739	0.4056	1.5441	0.1898	0.9647	0.3516	0.1944	0.4653	3.8018	0.2832	0.6939	1.1544	0.8008	2.4465	0.3501	2.1667	3.3464	0.658	1.4224	0.5246	2.0451	0.4552	0.0437	0.2012	1.5562	1.1605	0.6762	1.6592	1.0489	1.0692	9.222	0.0668	0.2801	0.0339	0.9991
ADAM15	na	18.0316	22.1905	34.7793	29.1624	52.3183	24.156	33.4802	40.1677	46.3241	37.853	20.8183	36.3674	34.7311	14.8478	25.8271	50.0166	30.7888	73.1778	17.4981	40.8311	64.9593	34.784	42.4619	52.5381	58.4829	43.1726	52.8607	56.5729	53.6347	42.2049	38.7867	34.7625	35.5705	47.127	63.0905	18.3887	50.8707	49.1934	51.8611	64.2824	64.5119	21.0439	29.9105	35.0804	13.542	26.5433	11.141	31.6381
ADAM17	na	4.5679	5.7281	5.0624	5.1039	6.1923	3.1617	5.4491	6.7781	4.4967	5.0494	5.4994	6.973	5.772	2.503	7.8353	3.1107	4.5184	7.5575	3.4725	4.7807	3.3629	3.414	6.7921	2.7301	4.2753	6.2074	8.1759	2.8745	3.3802	6.9132	3.8718	4.6477	4.2457	5.5416	2.9765	2.3487	7.774	7.0106	3.2865	4.649	5.2229	10.6356	7.4489	8.2732	2.7072	4.6612	2.5932	7.16
ADAM18	na	0	0.0098	0.0011	0	0	0	0	0.0201	0.0068	0.0095	0	0	0.0115	0	0	0.0006	0.0487	0	0	0	0.0074	0	0	0	0	0	0.0193	0	0.003	0	0.0281	0	0	0	0.004	0	0	0.0696	0	0	0	0.0036	0	0.0064	0	0	0.0021	0.0037
ADAM19	na	6.5707	4.2288	2.5023	3.1329	11.1785	4.5844	5.1993	5.7789	3.6466	7.3076	9.8081	9.4746	9.129	3.4603	2.1953	2.3103	2.7746	16.4006	15.5424	3.3495	4.0352	8.1712	4.2622	4.08	4.2645	7.1328	3.9754	2.2889	6.7656	5.9121	5.8033	4.5252	3.055	6.1481	4.1462	4.9725	2.2642	6.8696	5.568	3.2221	3.7354	8.3235	17.1771	15.1975	12.7784	0.961	7.2095	3.1566
ADAM2	na	0	0	0.0041	0	0	0	0	0	0	0.0102	0	0	0	0	0.0181	0.0347	0.0336	0.0294	0.0093	0	0	0.0093	0	0	0	0	0.0655	0	0.0031	0.0152	0.112	0	0	0	0	0	0	0.0823	0	0	0	0	0	0	0	0	0	0
ADAM20	na	0.01	0.0114	0.0183	0.0063	0.0211	0.0057	0.0156	0	0.0069	0.0111	0.0008	0.0108	0.0068	0.0166	0.0457	0.0894	0.04	0.0473	0.0791	0.0063	0.0179	0.0088	0.0202	0.0067	0.0111	0	0	0	0.0048	0.0574	0.0674	0.0384	0.0095	0.0193	0	0.0188	0.0516	0.1263	0.0046	0.0112	0.0054	0.0376	0.0059	0.0019	0.0243	0.0315	0.0394	0.053
ADAM20P1	na	0.0102	0.0105	0.0729	0.0562	0.0259	0.0593	0.0396	0.0144	0.022	0.0459	0.0997	0.0652	0.0631	0.0164	0.0947	0.0614	0.0092	0.0998	0.0808	0.0755	0.01	0.0054	0.0062	0.0278	0.0102	0.0199	0.0358	0	0.0382	0.0203	0.0666	0.2411	0.0435	0.061	0.0378	0.0498	0.1325	0.0304	0.0042	0	0.01	0.0963	0.0325	0.0206	0.0923	0.0588	0.1456	0.0456
ADAM21	na	0.0348	0.0992	0.0477	0	0.0138	0.0203	0.0647	0.0575	0.1795	0.0842	0.0426	0.0262	0.2089	0.0654	0	0.0095	0.1047	0.2185	0.0414	0.0732	0.044	0.0371	0.0793	0.007	0	0.0476	0.5021	0.097	0.029	0.0155	0.0289	0.0586	0.0233	0.0379	0	0.0688	1.7983	0.0121	0	0.0058	0.0284	0.0119	0.0339	0.1616	0.0701	0.0355	0.0949	0.0188
ADAM21P1	na	0	0	0.0059	0	0.009	0	0	0.0107	0	0.0189	0.0185	0.0074	0	0	0	0	0.0136	0.0414	0	0.0202	0.0716	0	0	0.0091	0	0.0443	0.0534	0	0	0	0.0141	0.0286	0	0	0	0.017	0	0	0	0.0076	0	0.0088	0.016	0.0762	0.0249	0	0	0.0082
ADAM22	na	0.8744	0.9552	0.741	0.5086	0.1389	0.7887	0.3214	0.4465	0.203	0.6943	0.2731	2.6374	0.3485	0.3457	0.8095	0.1946	0.4156	0.3133	0.8233	0.6014	0.1078	0.3486	0.2506	0.0892	0.4256	0.3197	0.2961	0.0834	0.0215	0.7145	0.9849	0.4178	0.7686	0.2427	0.3333	0.4171	0.1577	0.2474	0.0738	0.1127	0.6883	0.0644	0.2045	0.0861	0.3926	0.0226	0.4467	0.7154
ADAM23	na	0.1848	2.6889	0.1902	0.0536	0.7738	0.2647	1.5324	1.0463	0.3666	1.27	0.3314	2.1868	0.6579	1.1993	0.3628	0.4022	0.1382	0.1399	1.2237	0.326	0.0994	0.4811	1.9379	0.7255	0.2733	0.8137	0.3234	0.5477	0.1464	0.5016	0.2084	0.9281	0.2557	0.9793	0.4589	1.6769	0.2178	0.4657	0.2573	0.3781	0.2839	1.6886	0.7566	0.0638	1.9709	0.0217	1.2885	0.1194
ADAM28	na	16.5782	24.411	16.6954	3.1211	1.526	23.4039	13.1162	0.4104	2.142	18.8022	11.7106	4.0614	1.2553	17.4651	0.3948	14.0431	4.9257	0.2641	2.5293	3.3969	25.1729	21.6151	1.8707	4.1513	2.803	32.9359	21.8425	4.8708	2.5393	10.3882	0.6898	0.6439	80.6177	2.534	4.1764	0.1887	17.5573	50.006	9.1935	42.2429	8.2884	1.5459	19.472	6.4051	0.3716	1.8084	0.4867	5.3413
ADAM29	na	0	0.0122	0.0076	0	0	0	0.0045	0	0	0.0047	0	0	0	0	0	0.0213	0.0104	0.0136	0.0087	0.0036	0	0	0.017	0	0	0.0061	0	0	0.0011	0.0062	0.0028	0	0	0	0.0048	0	0	0.0024	0	0	0	0.0054	0	0.0063	0.0051	0	0	0
ADAM30	na	0	0	0	0.0292	0	0	0	0	0	0	0	0	0	0.0166	0	0.0676	0.0964	0.0371	0	0.0073	0	0.1791	0	0	0	0	0	0	0.0194	0.0069	0.0708	0	0	0	0	0	0	0.049	0	0	0	0	0	0	0	0	0	0.0006
ADAM32	na	0.0427	0.1789	0.0427	0.0303	0.0286	0.0779	0.191	0.152	0.1123	0.1745	0.0658	0.0576	0.0298	0.1441	0.339	0.0461	0.0294	0.0829	0.1475	0.4701	0.0401	0.0315	0.0606	0.0352	0.0501	0.0695	0.0483	0.0501	0.0131	0.0547	0.1343	0.0511	0.1239	0.091	0.0486	0.0584	0.2303	0.3597	0.0094	0.0408	0.0155	0.0516	0.0216	0.1485	0.12	0.1142	0.209	0.0315
ADAM33	na	0.022	3.9292	0.2098	0.0819	1.2961	0.1555	5.7352	1.5644	0.4637	1.6685	0.2566	2.1552	1.7832	4.9446	0.4424	0.0499	0.0723	0.3196	5.8379	0.303	0.1822	0.6161	1.0323	0.7305	0.309	0.4214	0.4949	0.6222	0.0982	0.4641	0.1261	0.4972	0.0705	2.3143	0.3971	7.3809	0.1778	1.5647	0.0714	0.2092	0.0081	0.3156	0.133	0.6744	15.6363	0.03	11.9468	0.0959
ADAM3A	na	0	0.0157	0.003	0	0	0	0	0	0	0	0	0	0	0	0	0.0089	0.0199	0.0169	0	0	0	0	0	0	0	0.0044	0	0	0	0	0.0322	0	0	0.0017	0	0	0	0.0563	0	0	0	0	0	0	0	0	0	0
ADAM5P	na	0	0.004	0.0085	0	0	0	0	0	0	0.0142	0	0.0038	0	0	0	0.0293	0.0212	0	0	0.0067	0.011	0	0	0	0	0	0	0	0	0	0.0646	0	0	0	0	0	0	0.0071	0	0	0	0	0	0	0.0057	0	0.0139	0
ADAM6	na	0	0	0	0	0	0	0	0	0	0	0	0	0	0	0	0	0	0	0	0	0	0	0	0	0	0	0	0	0	0	0	0	0	0	0	0	0	0	0	0	0	0	0	0	0	0	0.0165	0
ADAM7	na	0	0	0.0024	0.0021	0	0	0	0	0	0	0	0.0016	0.0043	0	0	0.0004	0.0254	0.0017	0.0036	0	0	0	0	0	0	0.005	0	0.0019	0	0	0.0138	0.0054	0.0037	0	0.0088	0	0	0.0095	0	0	0	0	0	0	0	0.0061	0.0023	0
ADAM8	na	4.185	11.9976	21.6925	5.2612	9.2701	4.3807	4.6963	2.6071	13.2632	16.4789	8.5203	12.8603	6.0323	3.3927	2.2605	24.7572	5.1956	2.4412	1.433	31.8357	7.3505	16.3105	4.8123	5.0417	7.2525	5.8022	20.0773	11.3792	2.7219	9.4542	2.2968	7.3902	4.13	7.9088	33.2511	0.592	11.1922	11.4947	16.074	15.4125	9.4435	15.6884	8.2824	49.6317	0.5827	1.6698	0.5656	4.4801
ADAM9	na	37.3349	91.1544	133.792	29.217	19.5485	33.1798	51.482	15.617	16.1875	49.9691	44.3191	20.2863	40.9663	19.7042	28.9528	52.1375	31.8672	13.5607	22.0181	57.3301	40.7652	45.8173	17.6872	19.6104	47.7558	59.5327	115.001	46.5754	11.2304	33.5906	51.6244	19.7737	103.208	27.7058	19.6008	14.8977	50.8148	46.3037	15.3667	96.1687	71.829	23.225	34.8994	27.5741	19.1175	49.6843	21.7057	23.5942
ADAMDEC1	na	10.2821	8.7293	8.6768	15.7488	6.9724	7.5302	7.4526	7.265	1.9067	6.2903	14.8155	7.6915	2.1373	0.5818	1.4416	3.0602	22.121	0.7534	1.7085	8.3576	8.6704	9.508	4.9433	9.4124	1.8811	1.2909	1.2524	0.8009	0.7361	6.5177	3.0777	3.1502	18.2845	1.1363	3.8562	0.0286	2.4982	2.5846	18.5547	2.5934	4.7794	4.4583	28.6889	5.011	0	2.2014	0	0.9472
ADAMTS1	na	2.2723	17.085	6.9379	4.5642	11.417	5.7889	69.9255	14.2791	12.7291	23.5158	11.1114	21.414	12.1786	64.4696	2.5774	4.9577	3.5493	0.8013	13.4453	10.3064	3.4171	6.1576	14.3863	13.8494	7.4827	3.5346	3.1333	6.4417	2.8068	2.5885	2.148	6.8137	5.3693	14.7712	8.1222	81.1686	3.7541	13.7886	6.2489	12.4578	12.5022	10.9991	14.5868	17.3867	61.2972	1.3456	54.0409	9.5439
ADAMTS10	na	0.6704	1.0833	0.3724	0.3833	1.6828	0.9118	4.3491	1.4976	1.2235	2.4427	1.1467	3.2699	1.9978	0.981	0.8118	0.4094	0.3602	0.9027	3.2507	3.5043	0.5518	1.5877	0.9743	0.8185	0.4449	1.1576	1.1985	0.4595	0.4981	0.9001	0.2698	1.2595	0.4242	1.7124	3.5203	1.8156	0.7375	1.7679	0.5985	0.4607	0.882	0.7273	0.6874	1.4468	2.1681	0.229	2.1222	0.564
ADAMTS12	na	2.4532	4.3305	3.3142	1.9821	3.863	0.6383	2.3866	5.9003	1.1452	6.3015	5.0954	7.7815	8.8071	0.3585	1.1273	0.9209	0.404	0.4111	1.036	0.5009	0.9579	11.7352	0.3882	1.0044	1.8654	2.7036	3.5544	0.7798	1.3351	8.0336	2.7212	3.1028	2.0731	3.6883	1.1344	0.8692	0.7467	4.3105	2.431	2.2221	1.5367	5.3256	3.1023	2.6837	1.4659	0.2917	0.3767	0.7544
ADAMTS13	na	0.4697	0.0691	0.0909	0.3745	0.5779	0.6711	0.2641	1.0514	0.0923	0.1731	0.2085	0.9774	0.2603	1.0484	0.705	0.3888	0.5621	0.9316	0.2248	0.7373	0.4628	0.4804	0.2049	0.3499	0.0759	0.1876	0.3589	0.2966	0.3337	0.4715	0.2525	3.1526	0.3886	0.4454	0.2305	0.3722	0.492	0.6759	0.2157	0.2472	0.7151	0.2557	0.4626	1.4788	0.2855	1.1958	0.3735	0.9388
ADAMTS14	na	0.6121	0.9541	0.9492	5.2764	1.1791	0.6883	2.478	19.0228	1.0584	2.2546	0.9399	3.3297	2.3285	0.1149	1.0811	0.6927	0.675	1.117	0.5047	1.7674	0.6374	2.7267	0.4838	1.6894	0.5335	2.6298	1.0346	1.216	2.3491	1.9337	0.8377	2.001	0.5671	3.4458	4.7212	0.1589	1.0092	4.7434	1.0047	0.9321	1.218	2.4454	1.4323	1.9867	0.0763	4.8464	0.0884	8.5837
ADAMTS15	na	0.0981	0.5953	0.1396	1.3151	1.2163	0.1172	2.4769	0.4139	1.239	0.8656	0.2106	1.3047	0.4	3.0386	0.0948	0.6281	0.1189	0.4906	0.7017	0.097	0.1395	0.2852	0.7321	1.3436	0.3635	5.2523	0.2429	0.2574	2.559	0.6927	0.0493	3.1443	0.0753	1.1236	0.424	2.6726	0.2044	0.4031	0.1781	1.2897	0.1313	0.2456	0.1904	0.0816	0.8713	0.034	0.5861	0.075
ADAMTS16	na	0.0462	0.1397	0.1595	0.0539	0.2728	0.0305	0.1009	0.1752	0.3352	0.2449	0.1001	0.1914	0.4525	0.2859	0.1036	0.5	0.0311	0.1117	0.0247	0.3305	0.1373	0.1725	0.0306	0.0032	0.1649	0.2111	2.8901	0.0331	0.1253	0.2489	0.1076	0.106	0.0652	0.2265	0.0259	0.2832	0.0493	0.65	0.0783	0.0783	0.0525	0.284	0.0359	0.0513	0.5749	0.0368	0.2448	0.1325
ADAMTS17	na	0.0093	0.5469	0.1138	0.6326	0.1965	0.0831	0.1409	0.1153	1.3464	0.2118	0.0759	1.3964	0.5354	0.7079	0.0216	0.0603	0.1775	0.1057	0.4876	0.0352	0.0245	0.144	0.9145	0.4121	0.5936	0.3153	0.0782	0.2377	0.5021	0.7143	0.0452	3.7263	0.0732	0.1538	1.5893	0.2203	1.0344	1.6059	0.7437	0.3217	0.744	0.4928	0.109	1.7518	0.2838	0.0167	0.2296	0.0252
ADAMTS18	na	0.0051	0.2204	0.0848	0.0288	0.6822	0.0801	0.7471	0.1081	0.0367	0.2255	0.0496	0.1692	0.187	0.027	0.0812	0.1603	0.1529	0.0879	0.1439	0.1215	0.0411	0.1536	0.2015	0.0726	0.0562	0.009	0.3483	0.0456	0.0174	0.0938	0.0936	0.1058	0.0459	0.3699	0.1401	0	0.0341	0.1753	0.0157	0.2192	0.04	0.0283	0.0454	0.0265	0.0014	0.0002	0.0007	0.1567
ADAMTS19	na	0	0.0121	0.366	0.0388	0.0036	0.0769	0.0094	0.0041	0	0.0043	0	0.8311	0	0.012	0	0.0032	0.0144	0.1551	0.0061	0	0	0.0222	0.0325	0.1697	0.0815	0.0491	0.0053	0.0036	0.0746	0	0.0168	0.5921	0	0.0026	0.0031	0.0268	0.0734	0.0707	0.0099	0.009	0.1191	0.6727	0.0269	0.004	0.0738	0	0.021	0.0064
ADAMTS2	na	10.0553	17.6158	7.3836	5.735	32.5544	5.3185	16.2026	11.1619	6.5574	17.0745	27.3531	17.3369	28.2557	1.3971	6.0642	6.9009	1.7178	6.1017	2.7431	4.142	7.7699	34.4541	2.3326	5.6073	8.4936	9.558	13.6605	2.5527	5.307	14.12	4.7831	9.1284	7.0589	10.1451	4.6047	1.314	5.8954	14.1254	11.2254	6.6586	3.2671	11.1288	12.369	16.2484	1.7439	0.9695	1.2272	3.1645
ADAMTS20	na	0	0	0.0029	0	0.0079	0.0034	0	0.0064	0	0.0045	0	0	0.0356	0	0	0.0083	0.0555	0.0266	0.0042	0.1592	0	0.0013	0	0.0027	0.0045	0	0.0027	0.0118	0.0047	0	0.0632	0.0017	0.0008	0.1216	0	0	0	0.1147	0.002	0	0	0.4141	0	0	0.0004	0.0002	0	0.0062
ADAMTS3	na	0.0437	0.3143	0.1114	0.0872	0.1452	0.0688	0.3603	0.2322	0.2471	0.2491	0.2536	0.5604	0.2016	0.2475	0.0716	0.086	0.0301	0.0794	0.2373	0.2675	0.0195	0.1667	0.167	0.2881	0.8171	0.077	0.1014	0.0884	0.1156	0.1348	0.0725	0.0992	0.0451	0.2571	0.1245	0.1676	0.1082	0.2278	0.087	0.2964	0.3795	0.4368	0.1215	0.545	0.2775	0.0156	0.2028	0.169
ADAMTS4	na	8.001	6.6085	3.2522	3.1914	11.2331	4.6661	31.8548	8.2693	9.4727	20.001	14.5216	18.4184	13.2164	6.6117	2.4332	4.3144	2.8729	1.8776	2.6932	3.8503	5.4556	7.2031	4.9685	13.8857	6.5319	3.3177	5.3922	2.9571	6.4562	2.7751	3.4768	6.568	6.6738	20.5881	12.2193	18.5868	2.4519	14.8811	10.2619	9.96	16.0367	11.7493	24.5779	14.006	4.6458	1.5201	2.4905	9.2255
ADAMTS5	na	0.8367	1.1784	0.7981	1.0758	2.4449	0.8585	1.93	2.7287	1.0515	1.4181	3.0879	3.0908	3.4102	2.7935	0.6863	1.3521	0.7787	0.4868	1.2456	0.7217	0.4415	2.6041	0.441	1.134	0.6246	0.3822	0.8274	0.6561	1.1425	1.2671	1.0418	1.8655	1.473	2.4046	1.0254	1.8313	0.5079	1.6913	1.8224	2.9032	1.8086	2.1056	2.6705	2.2493	2.7157	0.4897	2.7289	2.2018
ADAMTS6	na	0.193	0.2944	0.3616	0.2011	0.513	0.1675	0.4054	0.5038	0.5093	0.5196	0.4258	0.8886	0.5255	1.2298	1.971	0.3621	0.1067	0.2299	1.3521	0.5872	1.2752	0.3871	0.2241	0.0737	0.4042	0.8862	0.3467	0.1205	0.1879	0.2242	0.1452	0.3531	0.3514	1.7251	0.1904	0.3502	0.1844	0.6081	0.1883	0.187	0.3016	0.5615	0.2111	0.3038	0.2863	1.1248	0.348	0.2547
ADAMTS7	na	1.4544	1.2588	1.3015	1.0227	2.6674	1.5401	2.6466	3.9728	1.885	3.4313	3.1376	4.1001	4.4383	0.8621	1.2402	1.0248	1.1419	0.8992	1.3154	2.4864	0.9578	3.8406	0.9251	2.5342	1.3642	4.4612	3.2138	1.6858	0.9584	2.4657	1.6121	2.3008	1.2482	4.0758	4.0306	1.0155	1.3073	4.2267	1.9384	3.6463	6.9777	6.4377	4.7877	11.5205	2.3677	0.7788	1.1241	3.9716
ADAMTS8	na	0.0593	3.7459	0.6985	0.1271	0.761	0.3834	6.115	1.4602	4.5834	4.8058	0.9841	2.4933	3.0636	16.5859	0.3136	0.0091	1.2306	0.1016	15.9911	0.7429	0.4307	0.2228	1.1321	0.5215	1.9256	0.4525	0.2731	2.1741	0.0374	0.4888	0.26	0.4663	0.1209	7.0394	3.044	17.9609	0.1078	0.9204	0.0706	0.3937	1.7623	1.9266	0.9331	0.0689	2.473	0.2482	3.8959	0.1879
ADAMTS9-AS2	na	0	0.5143	0.078	0.051	0.1043	0.1454	0.5018	0.0535	0.3092	0.455	0.1358	0.7385	0.2475	1.6771	0.2506	0.0612	0.0298	0.0752	2.646	0.032	0.0066	0.0517	0.3185	0.0781	0.0562	0.0814	0.1965	0.0926	0.1276	0.0969	0.0528	0.067	0.0139	0.464	0.1201	3.4771	0.0247	0.3071	0.023	0.0907	0.1012	0.0901	0.0332	0.1493	6.0028	0.0152	3.7123	0.06
ADAMTS9	na	0.8529	2.2409	9.7781	1.1258	1.5672	1.1725	4.3213	3.5906	2.1402	3.5378	1.8004	5.5738	2.5304	1.1461	1.8938	0.6678	2.0062	1.0026	3.2579	2.5617	2.0407	1.9252	1.5301	2.8366	2.5641	2.0402	1.0896	1.3723	3.3843	5.2235	1.2424	1.9742	0.9221	5.3471	4.3603	2.9604	1.007	2.6419	1.3295	5.8483	3.659	4.4709	3.5365	10.8028	1.8452	1.3441	1.5237	5.5801
ADAMTSL1	na	0.1513	0.7151	0.2748	0.1172	0.4147	0.3425	1.0045	0.5787	0.2981	0.936	0.4745	1.962	0.3213	2.2207	0.1167	0.1667	0.525	0.1138	0.7736	0.172	0.118	0.2119	0.4574	1.1164	0.2214	0.3241	0.2066	0.5521	0.1186	0.2258	0.1717	0.1521	0.1534	0.6272	0.4333	1.0367	0.1538	0.1374	0.3109	0.5395	0.7793	0.4657	0.3914	0.6455	2.5953	0.1429	1.4757	0.3877
ADAMTSL2	na	0.2906	1.1315	0.358	0.1809	0.3136	0.4621	1.2078	4.4655	0.5373	1.1551	0.4149	1.2756	0.6221	0.4346	0.6452	0.1454	0.2139	0.2442	0.2819	0.5927	0.2576	0.6691	0.2412	0.5383	0.1684	0.5347	1.3104	0.6704	2.6352	0.5307	0.2205	1.4608	0.1796	0.7427	1.3172	0.6184	0.7957	0.7331	0.2803	0.4741	1.0058	0.8694	0.4488	1.1686	0.456	0.1896	0.391	0.9452
ADAMTSL3	na	0.0769	2.0835	0.2831	0.1099	0.4299	0.482	4.0378	0.6661	0.4615	1.7822	0.5643	2.9711	0.5507	5.7913	0.5937	0.0672	0.2038	0.0606	2.6942	0.2094	0.2825	0.2203	0.4505	1.1734	1.4584	0.1594	0.3118	0.8041	0.0739	0.4266	0.1342	0.4355	0.3011	0.8774	0.4702	5.1761	0.3765	0.2808	0.2288	0.4096	0.2005	0.4661	0.573	0.0361	6.7383	0.0797	5.5979	0.1004
ADAMTSL4	na	1.6344	5.3639	6.7145	0.9986	5.4739	1.8156	4.8399	5.9675	3.2808	3.3088	4.5455	4.8044	6.9152	9.7129	1.4833	2.7124	1.7309	0.6306	8.8276	5.5188	1.1432	12.5287	18.7605	1.5767	6.5849	5.7034	4.7743	3.6747	0.7972	2.1783	0.9038	13.3557	1.5575	4.358	1.9127	13.8978	10.9502	4.3158	2.2632	2.0079	1.0384	5.3094	4.5238	9.8495	12.2191	0.7481	14.0095	2.1279
ADAMTSL5	na	0.2059	1.608	1.9246	3.7606	2.6607	0.1555	1.844	4.8426	3.6177	0.7708	2.6563	0.7264	6.6184	0.5582	5.1272	3.534	2.9241	1.5093	0.3297	3.8039	1.7656	5.4417	7.1958	3.3241	7.6995	5.7561	0.8429	2.0355	10.0694	4.2332	0.0841	3.5848	0.1454	1.85	1.0398	0.7873	4.0324	3.7223	5.359	0.929	0.8463	7.0779	1.8163	1.1119	0.8134	0.1846	0.5689	5.858
ADAP1	na	29.8645	18.7665	29.0686	35.7544	56.3118	19.0696	22.2191	52.1276	33.0508	31.5083	46.6986	35.7029	47.1741	8.7975	62.0809	74.5672	29.6123	43.632	9.2379	62.6183	68.3123	33.1553	9.3415	60.9829	10.6429	25.6702	27.7027	21.6795	79.3107	39.6835	38.6453	67.3122	48.8618	31.6744	56.8242	8.9663	29.0886	80.8441	44.614	77.8025	19.1664	31.703	21.4483	19.4943	4.4685	40.7271	4.8625	47.8771
ADAP2	na	7.1293	7.3261	3.2825	3.1184	5.7494	7.462	7.5106	4.7977	2.9495	6.3551	10.5112	5.4567	4.2245	2.2224	1.1148	4.4585	8.099	1.8394	2.7155	4.9359	8.0571	4.4804	3.3322	5.0119	6.163	6.0694	5.3609	4.1816	1.7285	2.9682	2.1696	3.9193	5.0629	5.1332	3.5058	1.0827	4.0342	3.304	6.2844	2.7269	4.5217	1.9952	11.8325	10.9688	2.3789	1.8465	2.2533	6.9766
ADAR	na	45.1407	53.7281	72.6094	67.8059	83.157	42.9459	55.0585	68.0708	37.0487	66.3292	68.865	68.0134	27.2979	26.2805	52.1082	47.6527	58.7632	52.2636	33.3781	43.5246	42.6795	50.5058	57.5984	44.964	51.7607	63.1557	76.2896	48.2568	72.6187	73.6004	48.8939	107.424	66.0244	77.0613	41.2642	24.7809	65.0372	70.0942	81.0116	47.2548	112.416	81.2481	93.0682	59.4065	33.8822	59.8286	25.3952	82.6438
ADARB1	na	1.1934	2.5657	0.8946	1.4156	1.7378	2.4502	4.5158	2.6927	1.3312	3.2719	2.5775	6.3003	2.1924	8.9169	0.9441	1.3041	1.777	1.1929	10.3477	1.0539	1.1842	1.5167	1.4447	1.6129	1.2438	0.5779	3.5865	1.2852	2.3128	1.17	2.1573	1.5923	2.0062	2.6181	2.3642	9.92	1.0451	1.8979	2.59	0.9068	1.2195	2.7494	2.4215	3.4845	7.8176	1.6519	10.2317	1.8374
ADARB2-AS1	na	0	0.0165	0.0376	0	0	0	0	0.4926	0.0691	0	0	0.6582	0	0.0547	0	0	0	0	0	0	0	0	0	0	0	0.0626	0.0567	0.0287	0.03	0.0959	0	0.0713	0.0241	0.3088	0.0198	0	0	0.1995	0	0	0	0.4619	0	0	0	0	0	0
ADARB2	na	0.0095	0.0466	0.1189	0.0012	0.107	0.0263	0.0834	0.0308	0.0281	0.035	0.1269	0.0483	0.0121	0.1464	0.0578	0.0194	0.0849	0.0132	0.031	0.0578	0.0926	0.0439	0.1114	0.0117	0.0035	0.0023	0.0106	0.0463	0.0101	0.076	0.0322	0.1184	0.0659	0.0575	0.0538	0.2174	0.1332	0.1996	0.0015	0.0273	0.0417	0.123	0.0721	0.0024	0.3711	0.0107	0.494	0
ADAT1	na	2.9398	3.6374	6.1664	4.6712	5.0597	4.631	5.5389	6.5091	2.5432	5.9899	6.5501	3.9545	6.1639	3.361	6.6986	3.6942	7.017	6.6459	3.9362	3.8403	6.774	4.5417	3.6002	4.8735	2.0015	2.9322	6.4347	3.2731	4.533	8.6483	11.0106	4.3515	7.5308	9.8033	10.0511	2.0645	8.7249	8.7519	1.8117	10.0209	7.5948	2.7648	9.2042	4.0226	2.0866	6.7792	1.7098	7.4738
ADAT2	na	0.5936	0.776	0.5243	2.5185	1.1649	1.7974	0.8705	2.412	2.0459	0.495	1.2774	1.7039	1.0931	0.4683	1.6019	1.9335	1.459	2.3455	1.0554	0.7215	0.8124	0.7402	0.9288	0.5936	0.5884	1.062	0.6498	0.239	2.1253	0.9078	2.803	3.6954	3.1455	1.4295	0.3986	0.5014	0.4709	1.1733	2.1284	0.379	0.8545	0.7165	1.9447	2.1241	0.8988	2.5842	0.8145	1.8516
ADAT3	na	5.902	2.0313	5.2761	6.0286	4.781	5.713	3.604	10.473	5.4594	5.2805	6.8826	6.4902	4.0381	2.6891	9.2921	6.7514	5.4212	7.2933	2.2206	5.6534	6.4354	9.3685	5.6647	11.283	8.8856	19.1595	7.117	5.5694	16.2573	4.2088	4.4982	7.7606	3.0288	6.7195	10.6321	1.9147	11.3887	5.4662	12.9613	6.1754	3.5569	6.219	4.5813	8.4968	1.4352	4.8045	1.7063	5.9965
ADC	na	0.3221	0.7297	0.1707	0.3396	0.6379	0.3707	0.722	0.2958	0.2099	0.4557	0.403	0.7558	0.4374	0.26	0.484	0.4594	0.1743	1.4997	0.2819	0.4397	0.3349	0.5163	0.157	0.1726	0.6076	0.5406	0.4621	0.2768	0.0857	0.2828	0.1235	0.4709	0.2444	0.1947	0.1094	0.4738	0.3765	0.7194	0.1571	0.1073	0.1893	0.1733	0.2375	0.1806	0.4375	0.2178	0.3447	0.6673
ADCK1	na	2.0136	2.447	1.4448	4.6422	5.5006	2.3522	2.5923	3.9167	2.3183	3.9834	2.6301	2.1429	2.9023	2.0593	3.1067	2.7498	1.7102	3.1882	1.8974	1.8525	2.9561	4.3319	2.5877	4.4246	3.8145	1.291	2.819	2.3386	6.8152	3.8156	2.6945	5.9984	3.5407	3.7679	4.31	2.5844	5.9098	3.1986	5.531	3.3703	2.8299	1.4959	2.5726	2.8832	2.8746	4.1038	2.6024	4.8497
ADCK2	na	23.4207	7.78	8.9837	11.9904	24.0102	12.5221	13.7711	23.9052	5.9694	8.792	16.1498	10.4246	10.7017	7.3915	18.19	11.03	17.2559	18.743	5.8229	4.6879	33.3377	18.8466	11.3693	17.2271	8.0048	12.1273	17.3039	21.8811	21.0288	11.0799	21.8978	13.2851	15.7271	9.6414	7.5874	8.1182	27.8727	3.8258	15.355	9.2428	15.5657	8.1319	11.9762	9.386	6.4416	17.7047	5.6665	16.0289
ADCK3	na	3.3041	13.8691	15.7348	15.0473	15.6982	14.0759	4.9729	11.6428	15.0611	13.883	4.4386	9.8119	9.5514	13.4363	10.9929	15.8547	12.689	13.173	8.9614	6.7777	4.3483	9.1911	4.139	12.7347	2.8882	6.8837	6.5213	32.8762	20.59	20.7279	12.6543	10.1941	6.4667	19.5474	28.2536	7.2275	6.1552	10.8277	27.4212	5.3111	28.0827	4.6189	4.7021	14.6168	8.8602	8.1288	6.8906	15.2301
ADCK4	na	8.6178	3.6386	4.4993	4.4122	7.7611	7.4899	6.2387	4.3452	3.8761	7.2908	6.7382	5.6745	5.5508	4.8971	6.901	10.6095	7.3624	4.4398	3.3718	3.4526	6.238	4.0666	3.7218	6.1013	6.5169	12.7155	9.7676	3.9707	4.6716	5.211	5.4317	7.9912	5.8316	10.0082	9.699	5.4692	6.0542	5.7382	5.9353	6.2144	4.0465	9.5513	7.6557	5.9433	4.0137	5.2232	3.9652	4.6414
ADCK5	na	5.0399	5.9994	5.9691	19.3189	14.6241	21.0445	6.3524	5.5975	5.6343	5.0657	7.8979	2.6228	6.8767	2.1298	15.7502	8.7258	6.499	6.1119	2.2456	13.1853	7.5589	21.5284	3.0119	16.2832	3.8572	8.6399	5.7199	4.6582	17.5265	14.2633	8.598	3.6154	10.007	13.7897	11.3632	2.1845	3.8641	17.8737	14.2961	4.2357	16.5209	6.3763	5.6674	14.8448	2.0386	8.613	2.2864	10.8586
ADCY1	na	0.0718	0.495	0.0967	0.2014	0.1959	0.1585	1.3991	1.5584	0.1324	2.3538	0.3142	0.3936	0.6989	0.244	0.0668	0.0783	0.0963	0.7195	0.2894	0.7019	0.0896	0.1506	0.2848	0.2084	0.0347	0.0748	0.1416	0.4902	0.1425	0.1226	0.1045	1.2389	2.0981	0.4065	0.3245	0.0863	0.5724	0.1955	0.1738	0.1131	0.3346	0.0995	0.5114	0.4408	0.1619	1.0232	0.1118	0.3075
ADCY10	na	0.0266	0.0081	0.0596	0.0117	0.0145	0.0105	0.0222	0.013	0.03	0.0272	0	0.0318	0.0369	0.0144	0.0405	0.0545	0.0576	0.0674	0.0157	0.16	0.0073	0.0956	0.0032	0.0003	0.0185	0.0289	0.0471	0.01	0.0253	0.024	0.0521	0.1226	0.006	0.0621	0.3115	0.0314	0.0177	0.2444	0.0357	0.0012	0.0132	0.006	0.018	0.017	0.0237	0.0091	0.0544	0.0194
ADCY2	na	0.122	1.6937	0.2046	0.0507	0.4427	0.1513	0.7047	0.4668	0.3015	0.9716	0.1945	1.4036	0.5569	1.0808	0.2942	0.0819	0.0878	0.2583	1.5968	0.0317	0.0941	0.3275	0.1317	0.114	0.1299	0.2148	0.2958	0.1321	0.0419	0.3816	0.0638	1.7918	0.062	0.6971	0.1109	3.791	0.1355	0.2984	0.101	0.0878	0.0309	0.3724	0.063	0.003	4.7615	0.0118	2.823	0.0048
ADCY3	na	10.1969	13.3361	6.9548	20.3699	20.3756	11.3492	19.4642	17.2003	8.7667	9.6111	13.2973	17.5299	8.7917	4.9597	13.1066	11.9797	19.7765	22.0771	5.8955	7.1468	9.5871	9.0536	7.8444	13.5489	7.8133	13.8672	13.4515	9.4001	24.005	21.1795	20.8374	7.3172	22.5132	12.9173	7.2364	6.0992	14.9202	6.5502	5.4481	7.3795	8.0922	9.8403	25.8996	16.9877	6.0312	22.1418	6.5491	18.4615
ADCY4	na	0.5757	1.7819	1.3493	1.03	1.6471	0.8863	6.6291	1.5989	1.0903	4.4018	1.6266	2.9363	1.562	1.7544	1.2814	2.6375	0.8454	1.3726	3.4434	1.9194	0.5813	1.4624	2.2967	1.9576	0.5648	1.6934	0.6474	1.3335	1.1274	1.1459	0.7013	2.8222	0.611	4.1099	2.9372	1.7573	1.3017	1.7453	1.1018	1.7169	2.1183	0.9616	6.9155	5.532	2.9632	0.5758	2.6494	2.7396
ADCY5	na	0.1172	9.348	0.1984	0.1571	3.4433	0.5602	11.4946	2.3213	3.132	6.6032	2.5908	9.4792	5.2984	10.631	1.1974	0.1445	0.1091	0.134	28.0358	0.3468	0.4961	2.7371	2.5828	1.1226	0.8523	0.5889	0.8994	1.0851	0.1103	1.3688	0.1787	0.7264	0.1171	4.5696	1.9598	46.6898	0.375	0.5762	0.2315	0.3448	0.2171	1.6195	0.2263	0.7084	28.0902	0.0702	23.6046	2.5118
ADCY6	na	5.3838	3.2535	8.9082	6.041	6.4208	5.3793	9.7108	3.7204	1.4096	3.2328	6.2054	9.8436	3.9987	4.5058	3.3162	4.9947	10.1306	11.304	4.3201	6.0211	3.2766	7.554	3.5931	6.3723	2.2986	4.3773	4.5136	6.8052	4.7966	6.5588	7.0396	14.4553	8.1802	6.5412	4.2386	4.7083	3.3865	10.7429	6.4613	5.3544	7.1557	8.5839	8.1709	9.5595	4.2236	8.3023	3.4402	7.406
ADCY7	na	3.4365	4.3926	5.3001	3.0699	7.5766	4.8603	4.2294	3.4818	2.7362	3.1514	6.8731	4.3583	3.4544	2.6841	10.2912	3.4069	7.2299	4.2821	2.7085	3.9447	5.0558	4.0467	9.6331	4.0104	2.8799	9.1702	10.2502	1.7339	2.6465	4.8311	2.5787	3.2049	2.9923	5.7225	4.508	2.9175	6.7006	6.884	5.6835	4.2085	3.5171	5.1804	12.6171	8.0864	2.4837	1.7444	2.1428	4.9193
ADCY8	na	0	0	0.0034	0	0	0	0.0073	0.0106	0	0.0038	0	0.0025	0	0.0303	0	0.008	0.0273	0.0246	0.0106	0	0	0.002	0	0	0	0	0	0	0	0.005	0.0052	0.0022	0.0043	0.0049	0	0.0254	0	0.0244	0	0	0	0	0	0.0051	0.1913	0	0.0099	0
ADCY9	na	3.0281	9.6365	5.5794	3.2164	6.5454	4.8968	9.1538	5.4435	2.9528	7.2236	6.1255	7.606	6.7372	7.5851	5.65	4.9559	4.6547	2.8274	12.5691	6.6935	5.4554	6.2057	2.7582	6.4715	2.9074	4.0942	4.0118	8.1628	6.5435	4.6749	3.492	4.5888	3.5313	5.4597	6.2684	13.5189	4.203	4.275	2.635	5.9705	4.6156	5.6713	5.414	6.4441	17.794	2.6502	12.6911	2.7827
ADCYAP1	na	0.0472	0.3758	0.153	0.0267	0.1924	0.011	1.5177	0.4884	0.0713	0.2927	0.1443	2.3057	0.2994	0.6128	0.0973	0	0.429	0.0669	0.8797	0	0.0806	0.0276	1.3594	0.8201	0.0992	0.0892	0.0218	0.5955	0.0059	0.0346	0.0344	0.0089	0.1019	0.2895	0.0268	0.5086	0.0403	0.2428	0.002	0.0048	0.1961	0.2035	0.0094	0.5163	0.3092	0.0206	1.833	0.0178
ADCYAP1R1	na	0.0093	0.1882	0.0177	0	0.099	0	0.1544	0.2893	0.0685	0.0706	0.082	0.1284	0.0763	2.2195	0.0096	0.0235	0.0095	0.0134	0.1833	0.0098	0	0.0445	0.1876	0.0338	0.0884	0.0288	0.0247	0.0402	0.0318	0.0093	0.0194	0.0106	0.0093	0.1954	0.0359	4.1508	0.0085	0.1736	0.0158	0	0.0159	0.0109	0.0049	0.0063	3.1656	0	2.7595	0.0025
ADD1	na	16.684	26.5002	20.2597	21.8884	18.0996	19.3504	25.6174	17.1883	13.2889	21.4925	17.8166	22.6657	19.7998	26.1445	14.4688	14.689	14.9721	18.4958	37.819	20.1815	13.987	19.8159	17.5887	27.2581	15.7709	22.4259	21.0153	14.1913	11.5548	26.8903	12.3047	19.1025	15.139	19.6649	17.6548	50.784	22.5252	15.4543	17.3042	32.9772	19.6293	20.8285	22.0091	22.6459	45.5518	13.4706	40.7231	20.0579
ADD2	na	0.036	0.1914	0.0225	0.0178	0.1002	0.0314	0.3957	0.0794	0.0775	0.2238	0.1508	0.5839	0.0781	0.2927	0.0437	0.0266	0.1515	0.0145	0.3154	0.0188	0.1321	0.0358	0.2031	0.1101	0.036	0.17	0.0239	0.0547	0.037	0.0317	0.0208	0.0396	0.0068	0.1748	0.0398	0.2292	0.0524	0.0924	0.0577	0.0248	0.017	0.8529	0.0433	0.1375	0.2515	0.0108	0.3893	0.0289
ADD3	na	19.5326	25.8712	19.1339	83.1528	30.6323	24.6988	20.7238	22.2068	17.476	22.6298	26.6716	26.0007	15.7559	18.2985	24.6826	30.0545	58.4145	38.5975	10.5969	50.1985	36.113	38.7806	16.6842	32.0478	5.7635	21.2668	17.1329	22.8495	13.4837	105.456	38.2686	49.9119	47.0374	16.6812	18.2864	9.5641	12.2989	20.1749	71.8857	33.1549	37.3661	38.6156	23.9175	45.6922	12.7905	86.1116	13.4983	46.9109
ADGB	na	0	0	0.0011	0.0003	0	0.0091	0.0011	0	0	0.0043	0	0	0	0	0.0044	0.0476	0.0477	0.0525	0	0	0	0.0002	0	0	0	0.0029	0	0	0.0076	0.0029	0.0609	0.6585	0.0043	0.0003	0.0021	0	0	0.0544	0	0.0011	0	0.0013	0	0.0027	0.0001	0.0007	0.0049	0
ADH1A	na	0	0.4682	0.1176	0.0355	0.0548	0.0618	1.3551	0.0031	0	0.238	6.2124	0.0956	0.0273	1.8715	0.1189	0	2.9815	0	0.1026	0.1669	0.3878	0.2045	0.2733	1.095	0.0069	0.0733	0.0048	0.1157	0.0186	0.0486	0.14	0.0496	0.0375	0.0537	0.0596	0.6284	0.0368	0.0257	8.5228	0.0451	0.0112	0.0188	0.0046	0.0393	0.3382	0.1128	0.4709	0.0973
ADH1B	na	0.0523	24.5574	1.7931	0.1532	0.7852	1.6663	29.503	1.4976	0.8961	6.6765	0.8468	1.4218	1.486	49.203	0.2135	0.1366	1.8977	0.104	8.674	1.5729	0.4506	0.4779	8.3119	11.653	1.2359	0.7497	0.0232	4.7329	0.0041	0.1678	0.2191	0.9081	0.9417	2.052	2.5234	26.3508	1.9322	1.7058	1.2936	0.6433	0.0573	0.0747	0.2974	0.0751	39.2786	0.037	63.5782	0.5774
ADH1C	na	27.1083	39.9015	102.782	1.7454	5.3128	119.019	75.949	2.242	22.1611	10.3868	37.9876	2.5139	0.6546	54.0731	34.7377	32.1014	36.555	9.4684	1.2941	100.676	17.5389	99.6247	10.1138	77.6671	0.2501	16.6848	0.0922	147.032	0	12.1492	1.2691	12.9278	0.0686	1.8871	41.386	2.1853	18.1708	288.947	23.8887	44.224	3.4181	3.9931	7.5695	5.0348	2.0185	2.1955	2.3831	37.2503
ADH4	na	0	0.0657	0.1449	0.851	0.1124	0.0508	0.1396	0.0146	0.0105	0.9114	0.0693	0.0166	0.044	0	0.0853	0.5274	7.1985	0.0195	0.1546	0.3407	0	2.3788	0.2071	145.364	0	0.2961	0.0086	0.0347	0	1.3181	0.343	0.9268	3.9569	0.0631	0.949	0.174	0.0632	3.1381	2.0602	12.3418	0.0426	0.307	0.376	0.0391	0.3956	0.5311	0.6008	0.3986
ADH5	na	22.0096	38.5305	19.0453	37.7812	15.2895	17.7104	25.615	18.9726	22.3152	23.4988	25.1257	22.8943	17.2235	22.4559	18.5343	33.8381	25.9611	20.2268	35.2569	17.297	15.7293	37.1119	14.5948	32.7487	18.1617	23.8984	19.898	15.9323	9.3498	13.4788	18.6357	31.3464	19.686	19.8753	27.3583	39.7028	22.5234	29.6168	52.3013	14.0824	9.5538	18.3049	20.1458	12.5642	39.2894	23.0283	47.0887	22.3648
ADH6	na	4.669	0.2198	0.3459	12.5719	0.8071	0.7484	0.5642	1.1571	0.5276	0.8053	2.4931	0.6075	0.2365	0.0777	2.2	5.8116	34.8939	1.0601	0.5115	1.661	0.1951	26.6338	2.0363	20.4385	0.0103	3.2322	0.2479	1.6157	0.5376	7.8759	1.6232	5.6938	8.1384	0.2953	9.7883	0.0296	5.7135	2.2739	22.4497	2.9012	0.5467	1.5393	2.6907	0.6829	0.0499	7.4484	0.0346	8.8735
ADH7	na	0.1226	0	0.0226	0	0	0.0601	0.002	0	0.0696	0.0517	0	0	0.0039	6.4844	0	0	0	0	0	0.0246	0	0.0962	99.1597	0	0	0	0	0.0154	0	0.0086	0.0281	0.0087	0.0259	0	0	0.0067	0.3621	0.0544	2.1783	3.5851	0	0	0	0	0	0	0	0
ADHFE1	na	0.0689	0.8306	0.139	0.1136	0.3956	0.3911	1.374	0.1698	0.1832	0.5721	0.2484	0.6127	0.7176	7.7853	0.1622	0.1561	0.2974	0.1202	4.4751	0.2515	0.2772	0.1125	0.911	0.1205	0.2825	1.0788	0.1772	1.0728	0.0625	0.0501	0.1056	0.5932	0.198	0.4	0.2489	5.3051	0.8986	0.4495	0.2478	0.1869	0.0894	0.3282	0.204	0.2378	7.8343	0.0205	11.0486	0.1188
ADI1	na	17.9454	16.7417	19.6174	18.5571	15.0282	14.4726	10.2057	16.9598	13.0469	12.07	11.0167	13.5682	17.8912	17.2297	21.6887	21.3025	16.9228	19.4873	11.4284	26.3541	31.6222	16.1923	12.11	24.1172	29.6725	24.2102	10.5923	24.345	20.3751	21.9623	18.087	10.1598	16.6357	28.5567	15.1055	22.3766	18.8797	14.9297	20.0489	14.9737	13.0422	13.88	12.064	14.5561	10.7799	16.1394	16.0755	28.278
ADIG	na	0	0	0	0	0	0	0	0	0	0	0	0	0	0	0	0	0	0	0	0	0	0	0	0	0	0	0	0	0	0.0075	0	0	0	0	0	0	0	0.1043	0	0	0	0.006	0	0	0	0.0007	0	0
ADIPOQ	na	0	0.101	0.0691	0	0.0319	0	0.8879	0	0.1272	1.9456	0.0163	0.062	0	0.3576	0	0	0.0352	0.012	0.0062	0	0	0	0	0	0	0.1175	0	0.004	0.0073	0.0133	0.0871	0	0	0.0029	0	0.4731	0	0.076	0	0	0	0	0	0	0.0257	0	0.7962	0
ADIPOR1	na	54.9145	90.9285	131.398	61.0028	61.0182	37.9641	50.5764	97.0572	72.2584	71.066	55.8846	63.7713	94.8224	57.1511	67.5159	91.3554	53.0887	102.222	34.4284	60.3952	61.3599	58.6729	92.3158	58.5998	77.8754	68.8172	87.0101	99.8011	100.436	68.1691	61.7393	59.9855	50.6104	90.442	137.41	34.4079	107.179	79.3436	74.7853	55.1401	97.7138	71.2461	40.297	80.2648	31.2206	43.6056	37.7287	65.407
ADIPOR2	na	19.7886	14.0051	21.5003	17.3567	17.9196	12.9819	15.7345	10.0793	9.1773	32.7266	13.3957	24.4998	18.371	19.3309	15.3773	24.8388	18.3753	37.2323	10.0331	18.2275	9.381	16.2911	21.7975	18.148	9.6556	12.2449	20.774	10.1652	19.75	20.3776	20.9678	12.6207	15.429	16.8308	25.858	13.8847	20.2491	15.1129	26.5848	23.5385	11.8068	18.1544	15.4375	13.589	11.2509	15.8021	11.4877	24.2205
ADK	na	6.1727	12.1178	7.1547	13.2275	13.3943	8.1945	6.6865	11.756	26.6228	8.3656	7.9884	10.9488	14.3677	7.0556	11.1841	10.4924	12.3684	12.2441	6.7132	14.7992	10.4458	12.0775	18.313	7.0171	10.0453	15.5724	26.0823	4.4163	2.0838	7.8475	15.9736	4.9619	11.0645	11.5203	12.1684	7.3233	12.0624	58.8851	19.0949	13.2435	9.3565	11.4776	6.6139	10.8722	7.5013	14.9487	8.0105	13.2117
ADM	na	7.7016	4.4737	10.5525	22.3106	3.2407	4.7402	6.9052	4.2345	6.2186	59.6156	2.2898	9.1131	20.9288	11.4273	12.0897	11.6794	1.7578	39.0667	1.9311	12.3964	1.7119	15.59	65.9078	14.4929	56.557	4.1566	54.2334	2.729	13.0047	3.8889	1.5702	2.2247	2.2549	14.7482	7.5939	3.2626	6.5178	24.1235	6.9044	27.874	19.7617	44.5509	8.152	17.1417	2.7287	0.7927	5.4807	7.332
ADM2	na	0.2136	1.6097	2.1739	1.6618	4.7661	0.497	0.4489	3.093	6.7318	5.2939	1.4248	1.3072	1.6843	3.1943	9.0659	2.5317	0.0718	3.4217	0.8407	15.1555	0.2402	9.5351	2.2536	2.0135	6.5429	2.5459	1.4371	9.7594	7.4973	10.5649	0.1735	2.9949	2.4215	4.9901	10.5365	0.0776	4.9207	4.6479	2.7093	6.4877	5.5382	3.0081	0.4691	4.2029	0.0119	2.0268	0.0355	7.877
ADNP	na	17.9588	28.5351	27.7449	28.2578	24.4559	22.1527	21.3933	49.1454	12.3994	26.0147	26.5672	30.0856	17.7756	15.3816	37.6266	15.8283	44.781	31.7721	16.575	29.8507	17.3612	24.0027	16.5298	16.1884	11.1636	23.2271	19.4671	15.8198	34.309	28.4987	63.6538	52.9405	37.2906	22.8747	17.4261	15.7782	18.0628	18.446	26.4021	24.9939	25.0018	44.576	27.4489	26.2851	22.174	36.7713	16.8948	29.5203
ADNP2	na	0.502	5.9735	5.9177	8.7515	6.3011	4.6519	5.6479	9.4805	3.5986	5.7497	5.319	9.5444	5.3898	4.5855	3.6144	8.6582	4.5779	8.1489	4.4791	7.1735	3.123	7.544	7.2087	6.5586	6.2485	4.7983	4.5433	4.4671	12.0597	5.058	6.8959	11.4315	4.8694	7.299	4.0293	5.2861	4.218	5.253	8.6156	5.969	6.778	13.0958	6.8862	9.498	6.5794	6.0989	5.4241	9.9764
ADO	na	9.2321	10.643	10.5031	11.5311	8.764	7.86	7.5476	22.7111	8.0246	8.0127	11.2024	15.612	7.6218	5.5537	7.2392	14.1063	9.8846	13.4424	7.7237	11.6641	14.0541	9.0559	8.1873	10.1255	12.6616	13.8582	10.2161	8.2666	8.7333	9.2733	14.1608	19.4305	9.9155	7.8625	7.5064	5.4885	13.744	6.4667	13.1245	7.4914	6.5936	16.5633	9.3938	12.277	9.239	21.4645	8.0524	15.4544
ADORA1	na	6.1141	0.7943	3.71	0.1043	0.9368	0.6048	1.0863	1.0006	0.3059	1.6959	0.5201	0.6502	0.9544	0.1671	2.2343	0.2816	1.6265	0.9931	0.3324	0.2762	0.2556	0.788	0.2678	0.5297	0.4291	0.738	0.7752	0.5186	0.1153	1.1789	1.1486	0.3973	0.7876	0.7484	0.9293	0.1494	3.4882	3.4481	0.4212	0.1396	0.1227	0.4468	0.3035	0.4481	0.1142	1.4131	0.1607	0.1608
ADORA2A	na	1.5662	1.4404	0.6747	0.9975	1.8545	2.7101	2.6317	1.5646	1.1056	2.4554	2.6426	1.2855	0.838	0.9585	0.7326	0.5452	2.2475	0.4363	1.0497	3.8032	2.293	2.8724	1.4065	2.3279	1.185	0.6983	0.8521	2.8274	0.5887	1.1671	0.9655	0.9892	1.4959	1.2995	2.2366	0.6459	1.1143	0.602	1.6604	1.0894	1.237	1.5466	5.2734	5.3748	0.3825	0.3865	0.8123	1.7156
ADORA2B	na	0.3908	1.8556	4.2395	8.393	4.0829	0.6707	0.54	12.7426	2.8455	1.4177	3.2906	3.6076	6.4765	0.4935	5.2129	2.9431	7.7124	21.8324	1.7873	0.8865	3.6986	2.6061	6.0192	2.7828	12.7863	4.5657	6.6416	3.7602	8.2701	2.2275	20.3034	2.5416	1.8192	2.0717	3.1907	0.5052	7.5187	1.0597	0.4769	1.2834	0.7553	1.5982	0.4127	3.9846	0.675	16.7695	1.3891	5.7666
ADORA3	na	1.3568	5.9215	1.7409	1.2263	1.2601	1.392	2.4063	1.2016	0.4078	2.4736	2.4022	1.3646	0.6426	0.5363	0.1962	1.2544	5.6754	0.5151	0.7055	1.9473	1.4023	1.0876	0.4979	1.2229	1.472	1.4216	3.5649	0.2356	0.2663	0.9848	0.4696	0.3126	0.688	0.4006	0.8673	0.6838	0.361	0.8575	0.8707	0.3948	0.8664	0.8022	1.8885	0.9109	0.6305	0.176	1.1776	0.2412
ADPGK	na	19.1938	12.2376	12.546	19.0965	16.8543	12.6372	12.8815	13.3592	17.3165	15.3549	16.1585	13.9039	9.9764	6.9824	11.7595	19.4193	17.8304	18.348	4.6084	14.8936	9.2942	17.4621	10.1937	15.0672	18.148	10.1322	27.268	8.3941	21.9776	18.2115	13.8307	27.6627	19.1093	8.5861	13.857	3.4182	21.3883	14.105	17.5658	10.0458	14.3767	12.306	23.9265	14.4805	3.6395	14.268	3.9886	15.4835
ADPRH	na	1.5543	3.9463	1.8138	0.9308	2.7303	1.4633	3.4439	3.8265	1.8802	3.3413	3.5176	3.8805	2.3418	2.3661	3.1913	1.4819	2.1037	0.6422	4.5635	2.0574	1.2707	1.8841	1.9196	1.9474	2.3908	1.2859	4.604	1.3748	0.9153	2.8202	0.6142	3.3363	1.1298	4.5049	2.6527	3.7718	3.2037	1.8038	1.7894	1.7134	1.7412	1.2724	4.254	4.5699	3.1908	0.4355	4.4947	5.5949
ADPRHL1	na	4.5978	1.3193	1.6347	3.507	3.0448	0.6708	1.027	4.3549	2.0346	1.5215	0.6718	1.0384	1.6013	2.5457	2.7175	2.5092	1.0967	1.5084	0.8619	4.7121	1.6618	2.2295	1.382	4.1173	1.3155	10.0267	0.98	12.8825	5.1858	6.661	1.6558	3.2546	0.5832	1.9471	4.8988	1.4154	5.6293	2.1466	2.5606	0.8705	6.0276	1.0438	0.3983	2.5685	1.4297	2.7491	0.9243	4.3166
ADPRHL2	na	18.6124	12.4961	5.422	14.0756	14.2239	22.2308	11.9663	11.4327	12.3401	15.5282	14.931	8.369	10.9128	5.0715	10.4685	22.2789	17.9486	14.5203	7.1162	29.9192	11.5678	19.9317	19.9602	19.0929	20.5388	14.3116	21.8897	18.0385	17.2042	15.4179	11.2463	16.788	17.767	8.8255	11.9659	9.7775	17.9298	16.2391	27.4693	13.2757	10.7425	15.657	15.9532	13.7254	6.2645	15.3197	6.5473	16.4888
ADRA1A	na	0.0168	0.0366	0.0252	0.0063	0.041	0.0196	0.1388	0.0096	0.0368	0.042	0.0159	0.0147	0	0.2876	0.0116	0.0137	0.052	0.0321	0.0639	0.0175	0	0.0214	0.0424	0.0589	0.0168	0.0037	0.012	0.0247	0.028	0.0224	0.0322	0.0698	0.0367	0.0382	0.0321	0.1932	0.0188	0.0517	0.0074	0.0182	0.0137	0.0016	0.1213	0	0.2145	0.0134	0.1471	0.0518
ADRA1B	na	0.0412	0.0929	0.0749	0	0.0491	0.1601	0.4649	0.0874	0.2071	0.3807	0.0503	0.1836	0.268	0.4887	0.0071	0	0.05	0.1035	0.0711	0.8322	0.0195	0.2106	0.0167	0.054	0.0687	0.8615	0.0549	0.0287	0.3523	0.0995	0.0727	0.7286	0.062	0.9766	1.0818	0.4278	0.0419	1.0083	0.072	0.1209	0.2436	0.3727	0.1311	0.1821	1.1385	0.3711	0.6906	0.8428
ADRA1D	na	0.1121	0.8193	0.0431	0.1017	0.657	0.1553	0.5966	9.1684	0.4226	3.8684	0.3654	0.8203	0.5175	2.532	0.1797	0.0426	0.2145	0.1669	3.4819	0.0684	0.022	0.0661	0.2052	0.0576	0.1162	0.2676	0.6682	4.4518	3.0228	0.3647	0.1152	0.181	0.035	0.734	1.7312	36.3306	0.2446	0.0588	0.0862	0.4739	0.3251	0.2249	0.0254	3.0068	5.8725	0.8116	8.2285	1.9878
ADRA2A	na	0.2476	1.8012	56.9973	16.955	0.9424	0.7574	11.0909	2.7998	0.8142	2.4788	4.9083	5.5747	5.3362	1.5935	3.9573	42.3964	0.7815	2.2435	5.4837	1.2824	41.398	26.1591	4.3481	49.4566	1.8835	9.6213	0.7359	9.2658	18.3032	49.9144	0.2015	4.2636	0.0702	1.1619	8.9798	0.4235	41.7597	1.9111	0.2318	10.1121	19.6269	0.7881	0.4159	195.045	3.671	18.9898	1.5861	1.015
ADRA2B	na	0.0189	0.3766	1.0551	0.1692	0.0306	0.2974	0.547	0.2413	0.1854	0.6314	0.0637	0.2036	0.1686	0.401	0.1467	0.1586	0.0726	0.1269	0.1398	1.632	0.0898	1.3927	0.0633	0.1348	0.4209	0.2591	0.1843	2.7452	0.1155	0.1488	0.0625	1.4644	0.1031	0.4585	0.4626	0.192	2.2273	0.6416	0.3507	0.0429	0.1844	0.3436	0.2018	0.2038	0.4348	0.0745	0.7722	0.2474
ADRA2C	na	0.079	1.0158	4.7799	0.8619	0.3247	0.4133	1.8859	28.8906	2.5927	0.6994	0.1738	4.2127	0.9485	1.4508	4.1797	0.0452	0.1068	33.3149	1.4948	1.4859	0.2436	0.3409	1.5902	1.7652	3.3108	7.5232	0.0885	0.6464	0.321	1.282	0.1033	7.0493	0.1508	5.4075	2.4002	2.9722	9.9957	1.5138	2.8137	0.4462	0.2787	4.7093	0.1637	0.0902	1.0313	0.0173	1.6727	1.0911
ADRB1	na	0.1189	0.2313	0.0837	0.2261	0.1707	1.0298	0.3846	1.2504	0.3301	2.0068	0.5528	2.4529	0.267	0.7088	0.5851	0.1457	0.9241	0.158	0.0984	1.5939	0.4195	3.1079	0.434	0.1231	0.4123	0.6614	0.4253	0.5987	0.0838	0.4258	0.2895	4.7777	1.2705	2.8554	0.3998	0.3053	0.3087	0.2125	1.2491	1.6035	0.1109	0.396	0.1118	0.0327	0.2104	1.4795	0.1822	3.0183
ADRB2	na	0.2045	1.1839	0.1896	0.2056	0.7973	0.4407	1.3004	0.3964	0.4847	0.7165	0.4723	0.4682	0.4482	2.2428	0.258	0.1361	0.4029	0.4336	2.027	0.373	0.474	0.3769	8.2619	1.298	1.8582	0.5379	0.277	0.4701	0.0426	0.2218	0.0849	0.336	0.2816	0.5766	0.4465	5.9679	0.7492	0.4248	0.2293	0.9998	0.1706	1.6946	0.5312	0.3976	3.4674	0.0464	2.5741	0.3282
ADRB3	na	0	0.1647	0.0051	0.0066	0.0173	0.0544	0.2754	0.1406	0.1891	0.8797	0.0429	0.4604	0.3066	1.8716	0.0905	0.0662	0.0105	0.0068	1.2087	0.0469	0.0222	0.0404	0.0284	0.0071	0.0585	0.0686	0.1241	0.007	0.0292	0.0622	0.037	0	0.0176	0.5532	0.0392	0.1384	1.7872	0.0158	0.0121	0.0118	0	0.0154	0.0248	0.0275	2.6447	0.0153	2.4917	0.0189
ADRBK1	na	60.4103	36.6967	38.3761	55.4372	63.3261	51.9137	53.282	47.7449	137.767	46.1841	43.1883	47.0695	45.29	20.0462	38.5842	36.6936	61.8389	66.131	21.4115	45.6026	57.6964	73.9614	45.7389	69.6696	28.9699	70.2662	68.0385	84.0801	83.6198	45.1541	53.1738	29.8496	43.6484	77.3431	35.7471	20.9871	38.1369	52.2246	53.8111	60.3997	52.8523	64.0385	57.9111	104.956	14.8654	34.7256	16.6421	44.0318
ADRBK2	na	1.6081	1.4308	0.9316	3.1613	2.1975	1.3876	1.4528	0.8009	1.6689	2.2853	1.7613	2.7075	0.6298	1.4865	2.1767	0.4567	3.9964	5.6083	1.4215	1.9439	1.5263	1.2446	1.3584	0.9696	1.9889	0.8114	0.3259	1.2145	4.3763	2.5739	1.0389	4.5853	2.3	1.7658	1.9153	0.8471	1.687	0.9958	0.9681	0.8941	0.8619	2.9301	3.9193	3.1325	1.1525	0.5732	1.4729	3.8678
ADRM1	na	64.8043	49.7371	33.9461	49.7323	77.1965	74.3277	55.3981	96.6072	85.8439	57.4461	68.2346	43.3482	55.7391	20.4342	90.247	46.8704	68.7959	44.0367	26.1311	38.7142	93.0203	57.6886	40.5426	53.0763	46.4277	88.2128	90.1832	55.0131	150.702	57.5359	76.2046	56.6156	59.6284	76.944	91.7868	35.674	63.2626	82.5024	64.7065	109.492	42.618	58.2001	41.6273	36.4292	24.2309	51.6451	29.1081	89.2452
ADSL	na	34.2548	33.5362	18.4595	45.4166	28.4134	20.8304	20.6837	31.8531	27.3847	20.5875	15.0851	25.3024	20.1908	12.7477	24.1226	21.7064	26.5187	33.3584	15.3473	15.4548	17.0596	15.3246	16.1344	31.4544	27.2456	18.1207	18.3944	28.8798	27.5237	35.6721	27.6231	21.2131	19.6822	33.5341	19.3879	18.8202	23.2578	10.9558	24.2034	13.3458	16.3411	19.7946	24.1585	19.4526	17.8613	27.2834	18.5941	30.6421
ADSS	na	7.2784	17.4785	35.1642	16.6822	21.1817	11.1298	12.3584	12.268	16.5234	16.8461	17.3679	18.1515	21.8159	9.8528	31.3862	15.9186	15.5153	40.3422	10.6986	10.6074	9.6401	16.4552	12.7976	13.8687	15.3309	20.2551	18.3128	18.488	15.5657	18.8919	20.0687	21.3231	21.6714	19.2738	24.7134	7.0851	28.9842	25.6147	22.7329	16.6163	25.4379	20.446	14.9672	26.8466	11.5081	15.9996	11.7508	19.7314
ADSSL1	na	1.3466	2.7292	2.7511	0.231	0.6331	0.749	1.1026	1.2254	1.0787	2.9812	0.5329	0.5615	0.7929	4.6461	0.8704	9.6408	0.201	0.4503	1.081	4.871	1.149	0.8271	5.7375	0.8823	0.7459	1.62	0.7249	4.347	0.2877	1.4346	0.2608	0.9888	0.3413	5.7502	0.5348	1.7828	0.7045	3.6906	0.7803	0.7952	0.4984	0.899	0.1613	1.9888	1.4607	0.7404	1.0725	0.286
ADTRP	na	0.1244	0.7807	5.9673	13.3742	9.1447	24.5682	0.0782	0.1552	1.0758	2.6257	1.3428	0.224	0.2934	7.1041	1.5232	3.9386	0.9777	0.5372	0.2853	2.8038	0.073	12.2393	0.3156	25.2068	0.3521	0.0226	1.9128	7.4335	3.6186	8.1467	0.1658	1.8562	0.3037	0.3268	12.1053	0.1044	0.6198	8.6541	0.828	29.5983	27.6527	5.3021	5.3806	37.9242	0.0681	0.4025	0.0454	15.3452
ADV21S1A1N	na	0.1285	0.299	0	0.0712	0.514	0	0.1543	0	0.0622	0.0485	6.4323	0	0	0.348	0	0	0.6973	0	0	0.1071	0	0.0781	0.5351	0.0191	0	0	0	0	0	0	0.0408	0.2734	0.1054	0	0.0609	0.2678	0.3025	0.1089	0.0815	0.1967	0.0218	0.0766	0.6727	0.157	0	0	0	0.1769
AEBP1	na	50.3566	160.093	39.1164	19.9101	114.227	50.2947	237.42	119.087	127.792	125.868	103.63	260.765	235.606	89.6704	59.5494	56.286	6.4916	38.8922	82.9875	38.8205	47.6894	129.206	24.0671	69.0177	29.6823	110.185	261.076	42.6486	18.0577	95.1125	20.0423	44.8956	20.0412	66.2306	40.6073	105.031	26.3563	100.58	55.3785	26.2012	29.9313	88.467	19.1296	65.4133	41.4531	5.8425	50.2983	13.3895
AEBP2	na	7.9385	3.8051	7.3018	5.4221	6.3982	7.662	6.9962	3.4256	4.7517	8.7275	8.2744	10.6666	5.9881	5.0642	7.0511	7.8735	11.7224	9.9409	6.9144	7.21	5.5719	4.4121	6.8299	3.9662	4.9888	10.2877	6.307	4.8165	3.3013	6.3581	11.2662	4.9361	7.1653	4.307	5.867	5.0883	8.7651	5.6991	7.8222	3.4784	5.1181	11.0453	9.209	5.2543	7.7989	10.9881	9.3611	9.4068
AEN	na	8.3733	7.1415	15.4165	10.1266	7.9317	13.1385	16.2045	14.1706	8.8043	5.733	15.8683	9.5074	10.7344	3.4368	4.292	10.3062	16.7605	13.9324	3.641	3.7322	13.7351	7.9005	7.668	10.4408	10.2813	17.7952	13.7652	5.4674	20.4466	7.08	25.0093	29.6477	25.7585	5.9596	6.4082	4.7451	35.9301	7.3566	9.3376	7.5981	9.7262	11.3884	17.0803	5.5445	2.6502	25.2942	3.0814	16.622
AES	na	169.667	50.181	71.9882	59.1869	73.3384	129.2	89.1133	127.206	100.108	72.9477	81.039	99.8108	84.5363	87.0627	112.218	103.481	87.1048	78.6198	99.3635	72.1749	184.893	85.7313	101.441	91.3623	141.668	197.549	53.1868	78.1605	88.8234	39.824	91.6029	79.9028	71.4352	65.5094	73.4018	192.799	119.238	69.2879	81.2046	52.9874	71.8609	61.0718	54.2981	67.9289	117.425	82.3672	144.111	53.1764
AF007131	na	1.5367	1.2587	0.4752	2.8697	1.0406	1.248	1.6145	1.5389	0.7809	1.7241	2.4587	3.1145	2.5119	1.2922	1.6141	1.9222	3.2562	1.7863	0.833	1.4446	1.1369	2.8949	1.2204	1.3272	3.0306	1.3355	0.9441	0.8775	1.5361	2.4251	3.2284	3.6983	4.1668	1.4896	0.8123	0.5315	1.207	1.9846	2.5178	1.4934	1.6918	1.0086	2.5147	3.1028	0.5396	2.7947	0.3718	2.3263
AF007147	na	0.0859	0.2773	0.0673	0.052	0.0192	0.1881	0.0899	0.019	0.0077	0.0054	0.1645	0.0613	0.0663	0.0861	0.0444	0.0841	0.1456	0.0852	0.2971	0.0822	0.0663	0.0344	0.0131	0.0387	0.0485	0.007	0.0095	0.0128	0.0267	0.0143	0.0872	0.0837	0.0816	0.0932	0.0854	0.0371	0.0419	0.1699	0.0268	0.019	0.0474	0	0.1258	0.1304	0.0532	0.0188	0.1408	0.0348
AF035281	na	1.0343	0.2727	0.915	1.2858	1.1318	0.8983	0.9293	1.5867	0.2624	0.6287	0.9956	1.3154	0.755	0.6766	2.4081	3.0228	1.362	1.1475	0.8945	1.1837	0.5214	0.9121	0.7857	0.6011	0.2978	0.8267	0.424	0.5476	1.159	0.8468	1.5585	2.0619	1.0557	1.1021	0.6808	0.8551	1.1069	0.7358	0.7975	0.4521	0.9562	1.1017	0.4486	1.6918	1.4793	0.5146	0.9704	1.3497
AF047486	na	0	1.8221	0.1297	0.0498	1.1898	0	3.1341	0.0415	0.0897	1.1013	0.4407	2.313	0.7616	1.6937	0	0.0382	0.0375	0.076	1.1129	0.085	0	0.0511	0.2478	0.4183	0	0	0.4694	0.301	0.0663	0.0221	0.0135	0.0331	0	0.8795	0.0376	4.0344	0.019	0.1378	0.0983	0.1072	0.0761	0.3275	0.2214	0.5875	2.3941	0.0409	0.6452	0.0168
AF055024	na	1.5211	3.8252	2.0821	1.7559	1.556	1.7967	2.48	2.5464	2.3739	1.3263	1.6201	3.316	3.6423	2.9983	3.1126	1.8831	0.9477	8.354	8.2595	1.0613	1.6312	1.5372	1.2506	3.4008	1.597	3.3569	0.7531	1.5288	2.3766	1.4468	1.208	7.1424	1.5456	4.0392	3.2212	8.4285	2.1194	2.9941	2.6283	1.0881	0.8363	2.8449	2.4694	4.4092	7.1493	2.5491	9.8561	2.4648
AF070581	na	0.0411	1.4484	0.2131	0.0742	0.2297	0.473	0.8857	0.4861	0.4404	0.7691	0.5061	0.9173	0.2541	0.946	0.383	0.1893	0.2117	0.0687	1.5528	1.2144	0.2399	1.1057	0.2684	0.196	1.6672	0.157	0.1809	1.4966	0.133	0.5274	0.2016	0.7173	0.1575	0.5792	1.6403	1.3329	0.4399	0.6212	0.1441	0.5132	0.3987	0.5509	0.2792	0.0632	0.8584	0.9279	1.2739	0.0659
AF072097	na	0.2317	0.2565	0.5286	1.0262	1.1715	0.2289	0.5412	0.4038	0.3124	0.3606	0.3687	0.6007	0.495	0.5423	2.2965	5.6481	0.4814	1.6529	0.8109	2.9382	0.7626	0.7597	0.4762	0.2527	0.2372	1.8005	0.1863	0.1298	0.8745	0.623	0.7935	1.6996	0.7104	1.0486	0.7094	0.3104	0.7835	2.5238	0.6756	0.5571	0.3149	0.211	0.9288	1.5464	1.5982	1.9338	0.245	0.4656
AF075112	na	0.0086	0	0.0064	0.0906	0.0464	0.4736	0.0525	0.2288	0.0366	0.0509	0.1244	0.027	0	0.165	0.0525	0.3325	0.1482	0.2075	0	0.272	0.2899	0.1083	0.0467	0	0	0	0	0	0.1835	0	0.2608	0.2464	0.1033	0	0	0	0.0357	0.381	0.115	0	0	0.1039	0.0238	0	0.0584	0.1101	0.2025	0.0058
AF079515	na	1057.23	598.377	395.632	806.963	879.461	972.553	560.589	1441.71	2217.74	611.572	381.051	1734.09	443.676	2323.14	1490.66	954.972	627.655	284.696	1251.15	600.349	1021.71	544.308	699.577	919.39	2924.59	1054.61	202.651	745.795	256.527	832.578	429.692	774.873	520.296	859.638	2775.57	1008.12	1748.44	652.466	741.387	490.375	445.801	136.379	277.04	689.724	1928.16	921.156	2091.47	843.075
AF085962	na	0	0	0	0	0	0	0	0.1304	0	0.4784	0	0.0686	0	0	0.1632	0	0.2138	0	0	0	0	0	0	0	0	0	0	0	0	0	0.0643	0	0	0	0.0272	0.0297	0	0	0	0	0	0.0154	0	0.1193	0	0	0	0
AF085995	na	0.4535	0.3376	0.4504	0.8134	0.8516	0.8932	0.6446	0.4634	1.1297	0.6274	0.5391	0.4174	0.2369	0.5909	0.6089	2.5369	0.8627	1.5343	0.8926	3.6664	0.1894	0.3796	0.3971	0.1841	0.6246	0.8656	0.4281	0.1984	0.8152	0.4472	0.3668	3.3817	0.771	0.483	0.9657	0.7206	0.4832	3.0506	0.81	0.187	0.5894	0.453	1.1686	1.8613	0.7987	0.3801	0.9562	0.8625
AF086102	na	0.0514	0.032	0	0.4666	0.0146	0.25	0.0425	0.1126	0.0684	0.1956	0.2324	0.08	0.072	0.068	0.1425	0.174	0.0429	0.5362	0.2048	0.5031	0.2637	0.1131	0.0931	0.1059	0	0.1812	0	0.1172	0.1638	0.2375	0.0148	0.7868	0.144	0.044	0.1434	0.1178	0.2819	0.2017	0.1528	0.0743	0.2787	0.2287	0.1187	0.1219	0.2193	0.2329	0.3136	0.2026
AF086125	na	0.0588	0.2102	0.1245	1.7371	1.5739	0	0	0	0.1537	0.0105	0	0.0423	0.0189	0	0.1104	0.813	0.017	0.9888	0.1396	0.0272	0.0338	0	0.0414	1.8353	0	0	0.083	0	0.3746	2.0371	0.032	0.027	0	0.3714	0.2332	0.0241	0	0.2132	0.8897	0.0711	0.3116	0.0333	0.0379	0.0585	0.0587	0.0312	0.0932	0.865
AF086132	na	10.9836	3.2536	4.84	11.0267	8.2317	28.9646	4.5903	7.0036	14.0587	5.7631	6.828	2.5954	6.9112	2.1734	12.972	11.321	8.3112	10.4722	5.8773	10.1572	9.8205	7.3203	4.8268	6.3631	9.3788	5.8276	8.9641	5.133	9.1891	7.2505	12.0428	5.7823	10.7562	6.1589	13.8002	3.9315	8.3362	11.1703	15.1193	5.8793	5.0693	3.7471	8.657	4.4018	5.2683	17.2566	7.9362	11.4176
AF086154	na	0	0.0965	0	0	0	0	0.0356	0.0388	0	0.0309	0.1536	0.0207	0	0.0885	0	0.0369	0	0	0.0844	0.0472	0	0	0.0593	0	0	0.0634	0.1306	0	0.0304	0.0565	0	0.0388	0	0.0327	0.0504	0.072	0.0591	0.0507	0.1053	0	0	0.1315	0	0.0163	0.1362	0	0.1666	0.0659
AF086184	na	1.0735	1.5944	0.7671	1.6407	1.5666	1.077	1.5055	1.1088	1.9472	2.65	1.2557	1.5105	1.8426	0.8233	0.6868	0.2682	1.8287	0.3216	0.9313	0.6165	0.5816	1.4823	1.2376	2.4099	1.1463	2.2935	1.8385	1.1456	4.6761	1.0616	1.828	0.7682	1.5772	1.4893	1.5396	0.9615	3.1514	2.551	2.1505	1.2116	1.4981	3.9454	1.5253	1.4892	1.3107	2.5531	0.8292	1.8897
AF086203	na	0.0761	0.0462	0.0255	0	0.0264	0.0783	0.0042	0	0.0337	0.0332	0.0465	0.0977	0.108	0.0055	0.0126	0.1422	0	0.0471	0.0898	0.021	0.0548	0.0259	0	0.008	0.1001	0.0183	0.2189	0.0111	0.0826	0	0	0.005	0.021	0.0578	0.0132	0	0.1102	0.0563	0.0296	0	0.0322	0.0077	0.0466	0.0436	0	0	0.0289	0
AF086219	na	3.7392	8.4758	4.7055	3.3027	2.0882	2.5484	3.3832	0.9132	1.0633	2.3908	1.4995	3.2613	3.2468	2.1015	1.4174	0.6317	1.6573	1.0703	1.7703	1.3365	1.3253	6.1884	1.5271	2.8098	1.0383	6.3416	2.1911	4.149	1.782	7.0719	4.7795	3.09	6.3128	4.2314	1.04	1.6947	2.7911	2.5349	4.2623	6.4825	7.0048	4.2533	3.4916	2.101	1.4392	2.7264	0.8219	4.5117
AF086258	na	0.0853	0.3575	0.3439	0	0.0707	0.0384	0.0494	0.152	0.066	0.7773	0.1213	1.5262	0.236	0	0.6398	1.3142	0	0.2237	0.3695	0	0.2375	0.0519	0.0765	0.0592	0.2269	0.9093	0.2785	0.0327	0.1132	0.0303	0.0147	0.4171	0.028	0.1455	0.0587	0.0777	0.0389	0.0038	0.0369	0	0	0.0927	0	0.0473	0	0	0	0.0307
AF086285	na	0.7446	1.4978	2.0523	1.4505	1.2948	0.6088	1.6075	6.0168	0.8224	1.8442	0.8951	1.2651	0.9098	0.6048	3.4862	0.6985	0.7434	1.7851	1.0292	1.0904	0.733	1.6912	0.7968	0.7099	1.7218	1.3305	1.1042	1.7045	2.9014	3.3956	0.6265	0.9517	1.4588	1.5512	0.964	0.7161	5.4406	2.4367	0.1171	0.3215	1.7468	1.0416	0.9617	2.2574	0.8364	4.216	0.6388	3.4152
AF086288	na	0.2646	0.1012	0.0499	0.0503	0.1492	0.2426	0.3139	0.3744	0.192	0.7363	0.2177	0.0779	0.2906	0	0.0459	0.0909	0.3259	0.115	0.542	0.3177	0.2532	0.0725	0	0.2334	0	2.349	0.1007	0.1461	0.1252	0.0161	0.1037	0.2589	0.0804	0.1852	0.7051	0.1742	0.175	0.4736	0.1358	0.0865	0.2092	0.1527	0.1707	0.215	0.1502	0.0528	0.0582	0.0625
AF086294	na	0	0	0.0003	0	0	0	0	0	0	0	0	0	0	0	0	0	0.1887	0.0284	0	0	0	0	0	0	0	0	0	0	0	0	0	0	0	0	0	0	0	0	0	0	0	0	0	0	0	0	0	0
AF086303	na	0	0	0.0181	0	0	0	0.0225	0	0.0166	0	0	0.0156	0	0	0.0239	0	0	0	0	0	0	0.0246	0	0	0.0926	0	0.0136	0	0	0	0	0	0	0.0905	0.0239	0	0	0.0826	0	0	0.0226	0.027	0.0246	0	0	0	0	0.0499
AF086476	na	0	0.1083	0.2259	0.1146	0.2224	0.1487	0.5891	0.0904	0	0.0959	0.0914	0.0491	0.0811	0.0972	1.0484	0	0.1706	0.3117	0.4832	0.0674	0	0.0173	0.1056	0	0.0864	0.0616	0.098	0.0259	0.04	0	0.0955	0.3279	0.0848	0.3317	0	0.1789	0.1963	0.4646	0.3459	0.0541	0.0939	0.0547	0.329	0.3841	0.0954	0	0.4996	0.1688
AF088041	na	12.8961	12.7903	17.2863	12.0391	16.1794	13.3142	11.3069	6.1323	7.1863	12.303	15.4305	8.7321	16.4949	9.1825	10.9339	10.3892	13.431	10.5026	13.8854	24.5957	10.7833	5.7471	9.961	10.1814	9.1409	14.1703	9.0089	8.2429	9.8785	11.913	9.8725	14.6797	10.4561	8.947	26.4438	9.8898	24.5502	13.17	25.1767	11.2199	9.3532	13.456	19.1716	13.3466	13.7021	12.1831	14.6613	14.5095
AF090102	na	0.0744	0.9712	0.6851	1.3775	1.1805	0.2523	0.4756	0.1332	1.0886	0.3309	0.0649	1.1552	0.7462	4.2352	0.0329	0	0.6832	1.1717	0.7505	0.2731	0.0403	0.4646	1.6672	0.7143	0.3544	0.4398	0.0188	0.0441	0.4912	0.6356	1.4736	3.0057	0.0213	0.7728	0.3495	1.1341	0.8187	1.1852	0.0607	0.2504	0.0498	0.7298	0.0435	0	2.024	0	2.2155	0.2886
AF090939	na	0	0.0104	0.0297	0	0.0335	0.0353	0	0.0215	0	0.0399	0.0742	0.0197	0.0392	0.0244	0.0313	0.1261	0	0.1385	0.0766	0.0116	0.0573	0.0099	0	0	0.0152	0.0099	0.0179	0.0269	0.0095	0.0101	0.0378	0.0724	0.0319	0.0581	0.0224	0.0171	0.0621	0.0788	0.0472	0	0.0223	0.0129	0.0242	0.0102	0.025	0.1094	0.0099	0.0655
AF113016	na	135.908	228.62	102.59	113.148	111.093	415.735	245.894	148.977	384.383	384.607	325.408	506.318	625.859	531.138	1712.33	723.23	278.529	892.806	1196.66	936.717	466.421	77.9584	166.423	170.174	217.528	117.345	74.7407	141.575	89.4857	69.4118	211.752	525.172	482.397	821.242	243.687	239.893	866.879	2096.6	458.545	69.1836	52.349	63.6292	298.569	933.585	1051.94	485.915	1409.91	691.194
AF119889	na	0.0102	0	0.0578	0.0494	0.0175	0	0	0	0	0	0	0.0267	0.0236	0	0.007	0.0226	0	0.1004	0.0615	0.0434	0.0733	0	0	0.0182	0	0.1592	0	0	0	0.0257	0.002	0.0073	0	0	0.0314	0	0.0118	0.0377	0	0.0097	0	0	0.0637	0.0805	0	0.0149	0.0126	0.0156
AF119915	na	0.0374	0.1004	0.1356	0.1438	0.0279	0.3265	0.1775	0.124	0.0841	0.1265	0.2859	0.1361	0.0143	0.1004	0.169	0.2787	0.2278	0.1881	0.2138	0.1186	0.0438	0.0913	0.0994	0.0283	0	0.0914	0.0103	0.1256	0.0731	0.0622	0.1542	0.2504	0.0881	0.0177	0.0121	0.0835	0.1631	0.7042	0.0921	0.0589	0.0389	0.119	0.2709	0.241	0.1079	0.2796	0.2861	0.2244
AF143870	na	0.1349	0.0624	0.1382	0.2682	0.355	0.4052	0.1235	0.0729	0.0735	0.2379	0.1471	0.1948	0.1629	0.0384	0.704	0.0684	0.1883	0.4208	0.2255	0.3503	0.1392	0.2001	0	0.1482	0	0.7783	0	0.0705	0.4786	0.589	0.464	0.3565	0.3967	0.7989	0.1024	0	0.0975	0.7191	0.3329	0.1433	0.2044	0.1119	0.6127	0.2763	0	0.612	0	0.2953
AF143871	na	0.2191	0.1354	0.1439	0.1368	0.2879	0.3763	0.3957	0.538	0.3499	0.099	0.4044	0.2052	0.0983	0.2376	0.2581	0.1208	0.9753	0.2072	0.2228	0.1924	0.237	0.442	1.1115	0.1727	0.4562	0.0808	0.056	0.1444	0.2439	0.1035	0.1942	0.2665	0.2115	0.1692	0.3284	0.0945	0.1372	0.2113	0.3073	0.1346	0.1039	0.0821	0.5165	0.4235	0.0987	0.192	0.0739	0.1883
AF161365	na	0.4211	0.0616	0.0961	0.077	0.1398	0.4592	0.1305	0.1285	0.4064	0.0582	0.1891	0.2623	0.1226	0.42	0.1423	0.4069	0.2812	0.1794	0.2221	0.7028	0.5583	0.4729	0.2957	0.7453	1.2299	0.1321	0.0912	0.3156	0.0862	0.1491	0.3767	0.0861	0.2822	0.1773	0.1918	0.0969	0.364	0.5666	0.2182	0.1124	0.2447	0.0416	0.0334	0.2149	0.1278	0.1841	0.4819	0.2744
AF161442	na	0.1111	0.2003	0.0865	0.0314	0.2151	0.1292	0.3065	0.1964	0.1398	0.2918	0.1888	0.2269	0.2556	0.2905	0	0.3166	0.0501	0	0.2334	0.42	0.2591	0.2023	0.2517	0.1682	0	0.0543	0.0983	0.116	0.0521	0.037	0.0493	0.0544	0.0139	0.2658	0.2448	0.0627	0.2543	0.1151	0.0806	0.0839	0.1224	0.0758	0.0738	0.1504	0.3197	0.0086	0.1997	0.2779
AF198444	na	0.0239	0.7588	0.2893	0.1394	0.3473	0.2602	0.9672	0.9025	0.223	0.786	0.2625	1.0801	0.2514	0.256	0.8615	0.276	0.0789	0.4588	0.6071	0.2331	0.2337	0.563	0.3695	0.2864	0.268	0.5178	0.1946	0.083	0.1889	0.5557	0.0693	0.735	0.1261	0.6135	0.1932	0.1347	0.9894	0.3383	0.0693	0.0741	0.1071	0.5039	0.1971	0.74	0.5356	0.0348	0.2279	0.4656
AF216583	na	0.0365	0.0854	0.1695	0.0413	0.1516	0.1698	0.1419	0.0258	0.1642	0.1145	0.2843	0.1061	0	0.0362	0.3502	0.0596	0.1809	0.2518	0.4311	0.1391	0.0047	0.1196	0.0443	0.0538	0.0049	0.0761	0	0	0.0985	0.0486	0.2245	0.2128	0.2016	0.1191	0.0523	0.0808	0.1782	0.2438	0.0756	0.0367	0.0536	0.1061	0.1594	0.2754	0.2211	0.2285	0.0917	0.0927
AF258550	na	2.4412	0.3276	0.4335	0.214	0.6065	1.3308	0.9663	0.2539	0.177	0.3389	1.4274	0.6831	0.8731	0.6556	0.3765	0.4661	0.6637	2.2672	1.2514	0.8685	1.1062	0.4581	0.3499	0.6868	0.1168	1.1042	0.5338	0.4191	1.0523	0.4242	1.6069	0.9573	1.1972	0.4474	0.86	1.2806	0.9103	1.0562	0.5542	0.25	0.402	0.7573	0.9561	0.7904	1.5294	1.8031	1.5051	0.2186
AF268386	na	3.6987	22.6262	2.4169	1.3571	7.05	2.7384	11.8302	6.4501	6.6463	11.7861	6.915	20.3547	15.6483	19.2066	4.8502	3.1061	0.6226	2.3985	33.4643	2.1085	2.6061	3.9902	2.8616	2.4519	3.3996	2.1608	2.4425	2.0092	1.5404	3.8404	1.3412	4.1896	2.3666	12.0182	2.9124	32.8779	1.8577	5.9929	2.4776	1.9708	1.5113	3.0873	2.5894	3.019	36.5581	0.6195	48.2097	1.46
AF279775	na	0	0.3924	0.2251	0.0242	0.1372	0	0	0.3566	0.4287	0.1447	0.1046	0.1648	0.0261	0.1377	1.3895	0.0093	0.6128	0.1784	0.1011	0.068	0.2434	0.0396	0.026	0.0073	0.0114	0.4549	0.8379	0.0729	0.1205	0.2318	0.2997	0.2517	0.0718	0.3782	0.0449	0	0.8311	0.4086	0	0.0642	0.0314	0.2445	0.0074	0.2215	0.0644	0	0	0.1341
AF279780	na	0.0413	1.5301	0.0112	0	0.2809	0.0392	0.0069	0.8956	0.3346	0.8766	0.0349	0.3464	0.4197	0.031	0.0147	0.0033	0.083	0.491	0.1574	0.6862	0	0.1567	0.0818	0.0173	1.1123	0	0.7508	0.3605	0.0277	0.3196	0.0567	1.3535	0.0222	0.6142	0.0297	0.004	0.0068	0.5747	0.0169	0	0.0834	2.9625	0	0.0004	0.0353	0.0281	0.0187	0.74
AF279782	na	0	0	0.0139	0.0083	0.4392	0	0.0045	0	0	0.4123	0.2492	0.0261	0.0391	0	0.0288	0.0191	0.1282	0	0	0.0847	0	0	0.0016	0	0.2661	0.0119	0	0.0053	0.0115	0	0.1214	0	0	0.0013	0.0331	0	0	0.0381	0	0	0.009	0.0234	0.022	0.0123	0.0101	0	0	0.2965
AF283776	na	8.1588	8.289	14.055	10.8566	6.1383	12.4204	9.0694	10.0975	11.0292	14.9002	9.4307	9.2931	8.8249	7.2666	28.7468	25.234	12.9633	24.4756	12.6548	25.8259	13.008	8.4864	7.0787	4.044	12.3666	18.1911	7.5616	7.7165	7.761	8.3302	10.4735	12.2104	8.4168	11.7466	10.6924	8.9065	15.3056	12.7487	16.7534	9.0897	6.612	10.9514	11.3871	17.8542	12.42	13.1356	18.8376	11.8655
AF289551	na	4.6685	1.5971	7.2842	6.027	4.3676	6.8383	4.1743	3.75	3.1787	4.7954	4.2985	4.7108	3.0351	2.0491	16.2146	9.1015	3.2864	11.1353	1.9978	7.7638	3.0631	15.8461	2.3933	2.7433	0.2853	5.6768	6.8393	2.6479	5.4364	4.8378	7.6746	24.0611	5.9881	21.3387	3.7779	0.0738	7.8092	22.4702	6.3215	4.4781	6.1737	7.1143	6.3958	14.5366	0.0644	7.0253	0.037	8.3508
AF339801	na	0	0.0048	0.0794	0	0	0	0	0.0479	0	0.0339	0	0.0441	0	0	0	0.1106	0	0.0974	0.244	0	0	0	0	0	0	0	0	0	0	0.0687	0	0.0257	0	0.0355	0	0	0.0827	0.2109	0.0538	0	0	0	0	0	0	0	0.0414	0
AF339801	na	0	0.0376	0.2151	0	0	0	0	0	0	0	0	0	0	0.2212	0	0	0	0.2883	0	0.0076	0	0.0732	0	0	0	0.1791	0	0.082	0.0511	0	0	0	0	0	0.1391	0	0	0.192	0.0048	0	0	0	0	0	0	0.0328	0.0957	0
AF339817	na	2.0567	0.662	4.2367	0.1625	0.0864	0.3207	0.7753	10.6133	6.5912	2.5501	0.0777	1.4093	3.1972	3.1721	5.2231	4.74	1.1903	5.8226	2.7253	2.6016	0.8969	2.0521	0.3213	0.0602	0.3315	4.1731	1.2235	2.9433	0.0334	1.7344	0.5702	8.8726	1.142	6.2823	2.6571	0.5625	3.022	2.3627	1.704	0.3535	1.6159	3.1299	0.1568	1.674	0.5252	1.8786	0.7214	2.8617
AF387615	na	0.0549	0	0	0	0	0	0	0	0	0	0	0	0	0	0	0	0.0606	0	0	0	0.2774	0	0	0	0	0.0913	0	0	0	0	1.6008	7.1913	2.4284	0	0	0	0.0657	0	0	0	0.006	0.0236	0	0	0	0.0666	0	0.1574
AF397448	na	0	0	0.0946	0.0271	0.0887	0.2658	0	0	0	0.0479	0.2511	0	0	0	0	0.1533	0.079	0	0	0	0	0	0	0.0299	0	0	0	0	0	0	0	0	0.0481	0	0.0032	0	0.0173	0.0681	0	0.0055	0	0	0	0.0915	0	0.0368	0	0
AF420437	na	0	0	0	0	0	0	0	0	0	0	0	0	0	0	0	0	0	0	0	0	0	0	0	0	0	0	0	0	0	0	0	0	0	0	0	0	0	0	0	0	0	0	0.0189	0	0	0	0	0
AF420437	na	0	0	0	0	0	0	0	0	0	0	0	0	0	0	0	0	0	0	0	0	0	0	0	0	0	0	0	0	0	0	0	0	0	0	0	0	0	0	0	0	0	0	0.0128	0.0142	0	0	0	0
AF420437	na	0.2048	0.0354	0	0.0524	0.1521	0.1087	0.1304	0.2494	0.0167	0.2193	0	0.036	0.0002	0.1086	0.2587	0.2319	0.0323	0.0367	0.1652	0.2904	0.0842	0.1065	0.2142	0.0243	0	0.1959	0.0701	0.0348	0.0967	0.1868	0	0.1049	0.1124	0.1377	0.1316	0.1914	0.0437	0.2012	0.0825	0.0959	0.1089	0.0997	0.0843	0	0.238	0.0488	0.2633	0.1732
AF452719	na	0	0.0967	0.0826	0	0	0	0.5947	0.0299	0.3686	0.0141	0.1032	0.0052	0	0.1806	0.0436	0.2363	0.2147	0	0	0.353	0.2667	0.015	0.2352	0.0171	0	0.0367	0.2092	0.1092	0	0.0562	0.0421	0.032	0.026	0.0122	0.9985	0	0.0773	0.5968	0	0.064	0	0.1432	0.2613	1.7254	0	0.0861	0	0.0414
AF508906	na	0	0	0	0	0	0	0	0	0	0	0	0	0	0	0	0.021	0	0	0	0	0	0	0	0	0	0	0	0	0	0.0319	0	0	0	0	0	0.003	0	0	0	0	0	0	0	0	0	0	0	0
AF508907	na	0	0	0	0	0	0	0	0	0	0	0	0	0	0	0.0084	0.018	0.1325	0	0	0	0	0	0	0	0	0	0	0	0	0	0.0696	0.0434	0	0	0.0287	0	0	0.255	0	0	0.0235	0	0	0	0	0	0	0.0618
AF520419	na	0	0	0.0073	0	0	0	0	0.0112	0	0	0	0	0	0	0	0	0.0807	0.0293	0	0	0	0	0	0	0	0	0	0	0.0296	0	0	0	0	0.0138	0	0	0	0.0164	0	0	0	0	0	0	0	0	0	0.0085
AF520792	na	11.0348	8.1251	14.7195	10.1222	8.7847	19.1038	8.3698	7.4027	15.4496	7.5184	5.2108	6.4069	5.5102	6.6412	31.0976	32.115	7.5634	22.3921	17.8526	20.7664	20.0664	8.8039	11.1173	6.3713	6.1294	13.0167	6.7569	5.4701	11.1998	12.4109	8.6579	20.273	11.2736	11.0887	13.2811	10.8444	8.7209	49.3794	14.0168	7.3464	9.5456	9.8764	8.1277	12.6844	17.0974	10.5609	28.3047	14.5246
AF520792	na	3.3819	2.4122	3.5684	2.9608	1.5634	3.3936	2.2525	1.6331	2.0972	2.504	1.8555	2.4908	2.342	2.6944	5.5306	6.7854	1.8572	2.697	4.3391	4.027	2.9164	1.5696	1.8511	1.7107	1.1589	3.5014	2.0243	2.1591	3.055	3.6399	2.0888	3.6618	3.0402	2.0629	2.3986	2.4074	2.2166	8.4906	2.2204	2.1136	2.7184	1.8221	2.144	2.8291	5.8331	2.5573	5.3162	3.2482
AF520793	na	0.6152	1.1392	0.5986	0.4445	0.4714	0.3219	0.8084	0.6143	0.3371	0.6045	0.2978	0.9946	1.0808	1.0805	1.5576	1.0556	0.7924	1.5286	3.897	1.0415	0.6264	0.4687	0.4536	0.313	0.5149	0.7236	0.4793	0.376	0.8215	0.6857	0.7013	1.11	0.4494	1.0326	0.99	1.527	0.8131	2.3303	0.7166	0.4189	0.9856	0.4164	1.1671	1.4285	4.5926	0.6926	4.1176	1.1259
AF548120	na	0	0	0	0	0	0	0	0	0	0	0	0.0735	0	0	0	0.1254	0	0	0	0	0	0.0138	0	0	0	0	0	0	0	0	0	0	0	0	0	0	0.173	0.0082	0	0	0	0	0	0	0	0	0	0
AFAP1-AS1	na	0.391	7.028	0.4518	0.4355	0.9836	0.639	0.9147	0.6937	13.0782	0.9077	0.9253	3.6598	0.9345	1.3695	0.628	28.131	0.259	0.5527	2.03	26.7837	0.3867	1.5768	2.375	0.6168	6.526	6.7441	0.8893	4.7976	0.1001	6.8471	0.8494	1.1096	0.6322	0.9382	15.3746	0.9854	6.9543	0.5223	37.8051	28.3647	2.6553	0.5309	0.3784	22.3023	1.3209	0.7086	0.37	0.5383
AFAP1	na	5.2893	13.5697	7.8915	8.835	12.5236	9.2206	10.6891	9.4936	8.3091	14.4089	14.5622	23.5936	16.4	7.4914	11.5962	6.8837	4.9411	14.0476	20.7645	14.3549	7.7472	18.3476	6.5586	8.253	6.2746	9.5244	13.0478	5.1889	1.8252	10.3846	10.9384	16.7743	10.0011	13.3056	9.6474	16.9513	10.9785	8.9286	7.472	14.2379	16.0927	6.9551	4.7569	12.0253	23.5503	10.1899	14.1012	6.7196
AFAP1L1	na	1.2043	2.5817	1.577	0.6714	1.7595	2.1692	3.9505	3.1891	2.364	2.4805	2.2594	4.0033	2.4966	1.8153	0.5625	1.0932	1.553	0.4625	1.9752	1.6834	0.7454	2.48	1.7903	2.3162	0.9129	1.6829	1.2539	2.1747	0.7788	1.3318	0.7802	2.4275	1.1526	3.2279	2.8632	1.4286	1.6232	2.1586	1.4458	2.1139	5.9953	3.7251	3.7833	9.1154	1.4898	1.1305	1.6423	4.5992
AFAP1L2	na	0.8183	4.1786	1.5391	1.2515	1.8244	1.1724	3.0874	2.7994	1.9752	3.3416	3.0224	2.3284	2.9162	3.3598	2.3443	0.6692	1.0834	9.991	4.1704	1.5149	2.3062	2.5377	3.9041	1.67	2.8645	10.0098	8.6951	1.4588	1.7047	2.688	1.3667	2.4368	1.3202	4.346	2.6037	11.7008	3.8147	2.3649	1.2479	2.3093	3.6778	2.8053	2.7957	13.7373	8.1663	0.8684	8.9188	2.3273
AFF1	na	6.0831	10.4457	11.799	10.2619	6.7386	8.1972	8.9701	4.0339	3.7588	12.6428	11.5149	10.3229	11.0965	9.3384	6.8785	5.7858	14.6956	7.2924	12.9995	11.7577	5.2397	13.0303	9.8355	3.9427	5.7281	6.5104	10.8348	3.1622	5.057	10.689	4.9805	9.6857	8.9385	6.2293	4.3746	10.7179	4.3618	9.5488	9.3735	8.437	12.502	10.3905	14.8498	7.6079	27.3587	9.3647	12.6537	8.3517
AFF2	na	0.0398	0.0686	0.0114	0.0782	0.0558	0.0231	0.08	0.0186	0.031	0.1618	0.0364	0.0416	0.0404	0.031	0.0057	0.0541	0	0.0215	0.1301	0.0294	0.0042	1.143	0.0456	0.0595	0.138	0.0115	0.0091	0.0817	0.1968	0.204	0.0357	0.085	0.0183	0.0268	0.3967	0.0342	0.0501	0.0426	0.0288	0.0622	0.0276	0.5157	0.0422	0.0408	0.0115	0.1788	0.0115	0.1913
AFF3	na	0.031	1.0585	0.1971	0.1104	0.1521	0.1195	0.9603	0.2079	0.2688	0.5583	0.2616	0.9671	0.5508	3.5382	0.0797	0.0213	0.0774	0.066	3.2546	0.4038	0.1552	0.0953	0.6389	0.2193	0.0622	0.0966	0.0946	0.1826	0.0081	0.1598	0.0797	0.1802	0.0523	0.2248	0.2361	1.6412	0.1455	0.2937	0.0694	0.2618	0.1928	0.3987	0.2878	0.2332	5.7639	0.0332	2.8492	0.1252
AFF4	na	5.8415	17.2933	25.8781	13.8972	8.6646	5.8592	14.0955	9.6297	4.3533	13.4335	10.2536	18.8529	13.6027	13.2178	8.4328	8.0731	15.0902	10.1833	18.05	6.6241	4.3714	13.1096	16.8155	8.2518	9.3755	15.7252	10.2028	2.7899	11.0769	10.7208	10.5141	10.9807	15.2421	11.4912	6.5954	16.6878	6.0463	12.6075	11.3813	23.069	14.5046	18.9609	18.0669	11.4595	22.9676	17.0752	12.3593	7.953
AFG3L1P	na	1.0053	1.0909	1.1691	2.6887	2.9076	2.6449	2.2583	1.9413	1.1219	2.1093	2.5249	1.5895	1.6883	1.0487	5.1533	3.058	2.979	3.3027	1.8744	2.4031	1.7155	2.6646	1.5808	1.9712	1.8588	2.8162	2.1025	0.7262	4.6967	2.5029	2.9531	1.3581	3.3224	3.7681	2.9853	1.5175	2.2989	4.2048	2.8247	1.7099	1.8878	1.566	3.8037	2.0213	2.4884	3.3616	2.2321	2.5542
AFG3L1P	na	0.8141	0.8818	0.938	2.2608	2.3507	2.0808	1.8751	1.5234	0.8946	1.5306	1.8004	1.1956	1.3197	0.752	4.0635	2.5604	2.3542	2.6743	1.4129	1.9972	1.417	2.1531	1.258	1.3978	1.3296	2.2708	1.6224	0.5634	3.6194	1.9332	2.3219	1.0445	2.579	2.8808	2.3317	1.1239	1.6664	3.1395	2.1794	1.2943	1.5201	1.1895	2.991	1.6638	1.9319	2.7339	1.6792	2.0217
AFG3L2	na	22.9207	18.8597	27.4755	37.3348	38.6743	21.3611	17.7089	34.1418	16.3406	37.2881	13.9382	22.8863	15.9025	16.9711	20.4085	25.3636	12.2677	33.0324	15.2679	20.5392	9.6524	33.066	22.943	34.5143	15.9434	16.6187	16.6953	27.8939	42.1926	33.3078	14.1127	25.9887	13.6451	23.3003	20.135	22.1221	31.5192	14.7035	30.0565	34.9426	30.0984	23.9376	25.9547	32.5372	18.6552	14.2504	17.8737	37.2143
AFM	na	0	0	0.6082	0	0	0.018	0.0075	0.011	0	0	0	0	0	0.168	0	0.0035	0.1012	0.0035	0	0.0177	0	0	0	0	0.062	0	0	0	0	0	0.0432	0.0135	0.0078	0.0065	0.3402	0	0	0.0614	0	0	0	0	0	0	0	0	0	0.0084
AFMID	na	9.2579	3.7738	11.3303	13.6489	2.5047	5.456	4.524	11.5228	4.0507	7.7541	4.1893	5.513	9.8225	4.3231	8.6016	12.4408	10.5885	5.9867	2.2058	6.1584	8.597	5.5412	4.0085	7.4389	5.1487	11.1673	10.228	4.2926	7.2933	4.3565	10.1404	6.7429	6.9704	4.7286	11.266	3.3302	9.7398	5.3835	8.7585	2.9941	4.2358	6.811	2.6941	7.9553	1.6445	6.4396	2.3935	7.6228
AFP	na	0	0.0228	0.026	0.0223	0.0198	0.1232	0.0065	0	0.0096	0.0575	0.0163	0.0076	0.024	0.0637	0.0067	0.0107	0.0059	0.0381	0.0124	0.1663	0	2.2832	0.0081	0	0.1451	0.0173	0	0	0	0.0089	0.0251	0.0101	0.0128	0	0.0685	0	0.1043	2.3355	0.001	3.8856	0.013	1.0711	0	0.0089	0.011	0.0058	0	0.0261
AFTPH	na	16.5793	13.4315	20.649	16.5789	14.75	19.7332	14.2618	14.0348	13.2296	21.6916	17.6346	14.2026	11.677	17.7172	29.4104	18.1645	19.8759	33.2936	11.7642	28.1191	19.2955	10.3855	15.7444	12.3893	11.4676	19.0476	12.2128	13.3293	14.6282	18.8824	19.7087	32.9902	17.5868	20.6751	17.1916	7.1377	34.8102	26.4394	17.6176	14.6659	13.4088	20.4475	15.1392	20.5191	9.3534	22.5093	11.2872	22.5261
AGA	na	4.0174	11.6202	9.827	6.215	3.2203	3.971	7.9091	5.9024	5.061	11.7389	6.8289	3.3373	3.4896	5.0025	6.3991	7.0869	8.7909	4.9876	5.4551	5.8754	7.5383	10.4201	6.4943	10.8321	10.4119	17.3744	4.8848	5.3321	3.8468	5.3352	9.9951	2.0242	8.6122	5.1669	23.197	2.5456	9.741	8.1959	4.0229	4.3899	4.5113	6.1938	5.9227	5.609	4.4559	15.2596	4.8173	5.5776
AGAP1	na	8.4428	5.7867	3.2406	5.9511	4.8878	3.9929	4.8985	9.0289	3.2891	2.6543	5.391	8.5363	4.3993	3.7931	4.5622	3.6919	4.4571	9.6276	11.7385	2.854	6.4137	3.6727	2.1624	8.3822	2.3452	7.6477	4.5742	2.7215	4.4884	7.4589	7.5222	7.6791	4.7199	8.0844	5.4671	9.0866	4.1363	3.8835	5.7353	2.2697	2.9074	13.0566	4.2362	6.9668	16.6173	5.4094	9.1857	4.5414
AGAP11	na	0.0255	0.1752	0.5976	0.2158	0.1739	0.0566	0.4866	0.1059	0.2029	0.3336	0.0505	0.2606	0.3045	0.6848	0.1418	0.6215	0.2026	0.4157	0.4766	0.7809	0.0157	0.0665	11.2432	0.201	0.0307	0.2198	0.1063	0.1276	0.168	0.0718	0.0899	0.0761	0.0509	0.2712	0.2412	1.0165	0.1005	1.5128	0.1553	0.0885	0.0852	0.2293	0.0672	0.6806	1.9571	0.0524	1.0711	0.1535
AGAP2	na	2.6668	3.3119	1.7066	1.6522	2.791	2.3225	3.4202	1.991	2.5375	1.6765	5.3968	5.0912	3.0312	1.4514	0.8183	2.4966	2.7484	2.6518	1.2625	1.019	2.8966	1.6075	1.8531	3.2302	2.646	5.0903	2.6998	1.1722	2.0964	2.3064	1.1072	1.7314	1.3395	1.1366	1.895	1.011	2.558	1.2162	2.7038	1.0904	1.7053	1.1187	4.3626	4.5881	0.8636	0.8165	0.7999	0.8131
AGAP3	na	8.115	4.1291	3.5119	6.6475	13.0577	6.5678	8.2196	12.505	7.6553	5.9619	7.2018	6.2911	9.2421	4.4113	10.9583	13.9004	5.4282	7.9607	5.1415	7.9072	10.7385	10.0399	8.4813	5.3466	5.0765	7.3353	5.9874	5.2131	15.3918	8.6265	7.341	7.5141	4.9153	6.924	4.4521	9.9857	4.8387	5.1382	10.1121	4.7738	7.1831	8.7822	5.6821	11.4682	5.5509	6.8804	5.9646	6.2987
AGAP4	na	0.1654	0.0707	0.0725	0.5735	0.1871	0.3459	0.0736	0.1154	0.1694	0.1607	0	0.2011	0.2526	0.1164	0.8095	0.4313	0.013	0.7152	0.3888	0.2915	0.3752	0.061	0.1439	0.0091	0.1747	0.2454	0.1651	0.0216	0.4567	0	0.0163	0.3123	0.3797	0.0269	0.2387	0.1481	0.2092	0.0278	0.1205	0.1068	0.0791	0.2422	0.0078	0.3294	0.2493	0.3221	0.2519	0.2678
AGAP5	na	0.4363	0.432	0.8363	0.991	0.6121	1.0119	0.6768	0.9186	0.5696	0.6015	0.9435	0.8594	1.0257	0.7653	0.9238	1.4544	1.0251	1.1589	0.8112	1.5818	0.6321	0.8712	0.4722	0.285	0.3528	0.9651	0.4598	0.1775	1.477	0.5228	1.0579	0.8055	1.0686	0.6181	0.4955	0.4551	1.1519	6.1471	0.6372	0.5361	0.7939	0.4954	2.0662	2.6647	0.9609	1.4712	0.5173	0.9068
AGAP6	na	0.4166	0.5638	0.9991	2.2808	0.9917	1.5769	1.6175	1.7095	0.4296	0.6063	0.9789	1.3674	0.6895	0.5811	3.8216	3.0052	1.4209	3.7348	1.256	3.1471	2.3664	0.993	1.0252	0.4806	0.4246	2.4222	0.6501	0.2343	1.4613	0.8174	2.2613	3.2825	2.1531	1.6357	1.9892	0.9592	1.5317	1.5971	1.2711	0.6627	1.0995	1.3668	2.355	4.5251	2.5547	2.787	1.9104	2.1319
AGAP7	na	0.0383	0.0326	0.0542	0.0072	0.0216	0.0521	0.0523	0.0808	0.1838	0.0156	0.1317	0.0178	0	0	0	0.0461	0.1033	0.0621	0.0202	0.8238	0.0907	0.0434	0.0039	0.054	0	0.1195	0.0108	0.0038	0.0237	0.1701	0.139	0.1377	0.0091	0.5303	0.0137	0.0106	0.5537	0.6949	0.0368	0.0285	0.2997	0.031	0.1151	0.0463	0.0348	0	0.0585	0.099
AGAP8	na	0.13	0.2194	0.3085	0.4114	0.5471	0.2218	0.4592	0.3432	0	0.2861	0.2754	0.2486	0.1057	0.251	0.6157	0.8462	0.2963	0.6583	0.5543	0.5027	0.1725	0.2464	0.186	0.105	0.2603	0.674	0.1481	0.0569	0.4172	0.2766	0.6968	0.8844	0.6068	0.1807	0.1705	0.0929	0.756	0.7776	0.2616	0.5102	0.5736	0.3413	0.1147	0.0169	0.0951	0.1855	0.1926	0.3451
AGAP8	na	0.1861	0.0904	0.112	0.0873	0.2123	0.4126	0.2646	0.2587	0.0423	0.092	0.2584	0.1302	0.1123	0.1629	0.3381	0.0908	0.275	0.2317	0.0875	0.1553	0.1528	0.043	0.1093	0.0777	0.0211	0.3909	0.1005	0.0469	0.1337	0.1007	0.3392	0.3469	0.1312	0.0785	0.2898	0.1316	0.1057	0.0919	0.148	0.1026	0.0624	0.1727	0.254	0.2964	0.2323	0.451	0.1773	0.3027
AGAP9	na	0	0.008	0.009	0.0155	0.0164	0	0.0135	0.0045	0.0016	0	0.0181	0.0073	0.0039	0.005	0.0042	0	0.0119	0.0113	0.0142	0.009	0.0079	0.0112	0.0168	0.0115	0.0366	0.0138	0.0049	0	0.0053	0.0069	0.0196	0.0183	0.0085	0.0121	0.0022	0.0023	0.0127	0.0132	0.0106	0.0084	0.0124	0.0068	0.0057	0.0301	0.0102	0.0099	0.0013	0.0247
AGAP9	na	0	0.0086	0.0049	0.0089	0.0266	0	0.0017	0.0004	0	0.0013	0.0158	0.0095	0.0115	0.023	0	0.0062	0.0115	0.0131	0.0035	0.0223	0	0.0103	0.0048	0	0.0087	0.0153	0.0044	0	0.0168	0.0059	0.0061	0.0316	0.0124	0.0008	0.0023	0.0023	0.0125	0.0219	0.0065	0.0026	0.0073	0.0118	0.0076	0.0311	0.0207	0.0043	0.0049	0.0158
AGBL1	na	0	0	0.6019	0.002	0	0.004	0	0	0	0.0174	0	0.0062	0	0	0	0.0084	0.0445	0.044	0	0.0027	0	0.003	0.0295	0	0	0.0045	0	0.0041	0.0237	0.001	0.0772	0.0064	0	0	0	0.0101	0.0045	0.0911	0	0.0035	0.0066	0.002	0.004	0.0036	0.0226	0.0007	0	0.0019
AGBL2	na	0.3033	0.1731	0.3579	0.4294	0.2676	0.2498	0.2217	0.1293	0.056	0.2101	0.3489	0.3059	0.0725	0.0481	0.5469	0.1626	0.5812	0.2168	0.1049	0.3365	0.2789	0.145	0.185	0.1631	0.0479	0.1992	1.0053	0.1287	0.1714	0.423	0.7981	2.0751	0.6057	0.2094	0.1145	0.0427	0.3577	1.2506	0.1556	0.1496	0.3199	0.077	0.5894	0.7967	0.0571	0.4444	0.0671	0.4576
AGBL3	na	0.2182	0.1223	0.2752	0.0765	0.1198	0.1991	0.2119	0.0167	0.1442	0.0924	0.2192	0.216	0.1557	0.1502	0.3493	0.2993	0.3079	0.1141	0.223	0.5228	0.2134	0.2704	0.0427	0.1427	0.1429	0.2993	0.675	0.0853	0.2744	0.2302	0.2862	0.1838	0.2195	0.1426	0.1355	0.2157	0.4615	0.2697	0.0621	0.056	0.0524	0.1066	0.1298	0.3144	0.1964	0.3803	0.1925	0.1073
AGBL4	na	0	0.012	0.051	0.0084	0.0059	0	0.0023	0.0015	0.0084	0.032	0.003	0.0841	0.015	0.0277	0	0.0176	0.0159	0.015	0.0391	0.0533	0	0.0052	0.009	0	0.0661	0.0307	0.0029	0.0687	0.0092	0.0442	0.02	0.1261	0.0099	0.0212	0.0151	0.0708	0.0356	0.0563	0.0061	0.0025	0	0.038	0	0.0066	0.1047	0.0151	0.1475	0.1771
AGBL5	na	68.2222	14.8504	20.4627	25.0252	33.8633	42.746	20.0843	66.0368	87.321	26.6246	24.172	18.5861	41.3119	21.162	31.4051	40.2661	19.8218	21.0223	33.9472	50.3186	128.73	30.7884	24.53	34.6268	99.2291	56.3954	43.3585	36.8221	31.2024	29.9755	24.4443	10.6143	21.3229	22.2068	36.8319	38.2573	52.0982	26.6138	22.9505	14.5535	24.9655	32.8732	10.3312	19.286	28.5356	34.9278	42.6874	42.5895
AGER	na	0.8096	0.2785	0.523	0.844	0.8249	1.9628	1.0505	0.9016	0.7054	0.2534	0.6283	0.5776	0.2938	0.5506	0.7288	1.3564	0.7465	1.188	0.6749	0.9022	0.6191	0.8701	0.4479	0.5338	0.4617	0.5953	0.6062	0.2416	2.4984	0.8154	0.8226	2.807	0.8331	1.069	1.0927	1.3571	0.9007	1.4682	0.5339	0.3121	0.6356	0.7053	1.3493	1.4673	1.0897	0.9889	1.6568	1.1154
AGFG1	na	15.9391	14.2607	17.9839	15.6388	9.4388	7.0718	16.2689	12.9767	10.2337	10.0308	12.747	10.0859	10.1977	5.7011	12.5653	10.786	16.7595	14.5692	6.3827	12.5224	14.2256	14.0909	12.2646	9.3587	10.654	9.9663	7.7215	8.7513	7.0884	15.5246	19.2145	13.1928	18.4587	16.148	7.4956	3.794	13.9283	10.0583	12.0113	17.1966	16.049	35.2281	17.5999	17.4009	5.6709	21.1588	5.4293	11.1099
AGFG2	na	17.1619	6.8178	5.6133	3.8046	7.8966	18.0115	4.6925	10.1757	4.5747	8.0313	14.425	5.9196	10.0976	4.7031	16.5108	5.5272	21.1327	7.0782	5.9063	17.6482	27.8221	10.384	12.9721	8.5967	2.1687	4.0225	11.5939	11.6309	11.6495	13.6193	17.8748	6.4861	23.7301	11.9269	23.7187	6.9293	11.3006	15.8699	8.8287	12.1987	11.9064	2.1897	12.2068	5.031	5.9755	25.354	7.8113	7.3276
AGGF1	na	3.5192	7.0592	12.7447	13.946	7.5127	5.5549	6.4809	9.0872	5.1625	6.6527	6.1897	6.7445	9.1411	6.1676	8.0268	10.819	9.049	6.5447	6.4426	6.5888	3.9115	9.9125	6.3121	7.8349	5.3469	8.0967	6.5519	4.6327	4.5248	7.5972	7.8895	7.3435	9.2572	5.6203	6.2397	3.7039	8.4763	6.6909	10.6648	8.0177	10.3008	6.7709	11.0626	7.0376	6.829	11.1063	6.8559	7.1041
AGK	na	1.0377	5.5384	5.5901	7.9071	8.4359	7.2885	8.6648	11.7119	6.2054	4.6301	6.8176	7.7962	8.8903	3.5947	11.7298	10.6121	5.4014	9.1551	4.9399	7.5789	5.2187	7.3384	4.5586	2.4153	8.0995	4.3529	0.9452	5.1613	10.3742	5.5468	5.2987	8.5882	0.8562	6.1587	5.0891	5.8364	7.3752	3.0403	7.4688	7.2253	7.1455	5.1437	5.4584	6.4963	6.1977	13.3972	5.8289	10.619
AGL	na	1.9439	5.6802	6.4806	6.4071	3.3896	2.4972	3.0266	4.4637	1.8514	2.8091	2.7277	4.1334	3.5233	4.7168	2.6925	4.5049	2.7783	2.9604	7.3527	2.7389	1.5524	3.1351	4.2983	3.2178	3.2796	2.6156	3.4522	2.4451	2.3356	5.9763	5.489	2.2939	5.2883	2.6649	1.548	3.9353	3.8818	3.9556	6.2852	5.0646	5.2386	4.2874	5.4606	3.4876	8.501	4.4694	5.8837	7.832
AGMAT	na	8.4501	2.9042	3.6536	16.6829	17.5042	0.5608	3.8732	9.9995	15.2012	14.5692	7.4993	6.1217	6.4922	0.6538	12.4936	11.635	16.0153	21.6902	1.2987	9.5179	0.4852	7.8958	2.367	27.9343	4.3185	1.9012	5.6795	7.5098	27.7165	21.6061	12.7298	6.0198	14.7938	19.0142	12.0284	0.1001	5.8676	9.1972	40.2805	13.7712	8.7127	14.2382	15.5514	7.108	0.1225	22.5097	0.1591	18.5342
AGMO	na	0.1125	0.7857	5.4958	0.1024	0.2491	1.0632	0.1576	0.0486	0.1747	0.3606	5.0812	0.4374	0.0825	0.0853	0.5049	0.5344	0.1739	0.0967	0.3149	1.3856	0	4.3007	0.0467	13.9667	0.0117	0.1211	0.0368	0.0075	0.0389	3.9308	0.0807	0.0808	0.0208	0.104	2.4687	0.1791	3.0093	0.1937	0.0259	4.8421	3.2891	2.9312	0.0143	0	0.1133	0	0.1378	0.2574
AGPAT1	na	31.957	43.6092	52.8134	31.294	33.6971	21.0999	25.26	60.4498	21.5634	45.5576	17.9235	21.6112	29.0423	22.507	21.2974	12.2546	13.6578	18.3581	25.7692	36.9263	16.6566	41.8172	17.6337	33.0985	45.2146	30.1289	50.7657	48.911	186.626	58.3597	19.4513	49.7456	19.0244	26.8311	43.8134	35.1958	28.2551	24.1644	16.9076	46.4028	25.9176	40.1104	19.0536	32.8964	26.4581	22.8914	29.039	34.2499
AGPAT2	na	383.707	47.1806	44.0991	74.722	98.2512	152.97	77.4151	125.918	158.7	63.1741	121.615	73.5054	81.8345	23.4914	79.3448	115.561	73.2519	155.308	18.2429	158.81	149.416	61.7476	44.6653	150.772	51.5104	118.601	46.7165	105.923	168.219	61.6435	120.967	133.855	150.381	85.3361	63.3888	16.9714	46.2647	102.354	129.206	97.8264	50.1782	145.001	76.6479	58.6537	9.9262	204.807	12.3032	98.0614
AGPAT3	na	9.2485	11.1863	14.2488	17.3824	14.4721	16.7989	13.2976	16.0331	13.5807	16.1209	14.3676	10.063	9.0906	8.9587	10.0341	16.9047	17.3416	17.3676	9.1815	10.4769	12.7769	19.3256	12.4446	21.0984	11.6394	9.9441	8.6838	9.7315	23.512	24.6479	18.2734	10.4451	15.7475	14.7907	15.7617	8.2634	17.1692	21.098	19.9525	10.8814	16.6002	13.6103	20.246	20.5237	9.2978	14.814	7.8981	18.4867
AGPAT4-IT1	na	0.1266	0.2202	0.2371	0.0378	0.0498	0.1167	0.2288	0.0821	0.0541	0.2339	0.1226	0.2628	0.1835	0.0672	0.0431	0.1092	0.1356	0.3391	0.401	0.2513	0.0317	0.0919	0.2792	0.0492	0.0251	0.195	0.1348	0.0199	0.0703	0.0222	0.0729	0.6675	0.0168	0.353	0.3134	0.1787	0.231	0.4595	0.0762	0.127	0.0409	0.1753	0.1557	0.2164	0.2798	0.0277	0.1622	0.0623
AGPAT4	na	0.812	1.1311	1.0019	0.2627	0.752	0.3258	1.1641	0.5983	0.6149	0.7997	0.4561	1.8795	1.2363	0.7238	0.3599	0.5659	0.1268	1.05	1.2606	0.9545	0.2026	0.6239	0.8439	0.2832	1.1314	3.1689	1.0691	0.2312	0.1571	0.6902	0.1588	2.2135	0.2059	1.0785	2.448	2.0035	0.7177	0.903	0.4605	1.1082	0.4124	1.6823	0.5186	0.9491	1.6498	0.1603	1.3348	0.2486
AGPAT5	na	3.9243	71.0959	6.0715	15.7707	4.6645	18.86	6.0854	7.6588	7.4756	4.153	3.9259	7.3529	6.5267	3.2897	12.9089	10.4587	11.2344	11.1901	3.0219	4.3555	4.7485	8.4259	4.0138	9.8831	4.9649	8.4093	9.1972	2.9015	6.5488	11.8336	13.0006	12.1367	21.8146	8.2747	3.9702	1.8804	8.3831	6.6132	13.8706	8.8303	13.0207	10.6675	16.9922	4.5881	2.5092	17.4409	3.4917	9.5087
AGPAT6	na	10.4985	10.4736	10.1759	9.4873	12.8831	16.3458	10.4123	12.6008	7.6125	10.8318	9.1381	8.5249	10.0391	6.5423	13.5751	8.2028	12.643	14.6842	6.4899	9.3011	10.222	14.939	5.7439	12.6746	7.9678	21.1678	11.8395	9.3038	7.8906	10.9522	13.5835	13.4221	17.0169	13.1018	14.0979	6.2423	10.4379	11.0655	13.6173	10.8136	15.8415	8.2518	11.5952	10.4392	5.7498	20.5936	5.8226	11.4293
AGPAT9	na	11.4883	5.056	4.5528	0.6712	0.7135	0.6571	4.1691	1.7436	3.4911	4.0676	1.5918	0.8233	3.1418	4.4356	0.6397	0.8943	0.8965	0.25	0.4512	3.6155	0.4215	2.068	3.1682	3.0939	3.0989	3.1247	14.176	0.949	0.8663	2.8978	1.5847	0.3004	3.4978	0.822	0.4447	1.9953	1.7778	3.3773	5.0725	14.134	1.2077	3.5879	5.0732	1.0234	1.9586	0.8501	2.5844	1.5552
AGPHD1	na	0.8923	1.4387	0.7262	2.1035	1.7696	1.3	1.2759	2.5576	4.8275	2.7532	0.788	2.3496	1.9381	2.2505	2.0374	3.1151	1.4964	1.1848	1.5343	0.9474	0.7865	1.3895	1.1973	1.4585	0.7003	0.7823	1.0095	1.4188	3.8081	2.668	1.69	2.2976	2.1679	1.4627	0.4394	1.7038	2.4027	2.8013	2.7255	1.1554	1.42	0.9673	0.7046	2.2649	2.541	2.1462	2.3612	2.6246
AGPS	na	5.3239	10.8135	9.8459	12.3846	6.7735	5.3463	7.908	8.4937	6.8196	6.3199	6.0612	9.4513	6.4524	3.3747	8.3792	8.1791	8.7938	10.6994	6.3139	7.4895	7.3926	4.4232	5.6247	4.621	6.592	9.0989	7.9055	4.1978	7.725	13.0597	11.5276	8.6651	9.6772	11.3444	4.13	3.757	5.1796	3.6344	12.4296	13.3272	5.2376	9.567	12.0015	9.391	6.7403	13.012	5.5869	7.3
AGR2	na	775.553	406.971	746.999	597.511	185.094	731.665	105.469	238.49	1239.38	557.062	255.782	183.756	668.528	198.967	636.562	1105.62	343.231	225.124	107.496	744.514	967.19	934.323	148.157	526.605	2481.07	397.659	149.097	1367.7	142.815	485.379	358.402	639.503	1171.65	714.291	155.714	1.7053	927.103	344.81	1561.62	1277.13	1412.23	155.294	296.46	120.333	0.2077	444.704	1.1888	297.135
AGR3	na	22.3386	27.082	5.5986	34.0885	30.8525	28.3915	1.0004	34.8515	120.933	5.9307	25.6299	25.9429	6.6825	10.6672	73.7518	226.956	13.7428	5.7151	21.5679	18.5833	121.835	48.4415	10.4356	103.078	55.0819	36.6603	7.0163	8.0983	1.5736	143.408	1.0241	127.57	11.5177	85.2397	7.4815	0.0233	38.529	32.9741	97.9755	96.9802	42.7372	26.2215	11.0979	84.5756	0.0793	21.9301	0.0944	145.873
AGRN	na	95.2723	28.6311	27.1529	20.7203	25.187	45.4077	63.8051	31.8824	45.4651	67.4579	75.2735	44.8947	79.5768	12.2621	54.9864	29.278	36.4723	84.5118	15.1254	109.701	61.031	50.2084	32.5824	29.1512	30.5785	57.4082	132.053	35.2239	42.2007	31.7459	91.0738	39.0717	45.0758	70.8628	66.196	12.1289	67.6205	109.587	40.3915	45.506	59.9565	89.1293	62.2762	91.831	13.7897	78.0692	9.2421	42.8201
AGRP	na	0.281	0.0704	0.1432	0.0907	0.1203	0.0422	0.0197	0.0286	0.0173	0.1422	0	0.0564	0.3087	0.0484	0.1638	0.1217	0.1351	0.0591	0.1065	0.2713	0.0777	0.0789	0.023	0.0509	0.1549	0.1286	0.1194	0.0483	0.0771	0.1385	0.0801	0.0438	0.0906	0.1385	0.0356	0	0.4056	0.2178	0.0403	0	0.0487	0.0228	0.2225	0.2238	0.1299	0.1063	0.0689	0.0539
AGSK1	na	0.0068	0	0.0104	0.0038	0.0061	0	0.0048	0.0165	0	0	0.0076	0.0042	0	0	0.014	0.0149	0.0115	0.0053	0	0.0024	0	0	0.0203	0.0101	0	0.0065	0.004	0	0.0082	0	0	0	0.0016	0	0	0	0	0	0	0.0016	0	0	0.0052	0.0046	0	0.0058	0	0.0179
AGSK1	na	0.0136	0	0.0173	0.0537	0.0748	0.0869	0.0495	0.0792	0.0877	0.0204	0.0166	0.0386	0.0269	0.0137	0.0841	0.0693	0.0551	0.0331	0.0063	0.0207	0.103	0.047	0.101	0.0226	0.0374	0.1857	0.0901	0.0041	0.2419	0.0181	0	0.045	0.0699	0.0797	0.028	0.0211	0.0663	0.0705	0.0084	0.0256	0.0299	0.0377	0.018	0.0502	0.0149	0.1053	0.0222	0.0825
AGSK1	na	0	0	0.0013	0	0	0	0	0	0	0	0	0	0	0	0	0	0	0	0	0	0.0032	0	0	0	0	0.0044	0.002	0	0	0	0	0	0	0	0	0	0	0	0	0	0	0	0	0	0	0	0	0
AGT	na	0.5993	94.3261	4.5949	7.8021	9.837	5.1352	79.793	16.9857	10.203	9.8015	2.907	33.8085	16.1284	1.321	12.996	5.524	14.873	7.7128	12.2963	104.124	11.8737	7.5117	8.8462	60.5125	5.1392	17.4083	10.4368	25.326	2.2428	10.3283	9.6055	5.2397	3.1815	31.4273	8.1477	0.5306	3.5543	11.1586	1.0756	14.9742	12.0823	52.165	12.652	14.0121	1.3139	6.9474	5.313	14.4387
AGTPBP1	na	1.8504	3.1366	2.8443	5.1402	4.2041	3.2778	2.7467	4.1993	2.3775	2.4272	2.7403	8.0646	1.5267	2.7495	3.1267	3.0852	4.2822	6.0478	3.6732	3.3431	3.122	2.0941	2.707	2.1623	3.6401	3.0097	1.1016	1.5167	2.8309	3.2876	5.4959	5.918	4.8076	3.6897	3.9592	1.6859	2.0535	1.4517	4.028	2.0706	3.4128	6.218	4.8154	4.5667	3.6161	8.9872	3.5057	4.754
AGTR1	na	0.0602	3.0227	0.0561	0.0204	0.8611	0.1175	0.7482	0.3446	0.8084	0.7004	0.2427	0.9981	1.2308	5.6598	4.6487	0.1867	0.0354	0.099	6.6061	0.1309	0.0112	0.0959	0.1572	0.0364	0.3193	1.9136	0.2058	0.0503	0.0692	0.0721	0.0292	0.1186	0.0242	1.168	0.1974	4.2134	0.0073	0.0524	0.0299	0.0904	0	0.114	0.0064	0.0081	14.1532	0.0079	14.0402	0.0195
AGTR2	na	6.8498	0.4945	0	0	0.0127	0	0.0101	0	0.0384	0.0171	0.0522	0	0.0293	0.4506	0	0	0	0	0.5596	0	0.0101	0.0057	0.013	0	0	0	0	0	0	0	0	0	0	0.0255	0	0.0693	0	0.0332	0	0.0107	0.0052	0.0031	0.0057	0	0.4276	0	0.4846	0
AGTRAP	na	66.8222	35.6748	15.8373	14.8631	31.4788	22.9253	18.6191	39.2332	49.693	54.8247	14.2397	17.9876	36.0876	10.2841	36.8715	32.3174	43.8059	34.2037	9.4384	30.086	37.6256	25.1999	26.5687	27.1836	65.7413	28.9385	96.6644	20.9943	42.1434	23.6068	10.7531	29.4926	18.2095	26.5411	33.9502	13.7663	24.0244	37.7616	35.8344	28.7081	17.3573	13.427	27.4235	42.1743	8.4414	6.73	8.8829	15.3067
AGXT	na	0	0.058	0.0217	0.0637	0	0	0.0027	0.046	0.1902	0.6371	0.0268	0.0305	0	0	0.0755	0.7153	0.0253	0.1239	0.0235	0.1508	0	0.0539	0.0365	0.1377	0	0.2848	0.0066	1.0901	0.1116	0.1033	0.014	0.1422	0.0056	0.2264	0.068	0	0.0386	0.625	0.0701	0.0056	0.4197	0.2428	0	0.0134	0	0	0	0.175
AGXT2	na	0.0137	0.0025	0.0126	0.0041	0.0054	0	0	0	0	0.0097	0	0.0019	0	0.0011	0	0.0895	0.0624	0.0339	0	0.0085	0	0.0262	0	0.1305	0	0	0	0	0.0093	0.0493	0.0531	0	0	0.0283	0.8344	0	0	0.0941	0	0.0092	0.0019	0.0545	0	0.0051	0	0	0	0.0049
AGXT2L1	na	0	0.0149	4.2269	0	0.0086	0	0.0211	0	0	0.0217	0	0.0092	0.0529	10.653	0	0.0245	0.0586	0.053	0.1212	0	0	0.0141	0.0088	0	0.1714	0.0518	0	0	0.0177	0.1481	0.0742	0.0326	0	0	0.0224	0.0367	0.1825	0.0715	0	0.1312	0	0.0156	0	0	0.07	0	0.0283	0
AGXT2L2	na	18.7337	6.9443	8.9152	13.157	12.2735	46.3958	18.0593	12.6583	25.5186	11.8725	16.2557	8.7829	17.7502	12.0113	14.7893	34.2454	13.0694	27.9345	14.5539	31.8249	17.7908	10.9538	10.9993	23.0543	19.3245	21.6342	11.0526	11.0591	23.7924	6.8478	16.8842	13.6599	19.574	20.3823	62.2299	11.0489	33.7579	24.5385	15.4126	12.1067	11.0617	10.2251	11.0447	6.2731	7.4494	18.8628	13.0655	18.2078
AHCTF1	na	2.6815	6.0998	15.344	7.1786	7.4786	4.1038	4.7103	5.41	4.251	6.8969	5.2497	6.2658	10.1161	5.4424	7.2086	9.5522	6.9177	13.4258	4.5934	5.6886	2.2578	3.3262	4.0604	3.1408	4.5995	3.6742	4.2701	3.984	5.8263	5.4761	10.0158	7.8297	8.2421	7.8523	8.2853	3.6371	6.4148	8.1143	9.2337	6.4888	10.1185	9.3859	9.2686	8.7214	6.4852	7.9	5.7945	10.4516
AHCY	na	78.9129	87.7616	58.642	136.446	115.081	115.917	68.3137	182.995	97.0936	56.2791	50.9511	60.542	85.3289	20.2168	106.061	67.2132	108.855	84.4878	21.3328	86.7472	69.5502	132.343	44.7369	74.4866	39.464	57.3441	106.847	86.3654	151.958	79.7907	150.536	30.0215	159.087	82.7559	69.4921	19.6445	69.0959	43.2412	87.2443	81.6318	74.9561	77.507	93.2152	53.3453	13.6787	155.565	16.6942	115.036
AHCYL1	na	29.7954	34.7596	31.4384	49.9058	28.9065	29.5536	25.8112	36.2188	23.9002	29.2935	30.7918	33.0536	32.7668	33.3796	27.2117	33.1427	34.2023	45.2935	39.6724	38.6937	19.6485	34.8466	23.7498	31.5027	31.3467	14.8526	25.5139	24.0147	18.9386	51.5356	30.0149	42.3871	30.6336	32.9207	23.0668	41.9382	35.9822	35.9397	47.7315	52.2777	47.3752	31.2929	37.6291	36.4711	54.1483	30.4699	51.921	58.9919
AHCYL2	na	11.9132	4.8611	62.5718	8.2359	5.7083	11.2243	7.7522	4.1601	3.7241	4.0626	28.1755	4.5561	8.6282	12.6301	7.8071	7.9782	10.8316	4.8571	3.9041	8.3975	27.4658	39.7496	9.3702	18.6807	6.0718	6.6632	4.1991	6.6975	4.0384	32.4377	29.449	15.6541	29.1488	4.6236	3.7955	3.1574	24.618	7.1637	12.802	49.6194	96.2125	8.0946	25.634	17.7223	4.9479	34.3023	4.7943	7.1765
AHDC1	na	4.8424	6.8176	3.3214	3.3697	6.5086	6.3306	8.5292	7.3209	4.2333	10.1845	5.4376	9.1571	7.3061	8.2062	5.1857	4.2583	4.3848	7.4264	14.3204	7.5166	7.6157	8.8768	25.9204	5.4166	3.3053	7.0815	19.9792	4.1498	8.6869	8.5013	8.3768	6.747	5.1581	6.7911	5.5457	9.9887	4.9938	9.4898	9.8353	6.8765	3.8184	16.7684	4.2934	7.2224	19.4436	9.7976	11.8418	5.6799
AHI1	na	1.0262	2.5669	2.0977	3.1077	1.8126	1.6167	2.567	2.37	2.4546	1.6719	2.3585	3.2184	2.6656	2.7664	3.2623	3.2654	3.0588	3.4916	4.7804	3.2043	1.661	3.4423	1.5452	1.2786	1.3985	4.2109	1.4298	1.0928	1.6449	3.2381	2.1092	11.3879	2.4402	3.5017	1.9923	3.7609	1.7625	2.4296	3.4085	1.578	2.7646	4.2397	3.6897	2.8763	4.6352	2.5341	4.9213	2.2397
AHNAK	na	12.4216	77.0504	58.3356	29.949	45.1669	15.9772	69.4391	15.8036	21.1651	55.6708	42.3298	76.3759	54.4279	92.3618	23.8656	16.6701	18.4531	31.4794	124.249	47.822	21.7854	35.2098	219.232	36.9849	25.9734	29.2986	51.54	33.4384	16.8462	47.705	48.317	22.7804	59.3626	35.9783	25.7354	178.527	35.9298	39.6785	17.1737	97.8118	39.325	77.1583	34.5281	64.7433	271.64	29.8276	136.945	30.8634
AHNAK2	na	0.5369	18.288	6.42	0.3489	7.5914	0.7279	7.8019	2.7413	4.812	4.9972	2.7439	11.1695	22.5131	7.7122	1.883	2.4739	0.0585	16.4369	38.7636	2.8365	0.8721	4.0718	35.147	1.6649	2.5606	27.0108	12.368	1.3082	4.3406	2.4762	0.964	1.1544	0.9723	8.2823	1.0836	50.0508	8.7737	2.429	1.4574	3.3501	0.1214	1.8003	0.6316	22.8828	80.1104	1.4811	20.2346	2.8925
AHR	na	8.5036	23.277	40.8919	11.1603	24.3686	18.9945	40.7356	29.3812	19.5967	54.5097	42.4312	56.3119	66.0872	15.7931	37.2415	32.965	33.4467	13.1745	18.7753	45.2353	45.1896	29.1605	17.8192	17.0984	70.8851	30.821	30.0156	14.6029	29.3344	29.2924	34.1401	48.9797	78.7793	41.8669	24.4109	6.312	48.9332	41.5723	35.5347	82.2246	23.052	58.7452	31.9867	27.233	16.7662	87.4727	11.52	39.9376
AHRR	na	0.8139	0.3902	0.563	0.8249	0.3988	0.6422	1.3192	6.595	0.5016	0.8487	0.8679	0.6084	0.5003	0.3853	0.3717	0.3034	1.0264	0.7408	0.2106	1.2653	1.2009	0.9141	0.766	0.6436	0.7984	1.8333	0.4294	0.5434	0.6005	0.3622	1.0081	0.4426	0.7943	1.1166	1.1093	0.3719	0.5355	0.7509	0.4449	1.0579	0.6344	1.1959	0.5848	1.1977	0.4097	1.08	0.5241	0.8837
AHSA1	na	64.937	43.1886	71.0452	79.4252	75.8741	93.0297	43.7289	66.3789	68.0757	31.3812	58.2125	40.7115	65.0132	27.4816	72.4745	76.5852	47.0552	100.837	36.1901	50.8581	39.1713	56.6148	43.7236	49.0449	90.5387	92.7321	71.3216	51.6191	83.4341	63.6192	81.2203	119.637	117.748	45.6045	60.338	51.3234	92.1045	40.8389	94.007	39.4797	34.2755	62.4202	53.0782	60.3118	44.2736	100.423	47.4466	55.0278
AHSA2	na	2.465	0.964	3.3704	6.5387	6.761	5.6474	4.0232	3.4356	1.2355	3.7961	3.6843	4.4077	2.621	2.5417	24.4984	8.7996	4.6583	7.2247	6.0763	7.5686	5.3526	4.0841	2.6068	1.8537	1.7114	8.1112	3.1908	1.1804	3.8047	3.677	4.1157	12.294	8.2208	5.1093	2.2013	3.0183	9.3504	14.2414	4.8118	1.4005	4.0815	2.6464	5.3935	10.7164	8.781	8.1186	6.11	9.3285
AHSG	na	0.0322	0.2261	0.0639	0.0091	0.0096	0.0187	0.0078	0.0227	0.0347	0.0002	0.0197	0.047	0.0147	0	0	0	0.0359	0.0008	0.0225	0.0123	0	0.0341	0.0262	0	0	0.5101	0.3974	0	0.0302	0.0388	0.0293	0.1484	0.0363	0.0175	0.0488	0	0.7244	0.162	0	0.0081	0.0079	0.0692	0.0345	0	0	0.0381	0	0.1752
AHSP	na	0	0	0.0889	0	0	0.1181	0.0892	0	0.044	0.0451	0.0747	0.1194	0	0.3443	0	0	0.0223	0.0723	0	0.0466	0.2304	0.0288	0.0186	0	0	0	0	0.073	0	0	0.1021	0.0232	0.0921	0.1059	0.3305	0.1023	0.056	0.1514	0.0634	0.2155	0.1198	0	0	0	0.0671	0.085	0.1199	0
AICDA	na	0.0332	0.0057	0.0597	0.0063	0.0329	0.0064	0.0108	0	0.0398	0.0166	0.0812	0.0126	0.0135	0	0.0028	0.0633	0.1363	0.2059	0.274	0.0338	0	0.0172	0	0.0067	0.0107	0.0036	0	0.0132	0.0242	0.0498	0.1916	0.0042	0.0028	0.0193	0.1916	0.0094	0.0237	0.1192	0	0.0056	0.0054	0.0065	0.1881	0.0932	0.0021	0	0.0072	0
AIDA	na	1.4476	6.4973	6.5279	3.6151	4.513	1.9009	3.1335	3.4569	2.41	3.7319	4.3429	5.4378	3.2854	3.282	4.421	4.7935	3.2189	5.8796	4.6967	3.4366	2.5403	3.0281	2.9784	2.6163	6.2725	2.5604	2.4089	3.7454	3.3092	4.4472	4.2381	4.0185	3.4618	4.0088	5.1239	3.9207	5.1777	2.54	4.5783	3.0307	4.2543	3.9495	4.5701	5.8734	4.4871	2.7244	4.1549	3.5563
AIF1	na	27.5291	14.0384	11.098	9.8348	14.6377	25.5522	19.2009	8.1388	7.3074	12.5023	34.6941	10.1382	6.1102	4.8569	4.1798	10.5433	34.807	2.161	7.2462	18.3816	31.9321	9.3408	8.2493	18.0766	26.5888	6.9115	10.2234	5.7981	2.7613	4.9558	3.8789	3.8462	12.8905	4.0409	15.0528	5.5164	7.7339	4.7862	21.4815	5.6153	5.0506	3.738	17.2448	13.1443	5.6773	3.6597	9.6086	10.5737
AIF1L	na	0.0872	3.826	0.4299	0.9282	2.4015	6.9072	4.1257	9.5726	2.7846	1.7137	0.4325	6.3551	2.4565	3.3017	1.3427	0.2543	0.6173	4.9393	4.5928	0.5102	0.3465	1.9885	25.9642	1.601	4.4986	1.6545	10.8573	9.0241	0.3147	4.1445	0.1683	35.0672	0.1876	2.1932	1.7059	4.257	1.1863	6.6013	0.278	0.7586	0.1278	8.3122	3.4412	1.2131	2.5185	0.1144	2.7639	2.4388
AIFM1	na	16.7262	10.72	17.3002	24.702	24.9075	12.8582	9.5642	21.2852	11.1824	12.1034	9.0003	12.3042	9.7332	13.1391	14.5156	17.7664	17.7661	32.8323	7.1198	17.7241	14.2325	19.0652	8.6133	21.6462	12.5287	11.054	9.5593	12.1877	53.372	23.1732	24.6274	16.071	16.9709	22.3869	28.1353	7.9456	13.9874	11.6622	46.1933	28.6028	14.2187	6.6023	18.7466	13.0284	7.7232	30.8643	7.8291	22.6367
AIFM2	na	3.4844	5.6403	8.2381	5.484	7.5246	0.8295	5.959	10.3156	11.6638	4.4649	2.7363	4.4374	9.4932	2.2353	4.1548	7.857	8.2045	7.5278	2.5229	8.6819	2.2549	4.2859	4.447	8.116	7.8966	10.7868	9.5968	2.4758	7.346	4.9843	3.7276	2.4076	0.5989	6.0859	6.4403	2.8579	4.2706	3.9565	4.8941	6.9061	3.1208	5.9256	3.1659	7.1134	2.2364	2.4014	1.8242	11.2247
AIG1	na	4.1422	10.2518	4.1778	8.6257	3.5307	2.0246	4.5379	12.6596	18.923	7.0303	3.1179	7.7528	17.9008	6.7783	11.1434	7.6402	5.9834	6.8753	8.0222	7.3584	13.4709	5.108	9.659	9.8243	8.7958	8.2669	13.6564	8.5357	9.4846	11.168	6.0471	14.1075	6.6409	12.863	7.2164	11.3121	5.9249	4.6154	8.1311	3.7652	3.5973	7.7515	1.2391	6.1616	8.6429	7.132	11.4739	12.5286
AIM1	na	5.7556	5.2319	1.1341	37.3746	9.3242	9.6253	3.0156	1.1181	4.7728	3.2957	8.6179	5.8544	1.0326	1.858	1.0148	7.2559	6.3018	14.0825	2.2468	4.7358	4.3735	12.5797	46.7888	17.8755	3.2679	5.485	5.3602	0.4424	6.5601	11.7514	8.5314	4.8364	8.2526	6.312	2.3956	0.5949	6.2586	1.9931	19.2322	13.2843	10.5905	5.9405	14.696	3.7501	0.6006	1.8353	0.4072	16.1373
AIM1L	na	1.5716	0.9607	1.1866	4.3845	2.4697	2.0138	3.6616	1.2151	1.4345	2.2617	2.525	1.0629	5.3696	0.0862	3.8065	3.2418	3.4752	6.5057	0.1074	1.598	2.6777	7.6474	56.3978	3.9942	0.212	2.8	12.3671	0.5979	6.5338	3.5789	9.3587	2.0114	14.2415	8.7239	3.2728	0.013	1.4503	5.3206	4.726	7.4121	1.8534	9.7558	1.7049	0.3466	0	8.4849	0.0242	5.3955
AIM2	na	1.5281	1.2962	0.7821	1.9484	8.0432	1.7167	1.785	0.2506	1.0915	0.8671	4.8943	0.6052	0.6395	0.745	0.4842	3.8408	4.3843	0.6035	1.9639	1.1636	1.4495	0.813	2.7644	3.6769	49.0692	0.2827	0.3374	0.3713	8.3609	0.2344	0.3978	0.2475	2.7256	0.2923	1.6184	0.0882	0.5667	0.1402	3.3785	1.0833	0.2808	0.2459	16.672	1.4033	0.0744	0.3639	0.3338	0.7098
AIMP1	na	15.1699	16.3342	20.4567	22.3475	11.6782	18.9959	13.1408	12.9124	12.0232	12.6604	13.8594	13.9141	16.9728	9.6917	20.0994	24.723	20.6404	19.536	14.2603	20.341	13.7083	13.1883	9.4399	17.392	19.7235	18.9118	23.1302	11.4374	14.5125	14.1935	13.9128	21.9409	21.8428	15.0268	21.8879	11.3955	21.4081	24.3365	19.2181	17.6994	16.0718	8.0974	15.4119	22.4597	14.701	21.661	16.3719	17.6432
AIMP2	na	47.3778	30.5944	30.6204	44.6502	43.5856	41.7698	18.9372	46.486	39.8683	26.9217	26.8985	29.82	37.5615	9.7915	37.9916	46.5341	36.9034	30.1459	15.1307	25.6749	43.122	27.0078	15.9104	48.236	42.1731	28.9605	25.6585	31.9315	65.7235	34.7541	25.9411	39.8618	39.9154	28.8383	30.9976	11.8166	46.4028	47.4502	33.6033	33.992	29.3184	25.3046	26.8931	23.3464	15.68	46.6247	18.3285	36.7841
AIP	na	49.4004	41.5238	49.1155	27.9197	35.4525	43.114	38.0145	32.5916	112.873	35.135	47.2597	29.2946	41.8464	27.922	42.2408	24.1631	59.5324	22.7026	26.1851	22.1492	61.3654	24.9383	17.5103	29.4719	38.2073	73.6163	55.636	18.5058	37.6845	20.3353	34.7572	12.6349	34.3436	47.434	31.2576	50.8673	41.2286	38.8819	23.5765	23.4961	18.1951	22.7107	22.8133	39.0837	27.3718	23.5933	33.9927	21.8482
AIPL1	na	0	0	0.0324	0	0	0.0094	0.0039	0	0	0	0.1785	0.0024	0	0	0	0.0133	0.1242	0.0668	0	0.0093	0.0615	0.0086	0.0099	0	0.0162	0	0.0048	0	0.0051	0.0066	0.0294	0.0015	0.0651	0	0	0.0206	0.0099	0.064	0.0314	0	0	0	0.0129	0	0	0.0018	0	0
AIRE	na	0	0.0069	0.0079	0.0057	0.0073	0.0566	0.0162	0	0	0.045	0.0122	0.0868	0.0456	0.0161	0.0043	0	0.0357	0.0274	0.0023	0.0497	0	0.029	0.037	0.0151	0	0.0033	0.0013	0	0.2518	0.22	0.006	0.0084	0.0075	0.0317	0.0217	0	0.024	0.1265	0.0083	0.016	0.0049	0.1678	0.0186	0.0637	0	0.0044	0.0066	0.2913
AJ004954	na	1.1956	3.8788	0.7401	1.0197	2.0409	3.8601	4.0519	0.4622	1.8282	1.3648	5.6603	0.2718	0.3543	5.5948	0.3133	0.1483	5.9158	0.0947	1.3149	1.2555	4.6818	0.7536	1.6135	1.8455	4.928	0.6548	0.2989	1.2998	0.4785	0.2936	1.1405	2.0548	1.2116	0.1896	3.2541	0.3555	1.8267	0.3017	1.0393	0.2377	1.0533	0.3181	3.3028	0.7132	0.1196	0.4707	0.3956	0.807
AJ011378	na	0.1417	0	0.1596	0	0	0.0343	0.0212	0	0	0	0.072	0.067	0	0	0.0341	0.0722	0.2701	0.018	0	0	0	0.0314	0.0122	0	0	0.0384	0.0085	0.0063	0.0551	0.0737	0.0912	0.1587	0	0	0	0	0.018	0.2206	0	0	0	0	0	0.0198	0	0.0912	0.053	0
AJ276246	na	0.0827	0	0	0	0.0382	0.1901	0.0346	0	0	0.0855	0	0	0	0	0.1618	0.1598	0.0459	0.0504	0.0773	0.0324	0	0	0	0	0	0	0	0.0267	0	0.1101	0.094	0.0182	0.1247	0.0282	0	0	0	0.1392	0	0.016	0	0.0242	0.0894	0.108	0.0981	0	0	0.0431
AJ606316	na	0.0111	0.1655	0.0255	0.0085	0.0369	0.0259	0.0923	0.0262	0.0426	0.1268	0.0673	0.044	2.3779	0.0305	0.0436	0.032	0.0764	0.0768	0.196	0.0367	0.042	0.0289	0.0278	0.0299	0.019	0.0217	0	0.0177	0.025	0.1444	0.0436	0.0421	0.0186	0.2428	0.0315	0.1238	0.0408	0.1533	0.0306	0.0112	0.0182	0.0123	0.0512	0.0166	0.2203	0.0214	0.2626	0.014
AJ606331	na	0	0.0584	0.0447	0.0088	0.074	0.0846	0.0273	0.0586	0.0359	0.0281	0.1401	0.0706	0.0076	0.0281	0.0113	0.0914	0.118	0.0407	0.0341	0.0878	0.0876	0.0332	0.0217	0.154	0.05	0.0182	0.0328	0.0764	0.0156	0.0231	0.04	0.0498	0.0618	0.0415	0.0998	0.0268	0.0076	0.0542	0.2237	0.038	0.0475	0.0443	0.1531	0.0279	0.0137	0.0003	0.0345	0.0477
AJAP1	na	0.1859	0.2496	0.0664	0.0499	0.1038	0.2728	0.5428	0.0888	0.3626	0.3121	0.1186	0.2158	0.2921	0.5981	0.0289	0.2052	0.0628	0.1282	0.2422	0.0142	0.0618	0.1235	0.2844	0.2568	0.4233	0.0456	0.0248	0.0167	0.1376	0.0471	0.0378	1.8323	0.0187	0.3701	0.2971	0.87	0.1594	0.3795	0.0663	0.3735	0.0616	0.1602	0.6553	0.9864	0.6281	0.0897	0.7516	0.1693
AJUBA	na	8.0423	3.4022	5.4286	5.0138	6.0017	5.8713	9.8254	3.8659	5.2252	4.7747	15.6033	5.6527	7.634	2.3403	6.5883	7.3353	15.0768	11.5379	1.938	6.7207	3.5579	8.4874	7.777	3.0732	6.6871	3.505	24.6302	3.387	7.4535	3.0524	14.847	6.7903	14.0102	5.5582	4.3385	0.8819	3.6106	3.4778	2.8176	2.3998	3.3034	19.3275	8.6448	10.3042	1.1859	8.7371	1.3597	10.5603
AK000470	na	0.1266	0	0	0.8248	0	1.4573	0	1.1551	0	0.1699	1.4286	0.0046	0.2756	0.0071	0	0.2956	0.6836	0	0.0678	0.6076	0.1082	0	0.4641	0.2139	0.0227	1.1732	0.036	0	0.9071	0	1.2332	1.8699	0.7251	3.4741	0	0	0	1.8138	0.0231	0.3007	0.0925	0	0.374	0	0.0164	0.4184	0	0.2203
AK000470	na	0	0	0	0.3204	0	0	0	0.9615	0	0.4074	0.0139	0	0	0	0	0.0058	0.0128	0	0.043	0	0.282	0	0	0.2745	0.3417	1.3529	0.3131	0	0	0	0	1.4015	0.2811	0.0123	0	0	0	0	0.1498	0	0.3814	0	0.3858	0	0.0311	1.2235	0	0.5896
AK000798	na	0.0243	0.0948	0.1603	0.0412	0.0651	0.0773	0.1338	0.03	0.0786	0.085	0.0422	0.1357	0.074	0.0383	0.2004	0.104	0.1749	0.1897	0.1336	0.0629	0.1208	0.0137	0.0405	0.0901	0.0607	0.1391	0.093	0.0396	0.0531	0.2086	0.1133	0.2659	0.148	0.1253	0.1505	0.0308	0.1263	0.1806	0.0176	0.0397	0.0059	0.2366	0.3434	0.1201	0.0422	0.2734	0.0317	0.1237
AK000840	na	0	0	0.0063	0	0	0	0.0039	0	0	0.0162	0	0	0	0	0	0.1121	0	0.0016	0	0	0	0	0	0	0	0.0105	0	0	0.0101	0	0.0426	0	0	0	0	0.0182	0	0.0443	0	0	0	0	0	0	0.0108	0.007	0	0
AK000953	na	1.1326	2.5039	2.1426	3.0851	2.0982	2.2656	1.779	1.4608	1.5654	1.4849	1.4078	2.2931	2.1022	2.6296	1.2065	2.4396	1.2666	5.4112	2.1187	0.6299	0.7737	2.54	1.458	3.7491	1.2644	1.7355	1.3279	0.5896	1.5475	2.0578	3.3357	4.9303	3.6096	1.0186	1.1548	2.8463	1.921	2.4699	1.9957	1.5001	2.8295	1.2418	1.6847	1.1466	3.9925	2.6371	4.0366	1.7036
AK001057	na	0.0703	0.2475	0.9112	0.3361	0.1783	0.3272	0.3344	0.3447	0.0756	0.1979	0.3054	0.6647	0.2672	0.1226	0.2763	0.34	0.4472	0.5926	0.6706	0.1864	0.2777	0.6206	0.2148	0.2518	0.0235	0.3778	0.0415	0.1729	0.3953	0.1675	0.4291	0.4587	0.4899	0.674	0.2832	0.0585	0.1444	0.8773	0.1893	0.178	0.2079	0.26	0.4094	0.8857	0.0569	0.3285	0.0685	0.459
AK001351	na	0.0504	0.0288	0.0164	0	0.097	0.0474	0.0265	0	0.0423	0.0126	0.0205	0.0164	0.0047	0.0449	0.0693	0.0137	0.0454	0	0.0351	0.0417	0.0159	0.0464	0.0153	0.0666	0.0336	0.0309	0.0198	0.0191	0.0258	0.0176	0.0278	0.0191	0.0253	0	0.0102	0.0095	0	0.0543	0.0033	0.0169	0.0595	0.0234	0.1349	0.3738	0.0441	0	0.1043	0.0181
AK001394	na	0.033	1.4857	0.6321	0.0373	0.1752	0.179	0.6071	0.5468	0.1659	1.9301	0.5729	0.6865	0.0914	1.3195	0.0454	0.1077	0.2345	0.0402	2.3553	1.5505	0.1007	1.1456	2.6764	0.1707	0.5979	2.6895	0.0454	0.605	0.0325	0.3411	0.1278	0.666	0.0846	0.6129	1.2651	2.3723	1.0673	0.986	0.1431	0.3168	0.1962	1.9562	0.354	0.1249	1.2315	0.1169	1.2808	1.131
AK001558	na	0	0	0.004	0	0	0.1407	0	0	0.1559	0.0355	0	0	0	0	0	0.0176	0.0383	0.0063	0.0358	0	0	0	0	0.0068	0.0426	0.2033	0.0084	0	0.0065	0	0.0088	0.0016	0	0	0.0146	0	0	0	0	0	0.1101	0	0.0003	0.0006	0	0	0	0
AK001582	na	0.0086	0.0074	0.002	0.0049	0	0.01	0	0.0061	0.0434	0.0129	0.0211	0.0098	0.0045	0.0347	0	0.0196	0.0393	0.024	0.008	0.0222	0	0.0064	0.0105	0	0.0086	0.0196	0.0051	0.0154	0.0029	0	0.0125	0.0098	0	0.0047	0.0911	0.0122	0.0053	0.0628	0.0036	0.0087	0	0.0075	0.0092	0.0173	0.0047	0	0.0084	0.031
AK001875	na	0.1695	1.0361	0.1964	0.3012	0.2336	0.6667	1.4858	0.6794	0.533	1.2785	0.3662	1.2104	1.5343	0.3695	2.4023	0.1545	0.2889	0.679	0.8849	0.5087	0.1072	0.3056	0.2323	0.34	0.1768	0.3751	0.1249	0.2066	0.3158	0.2053	0.2882	1.1859	0.3791	0.7846	0.8611	0.4902	0.4075	1.2235	0.3035	0.3411	0.5521	0.4309	0.7636	1.502	1.2364	0.3366	0.8678	0.9862
AK021563	na	2.9464	3.2699	2.697	2.0955	5.5723	6.356	3.7063	4.7971	3.4193	7.6687	5.2555	6.6318	5.4835	5.0916	13.3134	2.0534	3.1711	6.2725	8.4266	3.3609	6.3314	2.5227	1.7761	3.0766	2.2738	2.6302	5.4067	2.1359	4.4042	3.4611	8.6759	6.4909	3.3516	10.5751	5.3013	5.8422	7.3898	6.8809	1.5174	1.8829	2.3902	4.3557	3.4602	4.1157	10.0873	6.6031	11.0445	5.263
AK021570	na	1.387	1.7155	1.9212	3.6831	2.319	2.4138	1.5421	1.984	1.1914	2.9289	2.5372	2.0508	2.0258	2.9383	4.1194	7.9929	1.1334	1.9954	4.0648	3.3214	1.2251	1.7797	1.6148	2.4495	1.8375	0.8167	0.7568	1.3992	2.4052	1.7078	1.6402	3.9803	4.6745	6.2759	2.1632	1.7348	1.7247	2.9993	3.9645	4.7244	7.1354	2.3007	3.3144	4.8421	3.4216	3.6167	3.6369	4.9131
AK021664	na	0.0144	0.1041	0.1218	0.0082	0.0535	0.1323	0.1658	0.4294	0.0912	0.1156	0	0.4207	0.0396	0.227	0.1414	0	0.0484	1.3274	0.8888	0.1743	0.0547	0	0	0	0.1947	0.36	0.017	0.0258	0	0.2776	0.0401	0.5607	0.0207	0.0502	0.1785	1.0584	0.0881	0.1722	0.012	0.0145	0	0.1107	0.0192	0	2.2603	0	2.7397	0
AK021804	na	0.0126	0.4561	0.037	0.0201	0.1867	0.0686	1.6463	0.3561	0.2673	0.2572	0.164	1.2048	0.2938	0.2542	0.1523	0.0463	0.0114	0.0922	1.299	0.012	0.1792	0.139	0.1184	0.0323	0	0.0512	0.0843	0.0301	0.0158	0.151	0.0393	0.04	0.0578	0.4012	0.0419	1.0107	0.0077	0.2891	0.0366	0.0317	0.0185	0.0672	0.0536	0.1752	1.5274	0	0.5184	0.0068
AK021876	na	0.6294	0.4181	0.2812	0.354	0.3474	0.4749	0.3259	0.2867	0.407	0.5275	0.6473	0.7276	0.6717	0.1293	1.2005	2.8864	0.4671	0.7386	0.3387	2.0141	3.9072	0.1515	0.3947	0.3267	0.4091	0.659	0.2546	0.475	0.3401	1.0432	1.046	0.2773	0.3717	0.3158	2.0871	0.2491	0.8735	0.9598	0.4601	0.3392	0.3269	0.26	0.2108	0.618	0.439	2.668	0.3445	0.375
AK021888	na	0.9651	3.0807	1.4274	1.1776	1.6688	0.8707	2.2003	0.6385	0.7593	1.6894	1.6822	3.8692	2.1452	2.3134	1.394	1.334	1.3013	1.1653	4.3625	0.8169	0.5827	1.39	2.3584	0.9319	4.3636	2.3915	1.9891	0.3486	0.1878	1.0744	1.5259	1.7576	2.3748	1.7183	0.8738	2.7501	1.0043	1.1899	1.3848	1.9899	1.4517	2.0116	1.1671	1.303	6.7636	0.4848	3.4969	1.0452
AK021933	na	0.1752	0.2622	0.1614	0.8311	0.6367	0.4473	0.2576	0.5237	0.2805	0.2121	0.4222	0.1343	0.1897	0.282	0.3108	0.0785	0.5403	1.2102	0.4629	0.3616	0.2358	0.5713	0.34	0.7089	0.9397	0.1363	0.3201	0.3812	0.2333	0.4815	0.8267	2.0798	0.6248	0.1746	0.1517	0.2589	0.8333	0.3875	0.1219	0.2272	0.2545	0.1635	0.9234	0.2685	0.1738	0.5306	0.2217	0.1557
AK021977	na	0.0041	0.019	0.0048	0.0093	0.0147	0.0524	0.0182	0	0.0048	0.0062	0	0.0106	0.0313	0.0064	0.0127	0.0234	0.0129	0.0437	0.1607	0.0084	0	0.0044	0.0031	0.0037	0.0246	0.0053	0	0.0073	0.0128	0.0082	0.0472	0.0451	0.0103	0.0188	0.0168	0.0162	0.0025	0.1618	0.0017	0.0021	0	0.0012	0.0033	0.0028	0.0234	0.0125	0.0482	0.0044
AK022382	na	0.5269	0.722	0.4731	0.7085	0.5351	0.2744	0.8123	0.8691	0.264	1.3213	0.7775	0.764	0.7322	0.9206	1.8292	0.6468	0.3684	0.5157	0.792	1.1054	0.8874	0.6617	0.6326	0.9437	0.1334	0.5576	0.7048	0.5847	0.6886	1.4602	0.4979	0.6341	0.2809	0.5914	1.71	0.4696	2.2729	0.8256	0.3161	0.551	1.1955	0.6775	0.8789	2.4899	1.0214	1.1155	0.5595	0.5678
AK022914	na	0.2317	1.1824	0.1636	0.4504	1.8775	0.0751	0.735	0.4779	1.1212	3.2204	1.1723	3.138	0.2847	0	7.4442	0.4119	0.0376	0.1232	0.0458	0.1941	0.0319	0.28	0.2491	0.1107	3.956	0.4617	1.7232	0.974	0.2829	3.4364	0.9736	3.4305	0.1551	1.6576	0.2138	0.0506	3.2406	2.39	1.4659	0.3293	0.0943	1.7447	0.0447	0.7491	0.0702	0.1038	0.0403	1.0639
AK022914	na	0.0286	0.0855	0.0108	0.0245	0.1078	0	0.1053	0.088	0.1434	0.2268	0.1059	0.2225	0.0836	0.0066	0.6761	0.0076	0.0163	0.0167	0.0159	0.0723	0.0158	0.0446	0.0413	0.0117	0.296	0.0358	0.3519	0.0923	0.0296	0.1806	0.0869	0.4639	0.0084	0.1491	0.0177	0.0145	0.5621	0.1907	0.1081	0.0299	0.0174	0.2646	0.0022	0.0759	0.0138	0.0073	0.0058	0.0856
AK022914	na	0.0898	0.934	0.0475	0.1275	0.5628	0.0544	0.3515	0.5451	0.4978	1.6968	0.5347	1.4694	0.4211	0.0334	3.0423	0.266	0.1884	0.2062	0.0528	0.4541	0.155	0.1924	0.2851	0.0699	1.4646	0.2978	0.9912	0.2534	0.4429	0.8809	0.6134	1.8071	0.0967	0.8839	0.2625	0.0711	1.8798	2.9742	0.9019	0.2434	0.0788	1.3079	0.0538	0.9649	0.0342	0.0592	0.017	0.2313
AK022915	na	4.0357	4.8062	4.8314	14.93	16.6334	6.0684	5.5274	10.0596	6.4091	10.2551	6.0752	13.7173	9.1373	4.625	14.5785	7.8843	8.9125	8.9839	4.7512	10.3243	7.7565	4.6127	9.8699	5.4975	8.0006	9.0086	7.2342	3.3089	5.2124	6.2113	15.1789	22.0587	14.5506	13.3282	5.721	3.1025	8.9874	7.7161	17.1627	17.8026	10.5089	23.5589	16.9114	9.5395	3.378	18.7459	4.1985	22.1298
AK022997	na	0.1005	0.6482	0.2572	0.1317	1.2606	0.1913	0.6087	4.2811	0.5419	0.8934	0.5138	0.7379	0.7187	1.2489	5.8008	0.1379	0.1427	0.5082	0.9527	0.1855	0.1992	0.5615	0.2958	0.271	0.3311	0.4851	0.1394	0.2082	0.1628	0.3498	0.1378	0.4836	0.16	0.8853	0.4055	0.4856	0.3347	0.453	0.2128	0.2507	0.3334	0.641	0.3496	0.5989	0.3935	0.0599	1.292	1.9464
AK023033	na	0	0.0083	0.0094	0	0.0436	0	0	0.3224	0	0.1892	0	1.2402	0.0683	0	0	0.0528	0	0	0	0	0	0	0	0.5947	1.0274	0	1.11	0	0.005	0.7227	0.0451	1.01	0	0.5129	0	0	0	0.5528	0	0.0217	0	1.2712	0	0	0	0.4988	0	4.6433
AK023040	na	7.4318	1.2041	1.0915	2.1828	1.4669	1.6045	0.9558	1.9804	0.8292	2.0694	0.8233	1.8773	1.2102	1.5297	2.4403	2.5091	2.3109	3.5613	1.2575	1.7689	0.2301	3.1782	0.8797	1.4191	0.9444	1.3677	0.173	1.0958	1.407	2.0458	1.556	3.357	1.0402	1.8032	0.5141	2.1262	1.9778	3.8704	0.2901	0.9992	1.9145	1.8656	2.4105	1.703	1.6307	1.5808	2.0475	2.273
AK023178	na	1.2579	4.5688	15.419	60.666	12.7538	6.7406	9.9936	26.6992	19.6159	21.485	21.7552	5.3953	16.0232	76.6869	2.091	14.6977	77.1308	10.4784	8.1018	17.5472	46.8635	39.5145	8.713	17.9581	5.196	13.5094	12.5966	21.5602	68.9044	11.7121	70.8052	10.3357	13.5294	31.2773	50.2435	6.2988	33.4809	5.1753	8.8624	30.7077	19.5744	18.4271	37.4046	55.2238	8.5735	17.8004	8.0859	172.921
AK023288	na	1.3899	4.3635	3.7006	6.4756	3.4653	3.3928	3.0304	3.3965	2.7308	3.6069	2.4025	4.3794	3.2069	3.5305	4.9714	6.4419	3.788	7.3668	5.608	3.7486	3.96	2.3018	2.9047	2.3918	3.5735	5.2191	2.5963	1.9795	4.8056	2.6661	1.521	11.935	4.6869	4.192	1.8501	2.9649	2.2035	2.7276	4.6176	2.683	2.22	3.6739	3.504	5.0308	4.9094	6.5187	7.7693	3.8136
AK023304	na	0.1103	0.389	0.2458	1.8835	0.1978	2.7172	0.5543	1.9831	0.245	2.6979	0.8192	1.3416	1.8433	0.7933	3.9073	0.3085	0.2748	0.2077	1.7657	0.9586	1.3534	0.428	0.2205	0.2652	0.0803	0.1531	0.2824	0.2003	0.0397	0.3029	0.568	2.3113	0.1958	0.8761	0.2161	1.0162	0.2678	0.3874	0.3679	0.2336	1.2919	0.3364	0.3553	2.1599	2.7503	2.3603	1.7978	2.1416
AK023457	na	0.5833	6.2334	1.3682	3.2741	1.7884	1.5097	2.472	1.7231	1.044	2.1467	1.2118	3.4505	2.8724	4.2294	1.9605	1.1284	0.9862	1.5784	12.3918	2.1186	0.6739	0.9775	0.8462	1.7445	1.4338	2.2506	0.7581	1.4794	0.6576	3.5076	1.2255	3.5764	0.5836	2.84	1.3964	15.2631	1.0674	1.4501	2.4797	2.6373	1.4183	0.8021	1.4946	2.7453	19.9354	1.2044	20.756	2.336
AK023515	na	0.0465	0.0289	0.0638	0.0167	0.0091	0	0.026	0.1966	0	0.0917	0.0187	0.0738	0.0237	0.457	0.3245	0.0312	0.2659	0.1356	0.0562	0.1046	0.2722	0.0284	0	0.0134	0.0917	0.0339	0.018	0.0638	0.1358	0.0305	0.3119	0.1363	0.224	0.0748	0.0305	0.0125	0.1618	0.2103	0.016	0.0231	0.0055	0.0111	0.0615	0.1316	0.0084	0.2881	0.0624	0.0461
AK023614	na	0.0191	0	0.0224	0	0.0569	0.0222	0.0102	0.019	0.0069	0	0	0.0062	0	0	0.1379	0	0	0.0407	0.0178	0.0437	0	0.0355	0	0.012	0.0382	0.0385	0.0509	0	0.0477	0.0381	0.0535	0.0072	0	0.021	0.0492	0	0.0347	0.0871	0.0079	0	0.028	0.0541	0	0.0321	0	0	0.0249	0.0309
AK023629	na	1.2108	0.699	0.7407	0.8303	1.0358	0.8942	0.4963	0.8236	0.4902	1.4191	0.5643	0.6392	1.0486	0.814	2.5856	0.826	1.1389	1.0159	1.1327	1.1264	1.5911	0.1077	0.293	0.9407	0.7465	0.698	0.3662	0.9433	0.7675	0.8582	0.8456	1.1144	0.8862	1.1013	0.9971	0.5954	1.1256	2.5482	0.3071	0.682	0.5971	0.5031	1.1332	0.7145	0.7115	1.3206	0.6454	1.5573
AK023809	na	0	0.0621	0.1645	0.1829	0.0456	0	0.03	0.0541	0.025	4.4739	0.0085	0.0068	0.1251	0.028	0.1185	0.0824	0.0408	0.0369	0.0276	3.9096	0.0033	0.1481	0.0232	0.0421	0.007	0.0362	0.0123	3.021	0.0438	0.0926	0.078	0.0105	0.0437	0.232	0.5326	0	0.0042	28.0598	0.881	0.0508	0.0511	0.1311	0.1312	0.1264	0.0038	0.0061	0.0114	0.2226
AK024092	na	4.1147	2.912	7.7997	5.8376	3.2914	7.3503	3.822	3.7761	7.5573	5.535	3.7392	3.7902	3.0036	3.7071	4.9683	9.8747	3.9833	7.5041	5.5861	5.8818	2.7223	3.6104	4.2829	3.4228	4.3035	6.3675	3.3184	2.0305	6.7023	3.1503	3.1504	16.3976	5.138	3.3384	3.708	5.3096	13.9372	13.8561	5.508	1.7695	4.1911	3.4768	3.1037	4.2707	5.3437	3.3542	8.4861	5.0677
AK024119	na	0.1741	0.1767	0.0773	0.0716	0.1933	0.1197	0.3002	0.0951	0.1422	0.0752	0.1064	1.8803	0.2035	0.3628	0.049	0.0194	0.132	0.0193	0.2586	0.0453	0.1172	0.1305	0.2563	0.1384	0.0317	0.0619	0.0233	0.0378	0.0247	0.0316	0.0394	0.138	0.0874	0.0861	0.1008	0.0714	0.1691	0.0493	0.0525	0.0558	0.2131	0.0807	0.1592	0.2609	0.0342	0.045	0.1551	0.0342
AK024141	na	0.1064	0.019	0.006	0.0043	0.0318	0	0.0594	0.0054	0.0274	0.0191	0	0.0087	0.0232	0.0123	0	0.0187	0.0137	0.0069	0.0409	0.0058	0	0	0.0093	0.0161	0.0343	0.0174	0.0045	0	0.0335	0	0.0047	0.0159	0.0536	0.0414	0.0197	0.0805	0.0046	0.0356	0.0184	0.0038	0.0093	0	0.0324	0.0665	0.2131	0.01	0.0681	0.0267
AK024242	na	0	0.0303	0.0108	0.0188	0.0361	0.0126	0.0241	0.0842	0.0866	0.0275	0.0135	0.0355	0.0671	0	0.0341	0.0315	0.0199	0.0336	0.0026	0.0451	0.0104	0.0351	0.0334	0.0067	0.0441	0.0279	0.0842	0.0392	0.0069	0.0217	0.0206	0.0805	0.0083	0.021	0.0142	0.0031	0.0403	0.0629	0.0137	0.0026	0.0135	3.1354	0.0088	0.0442	0.015	0.0241	0.0036	0.0503
AK024243	na	0.9665	0.5107	1.4636	0.1371	0.222	0.1346	0.3839	0.3957	0.3926	0.204	0.3913	0.3847	0.4546	0.4737	0.1485	1.7945	0.4141	0.0143	0.267	0.2384	0.1517	0.1835	0.6061	1.6327	1.3527	0.2284	0.207	2.19	0.6935	2.1884	0.0432	1.3354	0.0997	0.1876	1.0237	0.4456	1.6245	0.1873	0.3531	0.2047	1.9208	0.5696	0.0893	0.1631	0.2392	0.0301	0.5556	0.0076
AK024248	na	1.5084	0.7889	2.1477	1.5993	1.6335	4.7809	2.8471	1.338	0.4582	4.4939	3.9046	4.221	1.4228	2.827	2.1109	1.3797	2.6628	4.021	3.2086	1.8364	2.1835	1.8283	2.2612	0.9897	1.0117	3.2086	1.5171	1.4909	2.0263	0.8973	2.9691	4.7486	4.171	4.0057	3.7721	2.5275	1.8675	4.5646	1.9904	1.5711	3.2748	2.9794	6.4941	3.7325	4.0911	6.1949	2.3044	2.276
AK024736	na	1.7537	0.4597	1.3907	3.104	4.8001	0.6401	0.3064	1.787	1.1329	3.708	0.4697	0.7175	1.1351	0.0884	1.7449	5.7368	2.277	9.004	0.1125	1.02	0.9997	6.8466	0.0412	0.4393	0.5879	0.299	1.2924	0.9533	12.8992	3.3664	1.068	2.2491	0.6538	2.0716	1.8399	0.1215	3.3538	10.1897	2.6024	0.3393	2.862	1.5802	0.11	3.6718	0.1161	0.3782	0.1848	1.8832
AK024936	na	0.0478	0.0856	0.3412	0.0378	0.019	0.1299	0.0437	0	0.0349	0.008	0.0946	0.0653	0.0119	0.0605	0.0938	0.2745	0.0742	0.2282	0.3522	0.0979	0.0509	0	0.0136	0.0778	0.016	0.0104	0	0.0754	0.0521	0.0106	0.2444	0.0815	0.0993	0.2912	0.0674	0.009	0.2527	0.3948	0.0234	0.0161	0.0156	0.0186	0.0701	0.0471	0	0.2783	0.0104	0.121
AK024998	na	0.2703	0.2812	0.098	1.777	1.1829	0.0501	0.0476	4.214	1.7171	0.9788	0.015	0.1294	0.2658	0.0297	3.6375	0.4519	1.6908	0.3813	0.666	9.1663	1.147	3.3514	0.0411	3.5456	0.1109	0.5543	0.2256	1.4166	4.2615	6.6061	12.4983	3.1125	1.7112	6.8363	1.9028	0.0382	0.139	0.5112	0.6076	1.3099	1.6711	0.5396	0.3731	0.9264	0.0135	5.2145	0.0241	17.272
AK025061	na	0.0497	0.0391	0.0277	0.0414	0.1014	0.0496	0.0069	0.0705	0.0715	0.0628	0.0347	0.037	0.052	0.0229	0.1647	0.1267	0.0577	0.1516	0.0852	0.2285	0.1347	0.0151	0.0604	0.0344	0	0.0278	0.0392	0.0711	0.1312	0.051	0.2535	0.0859	0.0987	0.0892	0.0767	0.0462	0.2624	0.5073	0.053	0.025	0.0608	0.0374	0.1082	0.1372	0.0546	0.2011	0.0479	0.046
AK025117	na	1.5516	0.7054	1.5592	1.7904	1.6547	1.0935	1.1245	1.1206	0.6742	0.981	1.6788	1.6945	1.2531	1.2852	1.8923	5.205	2.0975	4.1397	1.5343	1.8826	0.9866	1.4912	1.3887	0.7628	1.1494	2.305	0.7629	0.6145	2.1601	1.1123	3.3588	4.3511	2.8845	1.9281	1.2155	1.4324	3.0302	2.0876	2.259	1.303	1.2572	1.8977	2.4993	1.7002	2.1557	3.8163	1.8547	2.2377
AK025140	na	10.7722	18.9548	20.0428	21.7009	20.8294	15.9891	9.6418	10.5905	14.4739	20.8525	13.2681	15.2373	16.6346	9.4672	35.3203	42.1093	18.7772	47.6548	15.4192	19.9034	12.2671	8.1745	10.5931	13.889	22.8301	17.708	9.56	19.0076	15.1716	14.9999	20.4795	24.0655	19.2209	23.4754	30.3397	7.1149	35.502	24.2402	25.5349	18.0049	28.9243	8.4053	15.4843	21.7298	9.8714	18.7713	18.0473	30.9975
AK025288	na	0.0783	0.1118	0.1052	0.059	0.1465	0.4597	0.1333	0.0087	0.071	0.1974	0.2212	0.0665	0.1435	0.0703	0.2995	0.2473	0.1181	0.2793	0.5351	0.3214	0.0418	0.1042	0.0563	0.1536	0.0549	0.0639	0.0449	0.0801	0.1435	0.2751	0.2113	0.1089	0.1506	0.3354	0.1079	0.041	0.5154	1.2041	0.1058	0.0196	0.0409	0.0311	0.1686	0.2566	0.0491	0.0904	0.1172	0.1805
AK025321	na	0	0.0322	0.0231	0.0318	0	0	0	0	0	0.0188	0	0	0	0	0	0	0.2536	0.0857	0.0174	0	0.0061	0	0	0	0	0	0	0	0.0401	0	0.0287	0.0284	0	0	0.0097	0.0212	0	0.0974	0	0	0	0	0	0.0126	0.0206	0	0.0123	0
AK025726	na	0.5647	2.1449	1.4363	1.7498	1.45	0.951	0.8576	2.1098	1.4861	1.2863	0.9472	1.6981	3.2859	1.5595	0.5807	1.461	0.3636	3.6007	2.6324	2.1604	0.4852	0.814	0.7975	1.4578	0.1681	0.7251	0.707	1.3535	0.9679	2.2068	0.5447	4.4879	0.5741	2.1925	1.6841	2.3981	1.6327	1.6808	1.3834	0.7831	1.0075	4.7716	0.7317	2.4015	3.137	0.717	3.3059	3.2495
AK025793	na	0.0328	0.0629	0.1479	0.0888	0.0481	0.098	0.056	0.0139	0.0293	0.0406	0.0133	0.0563	0.0518	0.0303	0.0971	0.1466	0.0965	0.1385	0.1399	0.0525	0.0682	0.0202	0.0423	0.0679	0.0339	0.0258	0.0292	0.0798	0.0227	0.0667	0.1268	0.1909	0.0837	0.0849	0.0227	0.0143	0.0961	0.2027	0.0614	0.0089	0.0341	0.0229	0.1202	0.0773	0.121	0.0628	0.0794	0.0363
AK025975	na	0.0328	0.3254	0.0336	3.5695	1.0679	0.1513	0.438	1.6364	0.5088	0.0868	0.599	1.0767	0.0593	0.0279	0.0045	1.2616	0.9669	13.9176	0.2335	0.1895	0.1663	0.7169	0.0369	10.3096	0	0.0765	0.4507	0.1205	1.2724	1.0822	1.0515	56.2207	0.0461	0.3526	4.536	0.0356	0.0212	0.1617	4.6071	0.024	4.7509	1.1846	0.1408	7.3306	0.0143	1.6482	0.032	1.1639
AK026101	na	17.9905	9.8776	11.8123	10.7777	12.8763	10.2548	19.7418	23.2486	7.7116	23.1077	9.5592	11.2841	13.2914	17.0078	10.9951	2.7088	11.5135	10.1236	15.4764	14.6102	13.6492	17.5746	18.0763	15.5437	11.9619	12.046	31.9497	12.9185	15.5325	8.8441	6.3911	8.0993	7.2374	8.9907	15.8586	18.1235	18.3755	20.1566	7.9684	9.9953	9.8212	15.7852	13.1542	7.1	14.8105	14.377	18.4571	13.4818
AK026244	na	0.4209	0.4168	0.1791	0.7114	0.35	1.2368	0.3629	0.3037	0.3004	0.3307	0.6926	0.2915	0.2118	0.2507	0.8135	0.9043	0.6128	0.9023	0.4808	1.7734	0.5539	0.3802	0.2526	0.2449	0.7352	0.1926	0.4701	0.1607	1.4106	0.2594	0.7074	2.3125	1.1725	0.501	0.476	0.2486	0.7787	1.0921	0.6732	0.3663	0.5246	0.5659	0.698	1.256	0.1979	1.1897	0.3033	0.7851
AK026379	na	0.7398	2.768	1.5302	7.7619	5.8962	1.3085	1.6829	0.9461	1.4476	3.2203	3.6484	3.0212	1.1167	1.4806	3.4826	3.681	2.3869	2.039	2.1277	1.7529	1.3739	3.087	1.8672	1.9746	1.5345	2.1738	0.4968	2.0091	1.9871	3.5543	0.4517	15.0515	1.7509	3.7457	1.5663	0.2637	0.9292	0.851	2.0169	1.6873	27.5759	1.1077	7.3227	5.4415	0.5528	0.8036	0.3887	3.6273
AK026512	na	1.264	0.0374	0.28	0.1647	0.0534	0.5267	0.5517	0.066	0.1374	0.1958	0.6108	0.4198	0.1237	0.1496	0	0.2248	0.2064	0.5663	0.23	0.3354	0.1973	0.6496	0.1011	0.4045	0.0312	0.1803	0.0247	0.1664	0.0353	0.1144	0.8309	0.2419	0.0829	0.0353	0.7263	0.2958	0.4978	0.4203	0.2721	0.1097	0.1287	0.1824	0.6127	0.1477	0.1614	0.6103	0.0419	0.0569
AK026965	na	5.7803	6.041	5.9964	17.6005	11.6998	6.1353	5.6545	7.0562	4.4494	4.653	4.0985	5.2569	4.3562	2.2974	6.9984	8.3967	8.4679	12.139	3.3401	5.0941	4.4493	8.0403	10.9616	10.5924	7.8116	10.365	7.4879	3.7878	15.3359	6.2532	7.8509	6.9484	7.5385	6.0617	9.1427	2.6577	5.2139	7.6022	8.934	8.9014	8.3051	6.0719	7.2815	5.2349	2.5917	10.2549	2.3615	7.1708
AK027091	na	2.7295	1.2066	2.8122	0.4067	1.9967	3.7028	2.7591	0.7584	1.1017	1.9715	2.8467	2.9974	2.3305	2.4497	10.1345	2.2911	1.9948	11.8836	3.5853	3.2744	1.1241	1.3973	0.5056	1.2396	4.2256	2.0168	0.8236	4.5983	2.0408	2.9848	3.9221	27.4908	1.9876	9.8021	4.5897	3.0355	6.7654	8.2737	1.2155	0.5874	2.0153	1.9555	6.433	1.9159	3.4549	2.0254	2.7553	2.9028
AK027145	na	0.3205	0.0463	0.0725	0.0427	0.027	0.6854	0.0331	0.0107	0.0751	0.0601	0.1479	0.0394	0.0046	0.7294	0	0.0185	0.1369	0.0546	0.0071	0.0058	0.0664	0.1941	0.0487	0.0595	0.0606	0	0.0214	0.0316	0.0565	0	0.1755	0.0057	0.0371	0.0816	0.0378	0.0081	0.0949	0.4923	0	0.0647	0.0148	0.0044	0.5502	0.1858	0.0332	0.0132	0.0196	0.0768
AK027179	na	6.6787	12.9853	12.4058	7.9885	9.5248	5.5194	11.2742	10.318	3.5756	11.0535	8.221	28.3868	12.2733	10.0754	5.4807	3.9852	9.7577	6.4442	11.7595	6.0481	4.7449	17.5945	9.3448	5.0017	4.9301	4.7315	8.5148	6.8778	9.6932	15.4368	10.0825	14.9169	7.5642	7.8096	3.7126	8.0109	5.124	8.8488	8.3183	7.9803	8.8848	10.3971	8.3073	13.6089	18.8086	9.4518	7.1212	8.0521
AK027257	na	0	0.0067	0.0048	0.0269	0.008	0.0283	0.0095	0	0	0	0	0.0264	0	0	0	0.0198	0	0.0097	0.0256	0.0155	0	0.0146	0.0037	0	0	0.1115	0.02	0	0	0	0	0.0046	0	0.0012	0.0062	0	0.0221	0.0126	0	0.0061	0	0.0071	0.0061	0.0667	0.0133	0	0.0159	0.0206
AK027541	na	0.3587	0.5855	0.2271	0.7568	0.6102	0.0423	0.5725	0	0.1354	0.6248	0.9593	0.9145	1.0801	0.0623	2.9453	2.4111	1.4117	2.2255	0.1055	0.6842	2.5023	0.4591	1.0086	0.3582	0	3.6989	1.433	0.347	0.9679	3.192	0.4782	0.5646	0.0366	3.7572	0.0568	0	1.3513	2.6164	0.2238	0.7451	0.0113	1.0378	1.3487	2.6141	0	4.6725	0.0201	1.1073
AK054623	na	2.4311	1.1482	2.3238	2.148	1.1472	0.8644	1.0705	1.192	0.8185	1.4404	1.2729	1.1722	1.0398	1.0992	1.5666	1.7111	1.3671	1.5008	1.0472	1.372	2.8635	1.1458	0.8114	1.9145	1.4486	1.3639	2.3259	2.617	3.5642	2.4607	1.0038	1.2486	0.7676	2.7826	1.6859	0.9969	3.9013	2.188	0.7313	2.2594	1.8672	1.4152	0.6399	2.0959	0.9915	1.4077	0.9317	1.4457
AK054708	na	0.0475	0.0979	0.0268	0.0627	0.0849	0.0642	0.1289	0.198	0.0636	0.067	0.0097	0.045	0.1478	0	0.0811	0.0647	0.0071	0.4053	0.0074	0.0423	0.0264	0.0463	0.2312	0.0349	0.0218	0.0453	0.0559	0.085	0.0926	0.5628	0.0197	0.5379	0.0557	0.109	0.0943	0	0.1208	0.07	0.0853	0.0319	0.272	0.0462	0.0461	0.43	0.0087	0.1384	0	0.1041
AK054726	na	0.018	0.0232	0	0	0	0	0	0	0	0	0	0.0117	0	0.0867	0	0.0293	0	0	0	0.0069	0	0	0	0	0.1258	0.076	0	0	0.0112	0	0.0112	0.0068	0	0	0	0	0.011	0	0.0074	0	0	0.0052	0	0	0	0	0	0
AK054749	na	0	0.0029	0.0099	0.0286	0	0	0	0.006	0	0	0	0	0.0103	0	0	0.0415	0.0912	0.1032	0	0	0	0	0	0	0	0.0055	0	0	0.0527	0	0.1	0.0731	0.0085	0.0034	0.0111	0.0095	0	0.0707	0.0322	0	0	0	0	0.0113	0.0324	0.0147	0.0328	0.0091
AK054753	na	0.0304	0.19	0.0843	0.0117	0.0227	0.0151	0.0983	0.0917	0.1094	0.0767	0.1116	0.0967	0.1489	0.3172	0.2063	0	0.0823	0.0244	0.1103	0.1189	0.0773	0.1089	0.0472	0.0135	0.1524	0.4086	0.1204	0.0272	0.0571	0.0527	0.04	0.3555	0.0458	0.0432	0.0346	0.096	0.1544	0.3193	0.0215	0.1284	0.0935	0.0422	0.0644	0.0152	0.1918	0.0233	0.1042	0.0502
AK054836	na	0	0	0	0	0	0.0048	0	0	0	0	0	0	0	0.0113	0	0.0001	0	0	0	0	0	0.0075	0	0	0	0	0	0	0	0	0.0087	0	0	0.0061	0	0.035	0	0.0213	0.0051	0	0	0	0	0	0	0	0.1558	0.0076
AK054845	na	1.7679	0.0208	0.0042	0.0667	0.1392	0.0071	0.1003	0.0214	0.771	0.4061	0	1.0314	0	0.0049	0	0.0291	0.1158	1.2265	0.0113	0.1828	0.0115	0.0516	0.2081	0.0367	0.176	1.3149	0.0143	0.0217	0	0.8567	0.0114	3.0377	0.0244	1.6471	0.0344	0.0512	0.0074	27.5716	0.0151	0.0336	0.0023	4.8198	0.0129	0.0489	0.0332	0.0596	0.0474	0.0229
AK054880	na	0.0362	0.6359	0.0071	0.0478	0.071	0.1263	0.0323	0.8871	0.1128	0.3922	0.1549	0.1212	0.2387	0.3229	0.1058	0.1774	0.0598	0.0882	0.03	0.201	0.5255	0.0921	0.0351	0.0694	0.2295	0.0784	0.2384	0.0576	0.3113	0.056	0.268	0.0457	0.3958	0.4223	0.2238	0.1974	0.1179	0.7516	0.1451	0.1306	0.4253	0.2044	0.1947	0.1137	0.053	0.3981	0.0776	0.1726
AK054921	na	0.4407	0.1066	0.0237	0.0085	0.2699	0.0659	0.2711	0.2041	0.1503	0.5626	0.4994	0.6128	1.2655	0.3677	0.1406	0.1723	0.0056	0.2325	0.2386	0.1402	0.0817	0.2525	0.0456	0.0427	1.2709	0.3873	0.3749	0.0645	0.1833	0.8671	0.1514	0.6123	0.0943	0.3222	0.0315	0.299	0.1248	0.5445	0.1611	0.0475	0.0092	0.1794	0.0524	0.1483	0.3838	0.0103	1.6107	0.0203
AK054970	na	1.6169	2.2332	2.3431	4.4973	3.3455	2.445	2.9256	1.7468	2.4115	4.1537	3.5097	4.3749	3.8022	3.7485	14.739	6.564	3.348	9.2469	9.4806	4.4229	2.1628	1.4839	2.0856	2.0075	1.584	3.5236	1.2294	0.8153	3.1154	2.3806	3.4822	7.8168	3.6756	6.2124	3.1443	5.5374	2.5714	6.4757	3.7853	1.3616	5.4481	2.8589	4.7675	5.5781	13.9055	5.0346	16.0359	4.1324
AK054988	na	0	0.0197	0.0058	0.091	0	0.0345	0.018	0.021	0.0107	0.0074	0	0.0388	0.0271	0.0973	0	0.0121	0.0312	0.0999	0.0529	0.0679	0	0.0143	0.009	0.009	0.089	0.111	0	0	0.0278	0.0246	0.0893	0.0112	0	0	0.0497	0.0125	0	0.0556	0.0246	0.0634	0	0.0065	0.0079	0	0.039	0	0.0484	0.0699
AK054990	na	0	0	0	0	0	0	0.0144	0	0	0	0	0.0207	0	0.018	0	0	0.0106	0	0	0.0057	0	0.0318	0	0	0	0.0247	0.0176	0.0268	0.0099	0	0.0093	0.2495	0	0	0	0.0189	0	0.0648	0	0.0075	0	0.117	0	0	0.0231	0	0.0567	0.0081
AK054990	na	0	0.0783	0.2816	0	0	0	0.059	0.3632	0.0054	0.0296	0	0.1827	0.0383	0.1837	0.1045	0.0122	0.0404	0.0079	0.191	0.0465	0	0	0.0136	0.0091	0	0.0999	0	0.1914	0.1882	0.1786	0.0045	0.6762	0.0075	0.078	0.0686	0.4383	0.2258	0.0632	0.0062	0.0637	0.0073	0.0156	0.0363	0.0101	0.4235	0.0131	0.2694	0.036
AK055017	na	0.2365	0.4936	0.553	0.3514	0.4946	0.5393	0.5577	0.2706	0.2993	0.3532	0.6024	0.529	0.4312	0.6373	0.6526	0.6585	0.2758	0.8961	1.5755	0.2873	0.3175	0.3671	0.3324	0.305	0.2258	0.6735	0.1816	0.2689	0.2101	0.3122	0.5149	0.6692	0.438	0.5434	0.4082	1.0196	0.3319	0.4431	0.4377	0.1262	0.2943	0.335	0.513	1.1531	1.6031	0.4165	1.7362	0.3343
AK055055	na	0	0.0069	0.0224	0.0075	0.0119	0.0233	0.0308	0	0.0024	0.0374	0	0.004	0.0206	0.0054	0.0182	0.0507	0.1023	0.0203	0.0218	0.0132	0.038	0.0364	0.0122	0	0	0.0283	0.0118	0	0	0.0195	0.0164	0.0316	0.0111	0.0087	0.0087	0.0038	0.0122	0.1735	0.0152	0.0101	0.0079	0.0068	0.0124	0.0097	0	0.0233	0.0271	0.0108
AK055145	na	0	0.0126	0	0	0	0	0.006	0	0.0573	0	0	0.0337	0	0.0839	0	0	0	0	0.0235	0	0	0	0.0074	0.0074	0	0	0	0	0.0192	0.0775	0	0.0511	0	0.0107	0	0.2526	0	0	0	0	0	0	0	0	0.5826	0	0.8179	0
AK055250	na	0.0028	0.0579	0.3554	0.0532	0.0821	0.0403	0.1055	0.1249	0.1759	0.1771	0.1178	0.1977	0.1205	0.1223	0.2199	0.0131	0.3817	0.1958	0.101	0.1165	0.1294	0.1648	0.0537	0.1078	0.2493	0.2159	0.1824	0.1624	0.3574	0.1461	0.0647	0.1298	0.0323	0.3616	0.2025	0.0317	0.6589	0.1641	0.0567	0.0785	0.0275	0.2173	0.07	0.1861	0.0309	0.3654	0.0239	0.0802
AK055254	na	0.0061	0.0137	0.0155	0.026	0.0256	0.0071	0.0056	0.0291	0.0154	0.0153	0.0075	0.1017	0.0264	0.0129	0.0285	0.0651	0.078	0.0834	0.0415	0.396	0.0872	0.0077	0.0444	0.0037	0.1942	0.0615	0.0181	0.0212	0.0326	0.0351	0.083	0.0887	0.0154	0.0464	0.0411	0.0156	0.0262	0.2263	0.0114	0.0031	0.006	0.0259	0.0309	0.0309	0.0185	0.0207	0.01	0.0099
AK055260	na	0.0143	0	0.0104	0.051	0	0	0.0204	0	0	0.0095	0	0.0249	0.0131	0	0	0.0009	0.0028	0.0043	0.0067	0.0055	0	0	0.0031	0	0.0286	0.0166	0.0295	0	0.0122	0.1661	0.0201	0.0054	0	0.0062	0	0.0081	0.0131	0.0153	0.0162	0	0.0068	0.8868	0	0	0.0078	0	0	0.0039
AK055267	na	0	0.0242	0.0094	0.0403	0	0	0	0	0	0	0	0.0008	0.0116	0	0.021	0	0.0105	0.0547	0.0711	0	0	0.027	0.0231	0	0	0	0	0	0.0666	0	0.0877	0	0.0047	0	0.0203	0.0215	0.0257	0.4234	0	0	0.0186	0.0004	0	0.0256	0	0	0	0
AK055272	na	0	0	0.1272	0.1135	0.0086	0	0.0175	0.0508	0.0465	0.0251	0	0.1379	0	0.0982	0.1112	0.2579	0.0241	0.3108	0.0537	0.3707	0.3132	0.0115	0.0916	0.0304	0.1726	0.1832	0.0085	0.0898	0.0853	0.0239	0.0179	0.2307	0.0144	0.0406	0.1038	0.0486	0.3595	0	0.0955	0.047	0.0844	0.0983	0.0381	0.0214	0.0158	0	0.0329	0
AK055323	na	1.6726	3.4748	9.7263	2.054	1.2645	2.3242	2.7653	2.0182	1.6476	2.7387	1.5179	2.0111	4.7067	4.3406	3.8112	1.362	2.1235	1.3094	5.0161	2.5436	3.3168	2.1675	2.2481	0.7777	0.7886	4.4884	1.5456	1.686	1.0615	1.1475	3.0749	3.7132	2.4496	2.8892	2.4916	16.995	7.1036	2.4658	2.3458	1.0318	1.4247	1.2756	0.4988	3.1356	16.7967	4.1058	14.1188	2.0759
AK055332	na	0	0.0151	0.0043	0	0.0087	0	0.0071	0.0112	0	0	0	0.0333	0	0.0059	0.0461	0.0239	0.0395	0.0077	0.0136	0.0248	0.0177	0	0.0044	0	0	0.0333	0.0172	0	0.0104	0	0.0322	0.0055	0	0	0.0048	0	0	0.0986	0	0.0074	0.0088	0.001	0	0.0098	0.001	0.0319	0	0.0053
AK055351	na	0.0579	0.0954	0.1827	0.0781	0.0427	0.1776	0.0317	0.3101	0.1441	0.1614	0.105	0.195	0.132	0.1148	0.2062	0.3722	0.2092	0.1408	0.069	0.0291	0.063	0.0307	0.1111	0.1603	0.1759	0.4081	0.1741	0.1253	0.2355	0.0871	0.232	0.1602	0.0811	0.0224	0.09	0.1198	0.1468	0.3778	0.0533	0	0.1011	0.0689	0	0.0368	0.2066	0.0517	0.3236	0.1237
AK055364	na	0.0555	0.0445	0.0743	0.0665	0.1123	0.2917	0.0997	0.1413	0.0189	0.0503	0.1567	0.0411	0.0544	0.0296	0.2847	0.1171	0.6685	0.1528	0.0295	0.1293	0.0997	0.1493	0.0702	0.051	0.0369	0.0361	0.0963	0.0471	0.1419	0.0874	0.252	0.1591	0.0981	0.3747	0.0502	0.0178	0.041	0.4408	0.1014	0.0373	0.0629	0.1175	0.2235	0.0988	0.0058	0.3044	0.0072	0.1206
AK055370	na	0.0949	1.2796	0.1635	0.0776	1.2731	0.2522	0.8148	0.752	0.6349	1.6836	0.5424	1.4893	2.0373	1.4213	0.5759	0.2307	0.186	0.4853	4.7383	0.2933	0.1279	0.3102	0.3258	0.1747	0.6942	0.305	0.2686	0.635	0.1263	0.3125	0.2159	2.775	0.2259	1.6346	0.4493	2.5129	1.2369	0.5874	0.19	0.2351	0.1671	2.0632	0.1622	0.3554	5.5375	0.0839	7.0326	1.5643
AK055386	na	0	0.4187	0.0142	0	0.2148	0	0.263	0.0932	0.1209	0.1786	0.0111	0.5201	0.6887	2.4054	0.0094	0.0074	0.0082	0	9.0815	0.0156	0	0.0097	0.1518	0.0138	0.0819	0.0385	0.0054	0.0271	0.0284	0.0259	0.0226	0.0755	0.0183	0.2455	0.0609	4.0272	0	0.0755	0.0226	0.0137	0.0267	0.0316	0	0.0581	9.2025	0.004	15.5614	0.0049
AK055408	na	0.9307	1.2657	0.1529	0.6657	0.5526	0.6863	1.0638	0.8092	0.5094	0.5843	0.4142	0.8983	0.6876	0.9916	1.7327	0.6623	0.8911	0.9918	2.9143	0.6654	1.3266	0.3546	0.3159	0.255	0.7285	0.6291	0.1633	0.4572	0.8613	0.4376	1.1854	0.6782	0.984	0.3432	0.4916	1.9227	0.3222	3.0208	0.2274	0.1698	0.4755	0.6792	0.4759	0.178	2.8687	1.2601	4.8165	0.239
AK055458	na	2.1629	1.9991	2.88	4.1498	5.6471	1.513	2.6356	2.0647	0.6936	1.6511	3.6845	2.3883	1.8162	1.4264	2.8896	1.9876	2.7091	1.9235	1.3631	3.5651	2.2052	1.5115	1.7033	2.3221	3.0828	1.4322	1.2461	3.1066	5.0714	3.1652	2.4904	2.9542	3.6789	2.6716	2.354	1.5197	1.7293	0.8112	2.4823	4.5642	2.3795	1.2976	5.2392	3.9726	1.3291	1.9921	1.5284	3.9908
AK055459	na	0.0104	0.5934	6.0548	0	0.0143	4.0368	2.7753	0.0073	0.0224	0.7777	0.1244	0.9798	4.8928	4.6331	0.0321	0	0	0.0058	0	0.1404	3.3789	0.1182	3.447	0	1.9209	14.9185	0.2706	0.2861	0.013	0.0069	7.4479	0.3573	7.1762	0.0309	0.0255	0	4.0043	0.0215	0.0502	2.749	0.0406	2.5751	0.0138	0	0	3.9122	0.002	0.0252
AK055550	na	0.04	0.0252	0.0548	0.0075	0.0278	0.0311	0.0085	0.0094	0.096	0.03	0.1468	0.0304	0.0244	0	0.0689	0.0164	0.0662	0.0081	0.0249	0.0102	0	0.0301	0.0243	0.0766	0.0267	0.0174	0.0157	0.1075	0.0417	0.0222	0.0499	0.0304	0.0334	0.0055	0.0448	0	0.0163	0.0139	0.0551	0.0336	0.0406	0.0078	0.0861	0.211	0	0	0	0.0576
AK055570	na	0.0136	0.1355	0.0318	0.0077	0.0081	0.0473	0.1396	0.0575	0.0926	0.1065	0.0497	0.0325	0.061	0	0.4514	0.0055	0	0.0331	0.1409	0.0378	0.0643	0.0574	0.0659	0.0082	0	0.062	0.0446	0.1078	0	0.0309	0.0081	0.0387	0	0.0114	0.8401	0	0.0951	0.1085	0.0182	0.0068	0.0364	0.0378	0.0072	0.2873	0.0074	0	0	0.0146
AK055601	na	6.5617	6.2589	9.5207	11.242	6.9754	7.5711	9.5658	9.3199	3.2311	4.3411	11.6944	7.7204	3.644	2.7121	8.3373	5.2201	9.5905	13.4476	4.0123	3.0136	9.876	10.9773	5.4787	5.8908	1.364	9.5403	5.526	6.2621	4.5288	6.4329	13.5184	11.721	13.6358	13.2712	5.3054	1.9896	9.2853	6.5441	8.8883	8.5007	9.0739	21.5494	19.6884	10.6166	2.7936	13.4904	2.2109	8.1642
AK055631	na	0	0	0	0	0	0	0.0137	0.0099	0	0.007	0	0	0	0	0	0	0	0	0	0	0	0	0.0129	0	0	0	0.0166	0	0	0	0.0175	0	0	0	0	0	0	0.0146	0	0.0071	0	0	0	0	0	0	0	0
AK055656	na	0.0856	0.0985	0.007	0.0242	0.1755	0.1484	0.0753	0.2239	0.0131	0.1567	0.1786	0.2208	0.2243	0.3699	0.053	0.0349	0.5819	0.0522	0.4329	0.0693	0	0.0159	0.206	0.0389	0	0.0279	0.0117	0.1312	0	0.0285	0.0748	0.0411	0.1621	0.0779	0.0618	0.6874	0.1186	0.034	0.0177	0	0.4259	0.039	0.421	0.0075	1.1923	0.3255	0.5515	0.1062
AK055666	na	0.1082	0.0617	0.0502	0.0497	0.0282	0.1259	0.102	0.0383	0.0146	0.1608	0.0358	0.056	0.0083	0.0327	0.0908	0.0471	0.0427	0.1154	0.0695	0.2531	0.0769	0.087	0.0247	0.0973	0.1094	0.0853	0.026	0.0525	0.2055	0.0315	0.0364	0.0216	0.0464	0.1118	0.0489	0.0048	0.055	0.1563	0.0168	0.0635	0.0793	0.0198	0.095	0.0971	0.0734	0.1352	0.1149	0.056
AK055694	na	0.921	0.2756	0.5393	0.5641	0.6255	0.5857	0.4098	0.2253	0.2027	0.8073	1.0371	0.6881	0.3595	0.2617	2.0187	1.2587	0.5315	2.4792	0.9298	1.0129	0.7802	0.3275	0.2307	0.2537	0.1726	1.2133	0.7137	0.136	1.4922	0.489	0.7358	1.4886	1.2037	0.8407	0.7455	0.3192	1.2524	2.8522	1.0547	0.2218	0.6401	0.3618	0.5824	0.9319	0.513	1.3188	0.2703	0.5204
AK055712	na	0.0421	0.1769	0.153	0.0476	0.2216	0.0735	0.2837	0.1996	0.2582	0.3898	0.2832	0.2379	0.1706	0.4028	0.4891	0.1944	0.0665	0.0501	0.37	0.4381	0.0898	0.1461	0.1788	0.2044	0.0843	0.3748	0.2839	0.6999	0.208	0.528	0	0.2027	0.1164	0.3508	0.0949	1.2196	0.18	0.0779	0.0393	0.1133	0.0825	0.255	0.0503	0.2012	1.3689	0.1565	1.1805	0.113
AK055746	na	1.3898	0.0203	0	1.0237	2.26	0	0.8186	0.6744	0.8362	0.0179	0.7325	0.8421	0	1.3712	3.5934	1.5296	0.8714	0.0145	2.6945	0.1237	0	0.4957	0.7836	0.2059	0.4894	0.0157	0.9213	0.5403	4.589	1.2414	0.0409	0.8745	0.8839	2.0101	0.0338	0	0.0073	7.3995	0.0049	0.3899	0.6444	0.9687	0.0158	0.0361	0	0.0052	0.0078	0.0258
AK055772	na	0	0	0	0.0026	0.0091	0	0	0	0	0	0	0	0	0.0123	0	0	0	0	0	0	0	0	0	0	0	0	0	0	0.0096	0	0.0191	0	0	0	0	0	0	0	0	0	0	0	0	0	0	0	0	0
AK055803	na	0.0068	0.0302	0.0218	0	0.0121	0.0157	0.0099	0	0.2015	0.0676	0	0.0066	0.0413	0	0.0349	0.0497	0.1063	0.1734	0.0063	0.0052	0	0.0126	0.0082	0.0082	0.0745	0.0088	0	0	0.0254	0.009	0.1218	0	0	0.0073	0	0	0.0413	0.2096	0	0.0238	0	0.0079	0.0144	0.0091	0.0297	0.0237	0.0088	0.0073
AK055811	na	0	0.0124	0	0	0	0	0	0	0	0.0281	0	0.011	0	0	0	0	0.0089	0.0875	0	0	0	0	0	0	0	0	0	0	0	0	0	0.8187	0	0	0	0	0.14	0	0	0.0363	0.0177	0	0.0096	0.0053	0	0	0	0.0209
AK055853	na	0.0569	0.8259	0.0306	0.0396	0.1425	0.1625	0.2631	0.1326	1.0983	0.8909	0.2292	0.2111	0.0813	0.4476	0.2831	1.2409	0.3365	0.1663	0.2442	1.9124	0.0674	0.1629	0.0458	0.0625	0.1061	0.0949	0.3062	0.115	0.1736	0.2828	0.229	0.7735	0.0809	0.1045	0.0877	0.7868	0.0616	0.5612	0.1822	0.3468	0.2256	0.2072	0.6509	0.2215	0.3554	0.2267	0.4474	0.2434
AK055854	na	0	0.0888	0	0	0.0225	0.0089	0.1262	0.0496	0.0106	0.0027	0.0066	0.0421	0.0864	0.0498	0.0363	0.0044	0	0.02	0.0432	0.0084	0.0374	0.0271	0.0224	0.0348	0	0.0309	0.0316	0.0155	0.0195	0.0209	0.0224	0.002	0.0163	0.0205	0.0019	0.0204	0.0058	0.2392	0.018	0	0.0069	0.0211	0.0105	0	0.0133	0.0132	0.0466	0
AK055856	na	0	0.0175	0	0	0	0	0.0271	0.0455	0.0134	0.0883	0	0.0082	0.0133	0.5194	0.0192	0.0228	0	0	0.0043	0	0	0.0099	0	0.0113	0	0.0061	0	0.0083	0.0058	0.0421	0.0116	0	0	0.0242	0.0575	0.0157	0	0.0772	0	0.014	0	0.0095	0	0.0187	0.0438	0	0.0364	0.0251
AK055876	na	0.009	0.0346	0.1765	0.3419	0.1295	0.092	0.0023	0.0314	0.0465	0.061	0.0534	0.0809	0.0755	0.0732	0.0675	0.2469	0.1961	0.3716	0.0682	0.087	0.0643	0.3346	0.0593	0.443	0.0093	0.4718	0.0297	0.0651	0.0617	0.1479	0.1931	0.3863	0.0549	0.1574	0.0754	0.0247	0.6615	0.4762	0.1272	0.0834	0.1042	0.0455	0.0871	0.3638	0.0538	0.2876	0.0375	0.3067
AK055890	na	0	0.0045	0	0	0	0.0227	0	0	0.0124	0	0	0	0	0	0	0.1424	0.0119	0.0556	0	0.0201	0	0	0	0.008	0	0.0043	0	0	0.0026	0	0	0.2079	0	0	0.0034	0	0.0161	0.0274	0.0669	0	0	0.008	0	0.0044	0	0	0	0
AK055918	na	0.0816	0.1179	0.2818	0.0571	0.1529	0.137	0.1403	0.0167	0.026	0.2827	0.0531	0.204	0.1859	0.1508	0.3698	0.0599	0.1615	0.3606	0.3041	0.2529	0.9025	0.0416	0.1121	0.0976	0.1391	0.0417	0.088	0.2636	0.1139	0.0584	0.1482	0.1805	0.1468	0.25	0.2268	0.2236	0.6447	0.6398	0.0189	0.0578	0.3311	0.0735	0.1331	0.6978	0.0877	0.2946	0.1892	0.1575
AK055932	na	0	0.0317	0.001	0	0.007	0	0	0	0	0	0	0.0088	0.0142	0	0	0.0381	0.0434	0.0202	0.0217	0	0	0	0.0071	0.0035	0	0	0	0	0.0292	0.0078	0.014	0.007	0	0.0335	0	0.0066	0	0.0531	0	0	0	0.0074	0	0	0.0256	0	0.003	0
AK055957	na	0.0374	0.2706	0.0956	0.0271	0.0379	0.0558	0.1516	0.2986	0.0345	0.1993	0.1173	0.2715	0.2779	0.3228	0.004	0.0196	0.0785	0.2339	0.2859	0.0282	0.0909	0.0638	0.053	0	0	0.0156	0.042	0.329	0.0391	0.1647	0.0414	0.4095	0.0482	0.2747	0.0561	0.3249	0	0.3175	0.0398	0.0242	0.0235	0.0451	0.1306	0.2227	0.4849	0.057	0.3423	0.1295
AK055967	na	0.3357	1.0192	2.1618	0.2525	1.6004	0.0947	0.1331	2.1893	1.9635	3.3335	0.1878	1.4077	0.3883	0.427	4.9438	0.0498	1.1924	0.429	0.8588	1.8596	0	1.0025	0.2049	0.8912	0.7502	1.7796	1.6739	3.2762	1.8691	2.1615	1.0496	3.5275	0.7337	2.1781	3.6644	0.3654	3.3873	5.1831	0.623	0.4504	1.2734	2.8562	0.1845	3.0614	0.8036	1.1489	0.4888	3.5278
AK055974	na	0	0.0991	0.0225	0.0495	0.0887	0.0408	0.1017	0.0434	0.0378	0.1884	0.182	0.3378	0.2094	0	0.1447	0.0026	0.0237	0.0214	0.0245	0.0669	0.0022	0.1349	0.0213	0.0539	0	0.0571	0.0646	0	0.0329	0.0483	0	0.0266	0.0352	0.0575	0.0181	0.0099	0.0613	0.0546	0.0581	0.2298	0.075	0.0333	0	0	0.024	0	0	0.104
AK055980	na	0	0	0	0	0	0	0	0	0	0.0033	0	0	0	0	0	0	0	0.0239	0.0033	0	0	0	0	0	0	0	0	0	0	0	0	0	0	0	0	0	0	0	0	0	0	0	0	0	0	0	0.0043	0
AK055981	na	1.5373	2.2682	0.7751	6.1618	4.1031	1.2933	2.3081	2.2305	2.0441	1.8725	1.5377	4.1963	5.4811	14.8636	1.469	2.1408	2.5701	2.154	26.2728	1.4515	1.5513	1.878	1.0203	8.4464	0.3109	1.1055	0.6252	0.3387	5.1051	9.2106	0.9503	4.5389	0.9585	4.1294	2.3679	16.5646	1.1985	0.6911	4.2942	0.6618	2.1214	0.4822	4.2038	4.6228	40.9394	1.6804	31.0301	5.3606
AK056073	na	0.1059	0.2323	0.3316	0.2442	0.0839	0.1958	0.2052	0.1682	0.316	0.4952	0.3288	0.2223	0.2172	0.0897	0.7077	0.3291	0.2507	1.0358	0.1562	0.7823	0.3311	0.1274	0.1186	0.1448	0.2952	0.3875	0.0925	0.1103	0.7718	0.0823	0.3311	0.6004	0.1761	0.3667	0.4545	0.0822	1.0952	0.7724	0.3504	0.1316	0.1815	0.3281	0.335	0.4662	0.0652	0.2188	0.1432	0.4753
AK056077	na	0	0	0.0121	0.0256	0.0675	0.045	0	0.0109	0.0111	0.0077	0	0.0101	0	0	0.0399	0.0129	0.0278	0.1084	0.0382	0.0148	0	0.0168	0	0	0	0.0397	0	0.0185	0.029	0.0103	0.0847	0.0248	0	0.0101	0	0	0	0.1647	0.0321	0	0.0077	0.0055	0.0082	0.0312	0.034	0.0288	0.0202	0.0167
AK056081	na	0.0132	0.0431	0.0462	0.093	0.0079	0.0308	0.0459	0.0875	0.0065	0.024	0.1131	0.0748	0	0.0213	0.0273	0.0108	0.0119	0.1549	0.071	0.0278	0.0393	0.0211	0.0279	0.1372	0.0926	0.0043	0.0463	0	0.0372	0.1131	0	0.1418	0.01	0.0346	0.0068	0.0165	0.0676	0.0137	0.0329	0.0446	0.0725	0.0527	0.0105	0.112	0.0403	0.0133	0.0173	0.0143
AK056084	na	0.3228	0.4159	1.9054	1.1667	0.4809	0.2295	2.0846	0.6151	2.0178	1.3405	1.4798	0.8385	0.614	0.2237	3.3544	0.8296	1.4989	2.3876	0.1508	0.315	1.4028	1.1262	0.3323	0.8691	0.9966	0.8703	0.9307	1.2254	3.7952	1.2531	2.1869	0.8285	1.1576	1.6618	0.4627	0.081	0.8067	1.8174	0.5796	1.2779	0.3513	2.7314	0.2883	1.108	0.0197	2.7689	0.0352	0.7069
AK056098	na	0.3537	2.0216	0.7539	0.4525	1.8819	0.2478	1.0724	2.7697	2.8394	5.9524	0.8385	1.2864	3.4263	0.2861	3.5608	0.2806	0.3262	6.1336	0.659	1.7541	2.8368	0.7991	0.2791	0.2444	0.1297	2.8488	13.9504	0.9324	3.1341	1.0876	0.2699	1.5228	0.1162	2.5559	0.4358	1.066	2.4626	3.1061	0.2108	0.5804	0.8218	1.7133	0.6674	2.9853	0.4953	0.3514	0.4326	1.3956
AK056105	na	0	0	0	0.0157	0.0041	0.0162	0.38	0	0.01	0	0	0	0.0169	0.0131	0	0.0553	0.1127	0.0517	0.0159	0	0.1722	0.0219	0	0.001	0.1182	0.0136	0	0	0.0087	0	2.6935	0.0053	0.4849	0	0	0	0	0.0494	0	0	0	0	0.0037	0	0	2.867	0	0
AK056182	na	0.2518	0.3321	0.1621	0.2546	0.1177	0.1937	0.1136	0.1145	0.1456	0.3715	0.198	0.1544	0.1383	0.2925	0.6667	0.095	0.3158	0.2669	0.269	0.2057	0.2146	0.1118	0.0295	0.1462	0.1434	0.0739	0.4162	0.2121	0.3682	0.3228	0.2457	0.519	0.1664	0.2676	0.3756	0.1774	0.2931	0.7804	0.0975	0.1059	0.2058	0.0808	0.1475	0.4265	0.3432	0.4605	0.2534	0.3845
AK056196	na	0.0145	0.0119	0.0219	0	0	0	0.0263	0.0051	0.0104	0.0177	0.016	0.0388	0.0133	0	0	0.0086	0.0529	0.0531	0.0322	0.0055	0	0.0077	0	0	0.0582	0	0.0079	0	0.0136	0.0145	0.0295	0.0028	0	0.009	0.0075	0.0164	0	0.0905	0.006	0	0	0	0	0	0.004	0	0	0
AK056211	na	0.0108	0.0037	0.0682	0	0	0.0125	0	0	0	0	0	0.0035	0	0	0	0.0659	0.0388	0.0269	0	0	0	0	0	0	0	0	0	0	0.0135	0	0.0923	0.0306	0	0.0047	0.0333	0	0	0.3002	0	0	0	0.0632	0.0114	0	0	0.0336	0.0141	0
AK056228	na	0	0.0046	0.0092	0	0	0.0068	0.0327	0	0.0193	0	0	0.0245	0	0.0216	0.0832	0	0	0	0.0815	0	0	0	0	0	0	0.0088	0	0.024	0.0546	0.0268	0.3062	0.0062	0.0067	0.0178	0.0035	0	0.0451	0.0697	0	0.0068	0	0.0118	0	0.0452	0.0369	0.0235	0.0439	0.0181
AK056246	na	0.1797	0.3402	0.1523	0.2296	0.2504	0.3462	0.4371	0.6838	0.2322	0.3774	0.4055	0.7495	0.2839	0.388	0.6458	0.2207	0.1909	0.2785	0.4402	0.3834	0.6697	0.2481	0.2486	0.1935	0.1618	0.551	0.3783	0.0591	0.1029	0.471	0.3161	0.6676	0.3086	0.4336	0.2359	0.2844	1.2318	0.9184	0.1077	0.1617	0.2117	0.6163	0.3822	0.5062	0.5586	0.7051	0.462	0.2479
AK056252	na	0.0105	0.0632	0.0373	0	0	0	0.0433	0.0407	0.0113	0.2677	0.0512	0.0572	0.0128	0.0084	0.0646	0.0038	0.3007	0.0169	0.1148	0.0079	0.0694	0.0996	0.0191	0.019	0.0838	0.0068	0.0123	0.0062	0.0333	0.0058	0.0593	0.006	0.021	0.0848	0.1999	0.0192	0.0946	0.0344	0.0607	0.0053	0.0195	0.0068	0.6678	0.0317	0.0345	0.6027	0.0377	0
AK056253	na	0.112	0.0268	0.1143	0.0144	0.3337	0.444	0.0971	0.1589	0.2521	0.4559	0.0902	0.2029	0.4099	0.1646	0.6694	0.2784	0.0445	0.2434	0.182	0.1567	0.3094	0.1757	0.142	0.1328	0.0293	0.0444	0.4423	0.192	0.1265	0.1264	0.0425	0.3617	0.2426	0.1772	0.0799	0.1298	0.1531	0.0759	0.0738	0.1943	0.4013	0.0825	0.2667	0.2333	0.3136	0.1755	0.0539	0.1081
AK056267	na	0	0	0	0	0	0	0	0	0	0	0	0	0	0.0082	0	0	0	0	0	0	0	0	0.0062	0	0	0	0	0.0061	0.0064	0.0019	0	0.22	0	0	0	0	0.0062	0	0	0	0	0	0	0	0.0112	0	0.02	0
AK056332	na	0.1107	0.1967	0.2778	0.375	0.1395	0.0445	0.28	0.7016	0.1417	0.3624	0.0847	0.472	0.2307	0.2302	0.4854	0.1009	0.2489	0.2011	0.2219	0.3898	0.0521	0.241	0.0889	0.1975	0.2099	0.4	0.3607	0.1864	0.3541	0.1188	0.1551	0.1843	0.1165	0.1985	0.0765	0.2831	0.3009	0.3878	0.1081	0.1905	0.2079	0.2103	0.1502	0.2148	0.2718	0.1835	0.3864	0.1323
AK056351	na	1.0458	0.6108	0.231	0.1681	0.8312	0.8501	0.4671	1.358	0.6529	1.429	0.5372	0.6964	1.04	0.6245	0.5315	0.0726	0.3304	0.7537	0.6125	0.2687	3.1327	0.2595	0.6498	0.5236	0.6841	0.7442	1.2959	0.2239	1.4487	0.4215	0.6047	0.6878	0.411	0.1575	0.8375	0.4608	0.3938	0.3213	0.1103	0.103	1.9766	0.1445	0.7383	1.5512	0.7619	1.3472	0.6131	0.752
AK056368	na	0.4735	1.4061	1.8221	1.9198	1.0407	0.4994	1.2135	1.6988	1.2838	2.8979	0.6279	0.8445	2.5069	1.0009	0.9204	1.1322	1.1048	1.5832	0.3443	1.793	1.7602	1.9069	0.7105	1.4237	1.5574	0.9376	1.8652	1.5313	1.5195	2.1474	0.7428	3.5943	0.6715	0.8006	1.2691	0.1996	2.1089	2.623	1.7641	1.7035	2.4987	0.902	0.9301	2.7896	0.1228	2.4835	0.1051	1.6406
AK056431	na	0.0376	0.1229	0.1418	0.0255	0.1053	0.0632	0.0939	0.0213	0.0108	0.0707	0	0.0207	0.0275	0.0303	0.0466	0.0092	0.0275	0.0492	0.7217	0.0122	0.0285	0.006	1.5085	0.0394	0.1881	0.4926	0.0355	0.0361	0.0093	0.025	0.204	0.0541	0.0348	0.0954	0.1009	0.9488	0.0046	0.0508	0.0039	0.0338	0.037	0.6482	0.0039	0.0153	0.7376	0.5939	0.0225	0.015
AK056432	na	0	0.3828	0.0255	0	0.0197	0.0192	0.0949	0.209	0.0237	0.1524	0.1748	0.3033	0.0205	0.0133	0	0.0404	0.3619	0.1284	0.2903	0.9407	0.07	0.06	0.0613	0	0.1339	0.3762	0.3888	2.077	0.0889	0.0316	0.1523	0.5262	0	0.1382	0.017	0.0399	0.1412	0.225	0.0068	0.0071	0.2005	0.2157	0.0646	0.0278	0.1662	0.1688	0.0863	0.1706
AK056485	na	0	0.0513	0.0052	0	0.0094	0	0.0346	0.0148	0	0.0026	0	0.0367	0.0287	0.0034	0	0.0085	0.0567	0.0223	0.0049	0.008	0	0.0221	0	0	0.0714	0.0194	0.0917	0.002	0	0	0.0457	0	0	0.0021	0.0189	0	0	0.0287	0	0	0	0.0312	0	0	0	0	0	0
AK056486	na	0	0.0213	0.0406	0.01	0.0061	0	0.066	0.064	0.0146	0.0305	0.0249	0.0318	0.0124	0.0201	0.021	0	0.1343	0.1437	0.0672	0.0388	0.0869	0	0.0093	0.0123	0.0418	0.0199	0	0.0425	0.0821	0.0068	0.2428	0.2529	0.3468	0.0171	0.0123	0.0258	0.0016	0.1752	0	0	0.0149	0.0553	0.0732	0.0137	0	0.0306	0.0497	0.0055
AK056490	na	0.1659	0.5419	0.0892	0.0971	0.5431	1.0328	1.1119	0.4262	0.6389	1.1158	1.4001	0.2625	0.8048	2.5624	0.0541	2.0208	0.7557	0.1022	3.2923	0.909	1.56	0.0279	0.4032	0.4603	0.2268	0.0284	0.1244	0.5963	0	0.0311	0.2707	0.3954	0.5568	0.3923	1.0008	6.1374	0.0889	0.7917	0.1159	0.247	0.0471	1.0268	0.7421	0.216	5.2909	0.0976	6.6353	0.4527
AK056505	na	0	0	0	0	0	0	0	0	0	0	0	0	0	0	0	0	0.0246	0	0	0	0	0	0	0	0	0	0	0	0	0	0	0	0	0	0	0	0.0064	0	0	0	0	0.0092	0	0	0	0	0	0
AK056524	na	0.0173	0	0.0253	0.0033	0.0172	0	0.0084	0	0.0166	0.0144	0.0281	0.0075	0	0.0046	0.0059	0.0282	0.0745	0.056	0.0188	0.0044	0.0164	0.0061	0.0105	0.0035	0	0.0263	0.0068	0	0.0389	0	0.0455	0	0.0087	0.015	0.003	0	0	0.0914	0.0191	0.0058	0.0113	0	0.0214	0	0.0126	0.005	0	0
AK056556	na	0.0611	0.0258	0.1924	0.0446	0.0943	0.1885	0.0581	0.0267	0.1254	0.062	0.0131	0.0788	0.0032	0.0939	0.0037	0.0318	0.1064	0.0879	0.0881	0.0159	0.0305	0.0285	0.0943	0.0573	0.1068	0.0647	0.1102	0.0422	0.0287	0.1353	0.0501	0.573	0	0.1436	0.0597	0.157	0.0586	0.6298	0.0377	0.0405	0.0205	0.5694	0.0578	0.0592	0.1451	0.0293	0.1074	0.2296
AK056558	na	0.4763	0.4756	0.5853	0.85	0.6192	0.6841	0.568	0.6726	0.318	1.6275	0.7028	0.7226	0.7924	0.8365	0.8148	0.7408	0.6845	0.3824	1.0131	0.5437	0.9853	0.827	0.2414	0.7212	0.9043	0.9488	1.0823	0.9793	0.8913	1.2592	0.188	0.7009	0.427	0.3763	0.709	0.7608	3.3298	1.3666	0.4501	0.3733	0.6498	0.3563	0.3431	1.3053	1.3686	0.4981	0.8192	0.8512
AK056584	na	0	0.0244	0.039	0.1054	0.159	0	0.0436	0.0025	0.0107	0.1073	0.0122	0.1768	0.0505	0.0241	0.5605	0.097	0.0431	0.0669	0.0142	2.0649	0.2066	0.0004	2.3072	0.0423	0.8393	0.013	0.0552	0.0178	0.1596	0.13	0.1321	0.0149	0.0626	0.3374	0.1662	0.0449	0.0577	0.1515	0.034	0.4269	0.0627	0.0389	0.0062	0.0105	0.0502	0.1045	0.0551	0.3131
AK056618	na	0.5322	0.2969	0.3478	0.1144	0.6909	0.6772	0.2979	0.5789	0.5629	0.3278	0.2592	0.5825	0.678	0.2942	0.5617	0.1857	0.3233	0.3108	0.5131	0.5021	0.101	0.2919	1.2364	0.4388	0.896	0.1924	0.5692	0.4958	0.6883	0.4849	0.4119	1.3914	0.5232	0.386	1.0286	0.3577	0.1877	0.7473	0.1703	0.1983	0.3609	1.2482	0.5788	0.4079	0.2906	0.6797	0.4004	0.354
AK056623	na	0.353	1.9554	0.9609	1.9541	0.728	1.063	0.9434	0.7717	0.4548	1.3678	0.4361	4.0462	1.2107	1.7564	2.8689	1.2549	0.5493	1.4038	2.414	1.0806	0.291	0.6451	0.8205	0.9144	1.0764	3.2418	0.3884	0.9267	1.3772	2.2529	0.8345	6.8332	1.1838	2.6331	0.8312	1.8879	1.1401	1.3654	2.7397	2.9577	2.8579	0.7053	0.7963	1.2987	3.2489	2.2296	3.2884	2.384
AK056683	na	0.4106	0.2235	1.368	1.3111	0.1301	0.2431	0.3704	2.0228	0.9061	1.7889	0.8543	2.0155	0.785	0.1442	2.6778	1.6093	3.4109	2.1836	0.5586	0.943	1.8071	0.4753	0.302	2.3606	2.1338	0.1267	1.228	0.146	4.4411	0.2953	2.9156	7.6286	4.1747	1.3426	0.2002	0.1049	1.4149	0.8424	0.4751	0.5517	1.2054	0.1251	0.2755	0.8472	0.0829	5.6658	0.1983	3.6196
AK056686	na	0.9036	0.0857	0.1821	0.4111	0.2023	0.8932	0.1191	0.0381	0.254	1.1211	0.1432	1.3339	0.3403	0.5475	0.6526	1.3416	0.3028	1.0117	0.2078	0.4408	0.1772	0.9263	0.1023	0.206	0.106	0.1005	0.8948	0.4886	0.0712	0.7803	0.4107	0.618	0.252	0.3432	0.1228	0.0162	0.5601	4.306	0.1257	0.2475	0.6529	0.1823	0.3444	3.7633	0.0419	0.0742	0.0462	0.4116
AK056689	na	0	0.0805	0.008	0.0576	0.0728	0.0066	0.091	0	0.0147	0.0204	0.0249	0.0199	0	0.1773	0	0	0.0092	0.0087	0.2661	0.0078	0	0	0.1919	0.0123	0	0	0	0.0243	0.0127	0.0407	0.0757	0	0	0	0.0933	0	0.2957	0	0.0845	0.0308	0.0383	0.0238	0.0379	0.0328	0	0	0	0.022
AK056780	na	0	0	0.0215	0	0.006	0	0.0036	0.0142	0.0288	0.0049	0	0.0421	0	0	0.0517	0.0041	0.1115	0.1537	0.0817	0.0001	0.0249	0.0293	0.0211	0.0061	0	0.0479	0.0561	0.006	0.0122	0.02	0.127	0.1117	0.0452	0.02	0.0134	0.0055	0.0943	0.0118	0.003	0.0118	0.0098	0.0058	0.0027	0.0334	0.0356	0.5809	0.0262	0.0594
AK056817	na	1.0929	1.7083	0.6083	0.939	1.7498	3.3062	2.7876	1.2408	1.9622	5.5482	5.0496	1.3402	1.4673	1.1107	1.779	1.6233	2.3992	0.8219	1.3987	4.3685	4.7297	1.2545	3.2298	1.8083	1.2527	0.7196	17.8529	0.8921	2.8754	1.7037	0.6814	1.8231	1.8087	1.8859	1.6954	0.5445	1.3461	1.1557	2.0029	5.5062	4.3422	2.5677	4.5903	2.8088	0.4747	0.3158	0.7686	3.9684
AK056897	na	0.2424	3.3323	0.6265	0.0936	1.5287	0.4638	4.144	1.4454	0.7689	1.6914	5.2118	3.2667	1.3627	2.6383	0.3141	0.1023	0.5767	0.0158	13.0709	0.1903	0.215	0.4302	1.4379	0.3153	0.5945	0.1857	1.2275	0.3054	0.1648	0.2486	0.121	0.3331	0.5678	0.8573	0.4979	7.5069	1.3565	0.3336	0.3881	0.4936	0.1632	0.4272	0.7254	0.1445	7.2239	0.0999	3.3066	0.1803
AK056973	na	1.1214	0.5605	0.6902	1.3312	0.9506	2.7273	0.563	1.271	0.8415	1.9522	0.6521	0.8002	1.3033	0.9692	0.8448	1.0971	1.0081	1.0653	0.793	1.4553	1.3184	0.9424	0.6685	1.2705	1.7096	0.9933	1.5454	0.6935	1.2591	1.1228	1.0658	0.9762	0.972	1.0523	1.1488	0.4373	2.8394	4.3769	1.1511	0.5109	1.3862	0.6511	1.1757	0.5822	0.285	1.0425	0.6466	0.6305
AK056982	na	0.0556	0.1367	0.0326	0.0768	0.0663	0.2734	0.0606	0.0492	0.1581	0.1503	0.2355	0.1539	0.3238	0.089	0.1436	0.3067	0.1254	0.0593	0.1094	0.0529	0.2578	0.0888	0.0506	0.0738	0	0.0453	0.2603	0.0166	0.0348	0.0734	0.0659	0.0211	0.014	0.0605	0.1039	0.3369	0.0764	0.427	0.0342	0.0622	0.2635	0.0144	0.118	0.0187	0.2038	0.1155	0.4449	0.03
AK057177	na	4.2903	1.8967	1.3862	2.3648	2.5552	2.0027	3.0871	2.2433	1.2773	2.0108	2.7926	3.0733	1.645	2.1187	1.5874	1.6021	3.3295	1.6537	1.593	1.9417	1.4729	2.6687	2.3458	2.3526	1.751	2.2552	1.5262	2.1009	2.8287	2.9866	2.932	3.4037	2.584	1.8422	2.1737	3.3631	2.3931	2.4338	2.3904	1.7445	2.5569	1.43	3.7864	2.7385	3.2989	2.7136	2.4736	1.5764
AK057187	na	0	0.0253	0.0272	0.0231	0.0195	0.001	0.0185	0.0116	0.0334	0.041	0	0.026	0	0.0132	0	0.0268	0.1547	0.005	0.0382	0	0	0.0261	0.0099	0.0298	0	0.0036	0	0.0195	0.0102	0.0218	0.0474	0	0.0082	0.0144	0.0229	0.0462	0.05	0.0281	0	0.0247	0	0	0.0066	0.1385	0	0	0.0388	0.0088
AK057188	na	0.152	0.5178	0.4646	0.5893	0.5009	0.6181	0.4958	0.2345	0.4806	0.318	0.4863	0.4249	0.2716	0.3013	0.6097	0.4976	0.7381	1.0675	0.9276	0.6306	6.2696	0.369	0.2848	0.6173	0.4252	0.2049	0.26	0.3496	0.2896	0.3815	0.2585	1.179	0.2339	0.7984	1.0665	0.1765	0.2369	0.4285	0.3622	0.9564	0.6636	0.2802	0.4955	0.9013	0.1605	0.1623	0.3149	0.2669
AK057218	na	0	0.0047	0.011	0	0	0	0	0.0008	0	0.0141	0.0344	0.0115	0	0	0	0	0	0.0012	0	0	0.0133	0	0.0342	0	0	0	0	0	0	0	0	0	0	0.0031	0	0.0159	0	0	0	0.0106	0.0662	0.0021	0.0037	0.0015	0.0039	0	0	0
AK057304	na	0	0	0	0	0	0	0	0	0	0	0	0	0	0	0	0	0.0287	0	0	0	0	0	0	0	0	0	0	0	0	0	0.0297	0	0	0	0	0	0	0.0496	0	0	0	0	0	0	0	0	0	0
AK057317	na	0	0	0	0	0	0	0.0146	0	0	0	0	0.0098	0	0	0	0	0	0	0	0.0115	0	0	0	0	0	0	0	0	0.0038	0	0	0	0	0	0	0	0	0	0	0	0	0	0	0	0	0	0	0
AK057332	na	0	0.9304	1.9716	0.0158	0.0242	0	0.0181	0	0.072	2.0491	0.0108	0.7264	0.9214	1.2581	0.0183	0.0073	0.0479	0.0009	0	0.2168	0.0168	0.2227	0.427	0.0451	0.3521	0.6605	0.0259	0.69	0.0111	0.0453	0.6457	0.0034	0.0208	0.0612	0.0084	0.0063	0.364	0.3669	0.7988	7.4109	0.1253	0.0926	0.0192	0.3747	0	0.0005	0	0.102
AK057351	na	0	0	0	0	0.0283	0	0	0	0	0	0.0485	0	0	0	0	0	0	0.0434	0	0	0	0	0	0	0	0	0	0	0	0	0.0296	0	0	0	0	0	0	0.8991	0	0	0	0	0	0	0.0078	0	0	0
AK057379	na	0	1.1264	0.0259	0.024	0.1349	0.1633	1.3157	0.8709	0.8128	1.9145	0.2472	1.035	0.9346	6.0477	0.1393	0.0606	0.2096	0.073	7.322	0.0608	0.1098	0	0.1653	0.0367	0	0.0105	0.039	0.0599	0.0414	0.0385	0.0464	0.0416	0.0083	0.3937	0.1062	0.9913	0.0295	0.302	0	0.0499	0.0081	0.0872	0	0.0334	1.5404	0.0506	3.0625	0
AK057396	na	0	0.0208	0.0249	0	0.0361	0	0	0.0086	0	0.0492	0	0.0517	0.0646	0.0206	0.0469	0.0084	0.0584	0.0548	0.2455	0.0215	0	0	0	0	0	0.0099	0	0	0.0012	0	0.0237	0.044	0	0.0132	0	0.111	0	0.0651	0	0	0	0	0	0	0.2183	0.0099	0.1685	0
AK057438	na	0	0	0.0164	0.0168	0	0	0	0	0	0	0	0	0	0	0	0.0121	0.005	0.0181	0	0	0	0	0	0	0	0	0	0	0	0	0.1633	0	0	0.0065	0	0	0	0.2924	0	0	0	0	0	0.04	0	0	0	0
AK057448	na	0.047	0.0411	0.0899	0.0089	0.0837	0.1095	0.016	0.2209	0.0092	0.0042	0.0384	0.0726	0.0176	0.0351	0.2642	0.0672	0.145	2.5327	0.0654	0.0683	0.0446	0.0077	0	0.0099	0	0	0.0187	0.0281	0.151	0.0772	0.0581	0.0889	0.0213	0.0156	0.0539	0.0088	0.1243	0.1319	0.0067	0.0158	0.0032	0.0098	0.018	0.1594	0	0.548	0	0.0708
AK057451	na	0	0.0081	0.008	0.0387	0.0053	0.0457	0.0143	0.0081	0.036	0.0157	0.0459	0.0449	0	0.0357	0.0094	0.0151	0.0409	0.0499	0.0109	0.0499	0.0594	0.0026	0.043	0	0	0.0276	0	0.0071	0.0258	0.0267	0.035	0.072	0.0363	0.0229	0.0488	0.0612	0.0325	0.0001	0	0.005	0.0123	0.0313	0.0408	0.0082	0.0974	0.0305	0.0691	0.0443
AK057455	na	0	0.1421	0	0	0.0104	0	0	0	0	0.04	0	0.0116	0	0	0.0361	0.0214	0	0.0215	0.0351	0.0318	0	0	0.0265	0	0	0.0228	0.0206	0	0.0203	0.0016	0.004	0.0094	0	0.0033	0.0142	0	0.0213	0.0164	0.0072	0.0308	0.0146	0.0019	0	0.1018	0.0096	0	0.0228	0.046
AK057471	na	0	0	0.0031	0	0.0294	0.0191	0	0.0465	0	0.8006	0	0	0	0	0.007	0.0021	0.0124	0.0289	0.0032	0.1214	0	1.2293	0.1298	0	0	0	0.0042	0.6468	0.0079	0.8388	0.6962	0.0156	0.0073	1.4315	0	0	0	1.3548	0	0.2311	0	1.7937	0.0087	0	0.0213	0.0144	0	1.202
AK057473	na	0.0085	0.0207	0.0181	0.0283	0.0017	0.0103	0.8083	0.006	0.0042	0.1939	0.0112	0.0228	0.0036	0.01	0.003	0.0487	0.0992	0.0476	0.0475	0.0569	0.0088	0.0303	0.0036	0.0141	0.0028	0.0179	0.0537	0.0034	0.0317	0.0116	0.0538	0.0128	0.0447	0.0406	0.0015	0.0117	0.0037	3.798	0.0036	0	0.0136	5.2513	0.0096	0.0117	0.0892	0.0235	0.0551	0.011
AK057515	na	0	0	0.0071	0	0	0	0	0	0	0	0	0	0	0	0	0	0.0939	0.0136	0	0	0	0	0	0	0	0	0	0	0	0	0.0531	0	0	0	0	0	0	0	0	0	0	0	0	0	0	0	0	0
AK057519	na	0	0.0479	0.0852	0.0133	0.026	0.0339	0	0.2409	0.0367	0.0503	0	0.0946	0.0267	0.031	0.323	0.0578	0.0596	0.1288	0.165	0.0223	0	0.0166	0.0089	0.0273	0.0948	0.1345	0.0674	0	0.0578	0.1558	0.0151	0.2479	0.0051	0.2419	0.0993	0	0.0865	0.0429	0	0.0147	0.0143	0.0319	0.0039	0.2338	0.0974	0	0.061	0.4288
AK057554	na	0	0	0	0	0	0	0	0	0	0	0	0	0	0	0	0	0.0322	0.0091	0	0	0	0	0	0	0	0	0	0	0	0	0.0426	0	0	0	0	0	0	0.0436	0	0	0	0	0	0	0	0	0	0
AK057657	na	5.3331	4.2556	8.0771	8.1449	8.7946	5.0431	6.1298	3.745	3.1919	6.0008	8.0652	7.6087	13.453	5.5644	7.1014	10.9864	5.5287	16.1864	11.1203	7.7817	4.0633	3.458	5.7027	5.29	5.9207	9.0334	4.1678	6.3027	5.2274	5.8711	7.798	18.3452	6.759	7.2914	5.5377	7.6867	8.6699	10.6217	7.8467	5.0331	5.6058	6.7466	8.6022	12.6132	12.9085	5.8259	12.9957	4.2993
AK057681	na	0.238	0.1634	0.4075	0.5327	0.4486	0.7296	0.4671	0.3923	0.4236	0.4859	0.3868	0.3598	0.091	0.0871	1.8632	0.6103	0.481	1.9204	0.4414	0.6124	0.3975	0.8222	0.4576	0.1654	0.1014	0.651	0.4142	0.3062	0.3091	0.2215	0.2637	0.7135	0.62	0.7928	0.2432	0.2046	0.58	3.8083	0.6809	0.1517	0.335	1.1491	1.1216	2.4249	0.3411	0.5355	0.1959	0.4959
AK057719	na	2.2912	7.5435	1.9322	1.6267	2.6146	2.3545	9.1811	3.7423	4.0632	5.8447	3.7188	6.6904	2.9659	2.3415	1.8652	2.167	3.439	1.3714	3.238	4.4465	2.4281	3.7953	2.9108	6.1579	2.4148	3.4592	3.7134	3.2973	1.6425	2.2318	1.97	4.6005	1.797	5.1957	7.9374	2.4052	3.6334	5.2011	2.3117	3.8998	5.1777	2.3911	5.44	10.6063	3.0923	2.0574	2.2478	5.6939
AK057873	na	0.1238	0.1382	0.0514	0.0893	0.0369	0.036	0.3509	0.0468	0.0673	0.2973	0.0863	0.1544	0.0687	0.0498	0.1038	0.0758	0.0837	0.0189	0.1113	0.0177	0.044	0.0573	0.0423	0.2072	0.1085	0.0229	0.0593	0.0554	0.0215	0.0103	0.0434	0.0683	0.1076	0.2288	0.0639	0.1777	0.0189	0.1367	0.2851	0.0739	0.0606	0.0746	0.1652	0.0682	0.1616	0.0135	0.091	0.0084
AK057887	na	2.8766	4.9899	4.7339	5.5888	3.8053	2.2138	4.6551	3.6371	1.8786	1.9518	2.1994	4.142	7.9383	5.6322	6.4571	4.724	2.581	11.0464	8.1395	2.9376	3.1182	3.5632	2.5126	4.538	1.0853	5.3875	3.4328	4.4257	5.2134	6.9533	2.89	5.9892	3.3501	12.433	10.7767	7.4056	4.5892	2.164	3.8121	2.9358	5.0535	3.8591	4.0231	4.4285	8.6705	4.2164	8.2552	5.9943
AK057935	na	1.9289	2.0094	0.2844	0.1331	1.3816	1.8135	1.6367	1.3595	1.5352	2.3557	0.8761	2.1855	1.6617	2.824	5.0585	2.2931	1.3616	0.1973	6.4368	1.6919	1.7437	1.3316	2.1168	0.5428	0.7941	3.1235	1.8155	0.775	0.2857	1.4215	0.7972	0.8052	1.6508	2.4545	2.6498	4.8968	2.3498	3.5118	0.1831	1.6535	3.4218	1.0217	0.2547	0.7871	5.2089	0.0927	4.9409	2.0308
AK058053	na	0	0	0	0	0.0421	0	0	0.0265	0	0	0	0	0	0	0.1938	0.0048	0.0322	0	0	0	0	0	0	0	0	0	0	0	0	0	0.0007	0	0	0	0	0	0	0	0	0	0	0	0	0	0	0	0	0
AK058136	na	0.0233	0.0997	0.0373	0.0491	0.0033	0.0489	0.0594	0.0098	0	0.0272	0	0.0432	0.0395	0.0698	0.1679	0.0197	0.0682	0.0994	0.089	0.0704	0.0019	0.0115	0.0336	0.0419	0	0.2974	0.0255	0.0204	0.001	0.0215	0.0708	0.1577	0.0536	0.0219	0.0933	0.054	0	0.0965	0.009	0.0004	0.0214	0.0189	0.0287	0.0191	0.0249	0.0367	0.0211	0.0574
AK058177	na	0	0	0	0	0	0	0	0	0	0	0	0	0	0	0	0.0053	0.0476	0.0089	0	0	0	0.0167	0	0	0	0	0	0	0.0009	0	0.0074	0	0	0	0	0	0	0	0	0	0	0	0	0	0	0	0	0
AK074198	na	0	0.0106	0.0025	0	0.0061	0.0067	0.0175	0	0.0017	0.0034	0	0.0191	0.0055	0	0	0	0.0299	0	0.0009	0.0018	0	0	0.0452	0	0	0.0012	0	0	0.0137	0.0083	0.0044	0.0034	0.0017	0.0056	0.0023	0.0312	0.0151	0	0.0077	0.0038	0	0	0	0	0.0194	0.1282	0	0.0042
AK074396	na	0.0575	1.8931	0.2067	1.2096	5.2542	0.675	4.369	0.6723	2.1319	1.036	0.2248	7.8086	0.8957	3.7043	1.061	0.3308	0.233	1.7418	4.0189	0.5223	0.2923	0.0865	1.5955	2.0559	0.1699	0.3235	0.4161	0.8127	1.4394	1.6239	0.6209	0.603	0.7627	3.4201	1.248	5.3738	1.1464	2.8182	0.643	0.9577	0.5706	0.6015	1.8634	0.2743	12.2283	0.117	9.8443	1.0823
AK074469	na	0.0433	0.0074	0.038	0.0094	0.052	0.2227	0.0421	0.0198	0	0.0667	0.0794	0.0612	0	0	0.0224	0.0802	0.1228	0.2575	0.1521	0.017	0.1591	0.0288	0	0.0787	0	0.0282	0	0.0062	0.1587	0.1404	0.0918	0.1418	0.0381	0.0518	0.0016	0.0127	0.1058	0.2606	0.0449	0.0011	0.0053	0.019	0.1277	0.0292	0.0119	0.0947	0	0.0117
AK074476	na	0.8303	0.7117	0.5602	1.1072	0.862	1.5021	1.2376	0.9365	0.4609	0.5609	1.1653	1.7244	0.9632	0.8928	1.3828	1.6354	0.9552	2.4138	2.1158	0.8881	0.7443	1.4223	0.7845	0.8867	0.9813	1.1684	0.9272	0.5925	1.2087	1.7064	1.5599	2.1463	1.1107	1.0108	1.002	1.3559	0.8528	0.9752	1.1507	0.5876	0.7718	0.8034	1.244	1.2488	1.878	1.4916	1.4987	1.1849
AK075019	na	0.0265	0.0638	0.0626	0.024	0.276	0.2227	0.0868	0.2202	0.3611	1.2161	0.1187	1.0364	0.0986	0.6212	5.1241	0.0834	0.1583	0.1238	0.3771	0.278	0.0538	0.226	0.0723	0.0175	0.0779	0.1382	0.0483	0.3759	0.0389	0.5458	0.0645	1.5718	0.0229	0.6202	0.2953	0.0609	0.7155	1.495	0.0448	1.3479	0.1634	0.0622	0.1467	0.8356	0.055	0.0204	0.1549	0.1305
AK075337	na	0	0	0	0	0.0268	0	0	0	0	0	0	0	0	0	0	0.0583	0	0.1024	0	0	0	0	0	0	0	0	0	0	0	0	0	0	0	0	0	0	0	0.3635	0	0	0	0.0187	0	0	0	0	0	0
AK090553	na	0.3547	0.4115	0.1733	0.2523	0.2376	0.2407	0.2658	0.2441	0.4355	0.2365	0.3155	0.2356	0.3965	0.3209	0.249	0.3861	0.1598	0.2753	0.338	0.1579	1.5828	0.1651	0.1167	0.1521	0	0.0962	0.1046	0.3607	0.1663	0.039	0.0828	0.2633	0.2894	0.2442	0.6021	0.3085	0.1302	0.5529	0.2102	0.2158	0.1664	0.2709	0.3137	0.4354	0.2847	0.5809	0.0579	0.1451
AK090593	na	0.8183	0.8059	0.4872	0.974	2.9733	0.741	0.6212	4.1894	0.9748	4.6799	0.5074	0.5387	1.0784	0.8388	3.4234	2.0731	0.5181	0.8975	1.0806	2.4122	3.6722	2.1673	0.7497	1.259	0.7588	0.9326	1.6184	1.2028	1.8377	2.0716	0.2811	3.0787	0.6418	1.6182	3.5679	1.308	2.7523	3.5431	1.0794	0.2827	3.4793	0.8223	1.6755	1.7956	1.9066	1.2195	1.4547	4.9163
AK090674	na	0.5403	0.6419	0.7708	3.6938	1.2656	1.2461	1.62	1.1412	0.6584	0.6982	1.2332	1.2526	0.7203	0.722	4.3199	1.8583	1.6325	2.8622	2.1482	2.6259	0.694	1.2086	0.5714	0.9479	0.6766	1.9654	0.4484	0.9092	0.936	1.9921	1.7404	6.3587	1.1048	2.2816	0.7253	1.2475	0.6742	2.3381	1.554	1.362	0.9494	0.9395	1.682	3.3082	2.8348	1.5861	2.3459	1.6367
AK090681	na	0	0	0.0137	0.0066	0	0	0.0085	0	0	0	0.0207	0.0306	0.0209	0.0114	0	0	0.0621	0.0011	0	0.0193	0	0.004	0	0	0	0	0.0101	0	0.0107	0.0457	0.0621	0	0	0.0018	0	0	0	0.0611	0	0.0198	0	0	0	0.1788	0	0	0	0
AK090688	na	0	0.1296	0	0	0.001	0	0.0552	0	0	0.0151	0	0.0437	0.0093	0.0363	0	0	0.1092	0.0092	0.069	0.0136	0	0	0.0276	0.032	0	0	0	0.0643	0	0.0101	0.0283	0.0477	0.0009	0.0756	0.023	0.2919	0	0.0494	0	0.0267	0	0.0353	0	0	0.0704	0	0.2769	0
AK090700	na	0	0.0959	0.0321	0	0.0728	0.0294	0.0779	0.0433	0.0364	0.1366	0.0077	0.0678	0.0231	0.1237	0.185	0.0103	0.0228	0.053	0.1723	0.1733	0.0105	0.0219	0.0205	0.0038	0.0051	0.0215	0.1266	0.0505	0.0237	0.0182	0.0394	0.0758	0.0064	0.0605	0.0464	0.1721	0.2498	0.3811	0.0315	0.004	0.0515	0.0556	0.0082	0.095	0.3054	0.0655	0.1974	0.1412
AK090788	na	0	0.025	0.0453	0	0	0	0	0	0	0	0	0.6436	0	0.0468	0	0.0475	0.183	0.0384	0.0204	0	0	0	0	0	0	0	0	0	0.0182	0	0.0702	0	0	0.1634	0.011	0.0246	0.0982	0.1216	0	0	0	0	0	0	0.0375	0	0.0185	0
AK090854	na	0	0	0.0023	0	0	0.0138	0.0106	0	0	0	0	0	0	0	0	0	0.0371	0	0.011	0	0	0	0	0	0	0	0	0	0	0	0.0327	0	0.0059	0	0	0	0	0.0123	0	0	0	0	0	0	0	0.0052	0.0077	0
AK090895	na	0	0	0	0	0	0	0	0.007	0.0061	0	0	0	0	0.0578	0	0	0	0	0.005	0	0	0.0178	0	0	0	0.0046	0	0	0	0.0064	0	0.0055	0	0	0	0	0.0098	0.0119	0	0	0	0	0	0	0	0	0.0092	0
AK090904	na	0.4257	0.62	1.9672	0.2381	0.2464	1.4704	1.2597	0.6766	1.3689	0.348	1.3638	0.7709	1.4237	0.913	0.3535	0.0263	0.4775	3.6025	2.0821	0.2092	1.3316	0.7383	3.401	0.6504	1.3643	2.2106	0.6194	0.1031	0.039	0.0902	2.5089	3.0376	1.5818	0.6133	0.2989	1.7642	1.0808	0.4528	0.0433	0.3204	0.5962	0.9327	0.4133	0.9743	3.2473	4.1773	4.0344	0.3192
AK090973	na	1.775	0.1144	0.1212	0.2438	0.1122	0.9035	0.495	0.0246	0.2051	0.0284	0.6515	0.2141	0.0388	0.0991	0	0.1227	0.3106	0.5633	0.096	0.255	0.3436	0.5774	0.0523	0.198	0.1262	0.1896	0.0081	0.2266	0.0248	0.1142	0.7111	0.2427	0.0779	0.0323	0.2453	0.0637	0.121	0.4016	0.2658	0.0628	0.0706	0.1556	0.7766	0.0812	0.0329	1.3641	0.0265	0.0132
AK091265	na	3.6107	2.5839	7.3834	0.5664	1.9212	4.4184	2.6984	1.4478	2.1159	3.1249	1.3532	0.6738	1.3777	1.8517	5.1844	1.1418	10.5004	0.8333	0.4322	5.6972	1.8694	4.5197	0.6772	3.8361	0.3	0.8772	1.8547	7.5798	4.4391	6.9103	3.8516	3.1273	4.3882	1.1419	4.3049	0	7.0195	12.9326	5.9022	6.1282	3.5737	7.5646	4.2511	3.4462	0	10.3727	0	5.9138
AK091275	na	0.0212	0.0192	0.0309	0.0417	0.0222	0	0.0052	0	0.0229	0.0735	0.026	0.0696	0	0.0086	0.0329	0.0261	0.0387	0.0259	0.0963	0.0569	0.0147	0.0415	0.0079	0.0548	0.0053	0	0.0188	0.0063	0.0846	0.0173	0.0583	0.0308	0	0.0607	0.0166	0	0.0152	0.0451	0.0369	0.0321	0.0625	0.0342	0.0057	0.0473	0	0.0296	0	0.0717
AK091365	na	0.0281	0.0195	0.0089	0.0039	0.0305	0.0562	0.0202	0	0.0253	0.0415	0.0169	0.0246	0.0209	0.0169	0.1378	0.1619	0.038	0.0544	0.0598	0.0739	0.0378	0.0073	0	0.0085	0	0.0271	0.0119	0.0086	0.0737	0.0091	0.0376	0.0368	0.071	0.0239	0.0319	0.0037	0.05	0.0651	0.0864	0.007	0.0066	0.0103	0.0263	0.0231	0.0452	0.0431	0.0563	0.0517
AK091688	na	0	0	0.001	0	0	0	0	0	0	0.0001	0.015	0	0	0.0099	0	0	0	0.0016	0.0029	0	0	0.0007	0	0	0	0	0	0	0	0.0082	0	0	0	0	0	0.0139	0	0.0051	0	0	0	0	0	0	0	0.0161	0	0
AK091688	na	0	0	0	0	0	0	0	0	0	0	0	0	0	0	0	0	0	0	0	0	0	0	0	0	0	0	0	0	0	0	0	0	0	0	0	0	0	0	0	0	0	0	0	0	0	0	0	0
AK091729	na	1.1946	0.6312	0.7207	1.2144	0.9955	1.1639	0.5405	0.862	0.7544	0.4573	0.2967	0.5337	0.4132	0.0987	2.0907	1.1025	0.6218	1.2881	0.5141	2.0391	1.1779	1.0511	0.2775	0.6026	0.7921	1.6927	0.7795	0.4151	3.1886	1.5236	0.8494	0.8886	0.8385	0.7755	1.3728	0.3501	0.8848	3.1451	0.5064	0.6051	0.6286	0.5289	0.8116	0.9404	0.3679	0.9712	0.3722	0.7783
AK091866	na	0.1878	0.028	0.8329	0.1489	0.0586	0.198	0.1726	0.0341	0.193	0.2491	0.188	0.4063	0.5212	0.2142	0.0801	0.0839	0.0851	0.1112	0.1029	0.0652	0.0184	0.3215	0.0809	0.155	0.2297	0.1665	0.1934	0.0405	0.4392	0.0195	0.1431	0.0585	0.1653	0.4762	0.0515	0.0361	0.0954	0.4489	0.0168	0.3646	0.3992	0.1416	0.3639	4.0641	0.0286	0.0601	0.1065	0.329
AK091889	na	0	0	0.0207	0	0	0	0	0	0	0	0	0.0203	0.0169	0.0051	0	0.0567	0.2936	0.099	0	0.0106	0	0.0333	0	0	0	0	0.0082	0	0.0087	0	0.0766	0	0	0.0236	0	0.0036	0	0.1197	0	0	0	0	0	0.0093	0.0267	0.0061	0	0
AK091906	na	0.0078	0.0031	0.0153	0.0355	0.0194	0	0	0	0	0.0157	0	0.0123	0.0383	0.0222	0.0545	0.1409	0.2686	0.084	0.0205	0.0412	0.0418	0.0167	0	0.019	0	0	0	0	0.1012	0.0411	0.1537	0.001	0.0217	0.0068	0	0.0264	0.0287	0.5364	0.0134	0	0.0077	0	0	0.0008	0.0882	0.0069	0.0529	0.0169
AK091996	na	0.2889	0.0392	0.0866	0.3191	0.4186	0.1756	0.1163	0.0161	0.0427	0.2592	0.0749	0.1319	0.0111	0.0464	0.2786	0.2773	0.2051	0.0608	0.1705	1.0945	0.0942	0.3043	0.0222	0.5983	0.0137	0.1346	0.0242	0.0766	0.16	0.3068	0.0597	0.3007	0.0802	0.4845	0.1517	0.0206	0.3039	1.7561	0.229	0.0575	0.1293	0.2909	0.0748	0.0461	0.0276	0.027	0.0436	0.4745
AK092048	na	0.4854	5.4632	4.7538	0.5206	1.8582	1.3411	2.6062	1.2628	1.632	5.3938	1.2687	5.3613	3.5011	3.0902	0.9391	0.7187	0.4074	0.5967	17.7625	2.3541	0.6016	1.3332	1.3039	2.9906	3.4997	2.6753	0.8129	0.5049	0.3919	3.0102	0.3946	3.4034	0.6576	1.9412	1.001	10.6243	0.8715	2.08	0.7462	1.0832	0.7074	3.8586	1.2318	0.9546	19.5364	0.3993	17.4729	0.6467
AK092087	na	0	0	0	0	0.0068	0	0	0.008	0.0082	0	0	0.0092	0	0.0046	0	0.0072	0.0409	0.0277	0.0053	0.0101	0	0	0	0	0	0.0074	0.0067	0	0	0	0.0318	0.0065	0	0.0025	0.2905	0.0224	0	0.1777	0	0	0	0.0066	0	0.0153	0	0	0.0297	0
AK092143	na	0	0.0129	0	0	0	0	0.0094	0	0.0176	0	0	0.0211	0.0043	0.0779	0	0	0.0009	0	0.0197	0.0027	0	0.0025	0.0308	0.0068	0.0247	0	0	0	0	0	0.0066	0.0013	0	0.0114	0.0012	0.0568	0.0112	0.0346	0.0009	0	0.0026	0.0114	0	0.01	0.0711	0	0.0715	0
AK092451	na	0.1494	0.014	0.008	0.0192	0.0405	0.0711	0.0399	0.0685	0.0375	0.1404	0.0498	0.0221	0.0497	0.1313	0.104	0.1146	0.1117	0.1035	0.0219	0.0824	0.0907	0.0787	0.0083	0.0996	0.0408	0.0044	0.016	0.1295	0.097	0.1146	0.1029	0.0873	0.0699	0.068	0.034	0.035	0.057	0.4589	0.0163	0.078	0.1231	0.0239	0.124	0.134	0.024	0.2444	0.0977	0.0964
AK092541	na	0.1603	0.0004	0.0439	0.0091	0.0287	0	0.1985	0.1757	0.0576	0.1023	0	0.1485	0.1499	0.4122	0.0496	0.0262	0.1012	0.0555	0.146	0.0796	0.0152	0	0.3794	0.034	0.2247	0.0992	0.0328	0.0287	0.015	0.0213	0.0995	0.9705	0.0763	0.0488	0.0496	0.5548	0.2716	0.0673	0	0.0924	0.1333	0.0606	0.0261	0.0699	0.1276	0.0139	0.4477	0.281
AK092589	na	0	0	0	0	0	0	0	0	0.0518	0.0014	0	0.0234	0.004	0	0	0	0.1073	0.1516	0.0138	0	0	0	0	0	0	0	0.0319	0	0.0744	0.0188	0.0489	0.0036	0	0	0.0414	0	0.1091	0.1887	0	0	0	0	0	0	0.0005	0.0053	0	0.0097
AK092619	na	0.0158	0.0109	0.0031	0	0.0094	0.0896	0.0231	0.0112	0	0.0717	0.0381	0.0004	0.0145	0.0254	0	0	0.1852	0.0385	0.0221	0.1196	0.1798	0.0252	0.3244	0.0096	0.0034	0.0103	0.0466	0	0.0198	0	0.0197	0.0321	0.0079	0	0.0082	0.0267	0.0096	0.0164	0.0286	0.008	0.0077	0.2652	0.0905	0.0213	0.0087	0.0344	0	0.0171
AK092965	na	69.4913	28.5251	24.0162	26.6677	75.4604	27.7761	39.6492	27.9973	14.8187	39.1895	47.2795	37.498	28.9731	17.3987	19.3236	29.0652	33.3769	26.0552	37.8646	18.1142	21.9985	27.8707	28.0106	20.3689	24.0861	17.4722	19.0023	16.0459	18.6404	14.7454	25.2777	39.2518	25.2323	52.0622	44.8015	26.3705	34.4984	24.7426	19.8827	45.0073	24.751	31.1173	93.591	29.308	25.8055	25.0838	26.2872	29.9983
AK093002	na	0.042	0.0769	0.0103	0.0356	0.0625	0.057	0.0679	0.0396	0.1559	0.0385	0.1454	0.0615	0.0512	0.0113	0.0717	0.0286	0.1408	0.0119	0.1615	0.1336	0	0.0371	0	0.0083	0	0.0046	0.0083	0.0167	0.066	0.0931	0.0946	0.0745	0.0538	0.1866	0.0217	0.0316	0.0085	0.0733	0.0754	0.0492	0.0103	0.0838	0.026	0.0518	0.1152	0.0306	0.0777	0.0453
AK093026	na	0.2546	0.2756	0.3315	0.4098	0.2145	0.1863	0.2605	0.1586	0.2331	0.233	0.3002	0.307	0.1744	0.257	1.589	0.5118	0.3478	0.3316	0.5165	0.7912	0.191	0.2494	0.1525	0.1234	0.1514	0.2929	0.2299	0.1232	0.1292	0.3281	0.1714	0.8695	0.2493	0.3023	0.161	0.2054	0.3544	0.823	0.1682	0.1103	0.275	0.2359	0.2305	1.0236	0.5542	0.7107	0.3505	0.5045
AK093107	na	0	0.0076	0.0047	0	0.3609	0	0	0.1416	0.0809	0.7765	0	0.241	0.029	0	1.1148	0.447	0.0854	0.0036	0	0.3374	0	0	0	0	0.3431	0	0	0.3683	0.3963	0.0242	0.7781	0.84	0.006	0.5527	0	0	0.0612	1.0989	0.0148	0.0058	0	0.3563	0.0063	0	0	0	0	0.0393
AK093114	na	0	0	0.0262	0	0	0	0	0	0.0061	0	0	0.0123	0	0	0	0.0556	0.0588	0.0363	0	0	0	0	0	0	0	0	0	0	0.0128	0.0042	0.0532	0.0001	0.0171	0.0122	0	0	0	0.208	0	0	0	0	0	0.0057	0	0	0	0
AK093124	na	0	0.0083	0.0069	0.0177	0	0	0.0149	0	0	0	0	0.004	0	0.0126	0	0.0065	0.0316	0.0712	0.0075	0	0.0149	0.0083	0	0	0	0.0102	0	0	0	0.0104	0.0661	0.0023	0.0047	0	0	0.0088	0	0.0403	0	0	0	0.0012	0	0	0.0031	0	0.0051	0
AK093193	na	0	0.003	0	0	0	0	0	0	0	0.0143	0	0	0	0	0	0	0	0	0	0	0	0	0	0	0	0	0	0	0	0	0	0	0	0	0	0	0	0	0	0	0	0	0	0	0	0	0	0
AK093203	na	0	0.0053	0.0585	0.004	0.0093	0.0119	0.0039	0	0.1096	0.0389	0.057	0.0253	0.0002	0.0873	0.008	0.1043	0.0673	0.1127	0.0386	0.1828	0.0009	0.0222	0	0.0057	0.0467	0.0664	0	0	0.0291	0.0103	0.1111	0.0236	0.0009	0.022	0.0542	0.0235	0	0.2336	0.0062	0	0.0058	0	0.0236	0.0822	0.1723	0.0023	0.0213	0.0677
AK093205	na	0	0	0.0342	0	0	0	0	0	0	0	0	0	0	0	0	0.0319	0.0779	0.0543	0	0	0	0	0	0	0	0	0	0	0	0	0.0292	0	0.0039	0.0068	0	0.0011	0.0095	0.0731	0	0	0	0	0	0	0.0039	0	0	0
AK093214	na	0	0	0	0	0	0	0	0	0	0	0	0	0.0073	0	0	0	0.0036	0.0106	0	0	0	0	0	0	0	0	0	0	0	0	0.0108	0	0	0	0	0	0	0.0523	0	0	0	0.0025	0	0	0	0	0	0
AK093219	na	0	0	0	0	0	0	0.0081	0	0	0	0	0	0	0	0	0	0.0144	0	0	0	0	0	0	0	0	0	0	0	0	0	0	0	0	0	0.0086	0	0	0.0135	0	0	0	0	0	0	0	0	0	0
AK093264	na	0	0	0.0045	0	0.0017	0	0	0	0	0	0	0	0	0	0	0.038	0.0521	0.0141	0.0351	0	0	0	0	0	0	0	0	0	0	0.0015	0.0114	0	0	0	0	0	0	0.0161	0	0	0	0	0	0.0156	0	0	0	0
AK093279	na	1.5879	1.8678	0.6807	3.1284	0.8078	0.5356	0.5248	4.7501	1.2906	0.9996	1.4299	0.4728	0.4908	2.1099	3.1829	0.9738	0.8245	1.1068	1.0516	0.6802	1.8754	0.7509	1.161	0.6585	0.834	1.3828	0.4964	0.8925	2.5972	11.0136	1.0432	0.9368	0.9848	1.9387	0.9829	0.5509	2.5135	15.143	1.0144	0.2386	2.3317	0.4898	0.8436	0.3704	1.2028	1.457	0.9068	0.7353
AK093299	na	8.5192	2.6086	2.2634	1.1745	5.3108	3.6347	6.696	7.1645	4.9471	11.9409	11.7578	12.1457	13.498	4.8667	6.1779	4.1413	3.1855	3.3783	11.8402	4.6031	4.3095	5.142	5.5289	3.0462	4.7785	3.9728	6.301	4.2979	3.2869	4.3674	3.7768	3.8792	4.0899	7.2315	4.5166	8.244	7.3247	5.5558	5.5532	4.7744	5.3939	4.9913	7.2084	5.948	10.361	5.1166	10.0938	7.0318
AK093301	na	0	0	0	0.0264	0	0	0	0	0	0	0	0	0.0095	0.0438	0	0	0	0	0	0	0	0	0	0	0.0156	0	0	0	0.0292	0	0.0097	0.0088	0.0078	0	0.008	0.0064	0	0	0	0	0.0343	0	0	0	0.0128	0	0	0
AK093356	na	0.7608	2.05	1.1694	0.2115	0.5678	0.8664	0.6603	1.1572	1.3091	1.6147	0.921	0.6159	2.8925	1.4156	0.8999	1.0915	1.0076	0.6656	1.3942	2.8535	0.8978	0.7451	0.7662	1.0218	2.9919	1.2371	1.2766	0.6504	0.9401	0.4336	0.3812	1.0825	1.0831	0.4733	1.7512	1.3525	0.9034	2.4875	0.7213	0.4469	0.7618	0.4078	0.5349	1.1291	1.6891	0.6804	2.4118	1.3218
AK093362	na	0	0	0.0215	0	0.0164	0	0	0	0	0.0686	0	0	0	0	0.0166	0.0369	0.0334	0.0979	0	0	0	0.0136	0	0	0	0.0151	0.8583	0	0.0144	0	0.1493	0	0.0003	0	0	0	0.0244	0.3013	0	0	0	0	0	0	0.005	0.008	0	0
AK093363	na	0	0.0034	0.0013	0	0	0	0	0	0	0	0	0.0084	0.0092	0	0	0.0055	0.0704	0.0112	0.0041	0	0.0037	0	0	0	0	0	0	0	0	0	0.0422	0	0	0	0	0.0015	0	0.0478	0	0	0	0.0041	0	0	0.0187	0	0.0191	0
AK093370	na	0	0	0	0	0	0	0	0	0	0	0	0	0	0.0071	0	0.043	0.0113	0.0214	0	0	0	0	0	0	0	0	0	0	0.0227	0	0.021	0	0	0	0	0	0	0.1525	0	0	0	0	0	0	0	0	0	0
AK093403	na	0	0	0	0	0	0	0	0	0.0258	0.0199	0	0.0068	0	0	0	0.005	0	0.0528	0.0167	0	0	0	0	0	0.0359	0	0	0	0.0112	0	0.0335	0.0109	0.0041	0.0078	0	0	0	0.0233	0.0133	0.0009	0.0086	0	0.0112	0.006	0	0	0.0143	0.0261
AK093412	na	0	0	0	0	0	0	0	0	0	0	0	0	0	0	0	0	0	0	0	0	0	0	0	0	0	0	0	0	0	0	0	0	0	0	0	0	0.0105	0	0.0071	0	0	0	0	0	0.0075	0	0	0
AK093416	na	0.1866	0.5588	0.1302	0.195	0.1882	1.3161	0.3163	0.119	0.5158	0.3084	0.4026	0.1402	0.0163	0.4356	0.5946	0.7994	0.3014	0.5209	0.3048	0.2191	0.102	2.1495	0.3554	0.065	0.0492	0.3033	0.3591	0.0073	0.2316	0.1963	0.2185	1.0839	0.5421	0.2933	1.0275	0.127	0.488	2.1869	0.2026	0.1576	0.8312	0.1846	0.2315	4.336	0.1245	0.8062	0.0949	1.0722
AK093519	na	0.022	0.0141	0.0086	0	0.0527	0.0829	0.0442	0.0078	0	0.0309	0.0261	0.0017	0	0	0	0.054	0.073	0.0416	0.0656	0.0095	0.0104	0.0176	0.0335	0.045	0	0.0215	0	0.0263	0.0059	0.0254	0.024	0.0489	0.1384	0.0048	0.0458	0	0.0202	0.1164	0.0542	0.0271	0	0.007	0.4476	0.1513	0	0	0	0.0343
AK093525	na	0	0	0.0216	0	0.0343	0	0	0	0	0	0	0	0	0	0	0	0.0009	0.0041	0	0	0	0	0	0	0	0	0	0.0099	0.0103	0	0.0146	0	0.0074	0.0075	0	0	0	0.0515	0	0.0083	0	0	0	0	0	0	0	0
AK093551	na	21.3317	1.7781	1.5696	4.116	11.0104	9.4684	16.6066	2.2349	7.4055	3.837	5.5499	5.1643	2.0252	1.6234	4.2707	4.5857	2.5053	3.3626	2.2598	2.8616	3.0764	4.7885	1.3586	1.3219	1.9848	1.5252	1.3328	4.9736	4.6519	4.6405	8.3167	8.7288	3.0512	7.7932	10.2526	2.0458	2.8176	3.0045	2.0809	1.3156	2.0461	4.4853	2.2415	5.2032	2.856	11.2219	3.4907	1.4208
AK093552	na	0	0.0027	0.0155	0.0433	0.0189	3.94	0.0231	0.0224	0.0114	0.0238	0	0.0138	0.0725	0.0255	0.1228	0.0194	0.5016	0.6114	0.0666	0.0091	0.0301	0.0338	0.0453	0.0192	0	0.0103	0.0288	0	0	0.0106	7.0486	0.7924	0.2484	0.0329	0.1583	0.0134	0.0256	0.0412	0.0328	0.024	0.0971	0.0162	0	0.0203	0.0087	0.0139	0	0.0267
AK093600	na	0	0.0056	0	0.0276	0.0097	0.0378	0.0079	0.023	0.0467	0.002	0	0.0371	0.0248	0	0	0	0	0.0396	0.155	0	0	0	0.0219	0.0098	0	0	0.0157	0.0097	0.0278	0.0727	0.0101	0.0359	0.0082	0	0.0297	0.0183	0.2247	0.237	0.0034	0	0.008	0.0047	0.0249	0.0967	0	0	0.0266	0
AK093746	na	0.0805	1.1959	2.6067	0.1737	0.5595	0.1659	0.9981	0.3396	0.332	0.8496	0.4492	3.9016	1.0669	1.0008	0.4017	0.1781	0.0632	2.1579	6.8246	0.1057	0.0959	0.3194	0.456	0.5984	0.1179	0.6556	0.2753	0.2443	0.3001	0.5515	2.0928	1.59	0.098	1.1685	0.778	4.0659	1.6859	0.344	0.1149	0.1901	0.4206	0.3406	0.3068	0.6525	5.3152	0.1102	3.9337	0.1647
AK093758	na	0.0308	0.3199	0.0932	0.1239	0.1697	0.0356	0.2923	0.4301	0.5959	0.1808	0.2381	0.5344	0.0728	0.1748	0.7544	0.1921	0.1795	0.1594	0.3493	0.1626	0.7312	0.102	0.1517	0.2203	1.218	0.3742	0.0845	0.544	0.6703	0.5756	0.0318	0.1498	0.0115	0.44	0.5355	0.2485	0.3187	1.0858	0.0127	0.133	0.2708	0.2746	0.1174	0.7077	0.1254	0.0134	0.0357	0.1827
AK093871	na	0.0094	0.2896	0.0825	0.398	0.1061	0.0327	0.2642	0.116	0.2165	1.4825	0.126	1.3577	0.1964	0.2457	0.5046	0.0536	0.2853	0.4168	0.8977	0.5993	0.1468	0.3314	0.0626	0.5266	0.0563	2.3549	0.7153	0.0895	0.5258	0.4684	0.0793	4.7605	0.0457	0.6488	0.9747	0.762	0.1089	0.6883	0.0733	0.6449	0.658	0.4347	0.1336	0.0599	1.8867	0.0459	1.1373	1.0781
AK093892	na	0	0.0036	0.0191	0.0059	0.0123	0.0122	0	0	0	0.0368	0	0.012	0.0862	0	0.0597	0.0687	0.0535	0.0705	0.0112	0	0.0035	0.0112	0.2541	0.0064	0.0105	0.2841	0.2673	0	0.1151	0.007	0.2482	0.0199	0.0267	0.0522	0.0043	0	0.1514	0.1012	0	0.0053	0.0052	0.0067	0.0056	0.0746	0	0.0725	0.0069	0.0341
AK093898	na	0.1336	0.9526	0.8551	0.5527	0.5038	0.4427	0.8179	0.6849	0.2	3.0432	0.5144	2.0465	2.1957	1.0956	0.5799	1.8544	0.3185	1.7696	3.1061	1.3715	0.2906	0.9508	0.5602	0.3476	1.8845	3.2855	1.0104	0.7127	0.2492	0.8247	0.1441	5.7412	0.3056	1.2455	0.3937	2.3245	0.9718	0.6153	0.4256	0.8979	0.6383	2.085	0.5613	0.8564	2.245	0.0613	4.2904	1.2172
AK093940	na	0.0202	0.0796	0.0453	0.057	0.0331	0.0352	0.0172	0.0749	0.0761	0.0403	0.0247	0.0213	0.0984	0.0081	0	0.0783	0.0364	0.1598	0.0047	0.1193	0	0.0644	0.0061	0.0397	0.1717	0	0.0506	0.0361	0.1007	0.0201	0.0684	0.0421	0.0684	0.1097	0.0442	0.0142	0.0277	0.0838	0.0335	0.0813	0.1284	0.0354	0.1687	0.095	0	0.0419	0	0.0926
AK094156	na	0.0319	0.0197	0.0137	0.0072	0.093	0.0371	0.0233	0.009	0	0.0112	0.0507	0.0632	0.0078	0.0154	0.0856	0.0156	0.0345	0.0913	0.0372	0.0292	0.0181	0.0272	0.0155	0.0135	0.0288	0.0374	0.0263	0	0.0478	0.087	0.0219	0.1308	0.0577	0.0352	0.0165	0.0216	0.0078	0.0927	0.0265	0.0209	0.0484	0.1328	0.0559	0.0322	0.0455	0.0195	0.0167	0.0586
AK094156	na	0	0.0022	0.0025	0	0.0038	0	0	0	0	0	0	0	0	0.0051	0	0	0	0.0039	0.006	0.0049	0	0	0.0019	0	0	0	0	0	0	0.0085	0	0.0024	0	0.0028	0.0099	0.0144	0	0	0	0.0032	0	0.0056	0.0017	0	0.0035	0	0.0083	0
AK094188	na	0.0634	0.9292	0.4482	0.7922	0.388	0.1052	0.4033	1.7935	1.1381	2.0033	0.2629	1.1876	0.4256	0.6616	1.0819	1.0628	0.0601	1.4942	1.0793	0.6626	0.215	0.6082	0.4742	0.3641	0.6263	0.4385	0.1209	0.3741	0.4645	0.64	0.0581	1.1211	0.3332	0.4648	1.224	0.7885	1.4194	0.3773	0.3979	0.2068	0.1159	1.3369	0.1107	0.8916	0.9971	0.0218	1.2087	3.0518
AK094196	na	0.0368	0	0.0372	0.0104	0.0219	0	0.0017	0	0	0	0	0.009	0.0112	0.0296	0.038	0.0183	0.1161	0.0573	0	0	0	0	0.0112	0	0	0	0	0	0.0513	0.0367	0.0205	0.0035	0	0.012	0.019	0.0156	0	0.127	0	0	0	0.0054	0.0098	0.0328	0.0303	0.008	0.0541	0.0199
AK094325	na	0.2607	0.5181	0.8745	1.0885	0.6882	0.1511	0.1585	0.9451	0.2794	0.5643	0.2505	0.9415	0.3251	0.5511	0.7584	0.5987	0.0359	1.1294	0.5189	0.2075	0.0807	1.0403	0.4365	0.5807	0.6869	0.2094	0.4495	0.3879	0.6161	0.4786	0.553	2.4545	0.6622	0.8424	0.2883	0.2365	1.0051	0.5659	0.5611	0.7347	0.4314	0.9345	0.1198	1.077	0.4607	0.0323	0.2879	0.5802
AK094342	na	0	0.038	0.0446	0.0446	1.7878	0.544	0.0524	0.0782	0.2657	0.083	0.0985	0.0462	0.1605	0.184	0.0245	0.0516	0.0214	0.8597	0.0295	0.0543	0.0599	0.0882	0.0861	0.2467	0.2843	0.0257	0.088	0.033	0.0395	0.0315	0	0.0533	0.0079	0.0275	0.0448	0.195	0.0386	0.0738	0	0.008	0.0077	0.0103	0	0	0.039	0.0104	0.2116	0
AK094343	na	0.1049	0.0527	0.0712	0.145	0.1257	0.0279	0.0073	0.1352	0.0296	0.0743	0.0195	0.1283	0.0088	0.0042	0.3267	0.1536	0.1173	0.1311	0.0399	0.1073	0.1296	0.031	0.0013	0.0846	0.0025	0.2855	0.1701	0.0516	0.0604	0.3268	0.0583	0.0659	0.0216	0.0401	0.1103	0.0497	0.0578	0.4837	0.0103	0.0387	0.0271	0.1875	0.0189	0.0367	0.0691	0.049	0.0107	0.2704
AK094352	na	0	0	0.012	0	0	0	0.0075	0.01	0	0	0	0	0.0141	0	0.0063	0.0188	0.0554	0.0866	0.0502	0	0	0	0.0187	0	0	0	0	0	0.0171	0.0102	0.1628	0.0188	0	0.0067	0.0119	0.0043	0	0.1887	0	0.0116	0	0	0	0.0065	0.1011	0	0.0502	0.0083
AK094413	na	8.2197	4.1825	11.8502	6.4208	2.2975	17.8119	7.2564	5.7262	9.4043	4.9097	4.7623	9.9728	7.2575	4.9772	4.8016	7.6599	4.1219	4.439	5.1043	8.841	16.7049	9.3398	6.0888	4.664	11.1121	11.3472	1.0519	4.5813	3.0291	3.626	11.5321	10.9997	11.6047	5.5207	7.3764	1.9815	5.8505	2.8365	7.478	4.9358	7.6012	3.3753	0.3015	6.1785	4.7764	19.0499	7.4393	4.0044
AK094462	na	0	0	0	0	0.005	0	0.012	0	0	0	0	0	0	0	0.0087	0	0.0033	0	0	0.0291	0.0321	0.0043	0	0	0	0	0.01	0	0	0.0113	0	0.0064	0	0.0144	0	0.0214	0	0.0475	0.0207	0	0	0.0057	0	0	0.0093	0	0.0388	0
AK094525	na	0	0.0365	0.045	0	0.0165	0.1503	0.0466	0.1044	0.1228	0.0277	0.0113	0.0541	0.0563	0.0371	0.0238	0	0.0582	0.0281	0.1358	0.4493	0.0613	0	0.1346	0.0727	0.0185	0.1533	0.0463	0.1129	0.0346	0	0.092	0.7255	0.0046	0.0553	0.1286	0.1875	0.0366	0.1773	0.0038	0	0.0136	0.1698	0.0147	0.0621	0.2204	0.0202	0.211	0.0399
AK094561	na	0.0157	0.0112	0	0.0362	0.008	0	0.0602	0.0514	0.0015	0.3843	0.0429	0.4461	0.0161	0.054	0.0288	0.1128	0.0315	0.0725	0.0746	0.0326	0	0.0918	0	0.1709	0	0.2988	0.1507	0.0337	0.1464	0.0274	0.0072	0.5129	0.0131	0.2395	0.0758	0.0754	0.0478	0.2072	0.0072	0.1293	0.0752	0.0588	0.0477	0.0297	0.4015	0	0.1753	0.0916
AK094562	na	0	0.0173	0.0226	0.0215	0.0189	0	0.1543	0.0415	0.0426	0.0088	0.0143	0.0399	0.0894	0.033	0.0666	0.0048	0.0106	0.0429	0.0261	0.0269	0	0.0406	0.0071	0.0061	0	0.0968	0.0622	0	0	0	0.0146	0.0467	0	0.0638	0.0417	0.0577	0.0286	0.0244	0.0097	0.0059	0.0137	0.0228	0.0635	0.1223	0.1387	0	0.1763	0.0127
AK094577	na	8.8289	3.871	5.8418	8.2349	17.3407	9.744	5.6459	11.5042	5.4179	4.3275	5.1228	2.8769	5.4915	2.1471	12.0486	4.5811	5.3383	8.2559	2.0186	7.269	5.1983	15.557	3.0788	9.8005	3.2573	15.8043	11.1882	5.0902	17.0475	12.9444	5.0514	10.6383	8.198	12.9428	8.3856	2.7199	2.7354	11.6555	13.8876	11.7066	15.0423	10.9095	6.824	12.6413	2.5249	7.5696	1.8613	9.2744
AK094599	na	0.0111	0.0076	0.0642	0.0313	0.0165	0	0.0458	0.0312	0.008	0.01	0.0678	0.2865	0.0068	0.0134	0	0.0733	0.0791	0.1597	0.137	0.0042	0.0105	0.0059	0.0471	0.003	0	0.0361	0.0065	0	0.0323	0.0184	0.2173	0.0355	0	0.0096	0.0517	0.1264	0.0338	0.2314	0.0046	0	0.0054	0.0261	0.0176	0.0218	0.2531	0.0145	0.2481	0.0078
AK094607	na	0.0196	0.0101	0	0	0	0	0.0048	0.0069	0	0.0049	0	0	0	0.0079	0	0.016	0.0265	0.0226	0.0291	0	0	0	0	0	0	0	0	0	0.0061	0	0.0609	0	0	0.0169	0	0.0083	0	0.0254	0	0	0	0.0029	0	0.0132	0.0268	0	0.0607	0
AK094621	na	6.26	4.1534	3.5891	7.2903	3.0924	2.2293	3.3381	3.1724	2.8527	13.3707	2.9875	5.638	5.4631	4.6435	4.5895	5.4182	4.3427	4.7294	5.4972	10.3162	5.3302	3.1433	3.2881	2.9171	2.5051	4.3495	2.9839	5.8917	4.4074	2.5287	2.9041	8.1331	4.96	6.1855	4.7351	3.1802	4.8012	4.7202	6.4401	5.3627	5.2548	2.1998	5.5567	2.807	5.855	6.1621	6.9102	11.3919
AK094644	na	0.0138	0	0	0	0	0	0	0	0	0	0	0	0	0	0	0.0112	0	0	0	0.0053	0	0	0.0167	0	0	0	0	0	0	0	0	0.0052	0	0	0	0	0.0168	0	0.0228	0	0	0	0	0	0.0076	0	0	0
AK094644	na	0	0	0	0	0	0	0	0	0	0.0033	0	0	0	0	0	0	0	0	0	0	0	0	0	0	0	0	0	0	0	0	0	0.0052	0	0	0	0.0155	0	0	0	0	0	0	0	0	0	0	0	0.0074
AK094674	na	0	0	0	0	0	0.0434	0	0.0145	0	0.0065	0	0.0021	0	0	0	0.0213	0	0	0	0.0323	0	0	0	0.0158	0	0	0	0	0	0	0	0.0049	0	0	0.0202	0	0.0079	0.0406	0	0	0	0	0	0.0044	0	0.0114	0.014	0
AK094692	na	0	0.0182	0.0503	0.0844	0.135	0.0503	0.0457	0.1883	0.0059	0.0233	0	0.0672	0.009	0.0101	0.0617	0.0512	0	0.2101	0.0163	0.0797	0	0.1386	0.0853	0.0426	0.0597	0.0385	0.0261	0.0088	0.0346	0.1665	0.0301	0.4344	0.0148	0.0578	0.0129	0.0333	0.2465	0.0723	0.0516	0.0335	0.0907	0.0216	0.0346	0.0695	0.0036	0.1348	0.1297	0.0239
AK094715	na	0.9218	0.8528	0.0031	0.2299	1.1896	0.036	0	1.7603	1.327	1.3672	0	2.2023	0.3613	0.0124	0.0169	0.0218	0.1253	0.3272	0.102	1.576	0	0.0314	0.076	1.5138	0.1536	0.0611	0.0093	1.5396	0.5444	4.258	0.0415	3.8346	0	4.4395	0.5856	0	0.0088	0.5341	0.0283	0.1328	2.1758	4.6176	0.0237	2.9526	0.0258	0	0.023	1.0677
AK094733	na	0	0	0	0	0	0	0.0039	0	0	0.0081	0	0.0129	0	0	0	0.0039	0.0401	0.0493	0	0.0127	0	0	0	0	0	0.0315	0	0	0.0101	0	0.0179	0	0	0	0	0.0199	0	0.0191	0	0	0	0.0789	0	0	0.0088	0	0	0
AK094859	na	0.6258	1.1577	0.5991	1.3818	2.0307	1.1132	0.6015	1.7556	1.0796	0.7188	0.3723	1.0523	1.7552	0.8075	0.8643	0.7686	1.1915	1.0998	0.158	0.6341	1.6741	1.1875	1.2298	1.623	1.7006	4.6298	0.8712	0.7201	0.0353	2.0374	1.4282	3.2052	1.1706	0.5063	0.0728	0.1209	1.8259	1.731	2.1382	1.2344	1.0009	1.4158	0.2993	1.364	0.0557	1.2102	0.2469	1.7635
AK094909	na	0	0.0078	0.0399	0.0839	0.1222	0.0015	0.0293	0.0426	0.1281	0.2518	0.0092	0.0126	0	0.0242	0.428	0.1127	0.0407	0.0505	0.1027	0.0267	0	0.0561	0	0.0771	0.0151	0.0343	0.0533	0.0135	0.0188	0.105	0.0281	0.4178	0.0487	0.2809	0.0898	0.0255	0.0322	0.1802	0.0684	0.0379	0.0258	0.0972	0.099	0.4471	0.1233	0	0.0196	0.587
AK094915	na	0	0	0	0	0	0	0	0	0	0	0	0.011	0	0	0	0	0.0349	0.0617	0	0	0	0	0.0087	0	0	0	0	0	0	0	0.0494	0	0	0	0	0.0095	0	0.0144	0	0	0	0	0	0	0.0185	0	0.0055	0
AK094916	na	0.8711	3.5225	4.7051	4.2005	3.0156	0.9206	1.5067	2.0917	0.7532	2.7755	2.1716	4.0074	2.2889	1.4419	2.7415	2.7589	3.6142	4.5935	1.9708	1.6774	1.0721	2.0966	2.0022	2.4125	1.8238	1.7251	1.6191	3.6425	2.1783	3.2998	3.8263	3.3839	2.7072	4.0387	2.3859	0.8674	4.2128	2.9726	2.5346	3.5983	6.0456	1.7513	3.0396	4.3302	1.853	2.5279	1.3258	4.4565
AK094929	na	0	0.0449	0.0228	0	0.0212	0.0414	0.1842	0.0336	0.0853	0.0356	0	0.0425	0	0.2196	0	0.0679	0.0268	0	0.3021	0.0045	0	0.0095	0.0936	0.0144	0	0.0155	0.021	0.0213	0	0.0158	0	0.0045	0	0.0516	0.0245	0.2444	0	0.0247	0.0049	0.006	0.0291	0.0364	0	0	0.3739	0	0.3957	0
AK094934	na	0.1173	0.2303	0.2139	0.1523	0.4684	0.1944	0.1477	0.5388	0.3668	0.2533	0.1863	0.2622	0.4192	0.1123	0.2149	0.2454	0.1472	0.3283	0.3079	0.124	0.1897	0.1184	0.2661	0.1898	0.2525	0.1934	0.1032	0.3554	0.2485	0.2376	0.3014	0.3444	0.2005	0.496	0.2295	0.2251	0.3685	0.3936	0.2177	0.2237	0.2451	0.5372	0.1442	0.3138	0.1954	0.3036	0.128	0.5743
AK094945	na	0.0058	0.5597	0.0807	0.0324	0.0171	0.0547	0.1148	0.0051	0.2103	0.094	0.0963	0.0512	0.0437	0.1045	0.0665	0.0446	0.0887	0.1026	0.1322	0.0246	0.0475	0.0623	0.1478	0.0287	0.0143	0.0468	0.0441	0.0256	0.0358	0.0095	0.0494	0.0322	0.0859	0.0906	0.1171	0.0239	0.0307	0.2058	0.0376	0.0138	0.014	0.9855	0.0603	0.0578	0.0407	0.0709	0.0515	0.053
AK094963	na	0.0307	0.0609	0.1455	0.1656	0.046	0.008	0.0083	0.2777	0.1126	0.2186	0.0833	0.0555	0.0479	0.3072	1.024	0.11	0.0163	0.1614	0.0565	0.2269	0.0412	0.2837	0.0228	0.2218	0.2304	0.1216	0.0906	0.1012	0.4322	0.1364	0.0234	0.2179	0.0489	0.1556	0.0703	0.0019	0.3415	0.2657	0	0.1196	0.0356	0.0683	0.0036	0.3089	0.0769	0.0209	0.0179	0.2432
AK095045	na	0	0	0	0	0	0	0	0.0044	0	0.0063	0	0.002	0	0	0	0.0019	0.019	0.0688	0	0.0263	0	0	0	0	0	0.0082	0	0	0	0	0.0156	0.0143	0	0.0164	0	0	0	0.0195	0	0	0	0	0	0.0042	0	0	0	0.0068
AK095081	na	0	0.206	0	0.1481	0.0334	0	0.0159	1.8948	0.0471	0.1202	0.0267	0.6614	0	0.2632	0	0.5175	1.5748	1.2641	0.1727	0	0	0.1452	0	0.8857	0	0.4429	0.1468	0	3.8171	0.0861	0.1427	1.6474	0	0.0095	0	0	0.5665	0.2947	0	0.033	0.0428	1.3532	0.0116	0.048	0	0.1957	0	1.818
AK095117	na	1.7932	2.5973	1.9792	2.0385	1.8331	1.4422	2.0039	3.7934	1.2188	3.6187	1.2769	2.0105	1.8849	2.4547	3.0046	1.9135	1.6353	1.7705	2.4382	1.9721	2.0447	1.639	1.2596	1.5636	2.1871	1.6126	1.571	3.5543	2.7839	4.3991	1.2526	2.3297	1.7208	2.5635	1.5985	2.1328	2.7886	2.606	1.2781	1.5292	4.5669	2.5358	1.0764	1.9163	2.7622	1.6546	3.6129	3.9893
AK095132	na	0.0225	0.0503	0.0011	0.0319	0.0224	0.1012	0.0206	0.008	0.0174	0.0208	0.0551	0.1346	0.0206	0.0559	0.1672	0	0.0102	0.0996	0.0956	0.1193	0.0034	0.0174	0.0178	0.0378	0.1072	0	0.0299	0.0403	0.0458	0.1229	0.0172	0.0577	0.0113	0.0573	0.0373	0.035	0.0723	0.1238	0.015	0.0114	0.0028	0.0298	0.0216	0.1075	0.0286	0.032	0.0327	0.0504
AK095151	na	0.966	2.173	2.4837	3.3482	3.1858	5.1575	1.8695	2.7298	2.2698	1.5017	1.7545	3.8537	1.6562	1.769	8.0982	3.6692	1.6917	4.4139	3.3745	2.3901	1.4703	1.6472	1.693	1.3683	3.08	3.9647	1.8483	0.716	3.9896	2.316	2.2116	4.705	3.026	2.8322	1.9566	1.9699	2.2811	3.1319	3.1595	1.2839	3.4472	1.6445	1.6182	4.8479	3.2539	3.8613	4.6247	3.8949
AK095187	na	0	0	0	0	0	0	0	0	0	0	0	0.0043	0	0	0	0.003	0.0184	0	0	0	0	0	0	0	0	0	0	0	0	0	0	0.0016	0	0	0	0	0	0	0	0	0	0	0	0	0	0	0	0
AK095210	na	0.5392	0.0678	0.7521	0.0976	0.0994	0.232	0.2494	0.1308	0.2128	0.1573	0.4422	0.4705	0.3984	0.678	0.7205	0.5463	0.2085	0.8825	0.1149	0.5223	0.75	0.4822	0.4187	0.1284	1.3378	0.5625	0.8196	0.5071	1.3985	0.7858	0.3553	0.2972	0.6225	0.1171	0.8114	0.2832	0.1182	1.4219	0.1174	1.1404	0.1203	0.049	0.6012	0.6545	0.5777	0.982	0.2659	0.0649
AK095221	na	1.8427	1.4258	1.6425	2.3308	2.2548	1.4577	1.5433	1.4845	0.7991	1.5582	1.9523	1.7527	1.6994	1.0106	1.3038	1.3035	2.1617	1.5256	0.8534	1.93	1.7359	1.9569	1.3334	2.1758	2.1292	2.1038	1.0904	1.0805	1.8978	2.0064	2.3507	1.6793	2.2325	1.5806	1.3438	0.6826	2.3165	0.9764	2.2153	4.1764	1.3285	1.2225	1.9133	1.4735	0.6995	1.698	0.6968	1.354
AK095267	na	0.2017	0.1089	0.4433	0.6502	0.7951	0.9225	0.7328	0.4268	0.0153	0.2749	0.6359	0.4303	0.1054	0.106	1.435	0.53	1.2149	1.4191	0.2288	0.8733	0.2468	0.4683	0.3957	0.2392	0.085	0.5956	0.3522	0.1647	0.4275	0.1749	0.9903	1.1942	1.0439	1.2788	0.2912	0.0719	0.2255	1.1778	0.5961	0.226	0.5781	0.4167	1.88	0.7015	0.0583	1.2103	0.0278	0.9212
AK095285	na	0	0.0631	0.0045	0	0	0	0.0046	0	0.1118	0.0147	0	0	0.1314	0	0	0	0.017	0.0186	0	0.0143	0	0	0.0226	0	0.2535	0	0	0.0112	0.0064	0	0.0529	0.9249	0.0012	0.0028	0.0425	0	0	0.1735	0	0	0	0.2624	0.01	0	0	0	0	0.0024
AK095310	na	0.0132	0.0045	0.0125	0	0	0	0	0	0	0.0063	0.0228	0	0	0.0027	0	0.0108	0.0238	0.071	0	0.0323	0.0125	0	0	0	0	0.0181	0	0.0075	0	0.0056	0.0222	0	0	0	0	0	0	0.0838	0.0055	0	0	0	0	0.0065	0	0	0	0.0036
AK095365	na	0	0	0.0342	0	0	0	0.005	0.0003	0	0.0155	0.0818	0.1444	0.0039	0.0166	0.2558	0	0	0.0063	0.0192	0.0039	0	0.0113	0.0063	0.0062	0.0063	0.0201	0.0334	0.0084	0.089	0.0377	0.528	0.0355	0.031	0.0451	0.0709	0.026	0.0438	0.0107	0.0064	0	0	0.0322	0.0109	0.0069	0	0.0041	0.0031	0.0874
AK095366	na	0.2318	0.0752	0.2632	0.3471	0.0838	0.1394	0.3763	0.1469	0.0942	0.5257	0.64	0.2841	0.2175	0.1796	0.8373	0.7586	0.5382	0.4891	0.4747	0.785	0.1177	0.3091	0.1856	0.1047	0.1254	0.097	0.1559	0.0762	0.0845	0.2266	0.2056	0.4158	0.3693	0.3545	0.1797	0.1944	0.2839	1.0222	0.5038	0.1698	0.2302	0.5029	0.5353	0.5939	0.162	0.7207	0.1517	0.9669
AK095439	na	0.1992	0.5116	0.1756	0.2553	0.294	0.145	0.6833	0.5219	0.1975	1.1647	0.2989	0.8498	0.6197	1.2598	0.4803	0.2933	0.2127	0.2861	2.5165	0.4566	0.2804	0.254	0.5153	0.4853	0.309	0.1808	0.2632	0.2562	0.614	0.5276	0.0551	0.4031	0.141	0.4772	0.4386	1.8774	0.4975	0.7094	0.3052	0.1779	0.4191	0.3327	0.3692	0.5602	3.1402	0.3625	2.7121	1.1804
AK095498	na	0	0	0.004	0	0	0	0	0	0.0067	0.0245	0	0	0	0	0	0	0	0	0	0	0	0	0	0	0.0155	0	0	0	0.0064	0.0068	0.0064	0.0006	0	0	0	0.0123	0	0	0	0	0	0	0	0	0	0	0	0
AK095583	na	0	0	0.0085	0.0035	0	0	0	0	0	0.0031	0	0.002	0.0113	0	0.0064	0	0	0.0019	0.0072	0	0.0059	0.0033	0	0.0037	0	0	0	0	0	0.0082	0.0077	0.0152	0.0031	0	0.0032	0.007	0	0	0.0077	0.0031	0.0061	0.0054	0.0033	0.0083	0.0068	0.0027	0	0.0067
AK095618	na	0	0.0388	0.0235	0.0107	0.0141	0.0377	0	0.04	0.0029	0.0178	0.0301	0.0067	0.0057	0	0.205	0.0154	0.1274	0.3066	0.0663	0.0542	0.1254	0.0784	0.0062	0.0342	0	0.0315	0	0.0112	0.0512	0.0125	0.1558	0.0486	0.0379	0.2638	0.0278	0	0.0347	0.4501	0.0078	0	0.0277	0	0.0882	0.0698	0.0414	0.1107	0	0.1056
AK095633	na	0.0673	0.0192	0.0427	0.0127	0.0044	0.0131	0.0273	0.191	0	0.0177	0	0.063	0.016	0	0.029	0.1146	0.0104	0.0274	0.0243	0.0398	0.0666	0.0122	0.0273	0	0.0112	0.2907	0.0066	0	0.0377	0.0541	0.5067	0.1412	0.0856	0.0938	0.0116	0	0.0377	0.0745	0.0246	0	0.0158	0.0289	0.0298	0.0302	0	0.3664	0.0073	0.0308
AK095699	na	0	0	0	0	0.0077	0	0.0094	0.0092	0	0	0	0.0084	0.0158	0.0104	0	0	0.0023	0.0394	0	0	0	0	0	0	0	0.0169	0	0	0.0081	0	0.0416	0	0.0065	0	0	0	0	0.0134	0	0	0	0.0019	0	0	0	0	0.0338	0
AK095700	na	1.6335	0.6568	0.9169	1.7888	1.6558	2.8451	1.6167	0.6515	0.6306	0.9601	1.8352	1.2089	0.3932	1.067	2.2547	1.7465	1.802	2.2437	2.5339	2.589	3.7628	1.9352	0.8913	1.9065	0.5458	2.2088	1.2056	0.5521	1.7653	0.8792	2.5871	4.8162	2.199	1.9611	1.3539	1.3546	1.2042	3.8938	0.8984	1.3883	1.1251	0.8767	2.5956	3.3771	2.8414	2.1247	2.2595	0.9519
AK096023	na	0.0082	0.005	0.0207	0.0045	0.0259	0.0378	0.0552	0.0486	0.0355	0.0367	0.0583	0.0412	0.0506	0.0775	0.0058	0	0.0303	0.0134	0.0675	0.1272	0.057	0.0163	0.02	0.1196	0.0243	0	0.0049	0.0135	0.0344	0.0153	0.0061	0.0349	0.0112	0.0398	0.0489	0.018	0.005	0.0527	0.0112	0.0267	0.0727	0.023	0.0582	0.0614	0.0034	0.0294	0.0406	0.0689
AK096066	na	4.0993	9.1857	6.8097	9.7108	9.4035	4.4513	3.4835	5.2404	3.2192	3.47	4.3622	6.0432	4.5591	10.9552	8.6696	7.679	5.2916	4.7142	7.932	2.8095	1.7167	4.3159	3.7057	4.6217	2.4488	5.1287	5.4708	2.7742	6.6355	8.5404	10.3058	11.5268	2.602	10.0321	10.2626	8.816	8.422	4.1618	7.408	6.9754	10.7548	3.5583	5.2151	7.5298	12.339	2.1986	14.1555	7.3333
AK096159	na	0	0.0029	0.0119	0.0361	0.0116	0.0176	0.0114	0.0103	0.0009	0.057	0	0.078	0.0229	0.0085	0.0568	0.0247	0.0115	0.0737	0.0856	0.0289	0	0.0108	0.0116	0.0033	0.0019	0.0014	0	0	0.0221	0.0205	0.0398	0.0712	0.0117	0.0433	0.0288	0.034	0	0.0342	0.028	0.0209	0	0.0619	0.0717	0.0704	0.0904	0.0625	0.0207	0.0207
AK096219	na	1.0175	1.003	1.4186	1.1161	0.5825	1.4249	1.0962	0.962	0.6656	1.1682	1.3897	0.9759	0.4005	0.8947	1.1167	1.5215	0.9356	0.666	0.6384	1.8836	1.1537	2.4218	2.6629	1.8387	0.3039	0.4056	0.3626	3.2643	0.9452	1.336	1.6759	1.7281	1.3902	1.5345	1.3356	0.1867	0.73	1.5075	2.0749	2.6985	1.3826	1.7603	1.6349	1.8948	0.4387	1.4329	0.2339	1.549
AK096230	na	0.248	0.1322	0.4422	0.3019	0.247	0.9423	0.9808	0.1154	0.0816	0.1928	0.5861	0.5814	0.2769	0.1003	0.6482	0.1682	0.9073	0.4829	0.383	0.5898	0.7725	0.3631	0.2438	0.3637	0.0758	0.4254	1.1747	0.2563	1.3994	0.1662	0.5193	0.4955	1.2004	0.3725	0.4113	0.1803	0.2737	0.6372	0.3299	0.3287	0.1338	1.3697	0.8558	0.5224	0.1842	0.6685	0.1161	0.2166
AK096249	na	0.1579	0.0036	0.211	0.2924	0.2157	0.4753	0.1733	0.0244	0.0888	0.0776	0.2524	0.3343	0.2346	0.0218	0.2188	0.5713	0.2867	0.8621	0.3777	0.1698	0.4029	0.0735	0.0048	0.1477	0.0085	0.1224	0.106	0.1824	0.1017	0.0643	0.2532	0.4595	0.1598	0.0584	0.0477	0.0061	0.1968	0.4694	0.0558	0.0267	0.1689	0.1514	0.657	0.2739	0.0471	0.3461	0.0462	0.2176
AK096279	na	18.7011	18.5118	30.6388	19.5012	22.5901	16.1519	28.16	17.7794	10.3798	29.7896	37.368	36.0663	32.3458	22.161	16.785	13.7495	37.0026	20.4086	26.8699	13.6098	11.1451	23.1538	17.1429	22.4454	29.2478	32.5938	14.88	18.1057	13.945	51.6914	17.9901	23.9326	21.7689	19.3133	15.6623	28.1865	31.0118	14.8574	19.3585	22.4125	32.3035	36.9746	29.6668	34.2793	41.5348	19.4955	24.1502	22.1099
AK096291	na	0.4593	0.2318	0.0849	0.0049	0.0482	0.1357	0.1079	0.0349	0.0735	0.3578	0.0548	0.1258	0.088	0.1227	0.1174	0.0329	0.0669	0.0383	0.1277	0.0839	0.1106	0.0467	0.035	0.0412	0.0262	0.0683	0.0056	0.0349	0.0608	0.1203	0.2338	0.0654	0.0197	0.1147	0.0242	0.052	0.4615	0.2934	0.013	0.0352	0.0207	0.0034	0.0111	0.1013	0.1319	0.1308	0.0941	0.0543
AK096314	na	1.1313	0.2303	0.1279	0.1176	0.2197	0.3907	0.3229	0.0647	0.3292	0.1045	0.7844	0.2949	0.1404	0.3791	1.4019	0.5634	0.9365	1.5632	0.3322	0.2437	0.4206	0.1355	0.7208	0.1671	2.642	0.2692	0.4211	0.0111	0.2154	0.4913	0.06	0.6841	0.3318	0.0343	0.8248	0.2584	0.4635	0.3208	0.226	0.1329	0.0298	0.1987	0.8751	0.1065	0.3479	0.0792	0.3298	0.1718
AK096319	na	2.4727	5.7444	4.4264	4.2728	3.4212	8.1014	5.1584	2.7923	4.8253	8.2179	4.3799	6.5003	7.4011	5.6254	6.8115	6.7264	5.8947	16.5157	8.5645	6.5734	3.7236	2.745	7.2574	4.434	2.8309	3.7684	3.4325	3.6502	3.4648	4.3372	4.8438	9.6309	5.9255	6.6879	5.7913	5.4077	7.2136	7.1538	5.6209	4.2095	6.7981	2.684	5.7031	11.3805	8.1707	5.1596	10.0265	7.0176
AK096329	na	0.0434	0.0387	0.0673	0.0535	0.3694	0.0338	0.0955	0.1166	0.1823	0.1528	0.32	0.2413	0.8073	0	0.045	0.2124	0.0633	0.2246	0.0408	0.0683	0.2068	0.2787	0.0353	0.0218	0.3273	0.0805	0.1112	0.0087	0.1151	0.0194	0.0408	0.1779	0.0511	0.0696	0.0375	0.0246	0.0609	0.1269	0.0603	0.0079	0.0178	0.0127	0.0194	0.0685	0.0152	0.0191	0.0523	0.035
AK096335	na	0.0111	0.1067	0.0147	0.0063	0.0396	0.0006	0.097	0.0508	0.008	0.0721	0.2304	0.0649	0.1132	0.0892	0.0765	0.0724	0.0265	0.1075	0.1294	0.0191	0.0314	0.0177	0.0337	0.0101	0.0278	0.0975	0.0065	0.0132	0.0102	0.0369	0.0587	0.1301	0.0056	0.0404	0.0114	0.1287	0	0.1382	0	0.0056	0	0.1651	0.0707	0.0329	0.1931	0	0.1279	0.018
AK096379	na	0	0	0	0	0	0	0	0	0	0	0	0	0	0	0	0	0	0	0	0	0	0	0	0	0	0	0	0	0	0	0	0	0	0	0	0	0	0	0	0	0	0	0	0	0	0	0	0
AK096395	na	6.6892	8.0188	9.018	8.6804	10.327	5.9953	6.9955	8.8581	4.6921	9.2027	7.8158	8.4944	5.9948	6.4616	7.7055	5.4924	8.358	17.4459	7.7413	6.4465	4.1883	6.9627	7.8046	10.0028	4.1871	5.9389	10.2811	7.6755	10.391	10.3716	12.5094	9.7415	6.964	8.1859	8.95	6.8766	7.8572	6.4004	7.6993	6.5369	9.3305	12.8808	10.6619	10.1747	8.3851	6.9761	6.744	10.3405
AK096424	na	0.0134	0.0276	0.0098	0.0396	0.0279	0.0691	0.0377	0.0105	0.0144	0.0444	0.0164	0.0194	0.0357	0.0598	0.0892	0.0656	0.0181	0.0851	0.0906	0.1306	0.0482	0.0142	0	0.0527	0.0536	0.1625	0.0079	0.008	0.083	0.0641	0.0289	0.1972	0.0134	0.122	0.0345	0.0529	0.0191	0.1676	0.0388	0.0295	0.0066	0.0278	0.0995	0.0308	0.0157	0.0378	0.0238	0.062
AK096475	na	1.0397	1.3794	3.4577	0.4504	0.6673	0.7601	1.4997	0.4095	0.4219	1.3842	0.8004	1.6601	1.2996	1.1176	0.6627	1.0047	2.5765	0.6407	2.4358	1.3934	1.3541	0.5877	2.7386	0.3728	1.3235	1.0691	1.3251	1.2078	1.1811	0.6931	0.7259	2.3687	0.8776	1.1044	0.9856	2.2772	1.2161	1.7953	0.6076	1.7164	0.4488	0.4999	2.1497	1.1027	2.9695	0.6556	2.326	1.2599
AK096499	na	0	0	0.0048	0.0069	0	0	0	0	0	0	0	0	0	0	0	0.005	0.0993	0.0722	0	0	0	0	0	0	0	0	0	0	0	0	0.0864	0	0	0.0053	0	0	0	0.1883	0	0	0.006	0	0	0	0	0	0.008	0
AK096549	na	0.7424	0.6522	0.7705	0.6261	0.5541	1.0692	0.7667	1.0946	0.3742	1.0896	1.3406	1.1692	0.3225	1.1845	0.2816	0.663	1.1427	0.4353	0.2281	1.2989	0.9119	2.0043	2.2428	1.8701	0.4887	0.44	0.355	3.1788	0.8748	1.25	1.5779	1.6614	1.2586	1.0727	1.0778	0.1371	0.4252	0.8727	1.6111	2.291	1.3627	1.8317	1.3517	1.4263	0.2711	1.3557	0.2393	1.1605
AK096592	na	0.2185	0.3094	0.5013	0.6308	0.3352	0.4191	0.4713	0.2047	0.189	0.269	0.2558	0.3468	0.165	0.2351	0.539	0.3411	0.1596	0.7357	0.5469	0.3586	0.0176	0.308	0.336	0.2795	0.1071	0.528	0.1713	0.1484	0.2544	0.2647	0.3872	0.9348	0.741	0.4662	0.3379	0.5074	0.455	0.5561	0.4771	0.1517	0.396	0.4926	0.5138	0.6114	0.8069	0.7129	0.636	0.651
AK096622	na	0	0.1862	0.0955	0.0704	1.0511	0.0111	0	0.2503	0.0756	0.0503	0.0234	0.5878	0.0424	0	0.7765	0.0274	0.5397	0.6444	0.0492	0.0037	0.0091	0.0204	0	0.0058	0	0.0062	0.0056	0.0114	1.218	0.0241	0.1829	0.5508	0.3295	0.0542	0.3486	0	0.0292	0.0547	0.0318	0.0048	0.1759	0.3336	0	0.2122	0.1525	0.112	0.0501	0.8635
AK096668	na	1.1715	1.1482	1.2037	1.0921	0.8364	1.2207	0.8952	3.412	1.1017	3.4543	1.2575	3.0096	1.7456	2.1054	2.0013	2.0061	1.0209	0.9431	2.2152	0.6352	1.0359	0.8973	0.472	1.1211	0.8854	1.9909	1.6074	1.3139	2.3418	0.6518	1.7128	2.236	1.6442	2.6018	0.7598	1.1617	2.3494	0.8351	0.0877	0.7748	1.3098	1.041	1.0222	0.9498	3.01	1.8031	1.8637	2.1258
AK096766	na	0.0484	0.0153	0.0643	0.0137	0.003	0.0684	0.2031	0.0223	0.0081	0.0567	0	0.0552	0	0.0195	0.0444	0.2377	0.4555	0.0812	0.0113	0.111	0.0115	0.0645	0.0333	0.0376	0.0775	0.0473	0.0656	0.0004	0	0.0039	0.0283	0.0018	0.0487	0.0162	0.0526	0.0137	0.0728	0.184	0.1059	0.0854	0.0116	0.0166	0.2751	0.0186	0	0.0617	0.0308	0.0717
AK096792	na	0.43	2.1533	0.4624	0.175	3.7816	0.1425	0.962	1.8212	2.8013	1.1303	0.5765	2.5632	0.9855	1.7186	7.176	0.2797	0.4097	0.2095	3.2312	0.3586	0.4684	2.7395	0.4129	1.616	0.1779	0.6091	0.5045	0.3688	0.5251	0.3863	0.193	0.9299	0.5407	2.0708	1.6751	1.1349	0.8393	0.7654	0.7724	0.9062	0.324	0.549	0.4847	3.717	2.488	0.1222	1.8336	4.153
AK096803	na	0.0242	7.1603	6.2478	11.1251	8.8174	0.2654	0.1556	0.1806	8.2422	7.2662	5.9899	13.7905	1.3747	0.1903	14.8409	14.8322	1.1229	19.466	2.3864	38.6649	0.0593	16.1813	2.0573	22.4879	5.3513	6.1813	4.1185	13.757	32.3534	14.5421	0.4543	19.6419	0.0224	23.943	7.7312	0.0577	6.9041	6.0995	7.61	35.517	31.5429	14.9256	0.2594	0.4695	0.0409	0.025	0.0835	20.2849
AK096834	na	0.1281	0.2021	0.1789	0.0936	0.0641	0.4941	0.1151	0.0432	0.0402	0.1941	0.512	0.2149	0.1198	0.1643	0.4426	0.3182	0.2068	0.567	0.411	0.2377	0.1228	0.1887	0.1168	0.1047	0.0121	0.0513	0.0417	0.1018	0.1363	0.1146	0.2998	0.4453	0.4092	0.6825	0.1752	0.1221	0.2473	1.2343	0.1559	0.0175	0.1154	0.0656	0.2929	0.5937	0.0738	0.6498	0.0792	0.3161
AK096898	na	0	0.1164	0.0456	0	0.0053	0	0.0363	0	0	0	0	0.0704	0	0	0	0	0.0227	0.0479	0.0092	0	0	0.0343	0	0	0	0.0256	0.0145	0.0208	0.026	0	0	0.0298	0.0395	0.0284	0.0293	0	0.072	0.0745	0.0163	0.0198	0.0096	0.0017	0.0104	0	0.1958	0.0687	0	0.0642
AK096932	na	0.0264	0.354	0.009	0.0298	2.4276	0	0.6619	2.1238	0.1296	0.066	0.0215	5.312	2.4382	0.0071	0.2309	0.1436	0.0357	0.0695	0.0246	2.1355	4.1835	0.0094	0	0.0053	5.5766	12.845	0.1759	0.0025	0.0437	1.6524	4.5667	0.0648	6.1591	0.1131	2.259	0.0074	0.0016	0.2415	0.0182	4.6861	0	0.0205	0	0.0022	0.0046	0.2574	0.0091	0.1377
AK096982	na	0.0198	0.0068	0.0172	0.0224	0.0285	0.0961	0.0187	0.0165	0.0071	0.0427	0	0.0417	0.0367	0.0767	0.034	0.0898	0.0199	0.038	0.0089	0.0673	0.0649	0.009	0.0148	0.0029	0	0.096	0.0233	0.0118	0.0226	0.041	0.0741	0.0546	0.0149	0.0559	0.0297	0.0335	0.0181	0.1786	0.0352	0.0149	0.0071	0.0108	0.1135	0.1258	0.0163	0.0364	0.002	0.0248
AK096987	na	0	0	0	0	0.0254	0	0	0.0075	0.023	0.1225	0	0	0	0.0043	0	0	0.0223	0.013	0	0	0	0	0	0	0	0.0799	0.0063	0	0	0	0	1.0432	0	0.0023	0	0	0	0.0044	0	0	0.0794	0	0	0.0431	0	0	0	0
AK096995	na	0	0.0398	0.052	0.0079	0.0083	0.0493	0	0.0099	0.0097	0.0105	0.0377	0.0182	0.0375	0.0225	0.0578	0.0981	0.0884	0.0085	0.0671	0.0214	0.0131	0.0199	0.017	0.0212	0	0.0005	0	0.0713	0	0.0093	0.0393	0.0376	0.0598	0.0548	0.0072	0.257	0	0.1478	0.0348	0	0.0093	0.0116	0.0223	0.0349	0.4793	0.0122	0.0687	0.0203
AK097101	na	0	0.01	0	0	0.0003	0.0348	0	0	0.0116	0	0	0.0012	0.0133	0.0272	0	0.0125	0	0	0.0051	0.0042	0.0091	0.0116	0	0.0066	0	0.0071	0	0	0	0	0.0068	0.0356	0.0055	0	0.013	0.0098	0	0.0056	0	0	0.0054	0	0.0195	0	0.0044	0	0	0
AK097142	na	0	0	0	0	0	0	0	0	0	0	0	0	0	0	0	0	0.0224	0	0	0	0	0	0	0	0	0	0	0	0	0	0	0	0	0	0	0	0	0	0	0	0	0	0	0	0	0	0	0
AK097143	na	0	0.0172	0.0029	0	0.0084	0	0.0071	0	0	0.0624	0	0.0095	0	0.0118	0	0.0239	0	0	0	0	0	0.0117	0	0.1285	0	0.0048	0	0.0087	0	0.2109	0.0066	0	0	0.274	0.0151	0.0207	0	0	0	0.0074	0	0.7311	0.0078	0	0	0	0.033	0.5522
AK097161	na	0.0153	0.0311	0.0121	0.0043	0.0331	0.0074	0.0259	0.009	0.0061	0.0748	0.0193	0.0423	0.0185	0.0366	0.0402	0	0.0319	0.0255	0.0399	0.0127	0.0066	0.0032	0.8063	0.0052	0.0169	0.0215	0.1085	0.0172	0.0216	0.0003	0.0095	0.0276	0.0142	0.0178	0.0188	0.0288	0.0466	0.0326	0.0225	0.024	0.0138	0.0456	0.0172	0.0085	0.0993	0.0023	0.1826	0.0477
AK097190	na	0.0135	0.0232	0.0212	0.0254	0.0202	0.0113	0.0856	0	0.0681	0.0474	0.0639	0.0421	0	0.0742	0	0.0276	0.0244	0.002	0.0845	0.0288	0.0736	0.0615	0.0785	0.0328	0.0663	0.0127	0	0.0134	0	0.0135	0.0015	0.0154	0	0.0106	0.0213	0.0265	0.0218	0.0446	0.0004	0.0762	0.0198	0.0217	0.1325	0.0429	0.0885	0	0.1172	0.0665
AK097193	na	0.0132	0.0136	0.0458	0	0	0	0.0064	0.0607	0.019	0.0791	0	0.0429	0	0.0263	0	0.0108	0.232	0.2582	0.0247	0	0	0.0006	0	0.004	0	0.004	0	0.0877	0.1291	0	0.0773	0.2185	0.0265	0.127	0.0851	0.0074	0.0161	0.0535	0.0015	0	0.0097	0	0	0	0.0326	0.0923	0.0259	0
AK097242	na	0	0	0.005	0.0065	0.0249	0	0	0.0285	0	0.0115	0	0.0484	0	0	0.2342	0.0214	0.0295	0.0218	0.0126	0	0	0.0291	0.0175	0.0126	0	0	0	0	0.0619	0.0307	0.0453	0.0165	0.0058	0.0225	0	0	0	0.012	0	0.0406	0	0.0118	0	0.0194	0	0.0302	0	0.0187
AK097283	na	22.6264	7.1526	2.1871	5.3719	8.5226	6.6972	9.2062	16.7405	5.1954	5.3039	7.1091	8.4662	10.0466	3.0145	9.0254	1.7403	14.1442	12.8731	6.8217	3.1592	6.7661	4.4153	1.7856	8.4241	1.7394	11.6645	2.6783	4.7347	8.3372	6.2955	11.3689	11.7511	9.2413	8.8304	10.3967	5.8501	3.1304	3.4471	4.5852	1.9254	8.2741	6.9989	7.0257	19.8065	6.0876	7.5892	6.3724	7.2766
AK097288	na	1.3665	12.2519	2.1973	5.637	3.6103	5.7807	6.624	3.0369	6.5656	9.4633	4.1059	8.4365	9.4379	9.7021	5.2942	3.9974	2.5537	3.6395	42.5236	2.8109	2.6718	2.875	1.2881	3.9281	3.0602	2.6823	1.6528	1.0735	4.6676	3.294	1.8467	4.141	2.6905	5.1705	5.7275	30.2779	3.247	4.3732	3.2055	2.0498	2.8575	3.3352	3.9199	4.6833	58.5561	1.6579	61.6008	3.2395
AK097289	na	3.9086	4.3229	2.202	2.3233	3.1632	4.6365	3.0371	3.4983	2.3729	2.4812	1.4949	1.9826	1.7482	1.3821	8.1627	4.6687	2.3367	4.5389	2.599	6.3818	4.6166	2.5315	2.3428	1.9121	1.7715	4.0499	5.182	2.3387	4.7615	2.8079	3.8807	3.083	3.7191	2.3786	5.575	2.9043	3.1169	11.0889	2.1156	2.206	2.5384	2.1624	2.8494	3.6399	2.04	3.3414	2.5658	3.4189
AK097351	na	4.0983	2.8782	1.2996	0.7576	2.8842	3.0714	4.348	1.2424	2.5752	2.1399	4.7361	1.5487	1.3502	3.078	0.8924	3.5521	3.7916	2.9397	4.493	4.1849	6.6454	1.3206	5.0683	3.2755	4.0388	1.7477	2.6421	1.0218	0.9088	0.829	0.5204	2.4694	2.1202	1.3813	4.195	2.2783	3.219	1.2482	3.5713	1.3325	0.6817	0.8193	2.7244	2.618	1.2599	0.7655	2.0267	1.0922
AK097370	na	0.2249	1.2079	0.7955	0.3208	1.6407	0.7029	1.0606	0.4867	1.2164	2.6376	0.7301	0.6554	1.0282	1.61	1.0784	1.4659	0.4717	0.3564	1.2138	0.6115	0.3154	0.802	0.6831	0.6694	0.2667	1.5426	1.7026	2.9973	1.5435	2.2387	0.3729	0.8358	0.3221	1.7802	1.1254	1.458	1.3021	1.205	0.9459	0.4246	1.3341	1.8431	0.3289	1.1243	1.2539	0.2484	1.42	1.0793
AK097428	na	0	0.0244	0.0556	0.0268	0.0188	0.0552	0.0231	0.0559	0.0509	0.0553	0.0386	0.0174	0.0289	0.0064	0	0.1226	0.0142	0.0674	0.0037	0.0664	0	0.0631	0	0.0191	0.2291	0.0463	0.2166	0.0094	0.0564	0	0.0786	0.027	0.0317	0.0172	0.0284	0.0134	0.0048	0.1994	0.0229	0.0318	0.0726	0	0.1133	0.2954	0.0564	0.038	0	0.0251
AK097446	na	0	0.0966	0.1145	0	0.055	0.0614	0.1403	0.0105	0.0049	0.1371	0.0708	0.0576	0.0168	0	0.1268	0.2031	0.0372	0.097	0.1142	0.0447	0.0305	0.0709	0.025	0.0316	0	0.0268	0.0243	0.1167	0.0417	0.0482	0.1028	0.131	0.0587	0.1329	0.0543	0.0222	0.361	0.4166	0.0826	0.0069	0.0336	0.0181	0.039	0.1242	0.1796	0.2307	0	0.0958
AK097447	na	0	0	0.0139	0	0	0	0	0	0	0	0	0.0023	0	0	0	0.0252	0.0373	0.0326	0	0.0027	0	0.0261	0	0	0	0	0	0	0.0307	0	0.0333	0.0053	0	0	0	0	0.0042	0.0268	0	0	0	0.002	0	0	0.0038	0.0061	0	0.0076
AK097453	na	0.2659	0.2066	0.392	0.3145	0.5551	0.3937	0.2316	0.3853	2.9913	1.1176	0.2645	0.1318	0.3929	0.4742	0.7937	0.4079	0.2917	0.554	0.487	0.8166	0.4268	0.3933	0.8972	0.2884	0.2331	0.6644	1.7344	0.7569	0.583	0.5248	0.3265	0.5139	0.2662	0.4968	1.299	0.5264	1.902	1.9312	0.6734	1.3675	0.612	0.1634	0.2767	0.3276	0.5378	0.2267	0.8601	0.5028
AK097470	na	0	0.0346	0	0	0	0	0.0391	0	0	0.005	0	0.0329	0	0.0602	0	0	0.1092	0.0438	0.0537	0	0	0	0	0	0.031	0	0	0	0.008	0.0067	0.0228	0.0084	0	0	0	0.069	0	0.0557	0.0083	0	0	0.1861	0	0	0.0828	0	0.0713	0
AK097472	na	120.729	26.5308	27.8204	35.753	97.4128	122.038	45.1784	79.4202	91.5334	27.963	51.8567	33.2703	44.7476	18.9433	51.0533	42.6945	48.2606	67.6077	24.4575	81.2492	111.365	67.4948	26.0286	82.8188	38.9921	89.8471	55.418	60.8423	67.5434	45.0984	58.1099	79.6108	63.6809	37.4389	93.0367	31.301	50.1246	48.9088	52.7179	46.828	61.5641	59.8456	53.4829	33.2634	23.8188	59.2946	24.2542	30.3099
AK097493	na	0	0	0	0	0	0	0	0	0	0	0	0	0	0	0	0.0768	0	0.0625	0	0	0	0	0	0	0	0	0	0	0.0368	0	0.0414	0	0	0	0	0	0	0.0208	0	0	0	0	0	0	0	0	0	0
AK097500	na	0.0272	0.1162	0.0376	0	0.0081	0.0051	0.0132	0.0656	0	0	0	0.0168	0.0494	0.0055	0	0.0442	0.0567	0.0668	0.0171	0	0	0.0109	0.0298	0.0083	0	0.0355	0.0482	0.0081	0.0048	0.0101	0.0164	0.0115	0.0068	0.0059	0.0947	0.0057	0	0.2748	0	0.0069	0	0.0087	0	0	0.0075	0	0.0527	0.0074
AK097508	na	0	0.0237	0	0	0.0165	0	0.0269	0.0098	0	0.0484	0	0.0202	0.0268	0.2247	0.0143	0.034	0	0.0084	0.0497	0.0317	0	0	0.0168	0	0	0	0	0	0.0173	0.046	0	0	0	0.0241	0	0.1427	0.0024	0.3457	0	0	0	0.004	0	0	0.1574	0	0.2981	0
AK097527	na	0	0.0118	0.0281	0.0146	0.0205	0.04	0.0084	0.0122	0	0	0	0	0.0254	0.0034	0	0.0281	0.0323	0.1153	0	0.0131	0.0163	0.0133	0	0	0	0.0046	0.0152	0	0.0914	0.0229	0.1322	0.1531	0	0.0233	0.0266	0	0.0622	0.1621	0.0175	0	0.0337	0.0025	0.0274	0.0174	0	0.0002	0	0.0184
AK097571	na	0.0485	0.0417	0.038	0.1819	0.1092	0.0565	0.0118	0.2786	0.044	0.0728	0.1127	0.7928	0	0	0.1897	0.0344	0.0656	0.1736	0.034	0	0.5765	0.0129	0.0442	0.0147	0.0729	0.0158	0.2572	0.0578	0.3331	0.115	0.2207	0.1441	0.0122	0.0572	0.025	0.0822	0.0444	0.0504	0.0522	0	0.0356	0.0213	0.1693	0.1724	0.0344	0.0636	0.0549	0.142
AK097585	na	0	0.0141	0.0188	0.0066	0.0043	0	0	0	0	0	0	0.0012	0	0	0	0.0351	0.0415	0.0156	0.002	0	0	0	0	0	0	0	0	0	0.0043	0.0006	0.0219	0.0069	0	0	0	0	0	0.0476	0.006	0	0	0.0042	0	0.0098	0.0239	0	0.0187	0
AK097590	na	0.0512	0.8382	1.3343	0.0539	1.5087	1.0429	1.0187	2.0364	0.2578	2.9058	1.3437	1.1754	0.967	0.8677	2.1462	0.9218	0.3055	0.0624	1.5377	0.2664	0.4856	0.348	0.1867	0.3103	0.1026	0.1829	0.2344	0.1375	0.032	0.4138	0.1354	2.2948	0.5659	1.1465	1.5997	4.6277	0.1407	1.6031	0.1176	0.1438	0.0627	0.6058	0.1371	1.7223	1.503	0.0112	4.0277	0.7633
AK097590	na	0.0453	0.2072	1.2483	0	0.565	0.6565	0.2589	0.4837	0.2188	0.5179	0.1655	0.1303	0.4197	0.5669	0.8702	0.6594	0.2245	0.124	0.726	0.1204	0.0501	0.0867	0.1414	0.1393	0.1362	0.0443	0.0446	0.1323	0.047	0.0528	0.1624	1.3751	0.5699	0.3803	0.3669	0.6671	0.1094	1.7388	0.033	0.0304	0.0324	0.7725	0.1076	0.6832	0.2434	0.0455	0.4735	0.0976
AK097607	na	0	0	0.0037	0.0157	0	0	0	0	0	0	0	0	0	0	0	0.0253	0.0628	0.0801	0	0	0	0.0101	0	0	0	0	0	0	0.0137	0	0.079	0.0102	0	0.0067	0	0	0	0.1104	0	0	0	0	0	0	0.0032	0	0	0
AK097622	na	0	0	0.0187	0	0	0	0	0	0	0	0	0	0	0	0	0.0432	0	0	0	0	0	0	0	0	0	0	0	0	0	0	0.0742	0.005	0	0	0	0.0098	0	0.0193	0	0	0	0	0	0	0.0114	0	0.0749	0
AK097624	na	0	0	0	0	0	0	0	0	0	0	0	0	0	0	0	0.0247	0.0136	0	0	0	0	0	0	0	0	0	0	0	0	0	0.001	0	0	0	0	0	0	0	0	0	0	0	0	0	0	0	0	0
AK097625	na	179.419	42.5239	34.9816	173.944	133.44	101.277	92.6314	57.5306	73.563	112.607	101.289	49.5589	14.9093	36.0757	35.6698	83.4665	95.7408	3.8675	12.1263	58.9243	186.938	66.3433	46.7944	148.167	160.709	36.3828	117.14	54.6957	39.3972	80.2155	84.8091	62.8779	65.0992	42.2962	120.08	19.5642	145.407	70.5116	96.6795	90.4746	53.8759	45.3502	47.2373	81.298	14.6168	70.2911	16.7374	111.606
AK097658	na	0.0764	0.0705	0.5922	0.0565	0.084	0.0879	0.0583	0.1873	0.0934	0.2509	0.3601	0.0638	0.3148	0.0597	0.1336	0.1762	0.1682	0.0376	0.0544	0.1997	0.1519	0.1285	0.0331	0.1175	0.2447	0.2256	0.0323	0.0381	0.1167	0.0566	0.0834	0.0934	0.0876	0.157	0.1582	0.0378	0.6793	0.4866	0.1161	0.0684	0.0741	0.0429	0.1779	0.2094	0.028	0.0985	0.1732	0.1765
AK097686	na	0	0	0	0	0	0	0	0	0	0	0	0	0	0	0	0	0	0	0	0	0	0	0	0	0	0	0	0	0	0	0	0	0	0	0	0	0	0	0	0	0	0	0	0	0	0	0	0
AK097686	na	0	0.0469	0.0073	0	0.0085	0.0735	0.0259	0.0243	0.0154	0.0067	0.0363	0.0186	0.062	0.0135	0.0581	0.072	0.0246	0.0154	0.1058	0.0088	0.0117	0.001	0.0019	0.0027	0.0376	0.2314	0	0.0134	0	0	0.0042	0.0204	0.03	0.0511	0.0042	0.1095	0.0374	0.0731	0.016	0.0255	0.0096	0.0058	0.0172	0.1281	0.1651	0.0262	0.3031	0.0446
AK097694	na	0.0793	0.0421	0.084	0.0827	0.117	0.239	0.1285	0.0398	0.0006	0.1385	0.1224	0.0838	0.0826	0.089	0.1471	0.1278	0.1817	0.2339	0.2141	0.1395	0.0752	0.1058	0.0767	0.0835	0.0761	0.1643	0.1028	0.0647	0.0983	0.1823	0.1609	0.0562	0.1137	0.2753	0.1302	0.0666	0.123	0.467	0.1229	0.0708	0.056	0.0314	0.2946	0.1725	0.0368	0.1399	0.0095	0.1088
AK097701	na	0.051	0.0973	0.4097	0.1479	0.1766	0.2205	0.0346	0.1209	0.1537	0.1362	0.2517	0.2218	0.1965	0.0705	0.2143	0.2572	0.0965	0.251	0.0746	0.0929	0.2461	0.1499	0.1189	0.1008	0.1599	0.2907	0.3894	0.0253	0.1789	0.0421	0.1911	0.1952	0.5028	0.0971	0.3217	0.0339	0.5114	0.4327	0.0398	0.0315	0.1719	0.0395	0.0805	0.1668	0.0499	0.2483	0.1498	0.3207
AK097702	na	0.007	0.05	0.0106	0	0	0.0158	0.0494	0.1355	0.2262	0.2201	0	0.3772	0.079	0.109	0.0876	0.0332	0.0244	0	0.3084	0.0318	0.0128	0.1179	0.3205	0.0559	0.3134	0.3501	0.0157	0.0081	0	0.4956	0.0047	0.1748	0	0.1462	0.0873	0.1531	0.7321	0.1773	0.0281	0.0084	0	0.2078	0.0072	0.1569	0.5551	0	0.2615	0.2397
AK097706	na	0	0.0026	0	0.0019	0.0324	0.0474	0.0047	0.0064	0	0	0	0.0133	0.0083	0	0.006	0	0.008	0.0233	0.0255	0.007	0	0.0241	0.0039	0	0	0.0089	0.008	0.0081	0.0552	0.0066	0	0.0102	0.0203	0.0114	0.0076	0.0077	0.0031	0.0082	0.0163	0	0.0015	0.0144	0.0099	0.0031	0.0298	0	0.0059	0.0073
AK097722	na	0	0.0152	0.0856	0.02	0.0053	0.0025	0	0	0	0.0505	0	0.0365	0.0095	0.0903	0.0366	0	0	0.0324	0.0092	0.2676	0	0.0268	0.0837	0	0.0293	0.015	0	0.1096	0.0002	0.0493	0.0486	0.0528	0	0.0062	0.0179	0	0.3248	0.1832	0	0.0269	0	0.0838	0	0	0	0	0.0113	0.178
AK097759	na	0.035	0.044	0.2502	0.1103	0.1256	0.2468	0.0487	0.0652	0.1508	0.2089	0.0235	0.1033	0.0942	0.092	0.3751	0.4275	0.0556	0.3911	0.1552	0.5055	0.0538	0.1689	0.0819	0.1592	0.2103	0.2123	0.0536	0.0481	0.0731	0.2339	0.0451	0.197	0.0795	0.1562	0.1932	0.0726	0.1276	0.2883	0.0096	0.1154	0.1341	0.1305	0.1253	0.2255	0.1199	0.1106	0.1717	0.1524
AK097787	na	0.0473	0.0216	0.0617	0	0.0094	0.1649	0.0245	0	0.1698	0.1655	0	0	0.0192	0	0	0	0	0.0096	0	0.006	0	0	0.0095	0.0143	0	0.0103	0	0.0188	0.0098	0	0.0192	0.0657	0.0158	0.024	0.0081	0	0.0673	0.1757	0.1241	0	0.0154	0.0275	0.0042	0.0265	0.0115	0.0158	0	0.0706
AK097791	na	14.9652	3.0665	1.7182	6.3047	12.0118	12.9385	6.194	4.8451	5.1138	6.8562	12.9821	6.122	1.4187	1.8745	4.5678	9.7039	9.4517	14.0101	1.3345	5.6647	7.8701	9.3531	15.1294	10.3474	5.8007	6.4054	10.7544	4.3567	15.497	18.0954	9.2079	7.7988	14.1268	5.9173	5.0259	0.4853	5.379	8.0514	20.5817	8.1881	13.1776	11.2688	14.4603	9.6101	0.4705	6.8674	0.4891	6.1198
AK097794	na	2.8758	1.5115	1.5646	1.8268	1.0645	2.5709	1.3942	0.9301	1.3867	0.9426	1.0145	0.7454	1.8343	0.3542	1.882	1.8752	1.7627	1.5496	0.6111	1.8445	3.0351	0.519	0.6651	0.9136	1.2408	2.1553	0.6397	0.882	0.9225	0.7855	1.3	1.5753	0.9505	1.0341	1.1564	1.0323	1.3498	2.5003	1.8883	1.0979	0.8928	0.627	0.7668	0.9779	0.6231	1.8535	1.6324	1.6585
AK097803	na	0.0184	0	0	2.1796	0	2.7007	0	3.7995	0	0.0092	2.6964	0.009	0.5181	0.3631	0	0.8532	0.8335	0	0	0.7753	0	0	1.0245	1.1538	0	3.0386	0	0	1.8554	0	2.4171	8.2918	1.3168	5.1493	0	0	0	2.2736	0	0.4908	0	0	0.7288	0	0	0.004	0	0
AK097814	na	1.2156	0.5125	0.7889	2.2712	1.8218	1.411	0.5867	0.8997	0.3927	1.4066	2.0578	3.1306	1.2031	1.2838	2.1576	1.1264	3.0309	1.8032	2.1887	1.2845	0.9516	1.5369	1.2822	1.9581	0.695	1.6616	2.1623	0.8963	2.286	3.4091	1.0319	3.435	2.0934	1.3171	1.9966	2.1217	1.9711	2.8818	0.5304	0.5822	0.946	0.7601	1.6549	0.9542	3.643	2.3624	1.7349	1.0584
AK097816	na	0	0	0	0	0	0	0	0	0	0	0	0	0	0	0	0	0	0.0354	0	0	0	0	0	0	0	0	0	0	0	0	0	0	0	0	0	0	0	0	0	0	0	0	0	0	0	0	0	0
AK097829	na	0	0	0	0	0	0	0	0	0	0	0	0	0	0	0	0.0055	0.0243	0	0	0	0	0	0	0	0	0	0	0	0	0	0.0241	0	0	0.0059	0	0	0	0	0	0	0	0	0	0.0091	0	0	0	0
AK097836	na	0	0.0013	0	0	0	0	0.0078	0.0113	0	0.0027	0	0.0188	0	0	0	0	0	0.0191	0	0.0017	0	0.0019	0	0	0	0	0	0	0.0123	0.008	0.0254	0.0003	0	0	0	0	0.0049	0.0259	0	0	0	0	0	0	0.0044	0	0	0
AK097853	na	0	0	0	0	0	0	0	0	0	0.0451	0	0.009	0	0	0	0	0.0194	0	0.0263	0	0	0	0	0	0	0	0	0	0.0096	0.015	0	0	0	0.0106	0	0	0	0.0707	0	0	0	0	0.0239	0.0178	0	0	0	0.0122
AK097866	na	0.0309	0.0106	0	0.0087	0	0.0392	0.0632	0	0	0	0.0189	0	0	0.0249	0	0	0	0	0.0144	0	0.0147	0.0149	0.0094	0.0092	0.0949	0	0	0	0.0097	0	0.0193	0	0.0155	0.0168	0	0	0.0094	0	0.0096	0	0	0.0181	0.0622	0.0312	0	0	0.0101	0.02
AK097878	na	2.3933	3.1216	1.9377	0.722	4.6933	2.1127	4.8058	3.7919	4.1468	1.7508	1.6569	1.5695	1.5884	1.9022	2.7612	0.2925	2.2645	2.4577	3.2584	1.0858	3.7179	1.8196	3.0955	1.8643	2.3667	3.6931	2.2965	1.4936	2.924	1.0168	5.2758	6.9465	3.8286	1.9381	1.2215	7.3139	1.6929	1.6272	0.5251	1.3105	0.5284	8.0791	1.7488	1.6833	3.4826	4.2276	4.6338	2.4013
AK097902	na	0	0	0.0378	0	0	0	0	0	0	0.0036	0	0	0	0	0.0075	0.0256	0.0797	0.0505	0	0	0	0.0039	0	0	0	0	0	0.0348	0.0201	0.0198	0.0987	0.0363	0	0	0.011	0	0	0.1876	0.0034	0.0073	0	0.0021	0	0	0	0.0032	0.0183	0.0314
AK097910	na	0	0.0974	0.0085	0.0164	0.0087	0.2836	0.0318	0.0103	0.0209	0.0579	0.2567	0.0095	0	0.1989	0.0751	0.0221	0.0393	0.0089	0.0136	0.1793	0.0138	0.1059	0.206	0.3739	0.1092	0.0311	0.1587	0.0087	0.0273	0.0097	0.0005	0.0055	0.0146	0.0063	0.2183	0.0082	0.1154	0.0592	0.0842	0.0731	0.0214	0.0212	0.0232	0.0294	0.008	0	0	0.0236
AK097921	na	0	0.1177	0.1341	0	0.0341	0.0667	0	0.0203	0	0.0202	0.1401	0	0	0	0	0.7947	2.0115	0.6926	0.0268	0.0486	0	0.0459	0	0	0	0	0	0	0.2149	0.1334	0.2812	0.0433	0.1121	0.0495	0	0	0.1049	0.7243	0.0356	0	0	0.0166	0.0152	0.2087	0.1313	0.0089	0.0562	0.0309
AK097934	na	0.0285	0.0147	0.0302	0.0981	0.0403	0.0654	0.1303	0.0202	0.0462	0.0487	0.1586	0.0136	0	0.1056	0.4127	0.0295	0.0217	0.118	0.0238	0.0226	0.0854	0.0368	0.116	0.0102	0	0.0208	0.0059	0.0099	0.0026	0.0306	0.0311	0.2095	0.0459	0.276	0.0878	0.0542	0.0255	0.1427	0.1209	0.0179	0.027	0.0471	0.128	0.0483	0.0508	0	0.0952	0
AK097952	na	0	0	0.0049	0.0212	0.0045	0	0.0001	0	0	0	0.0574	0.0051	0	0	0	0	0.0254	0	0.0218	0	0	0	0.0095	0	0	0	0.0046	0.0093	0	0	0.0066	0.0059	0	0	0	0	0	0.1151	0	0	0	0	0.0273	0.0099	0	0	0.0219	0.0143
AK098012	na	0.0929	0.0912	0.0784	0.0341	0.1213	0.1176	0.1383	0.0471	0.0853	0.0935	0.1112	0.0915	0.1057	0.0815	0	0.0635	0.029	0.0355	0.1344	0.0916	0.3491	0.0602	0.0493	0.0335	0.09	0.0688	0.0622	0.027	0.0566	0.0702	0.1132	0.026	0.1078	0.0611	0.065	0.0064	0.0482	0.3066	0.1148	0.0633	0.0295	0.0125	0.2042	0.5186	0.0407	0.0297	0.0966	0.113
AK098095	na	5.1454	3.3914	3.2841	4.1153	4.1746	4.8335	4.7755	5.6183	2.3872	4.8624	6.648	5.0656	4.0042	4.2086	8.739	5.9874	3.7097	6.0612	6.0071	5.1414	4.6729	2.6018	3.8768	2.5186	3.8914	2.3645	7.4655	2.3555	2.8216	2.9036	5.0858	6.9237	4.001	4.0922	2.4272	5.5528	3.1305	2.0497	6.2106	3.938	4.8964	5.4877	3.6538	4.3693	6.9142	5.9376	8.2243	6.2506
AK098198	na	0.0076	0.0328	0.0171	0	0.057	0.1575	0.1287	0	0.0344	0.0237	0.1209	0.0392	0.0109	0.0725	0.0813	0.0635	0.1031	0.0596	0.1385	0.0139	0.2019	0	0.0044	0.0018	0	0.0193	0.1414	0.0177	0.0867	0.019	0.0708	0.0239	0.02	0.157	0.0129	0.0218	0.0101	0.0547	0.0409	0.0311	0.0291	0.0064	0.0699	0.1397	0.0195	0	0.0627	0.0346
AK098200	na	0	0	0	0	0	0	0	0	0	0	0	0.0122	0.0103	0	0	0	0	0.0009	0.0225	0	0	0.01	0	0	0	0	0.0297	0	0	0	0	0.0085	0	0.0369	0	0.0366	0.0688	0.0173	0	0	0	0	0.005	0	0.0111	0.0023	0.04	0
AK098263	na	0.1588	0.2282	0.0448	0.3682	0.461	0.2583	0.1985	0.3757	0.1645	0.2003	0.1594	0.3125	0.2567	0.1401	0.3666	0.2271	0.381	0.1324	0.3157	0.2181	0.1819	0.4125	0.1994	0.2055	0.0148	0.1466	0.1852	0.1321	0.2761	0.2242	0.1936	0.4598	0.4169	0.1973	0.3694	0.5404	0.2754	0.3097	0.089	0.0941	0.2631	0.1442	0.1231	0.7945	0.4726	0.4231	0.1954	0.2073
AK098333	na	0.1967	0.162	0.256	0.6464	0.1057	0.1415	0.1455	0.2545	0.2734	0.3488	0.3318	0.4983	0.6226	0.1958	0.2162	0.4099	0.4436	1.3035	0.9952	0.5382	0.197	0.2264	0.2949	0.1492	0.264	1.7811	0.2691	0.0877	0.4073	0.1799	0.4254	0.4992	0.1801	0.2723	0.3374	0.6251	0.4305	0.7329	0.4492	0.1327	0.1316	0.0828	0.2823	0.3167	0.986	0.2036	0.8154	0.4588
AK098438	na	0.0676	0.7845	0.4324	0.6018	1.1242	0.0875	0.7377	1.5108	0.1203	2.1626	0.0762	0.5936	0.2064	0.1709	0.8448	0.6639	0.9554	0.1606	0.6288	2.9612	0.0213	0.6331	0.3992	0.0182	0.2484	1.0734	0.5332	0.1508	0.0743	0.8073	0.6517	1.2772	0.0785	0.3708	0.0307	0.0185	1.0556	0.7616	0.2547	0.248	0.1325	0.9504	0.4106	1.1353	0.4405	0.5358	0.7904	0.8726
AK098570	na	0	0	0	0	0	0	0	0	0	0.0214	0	0	0	0	0	0	0.1493	0	0	0	0	0	0	0	0	0	0	0	0	0	0	0	0	0	0	0	0	0.0029	0	0	0	0	0	0	0	0	0	0
AK098570	na	0	0	0.0109	0	0	0	0	0	0	0.1796	0	0	0	0	0.0218	0	0.1356	0	0	0	0	0	0	0	0	0	0	0	0.0132	0	0.1041	0.0058	0	0.0092	0.007	0	0	0.0472	0	0	0	0	0	0	0.0232	0	0	0
AK098656	na	0.0191	0.0205	0	0	0	0.0522	0	0	0	0	0.0243	0	0	0	0	0	0.0834	0.0282	0	0	0	0	0	0.0054	0	0	0.0042	0	0.0217	0	0.0107	0.0088	0.0058	0	0	0	0	0.1478	0	0	0	0	0.0149	0.0058	0	0.0095	0	0
AK098665	na	0	0.0054	0.4485	0	0	0.0206	0	0	0	0.0305	0	0.0115	0	0	0	0.0012	0.2342	0.1882	0.0041	0.0629	0.006	0.0328	0	0	0	0	0	0	0.0029	0.0033	0.0958	0.0011	0	0	0.1165	0	0.0226	0.24	0	0	0	0	0.0047	0.0412	0.0049	0	0.0038	0
AK098705	na	0.0184	0.0693	0.0081	0	0.0124	0.0483	0.0101	0.069	0.0119	0.0312	0	0.0455	0.1156	0	0	0.0339	0.025	0	0.1351	0.003	0	0.0055	0	0.0283	0	0	0	0.0006	0.0025	0	0.0225	0.022	0.0096	0.0544	0.0114	0.0117	0.1967	0.1039	0	0	0	0	0.0184	0	0.0046	0	0.0502	0.0204
AK098727	na	26.1273	5.7162	4.1145	8.6463	9.0809	14.7984	5.8575	12.1054	12.3211	7.6081	6.2992	6.3973	8.3341	4.4236	8.2408	12.0193	8.4789	9.8129	5.4001	13.6926	13.0558	5.2433	4.6554	6.7273	16.6374	8.3267	13.0388	7.0557	12.1759	7.514	10.2258	3.5128	9.427	5.2908	8.2233	7.6466	8.8437	6.0792	7.205	4.1227	3.3048	4.039	4.9943	3.9159	5.5273	12.6897	8.6572	6.1101
AK098763	na	0	0	0.0424	0	0	0	0	0	0	0	0	0	0	0	0	0.0295	0.0673	0.0608	0	0	0	0	0	0	0	0	0	0	0.0075	0	0.0713	0	0	0	0	0	0	0.0345	0	0	0	0	0	0	0.0397	0.0013	0.0013	0.0065
AK098783	na	0.1348	0.0831	0.0901	0.155	0.3178	0.4351	0.0923	0.2789	0.2316	0.1245	0.9316	0.1273	0.0582	0.0571	0.9666	0.7264	0.4249	1.0092	0.2988	0.4183	0.4809	0.3148	0.1848	0.1021	0.1424	0.4304	0.2741	0.0564	0.4122	0.1524	0.7046	0.2615	0.485	0.4727	0.2618	0.0046	0.5303	0.6336	0.3775	0.0757	0.4178	0.3175	0.1232	0.4105	0.0043	0.5296	0.0051	0.7044
AK1	na	29.0039	11.264	11.9667	8.6977	8.6886	21.5673	12.4211	33.1868	32.2357	9.7004	12.53	29.2915	12.3953	11.4511	12.503	23.3254	12.6937	7.1181	17.8622	28.7735	25.8759	17.8208	8.4916	33.0957	13.5486	32.6933	8.4888	22.3211	33.4888	6.49	24.1939	34.5259	20.7417	10.1274	17.9714	25.1646	12.9469	22.6978	26.7104	9.7879	9.0892	5.1792	6.5903	11.7651	16.8981	31.3391	19.1675	15.4236
AK123067	na	0.0238	0	0.0811	0	1.1467	0.0139	0.0132	0	0.0343	0.0358	0	0.0078	0.0291	0	0	0.028	0.0228	0.0361	0	0.0111	0	0.0381	0	0	0.0716	0.0311	0.0351	0.0992	0.0533	0	0.0238	0.0633	0.0054	0	0	0	1.1641	0.3135	0.2851	0.024	0	0.0069	0	0.016	0	0	0.0027	0.0257
AK123100	na	0.3716	1.5746	1.1941	3.2852	1.0426	1.3898	1.1988	1.0681	0.6659	2.2405	2.2709	2.1009	1.052	1.179	2.2014	2.32	2.9811	1.9709	1.336	2.6337	1.2931	1.4675	1.4237	1.3499	0.9628	1.3409	1.3648	1.0838	2.4833	1.0045	2.5262	3.0365	2.2596	1.235	1.0073	0.9338	1.4334	3.0493	1.7591	1.2863	1.3957	1.4914	2.5042	1.5233	1.2314	2.6921	0.7087	2.3358
AK123141	na	0.0637	0.5788	0.6407	0.9587	1.5745	0.3848	0.4849	2.6606	1.0379	1.4909	0.5273	0.216	0.2351	0.3723	5.1642	0.2746	0.4638	1.6635	1.1407	0.2404	0.7234	0.4017	0.3403	0.1829	0.5565	1.0071	0.0325	0.9265	1.9854	0.2503	0.1125	4.4453	3.0357	1.4516	1.7221	0.5569	1.3755	1.5917	0.2641	0.0846	0.0507	0.3755	0.6332	0.6192	0.9873	0.0629	1.3053	2.1627
AK123177	na	0.237	0.0457	0.0754	0.0359	0.2527	0.5248	0.0855	0.0393	0.0085	0.1192	0.1802	0.1431	0.0784	0.0848	0.0328	0.1876	0.1002	0.1471	0.3422	0.0684	0.0452	0.0718	0.0959	0.085	0.0467	0.0815	0.0187	0.2986	0.134	0.2278	0.1727	0.0599	0.16	0.1437	0.0758	0.1256	0.1076	0.4259	0.1541	0.0841	0.0526	0.0272	0.1055	0.1462	0.0639	0.1284	0.0519	0.1451
AK123263	na	0.0221	0.0549	0.0247	0.0219	0.0066	0.0257	0.0515	0.0155	0.121	0.0524	0.0608	0.0198	0.0067	0.016	0.0285	0.2075	0.1398	0.1952	0.0455	0.3259	0.0105	0.0228	0.1208	0.0067	0.0924	0.007	0.0326	0.0066	0.0345	0.0074	0.214	0.0299	0.0573	0.0096	0.0114	0.114	0.161	0.2669	0.1307	0	0.1423	0	0.0284	0.0252	0.103	0.0121	0.068	0.0388
AK123292	na	0.0524	0.3748	0.2031	0.0839	0.1234	0.0302	0.2024	0.0754	0.0796	0.468	0.1184	0.4872	0.2545	0.322	0.1374	0.1158	0.1537	0.0954	0.3622	0.1311	0.0374	0.1851	0.0735	0.2129	0.1105	0.1997	0.2179	0.2111	0.0644	0.2012	0.0875	0.0898	0.0721	0.1814	0.1016	0.1918	0.0947	0.2457	0.0382	0.1097	0.135	0.1065	0.0983	0.0899	0.4629	0.1013	0.2465	0.125
AK123298	na	0	0	0	0	0	0	0.0077	0	0	0	0	0	0	0.0127	0	0	0	0	0.0222	0.0755	0.015	0	0	0	0	0	0	0.0094	0.0002	0.0561	0	0.006	0.0219	0	0	0.0159	0.0158	0.0164	0.0066	0	0	0.0092	0.0084	0	0.1115	0	0.0724	0.0005
AK123300	na	0.1632	0.289	0.0601	0.0327	0.1368	0.0511	0.441	0.7602	0.1577	0.312	0.1266	0.4839	0.3424	0.4319	0.5209	0.295	0.1527	0.1872	1.0173	0.2708	0.2288	0.146	0.1576	0.0532	0.022	0.1298	0.0518	0.1571	0.071	0.1898	0.2059	3.4919	0.1028	0.5713	0.1495	1.287	0.0804	0.4712	0.0189	0.0663	0.0784	0.0974	0.0816	0.2864	1.1794	0.1774	1.3706	1.7924
AK123416	na	2.3121	0.2531	0.8938	0.0199	0.0037	0.0513	0.5197	0.0089	1.5809	2.2609	2.5159	0	0.0256	0.3637	0.6784	0.1182	1.2453	0.0567	0.1312	0.6487	0.0239	2.8714	0.2211	0.1093	0	0	0.0148	0.2393	0.0315	0.516	0.1727	0.1748	0	2.6248	0.1717	0	0.1153	1.1235	0.0575	0.2674	0.1395	0.0128	0.0535	0.4932	0	0.3973	0	0.1337
AK123440	na	0	0	0	0	0	0	0	0	0	0	0	0	0	0.1366	0	0	0.0992	0.1384	0	0	0	0	0	0	0	0	0	0	0	0.0126	0.122	0	0	0.0011	0	0	0.0126	0.0964	0	0	0	0	0	0	0	0	0	0
AK123474	na	0.366	0.6399	0.6702	1.292	1.1075	0.0604	0.5387	1.6707	11.7813	0.9449	0.4493	0.882	0.4261	0.8276	1.8004	0.4548	0.0813	0.399	0.7655	0.5062	0.13	1.0165	1.3991	0.917	0.3025	0.5264	1.4783	0.4521	1.7196	1.4727	0.0218	0.3175	0.1965	0.6348	2.7116	0.7297	1.2228	0.5473	0.2127	1.1545	1.2028	3.0526	0.3046	0.8022	0.9179	0.1143	0.2823	0.7574
AK123543	na	0.023	0.1749	0.0292	0.0346	0.138	0.1654	0.521	0.0984	0.2158	0.2552	0.1124	0.1026	0.0958	0.2485	0.0635	0.0759	0.0829	0.0596	0.1865	0.0612	0.1207	0.0927	0.0876	0.0869	0.0116	0.0956	0.0393	0.0527	0.0668	0.0502	0.0896	0.0923	0.0425	0.1017	0.1506	0.2491	0.0645	0.2245	0.0322	0.0326	0.0511	0.0335	0.1139	0.2413	0.2471	0.0203	0.3077	0.065
AK123582	na	0.0243	0.0006	0	0	0.0059	0.0282	0.0627	0.0257	0	0.0114	0	0.029	0	0.0098	0.5488	0	0.0055	0	0.0113	0.0033	0.0115	0.0065	2.5737	0.0147	0.0121	0.006	0	0	0.0288	0	0	0.0762	0	0.0749	0.034	0.011	0.0069	0.0338	0.0271	0	0.0295	0.0129	0.0188	0.0426	0.0133	0.0016	0.0173	0.0065
AK123584	na	3.358	0.7573	1.4507	4.2978	2.5772	1.3898	1.6994	2.1627	3.8696	5.0455	1.9782	1.5195	0.1886	0.9246	0.6573	1.1564	2.6807	1.0437	0.6597	3.0918	2.3387	1.8918	1.1627	1.8972	2.2582	4.6104	1.7203	5.3045	6.8478	3.3357	2.4952	0.8532	1.9148	1.6982	1.0054	0.2911	2.2373	0.7885	2.6946	0.7814	1.8837	0.0597	1.699	1.8354	0.3111	3.2291	0.2023	1.3047
AK123617	na	0.7725	0.3666	0.5523	0.7504	0.8129	0.7429	0.9616	1.1619	0.6161	0.5685	1.5165	2.2702	2.1201	0.8868	2.1482	1.5233	1.9573	2.6599	0.6737	0.9664	1.6179	0.632	1.238	0.94	0.299	4.6336	0.8586	0.133	6.6339	1.0171	2.9199	1.8894	1.8401	1.8853	0.5278	0.0611	2.019	1.3657	0.7889	0.423	0.5695	0.3919	0.6004	1.8135	0.0595	8.3719	0.1295	1.9989
AK123632	na	0	0	0.1192	0	0	0	0	0	0	0	0	0	0	0.0025	0	0	0	0.2477	0	0.0016	0	0	0	0	0	0	0	0	0.0318	0	0	0	0	0	0	0	0	0.0778	0	0	0	0	0	0	0	0	0	0
AK123675	na	4.3043	8.0628	2.2295	1.5776	6.0948	8.5383	12.1746	6.6208	11.3845	14.8396	10.8403	12.097	16.2228	12.1962	12.8309	18.7897	3.2395	6.907	28.872	16.974	8.9732	4.0183	5.7453	3.936	11.0521	10.6338	4.4245	7.0012	1.9311	4.0121	2.0987	5.5887	3.6077	9.0762	10.2973	23.6618	8.6476	9.4582	12.6422	4.5309	2.3778	3.788	5.8528	10.0901	34.1618	2.0734	55.7624	9.2957
AK123758	na	0	0.0187	0	0	0.0206	0.0401	0.0168	0.0012	0.04	0.035	0.0053	0.015	0	0	0.0119	0.1574	0.0207	0.049	0.0054	0	0	0.0003	0.1187	0.0015	0	0.0075	0	0.0343	0.0287	0.0075	0.0072	1.1453	0.0115	0.0349	0.0237	0.013	0.007	0.0273	0.7638	0	1.0619	0.0324	0.0481	0.0947	0	0	0.0075	0.0293
AK123816	na	0.0063	0	0	0	0	0	0	0	0	0	0	0.0041	0	0	0.0132	0.0208	0	0.0153	0	0	0	0	0	0	0	0	0.0073	0.3399	0.0151	0	0.006	0.0022	0	0	0	0.0021	0	0.0028	0	0	0	0.0037	0	0.0043	0	0	0.0083	0.0029
AK123826	na	0.0256	0.0234	0.0282	0.0624	0.0844	0.0258	0.0518	0.0219	0.0182	0.0437	0.0203	0.0347	0.0146	0.0431	0.1961	0.0234	0.1047	0.0413	0.1115	0.0638	0.0158	0.0431	0.0004	0.0101	0.0222	0.099	0.031	0.013	0.0554	0.0743	0.0476	0.061	0.0285	0.0827	0.0779	0.0689	0.152	0.0746	0.0092	0.0063	0.0067	0.0306	0.053	0.0565	0.1636	0.1423	0.0844	0.1327
AK123834	na	0.0583	0.0264	0.01	0.0253	0.037	0.0488	0.0262	0.0168	0.0547	0.0703	0.0703	0.0076	0.0102	0.0559	0.0676	0.0476	0.0781	0.0234	0.0157	0.0899	0.0537	0.031	0.0045	0.0197	0.0851	0.0117	0.0182	0.0284	0	0	0.0244	0.0158	0.0819	0.0034	0.004	0.0262	0.0345	0.1242	0.0137	0.0428	0.045	0.0058	0.0305	0.0129	0.0297	0.0068	0.0707	0.0548
AK123868	na	0	0	0	0	0	0	0.0054	0	0	0	0	0	0	0.0135	0.0041	0	0.0302	0.0477	0	0	0	0.006	0.0272	0	0	0.0182	0	0	0	0	0.0117	0.0042	0.0028	0	0	0	0	0.0116	0	0	0	0.018	0	0	0.043	0	0.0073	0
AK123872	na	0.265	0.2733	0.5682	0.4664	0.7708	0.3498	0.4244	0.7528	0.1718	0.5179	0.6339	0.3941	0.3892	0.1058	2.2633	0.6678	0.3593	0.834	0.5104	1.1389	0.3215	0.6943	0.2106	0.2029	0.1316	0.3522	0.3798	0.1743	0.6351	0.3781	0.5775	0.5677	0.8267	2.1517	0.4664	0.1623	0.8101	1.1302	0.2825	0.2676	0.5334	0.4855	1.2706	1.055	0.453	1.3945	0.2051	1.3813
AK123878	na	0.0313	0.1056	0.0238	0.023	0.0187	0.0121	0.2227	0.0351	0.0075	0.0355	0.0431	0.0646	0.0318	1.55	0.0216	0	0	0.1018	0.0476	0.0219	0.0099	0.0713	0.0196	0.0211	0	0.0469	0.0416	0.0312	0	0.0139	0.0195	0.0811	0.0157	0.1936	0.0037	0.1941	0.051	0.0542	0	0.0158	0.0192	0.0118	0.0555	0.1382	0.6931	0.0003	0.3735	0.0476
AK123889	na	0	0.0061	0.0117	0.0051	0.0053	0	0.0091	0.0063	0.0129	0.0078	0	0.0018	0	0.0252	0	0.0296	0.0565	0.012	0.0185	0.012	0.0085	0.0143	0.0245	0.0135	0	0.0146	0.0053	0.0053	0.077	0.0179	0.0635	0.0287	0	0.0039	0	0.0076	0.0246	0.136	0	0.0045	0	0.034	0.0024	0.006	0.0295	0	0	0.007
AK123891	na	0	0	0	0	0.0196	0	0	0	0.0354	0.0329	0.0201	0.052	0.0187	0	0.0492	0.0671	0.0815	0.02	0.0476	0.0161	0	0.0087	0	0.005	0.0164	0.269	0	0.0147	0.0716	0.0841	0.0153	0.0125	0.0248	0.0393	0	0.0386	0.005	0.273	0.0375	0	0	0.0323	0.0436	0	0.1722	0.0072	0.159	0.0389
AK123934	na	0.1367	0.5444	0.2206	0.0773	0.1216	0.053	0.5983	0.2933	0.0491	0.2285	0.1089	0.3921	0.1578	0.4765	0.3694	0	0.0433	0.1666	0.3105	0.1132	0.1069	0.1667	0.1169	0.1855	0.031	0.1361	0.5085	0.3938	0.057	0.1451	0.129	0.0691	0	0.2015	0.1659	0.3097	0.0278	0.2747	0.1134	0.0688	0.0884	0.0665	0.1144	0.1766	0.1512	0.0398	0.1173	0.1107
AK123934	na	0.0613	0.3347	0.0639	0.0462	0.0244	0.0238	0.2486	0.1794	0.0588	0.138	0	0.1363	0.1932	0.0986	0.0633	0.0501	0	0.0996	0.2958	0.039	0.0291	0.1052	0.1676	0.0557	0.0205	0.176	0.1193	0.1466	0.0383	0.0176	0.0185	0.1023	0.0565	0.1155	0.0924	0.2179	0.0749	0.168	0.0635	0.0206	0.0751	0.0358	0.0922	0.1306	0.1234	0.0447	0.1868	0.061
AK123947	na	0.3217	8.4124	0.4663	0.1836	2.2266	1.3429	10.79	3.76	5.0615	4.494	2.8998	10.0087	4.5646	9.4612	2.3151	0.7037	0.4473	0.6507	16.2047	0.3334	0.8105	0.778	1.2192	0.778	1.7759	0.6697	1.8527	0.9356	0.3366	0.5786	0.1912	0.4888	0.4606	2.5581	1.2826	29.0157	0.4031	2.0271	0.4622	0.757	0.2061	1.6196	0.1473	0.6617	18.9602	0.06	26.1416	0.107
AK123976	na	0.103	0.2906	0.1975	0.0333	0.1973	0.2312	0.1009	0.0689	4.0402	0.3932	0.6207	0.0617	0.0449	0.2307	0.0768	0.1652	0.181	0.0823	0.1235	0.4617	0.4255	0.1448	0.9018	0.1314	0.0147	0.0428	0.048	0.2408	0.0421	0.755	0.1048	0.0864	0.2291	0.3083	9.4724	0.063	0.1266	0.8473	0.088	0.0704	0.3313	0.1593	0.1239	0.2068	0.3272	0.0964	0.0922	0.1481
AK124056	na	0	0.0379	0.1194	0.0114	0.0509	0.0941	0.0344	0.2065	0.0218	0.0556	0	0.082	0.2222	0.0407	0.0104	0.141	0.1466	0.24	0.3547	0.0695	0	0.043	0.014	0.0122	0.1215	0.0527	0.1489	0.0362	0.1074	0.0135	0.0388	0.0437	0.0128	0.044	0.0313	0.0146	0.0277	0.3577	0.0587	0.0407	0.0833	0.0738	0.0269	0.4256	0.0065	0	0.0529	0.0486
AK124066	na	0.0345	0.4111	0.159	0.0584	0.2631	0.1608	0.521	0.0611	0.0952	0.1161	0.559	0.0672	0.1878	0.2363	0	0.0203	0.0209	0.0272	0.1314	0.1319	0.1801	0.0652	0.2871	0.0135	0.03	0.0617	0	0.0556	0.0149	0.0172	0.1327	0.1367	0.0868	0.0038	0.1929	0.0097	0.4419	0.1432	0.1111	0.0088	0.2269	0.0533	0.7959	0.2673	0	0	0.0452	0.036
AK124130	na	0.0177	0.0058	0.0415	0.067	0.0092	0.036	0.0247	0.029	0.0031	0.0272	0.0271	0.0165	0.024	0.021	0.0206	0.0419	0.0531	0.0107	0.099	0.0088	0.0039	0.0551	0.0198	0.0192	0	0.0129	0.0585	0.0025	0.032	0.0384	0.0406	0.0173	0.0354	0.0203	0.0021	0.0118	0.0811	0.0843	0.0228	0.017	0.048	0.0092	0.0138	0.0138	0.031	0.0179	0.0174	0.0057
AK124173	na	0.4045	0.2063	0.3037	0.3485	0.6304	0.5784	0.559	0.4563	0.1403	0.4493	1.2005	0.4325	0.3299	0.3769	0.3853	0.4272	1.0653	0.2442	0.2906	0.4951	0.8522	0.4221	0.6831	0.3434	0.2274	0.1293	0.1384	0.1267	0.5225	0.1394	0.3313	0.6217	0.3824	0.3203	0.256	0.6683	0.3582	0.5491	0.4239	0.2127	0.3222	0.3814	1.1603	1.282	0.3599	0.1906	0.226	0.5024
AK124179	na	0	0.1455	0.005	0.0073	0.0038	0.0224	0.0656	0.0136	0.0448	0.1537	0.0942	0.0188	0.0114	0.0052	0.0133	0.0372	0.1017	0.0521	0.036	0	0.0117	0.0046	0.0195	0	0.168	0.2959	0.6762	0.0077	0.011	0.0005	0.0227	0.0049	0.0064	0.0251	0.0265	0.0398	0.1166	0.0504	0	0	0	0.1237	0.0443	0.0374	0.0317	0	0.0461	0.0625
AK124194	na	0.053	0.0551	0.0166	0.0359	0.0473	0.0508	0.1305	0.0495	0.0377	0.1167	0.1265	0.083	0.0097	0.0808	0	0.0348	0.1947	0.0174	0.0461	0.0208	0.0694	0.0481	0.0321	0.0545	0.7078	0.0173	0.0219	0.0063	0.0099	0.0048	0.0581	0.0081	0.0531	0.0221	0.0933	0.063	0.048	0.0179	0.0904	0.0589	0.013	0.0109	0.2784	0.0817	0.0316	0.014	0.0187	0.0613
AK124226	na	0	0.01	0.0008	0.0057	0.0298	0	0	0	0	0.0866	0.0123	0.0033	0	0	0	0	0.009	0.0141	0	0	0.038	0.0053	0.0061	0	0.0295	0	0.0059	0	0.0062	0	0.0015	0.0152	0	0.1014	0.0052	0	0.0061	1.1508	0	0.005	0.0049	0.5535	0.0247	0.0067	0.0138	0	0	0.0054
AK124262	na	0.0253	0.0897	0.1089	0.0072	0.0715	0.0147	0.0339	2.7773	0.0273	0.1045	0.0155	0.4519	0.1235	0.0306	0.3534	0.0592	0.0486	0.0918	0.0887	0.1957	0.036	0.0168	0.0615	0.0268	0.038	0.0412	0.0299	0.1133	0.3964	0.1766	0.0434	0.2555	0.0286	0.0565	0.5119	0.1147	0.0947	0.3515	0.0446	0.0446	0.2605	0.0461	0.037	0.5623	0.1077	0.0277	0.0703	0.1094
AK124272	na	0	0.008	0.0011	0	0	0	0.0763	0	0	0.0438	0.0571	0.0038	0	0	0	0.006	0	0.0107	0.0101	1.1121	0	0.0279	0.0071	0.0153	0	0.0023	0.007	0	0.0073	0.0258	0.0073	0.0044	0.0117	0.1771	0	0	0.0071	0.3254	0.0097	0.0337	0	0.0336	0	0	0.0083	0.0115	0.0016	0.0116
AK124308	na	0	0.116	0.0646	0.0223	0.0094	0.0183	0	0	0.0226	0.1805	0	0.025	0.3362	0	0.0163	0.6011	0.0437	0.0684	0.029	0.4432	0	0.1687	0.157	0.8142	0	0.1531	0.1505	0.1417	0.0652	0.8088	0.0575	0.1134	0.0079	0.0415	0.0237	0	0.286	0.4951	0.0077	0.4611	0.0828	0.029	0.0167	0.0086	0.0204	0.0275	0	0.0544
AK124326	na	0.1085	0.2908	0.1286	0.0853	0.2299	0.2504	0.3632	0.1089	0.1498	0.8851	0.5054	0.5184	0.5469	0.4343	0.7026	0.1888	0.3763	0.0639	0.295	0.4454	0.3632	1.0761	0.146	0.363	0.3545	0.8433	1.4513	0.3717	0.4862	0.3289	0.2864	0.1789	0.4782	0.6523	0.1521	0.129	0.429	0.3631	0.4144	0.7856	0.6551	1.3286	0.251	0.2439	0.4981	0.2019	0.1271	0.2781
AK124327	na	0.017	0.0585	0.1438	0.0106	0.0203	0.0096	0.0874	0.006	0.0122	0.1647	0.0255	0.0431	0.0204	0.0597	0.0703	0.1994	0.0691	0.237	0.0358	0.0413	0.0968	0.077	0.0093	0.0485	0.0255	0.0222	0	0.0102	0.0319	0.039	0.0776	0.0161	0.0247	0.0194	0.1399	0.053	0.0466	0.0758	0.0071	0.0095	0	0.0045	0.0497	0.0513	0.0125	0	0.0567	0.014
AK124399	na	0.0074	0.0037	0.0059	0	0.7335	0.0127	0.0569	0	0	0.0109	0	0.0116	0.1077	0.0393	0	0	0.0098	0.0148	0.2505	0	1.2065	0	0	0.1493	0.5617	0.2983	0.8809	0	0.0034	0.0351	0	0.0083	0.0027	0.0091	0	0.0312	0	0.0059	0.0096	0.0219	0	1.1013	0.0058	0.3243	0.0392	0.9099	0.1131	0.1675
AK124439	na	0	0.0252	0.0117	0	0.0392	0.0382	0.016	0.0183	0.0118	0.0082	0.0201	0	0.02	0.0132	0.0509	0.0134	0.0074	0.01	0.0209	0.0282	0	0.071	0.0459	0	0.0164	0	0.1407	0	0.0103	0.159	0.0108	0	0	0.0143	0.0085	0.003	0.0083	0.0647	0	0.0144	0.0379	0.0249	0.0779	0.5825	0.018	0	0.0107	0.1304
AK124484	na	1.1369	1.974	0.4718	1.3524	0.5396	1.4632	0.8906	1.3209	3.6224	1.9331	0.6154	0.6932	1.3146	0.7619	1.3869	0.7087	1.0715	0.954	2.0857	2.446	0.8438	0.6035	0.6473	0.5752	1.1782	1.4023	0.5498	0.7646	1.3796	1.3314	0.7471	1.1107	1.2941	1.2198	1.1158	1.3439	0.5473	1.0486	1.1225	0.4391	0.5683	0.9945	0.7912	0.7859	2.0626	1.3246	2.5838	1.6481
AK124523	na	0.1976	0.185	0.3453	0.5113	0.3827	0.7234	0.329	0.3859	0.3351	0.2707	0.2944	0.5245	0.3429	0.4059	0.8598	1.0978	0.5815	0.6102	1.0972	0.4743	0.4076	0.1613	0.2002	0.1901	0.2976	0.199	0.1799	0.2455	0.7122	0.2575	0.4795	0.825	0.1424	0.3133	0.5364	0.8801	0.5555	0.3373	0.1867	0.0786	0.2641	0.4079	0.3714	0.5495	1.0554	1.0385	1.033	0.6698
AK124578	na	0	0.0478	0.0279	0.0252	0.0263	0.0285	0.0951	0.0905	0.0172	0.0452	0	0.122	0.0832	0.0411	0.0194	0.0025	0.0606	0.0764	0.0395	0.0117	0.0406	0.031	0.035	0.0217	0.7356	0.2794	0.052	0.0106	0.029	0.0465	0.0701	0.3545	0.0098	0.0161	0.0145	0.296	0.0116	0.387	0.0076	0.0162	0.0089	0.2271	0.0032	0.0526	0.1394	0.0134	0.1504	0.0343
AK124680	na	0.1608	0.3325	0.286	0.6648	0.2224	0.4467	0.4485	0.1935	0.0902	0.3109	0.2999	0.4658	0.822	0.6232	0.2519	1.379	0.3534	1.7161	0.7286	0.5297	0.2336	0.409	0.0687	0.4148	0.0805	0.2698	0.1219	0.1117	0.4911	0.5175	0.3692	0.7703	0.4256	0.4574	0.2064	0.3366	1.1231	0.2018	0.5193	0.2959	0.2609	0.1349	0.5452	0.4229	0.7888	1.4891	0.8076	0.6283
AK124682	na	0	0.0014	0.0164	0	0	0	0	0	0.0057	0	0	0.0052	0	0.0193	0.0139	0	0	0	0.0111	0.0122	0	0.0042	0	0	0	0.0101	0.0094	0.0048	0.015	0	0.0342	0	0.004	0.0035	0	0.0156	0.0195	0.0166	0	0.004	0	0	0	0	0	0.0105	0	0.0367
AK124820	na	0.4154	0.119	0.076	0.6243	0.6221	2.0068	1.0021	0.0445	0.1111	0.1912	2.0242	0.2757	0.1785	0.2492	0.2424	0.3504	1.7768	0.0749	0.3838	0.2071	1.4998	0.3235	0.2683	0.2252	0.2888	0.2599	0.1102	0.0645	0.0089	0.1637	0.293	0.4647	1.1529	0.1269	0.2956	0.0267	0.4176	0.3202	1.0134	0.1178	0.2591	0.1516	5.1511	1.6823	0.0407	0.1806	0.0084	0.251
AK124832	na	0	0	0.0109	0	0	0	0	0	0	0	0	0.0038	0	0	0	0.011	0.0866	0.0485	0	0	0	0	0	0	0	0	0	0	0.0213	0.0078	0.066	0.0177	0.0029	0	0	0	0	0.1753	0	0	0	0	0	0	0	0	0.0153	0
AK124857	na	0.0231	0.004	0	0.0065	0	0	0.0112	0.0079	0.0166	0.109	0	0.0107	0.0211	0.0232	0	0.1068	0.029	0	0.0162	0.0153	0	0.0061	0.0035	0	0.0693	0.0075	0.0272	0	0	0.0077	0.0144	0.0133	0.0174	0	0.0179	0.013	0.095	0	0	0	0	0.0067	0	0	0.0127	0	0	0
AK124928	na	0.0176	0.0231	0.0044	0.005	0	0	0.0064	0.0405	0.0063	0.0044	0.0539	0.0165	0	0.0106	0.0163	0	0.0077	0.0054	0.0589	0.0214	0.0502	0.0281	0.0027	0.0103	0.0525	0.0115	0.0312	0	0.0357	0.0117	0.0579	0.0797	0	0.0038	0.0046	0.0348	0.0215	0.098	0.0066	0	0	0.0013	0.0103	0.0059	0.0097	0.0077	0.0346	0.0343
AK124939	na	0	0.1078	0	0	0	0	0.0327	0.119	0	0.0252	0	0	0.0103	2.6406	0	0	0	0	1.0217	0.482	0	0.009	0.0307	0	0.0168	0.0114	0	0	0	0.0448	0	0.1602	0	0.7563	0.9655	0.5664	0.0103	0.9405	0	0.1156	0	0.0324	0.0045	0.0057	1.1504	0	0.9126	0
AK124950	na	0.0498	0.2003	0.0129	0.0094	0.0914	0	0.0966	0.1043	0.0207	0.1724	0.1397	0.4177	0.1889	0.1178	0.0295	0	0.0728	0.0893	0.4247	0.0022	0	0.0865	0.1277	0.0776	0.1118	0.0712	0.2783	0.0335	0.0457	0.0948	0.0394	0.0494	0.0509	0.2909	0.0475	0.1285	0.0329	0.0597	0	0.0606	0.0433	0.0844	0.0662	0.2082	0.5414	0.0091	0.191	0.0554
AK124970	na	0.1683	0.3079	0.301	0.891	0.7691	0.3641	0.4498	0.8773	0.3902	0.5133	0.3727	1.1257	0.2466	0.4557	1.4132	0.7485	0.6002	1.3575	1.0153	0.808	0.1864	0.3915	0.2087	0.3326	0.2798	0.7367	0.1782	0.1526	0.6861	0.3226	0.4673	1.4542	0.303	1.5506	1.2083	0.6268	0.5253	1.369	0.5195	0.4588	0.7355	0.4845	0.4793	1.1134	1.1589	0.719	0.683	0.8721
AK124973	na	0.1046	0.096	0.2243	0.153	0.277	0.2051	0.105	0.2687	0.3269	0.7166	0.1672	0.372	0.1523	0.0514	0.346	0.3764	0.247	0.1783	0.0665	0.25	0.1048	0.2212	0.3365	0.2367	0.2617	0.3296	0.4826	0.285	0.1794	0.259	0.0782	0.2519	0.1267	0.466	0.3565	0.0443	0.7129	0.6091	0.1698	0.0874	0.2295	0.1126	0.4484	1.2662	0.0492	0.5157	0.0526	0.4919
AK125001	na	0.2181	0.213	0.1229	0.0987	0.1824	0.6384	0.3294	0.0868	0.1283	0.0688	1.1392	0.0786	0.1283	0.2423	0.0445	0.0852	0.7442	0.1653	0.2113	0.2187	0.8099	0.0638	0.1486	0.1093	0.3994	0.0985	0.0362	0.0523	0.0219	0.0525	0.3444	0.1265	0.2662	0.0276	0.2304	0.0186	0.2386	0.3077	0.2583	0.0985	0.0276	0.0256	0.6595	0.1481	0.0481	0.023	0.0401	0.0485
AK125040	na	0	0.0223	0.0036	0.0105	0.0276	0.054	0.0045	0.0328	0.01	0.1462	0	0.0121	0	0.0037	0	0	0.0077	0	0.0087	0	0	0.0049	0	0.0225	0.0186	0.0181	0.0055	0.0055	0.0174	0	0.0106	0.0141	0	0.0141	0.0096	0.0753	0.0057	0	0.0077	0.0047	0.0023	2.7741	0.0123	0	0.0466	0	0.0788	0.0501
AK125051	na	0.006	0.0021	0.0348	0.0443	0.0276	0.0042	0.0059	0.0909	0.098	0.0265	0.0015	0.0884	0.0901	0.0049	0.1059	0.0041	0	0.0601	0.0141	0.0733	0.0056	0.0201	0.0128	0.0202	0.0731	0.1139	0.0402	0.0145	0.1235	0.0829	0.01	0.0101	0.003	0.0443	0.0335	0.0051	0.1933	0.0766	0.0013	0.003	0.0088	0.0051	0	0.0529	0.005	0.0026	0.0296	0.0414
AK125078	na	0	0	0	0	0	0	0	0.0258	0	0	0	0.0178	0	0	0	0	0	0	0	0	0	0	0.0093	0	0	0	0	0	0	0.0486	0.0199	0	0.0183	0	0.0565	0	0	0.0025	0	0	0	0	0.0046	0	0	0	0	0
AK125083	na	0	0.0194	0.0014	0	0	0	0.1583	0.1136	0.1218	0.1501	0.069	0.0875	0.0689	0.1306	0	0.0426	0.0509	0	0.0109	0.0408	0.0749	0.0882	0.1006	0.0655	0	0.0368	0.1631	0.0642	0.0344	0.0751	0.0329	0.0214	0.0135	0	0	0.1274	0.0517	0.3271	0	0.1255	0.0558	0.0247	0	0.114	0.1041	0.045	0	0
AK125083	na	0.025	0.0686	0	0.0071	0.0324	0.0581	0.1928	0.0795	0.1795	0.025	2.6183	0.0608	0	0.207	0	0.0612	0.0379	0.0913	0.0395	0.0818	0.0237	0.1008	0.1744	0.2117	0	0.1119	0.0792	0.0745	0.0156	0.0415	0.0058	0.0536	0.0492	0.038	0.0193	0.0702	0.0836	0.2723	0	0.044	0.0122	0.0146	0.0308	0.054	0.0137	0.131	0	0.0674
AK125157	na	0.1009	0.3145	0.8905	1.0433	1.0401	0.4641	0.2489	0.971	0.5095	0.9173	0.2047	1.6126	0.9745	0.4228	0.1276	1.0293	0.8052	11.0348	0.3395	0.8022	0.1078	0.846	0.322	0.7749	0.6756	0.5942	0.7494	0.9773	0.26	1.9185	1.0207	0.7402	0.7437	1.6451	0.2528	0.137	0.6674	0.9613	1.6929	0.5029	3.5775	2.3333	0.6369	1.2856	0.6777	0.0199	0.0943	0.7725
AK125237	na	0	0.0826	0.0349	0	0.0682	0.1399	0.0468	0	0.0346	0.1204	0	0.6901	0	0.1548	0	0.0713	0.2533	0.0406	0.0812	0.0456	0	0.025	0.0585	0	0	0.3636	0	0	0	0.0634	0.0436	0.6826	0.0483	0.1164	0	0.1749	0.1312	0.1499	0	0	0.0273	0.0669	0.0091	0.0091	0.4394	0	0.1844	0.1699
AK125257	na	0	0.1157	0.0137	0	0.0259	0	0.0064	0.0113	0.0084	0.0461	0	0.0341	0.0449	0.1605	0	0.0138	0.068	0.0761	0.5975	0.2756	0.272	0	0	0	0	0	0.0233	0	0	0.0063	0.0169	0.0409	0	0.0051	0.5501	0.823	0	0.1966	0	0	0	0.0018	0	0.0053	1.2039	0	1.2092	0.0089
AK125288	na	0	0.0026	0	0.0504	0.0138	0.3672	0	0	0.0586	0.0039	0.0189	0	0	0	0	0.0189	0.0017	0.1692	0	0	0	0	0.0094	0.014	0.0618	0	0.0136	0	0	0.0092	0.0063	0	0.9874	0.0369	0.004	0	0	0.0641	0.035	0	0	0.0068	0.0041	0	0	0.0236	0	0
AK125301	na	0.828	2.0407	1.7147	2.5438	2.5967	1.4849	2.2854	1.6774	0.6911	2.458	1.9662	2.332	1.2078	1.267	1.9426	1.2874	1.7208	1.664	5.0967	1.7072	1.1278	2.687	1.9735	1.1702	0.7782	1.8178	1.0142	0.3927	3.0106	1.3656	1.3066	3.3602	0.8213	2.25	1.7738	1.9925	1.776	3.5196	1.8539	0.75	2.0385	1.3679	2.8321	5.4154	5.1023	4.9613	1.913	4.8746
AK125311	na	0	0.0218	0.1755	0.0063	0	0	0.0116	0	0	0.0517	0	0.0625	0	0	0	0.008	0.7064	0.0484	0.0074	0.0121	0.2184	0	0	0.0385	0.0955	0.1505	0.4213	0.0095	0.0199	0.0211	0.039	0.0541	0	0.0415	0.3977	0	0.1164	0.4706	0	0.032	0.0156	0.0371	0.0084	0	0	0.1181	0	0
AK125333	na	0	0.0018	0	0	0	0	0	0	0	0	0	0	0	0	0	0.0042	0	0	0.0048	0	0	0	0	0	0	0	0	0	0.0021	0.0034	0.0014	0.0039	0	0	0	0	0.0063	0	0	0	0	0	0	0	0	0	0	0.0112
AK125397	na	0	0.0706	0.0028	0.006	0.0314	0	0	0.0447	0.2577	0	0	0.024	0.0257	0	0.1088	0.0344	0.038	0.0514	0.0098	0.0765	0	0.0224	0.1922	0.0511	0.0633	0.0199	0.0187	0.1611	0.0264	0.0421	0.0394	0.008	0.0742	0	0	0.0833	0.0966	0	0.0175	0.0506	0.0516	0	0.0616	0.0368	0	0.0277	0.0268	0.0228
AK125412	na	38.4623	14.2606	20.0728	16.2218	18.522	25.9333	16.8986	18.3482	11.7882	14.9971	16.7183	12.9092	22.6515	11.3419	10.8142	9.923	27.1193	7.6821	10.4798	15.0464	21.7446	20.0843	19.654	24.3681	25.8587	30.2964	26.9052	21.0069	15.3567	14.2692	15.5685	5.3552	14.2413	21.985	15.0305	20.7209	14.3219	17.1855	12.1367	20.7818	17.9635	17.8377	11.8681	29.451	11.9813	16.5244	10.9515	11.7523
AK125429	na	0	0.027	0	0	0	0	0.0103	0.015	0	0.1222	0.0087	0.0057	0.0086	0	0.3122	0	0.0223	0.0006	0.0099	0	0	0.0057	0.0085	0	0	0	0	0.0549	0.0005	0.0094	0.0178	0.004	0	0.0062	0	0.004	0	0.0679	0	0.0036	0	0.0145	0	0.0022	0	0	0	0.0439
AK125437	na	0.0805	0.02	0.0178	0.0094	0.0588	0.0097	0.0585	0.1232	0.128	0.164	0.0761	0.2857	0.225	0.0067	0.0557	0.0474	0.026	0.5216	0.0174	0.0063	0.0511	0.0287	0.005	0.005	0.5331	0.1888	0.0978	0.0297	0.1453	0.0166	0.0199	0.0811	0.0175	0.041	0.0278	0.0351	0.0152	0.1507	0.1015	0	0.0325	0.0313	0.0176	0.0223	0.0114	0.0109	0.0496	0.0246
AK125463	na	0.9317	1.1079	1.3217	1.2933	1.2809	0.8102	1.166	1.3885	1.2683	1.3542	1.3946	1.6028	1.956	0.9935	1.3327	1.2595	2.7418	1.8674	0.9058	1.3154	0.9045	1.0947	0.6576	1.0282	0.8191	1.1947	1.3921	0.722	1.2202	1.0789	2.012	0.9538	1.9252	1.9484	0.638	0.6256	1.3985	3.0416	1.4154	1.4508	6.5931	1.7223	1.8731	1.013	1.196	1.4	1.0672	1.5906
AK125489	na	0.2035	0.2393	0.3534	0.1178	0.1454	0.2588	0.3776	0.1984	0.1094	0.5546	0.4212	0.3971	0.3422	0.2063	1.3547	0.5637	0.2633	0.5021	0.5553	1.2934	0.7093	0.2928	0.1703	0.1876	0.4173	0.6796	0.4314	0.2894	0.8317	0.2763	0.1837	0.9591	0.2711	0.4615	1.745	0.4394	2.0233	1.818	0.4925	0.3139	0.0999	0.1301	0.2982	0.6849	0.6313	0.767	0.7461	0.2604
AK125500	na	1.6708	1.2908	2.032	3.0554	1.1307	2.5324	1.7743	1.9743	1.2962	1.4708	2.3539	1.1153	1.2186	1.7379	2.1656	2.2086	2.6116	2.621	2.0753	1.5917	1.3964	2.2739	1.54	1.1372	1.2553	1.6727	0.8237	0.8951	1.2756	1.5793	2.0483	1.6892	2.2359	1.7004	1.4516	2.0238	1.2019	1.8146	1.6312	0.7741	1.5207	1.928	2.1241	3.1809	2.5998	1.568	2.754	2.2121
AK125516	na	0.269	0.4782	0.1282	0.3495	0.436	0.5371	0.2874	0.0985	0.1734	0.239	0.1455	0.3024	0.3782	1.2624	0.2568	0.3215	0.3335	0.3493	5.8959	0.185	0.1708	0.5046	0.1002	0.3782	0.0849	0.0919	0.1256	0.1412	0.0258	0.3115	0.651	0.2592	0.4808	0.548	0.0748	0.6711	0.3854	0.5303	0.3635	0.0736	0.5684	0.2338	0.3566	0.2315	3.2073	0.2649	4.2086	0.3149
AK125532	na	0.0527	0.1318	0.278	0.0261	0.1001	0.0118	0.3894	0.0864	0.0568	0.1736	0.0951	0.4698	0.1439	0.8314	0.0287	0.0223	0.054	0.0264	0.4582	0.0724	0.0248	0.0661	0.0969	0.081	0.0818	0.0594	0.0534	0.0785	0.0797	0.1923	0.0198	0.0663	0.03	0.2503	0.2029	1.6632	0.038	0.2218	0.039	0.1522	0.1139	0.0994	0.124	0.3002	1.4484	0.0321	0.6658	0.1357
AK125594	na	0	0.1406	0	0	0.0091	0	0	2.154	0.0604	0.0153	1.6333	0.0056	0	0.0491	0	0.0436	0	0.0093	0.0356	0.643	0	0.0081	0.0093	0.0092	0.0535	0.0099	0.1845	0.786	0	0.0098	0	0	0.0153	0.0128	1.4498	0	2.7798	5.0672	0	0.2069	0	0	0.0446	2.3613	0	0	0	0.0118
AK125599	na	0.1454	0.1862	0.2564	0.1288	0.151	0.1161	0.2544	0.0637	0.0578	0.271	0.4082	0.1628	0.3907	0.1828	0.1037	0.3305	0.0962	0.2531	0.2645	0.3502	0.0755	0.1844	0.1898	0.1606	0.0862	0.1309	0.1067	0.1119	0.0724	0.2138	0.2253	0.1151	0.1465	0.2429	0.0913	0.0265	0.0859	0.3934	0.0637	0.1613	0.1144	0.1329	0.3977	0.4376	0.0724	0.0935	0.118	0.2372
AK125684	na	0.3406	0.4303	0.3352	0.1175	0.2935	0.2321	0.4153	1.1594	0.2229	0.2868	0.2924	0.665	0.2755	0.4541	0.4209	0.2924	0.4769	0.229	0.9238	0.5775	0.4983	0.5521	0.5351	0.2457	0.0942	1.0211	0.591	0.2801	0.179	0.4541	0.5001	0.177	0.237	0.5819	0.1857	0.7068	0.5983	0.1619	0.3078	0.4281	0.3694	0.7056	0.3206	0.8874	1.1972	0.4325	0.2062	0.462
AK125686	na	0.0555	0.0938	0.1604	0	0.1397	0.1289	0.0883	0.6086	0.4996	0.257	0.5259	0.0635	0.1459	0.445	0.7907	0.0927	0.1252	0.0535	0.0409	0.2788	0.12	0.2818	0.1104	0.025	0.3002	0	0.0152	0.0948	0.0134	0.0075	0.2188	0.5552	0.3611	0.4536	0.1661	0.0454	0.2049	1.3916	0.0227	0.0368	0.008	0.0141	0.118	0.1164	0.0635	0.2031	0.1247	0.3172
AK125726	na	0	0.2708	1.2012	0.191	0.0303	0.0229	0.1947	0.3183	0.7914	0.1392	0.0482	1.0733	0.1242	0.5715	0.5556	1.2065	0.1239	0.2541	0.2162	0.2713	0.0025	0.0541	0.3384	0.6348	0.3142	0.0193	0.4011	0.0202	0.0612	0.9411	0.064	0.818	0	0.075	0.2857	1.5346	0.3931	0.5313	1.3645	0.0726	0.6139	0.1242	0.0281	1.6213	0.7907	0.0574	0.8508	0.189
AK125727	na	10.3552	6.6842	3.5497	5.3212	8.0265	10.1222	10.4374	8.9357	8.6822	5.2257	10.7854	7.1448	7.4988	3.6542	7.343	6.833	5.5915	12.8572	7.0038	5.5878	10.0521	5.9132	3.8825	6.2919	7.2511	5.8427	3.3119	3.4692	11.2275	6.3679	7.5522	12.6083	9.3687	9.1883	13.3341	4.6845	15.3651	5.7287	7.6381	3.4053	5.4064	5.3194	14.0491	9.2524	4.2966	7.2415	5.6596	8.5082
AK125749	na	0	0.2415	0.0216	0.0095	0	0.0651	0.0445	0.0862	0.182	0.0336	0.0881	0.1831	0.0286	0.0302	0.1547	0.1608	0.1099	0.1154	0.0424	0.1598	0.0089	0.1147	0.0228	0.0373	0.1502	0.1465	0.0166	0.0112	0.0812	0.4287	0.1058	0.0417	0.0377	0.2248	0.1305	0.0317	0.0441	0.0822	0	0.1389	0.0095	0.0602	0	0.0757	0.0349	0.0035	0.0023	0.0101
AK125769	na	0	0.0662	0.0187	0.0044	0.0437	0	0.0077	0	0.0283	0.0528	0.0192	0.0205	0.0331	0.0348	0.0246	0.0129	0.0694	0.1888	0.0706	0.0497	0	0	0	0	0	0.0267	0.0161	0.0126	0.033	0.0436	0.1105	0.0237	0.004	0.0398	0.0284	0	0.0071	0.0986	0.0065	0	0.0023	0.0339	0	0.1372	0.0558	0.0069	0.0664	0.0722
AK125821	na	0.0162	0.0408	0.0151	0.0804	0.0078	0.0111	0.0484	0.0645	0.0359	0.0554	0.0228	0.0469	0.1121	0.1344	0.0916	0.1217	0.162	0.0951	0.0406	0.0541	0.1417	0.0261	0.0145	0.0478	0.0265	0.2246	0.0723	0.01	0.0726	0.0635	0.0246	0.0132	0.0011	0.0276	0.03	0.0933	0.0525	0.0756	0.0148	0.0084	0.0235	0.0085	0.0036	0.0152	0.1178	0.0278	0.1852	0.0401
AK125849	na	0	0	0	0	0.0088	0.1523	0.01	0.0125	0	0	0.0072	0	0.0018	0.0095	0	0.0096	0	0.0036	0	0.0045	0	0.0063	0.0031	0.0036	0	0.0019	0	0	0	0	0.0126	0	0	0	0.0061	0.0166	0	0	0.0024	0	0.0029	0.0034	0	0	0.0194	0.0051	0	0
AK125858	na	0.0083	0.0544	0.0395	0.086	0.0306	0.0627	0.0633	0.0445	0.0871	0.0344	0.0655	0.0707	0.0476	0.0516	0.03	0.0493	0.0941	0.0178	0.14	0.0469	0.0455	0.0216	0.0517	0.0443	0.0299	0.0076	0.0197	0.0134	0.0268	0.0361	0.0055	0.2624	0.038	0.0295	0.0557	0.0081	0.307	0.0644	0.0239	0.0205	0.0346	0.1818	0.0957	0.1498	0.0208	0.079	0.0179	0.0959
AK125860	na	0.269	0.4899	0.6589	0.1229	0.2693	1.2724	0.8337	0.2247	0.3949	0.7162	0.3941	0.5934	0.5618	0.5854	0.6172	1.1016	0.5225	0.354	0.7814	0.7023	0.5482	0.3567	0.539	0.1878	0.5624	0.5861	0.1813	0.2604	0.2662	0.2291	0.5218	0.6156	0.8033	0.499	0.3945	0.6088	0.7924	0.5314	0.3959	0.3642	0.2565	0.2904	0.8169	0.4389	0.99	0.546	1.5731	0.6401
AK125871	na	0.3245	0.286	0.5668	0.202	1.1313	0.4388	0.3282	0.1234	1.7016	0.2742	0.5048	0.3317	0.1957	0.0985	1.1379	0.4261	0.1695	0.5259	0.3989	1.2213	0.2187	0.3534	0.0504	0.1087	0.0361	0.2032	0.3935	0.095	0.1444	0.577	0.4255	1.2531	0.706	0.7355	0.2408	0.0605	0.6354	1.2372	0.1813	0.0867	0.1494	1.4511	0.5436	1.0612	0.1879	0.691	0.1035	1.6863
AK125955	na	0.0268	0.0307	0.007	0.0051	0.0107	0	0.0043	0.019	0.0064	0.0357	0	0.0581	0.0109	0.0791	0.0185	0.0073	0.0003	0.0054	0.0084	0	0.0085	0.0095	0.0217	0.0027	0.009	0	0.0053	0.016	0.0112	0	0.0148	0.0101	0	0.0117	0	0.0454	0.0055	0	0	0	0.0066	0	0.0094	0.0722	0.2252	0	0.0584	0
AK125960	na	1.8863	0.0261	1.832	0.0048	2.6401	1.4577	5.1499	0.006	1.9804	1.9471	1.7226	1.2621	1.2875	0.6734	0.0489	0.0207	0.0076	0.0117	0.6749	0.0032	0.0064	0.0094	1.7024	0	1.484	1.8022	0.005	0	1.0961	0	2.7287	2.3045	1.9032	2.0111	0.0044	0	2.7215	0.0436	0.014	0.0078	1.305	2.2473	0.0377	0	1.2176	0	0.8212	2.9257
AK125994	na	0	0.0123	0.0005	0.007	0.0061	0	0.0249	0.0167	0.0037	0.046	0	0.0569	0	0.0028	0	0.0668	0.0441	0.0561	0.0024	0	0.0097	0.002	0	0.0124	0	0.0246	0.0127	0.0023	0.0064	0.017	0.0191	0.0199	0	0.0278	0.0075	0	0.0187	0.0966	0.0042	0	0.01	0.0206	0.0323	0.0138	0.0018	0	0.02	0.0017
AK126075	na	0	0.0223	0	0.0055	0	0.0007	0.0278	0	0.0148	0.0131	0.0323	0.0202	0	0.0233	0	0	0.0088	0.0133	0.0168	0.016	0	0	0	0.0068	0	0	0	0.0203	0.0175	0.0296	0.0061	0.0023	0.0049	0	0.005	0	0.0027	0.0017	0	0	0	0.0031	0	0.0037	0.0152	0	0.0064	0.0315
AK126080	na	0	0	0	0	0	0	0	0	0	0	0	0	0	0	0	0	0.026	0	0	0	0	0	0	0	0	0	0	0	0	0	0	0	0	0	0	0	0	0.0249	0	0	0	0	0	0	0	0	0	0
AK126080	na	0	0.0185	0.0075	0	0	0	0	0.0167	0	0	0	0.0039	0	0	0	0	0	0	0.037	0	0.0182	0	0	0	0	0	0	0	0.0095	0	0	0.0382	0.0096	0.0042	0	0.0012	0	0.01	0	0	0.0094	0.0028	0	0	0	0.0165	0	0.0104
AK126213	na	0.087	0.0935	0.1274	0.0394	0.0178	0.0202	0.1527	0.0246	0.0625	0.3281	0.1242	0.1452	0.0955	0.0462	0.0988	0.2061	0.1155	0.0148	0.305	0.8731	0.2521	0.0674	0.1788	0	0.0958	0.4078	0.1769	0.0675	0.0218	0.0232	0.1552	0.119	0.1475	0.3002	0.0853	0.0662	0.3559	0.4368	0.053	0.1621	0	0.1651	0.183	0.0544	0.148	0.1217	0.0852	0.4937
AK126253	na	0.075	0.4223	0.0844	0.4123	0.2044	0.4444	0.3023	0	0.0382	0.0569	0.2835	0.0643	0.0967	0.0854	0.1534	0.1818	0.2057	0.037	0.2403	0.3191	0.611	0.2249	0.0737	0.4319	0.051	0.0278	0.0179	0.2474	0.0774	0.0519	0.0979	0.1936	0.0675	0.0499	0.1949	0.0212	0.0741	0.1475	0.1636	0.1182	0.439	0.0089	1.7475	0.4349	0.0125	0.0365	0.0396	0.1249
AK126266	na	4.4496	37.2658	15.4275	3.2578	16.6815	3.4968	22.0141	17.5113	5.95	30.5602	14.4276	49.687	14.8189	21.8724	21.7242	4.5156	11.9664	3.2263	28.3895	5.8059	12.3075	27.1838	6.1835	19.9752	3.9417	8.0664	6.6883	11.6918	12.5998	13.8913	5.706	9.0019	5.4349	29.8338	10.8866	12.8959	4.7926	8.8976	15.5005	16.1026	15.3322	22.4602	16.7277	29.7572	20.7223	3.0719	7.9194	21.1422
AK126266	na	0.0908	0.6962	0.232	0.0654	1.4253	0.1018	0.423	0.654	0.8043	0.4484	0.3163	0.9915	0.2206	0.8527	2.0205	0.1265	0.1677	0.1263	1.4116	0.1591	0.0485	1.2357	0.1242	0.4754	0.0476	0.1797	0.2471	0.1701	0.1276	0.1508	0.0793	0.4806	0.2108	0.7518	0.6021	0.3447	0.2582	0.3179	0.2255	0.3139	0.1041	0.1694	0.2273	1.4952	1.1582	0.0373	0.5747	1.608
AK126293	na	0.1191	0.0742	0.0757	0.2986	0.0444	0.1973	0.057	0.1243	0.1178	0.0037	0.036	0.1221	0.1029	0.0856	0	0.0973	0.0948	0.033	0.0696	0.0057	0.1406	0.0654	0.1042	0.0992	0.2109	0.2278	0.1482	0.0356	0.0819	0.0218	0.0628	0.1029	0.0561	0.0389	0.1161	0.0672	0.3035	0.1779	0.0124	0.0039	0.1079	0.0184	0.0554	0.0493	0.1104	0.0977	0.0779	0.0161
AK126307	na	0	0.0646	0.0107	0	0.0163	0.0273	0.2388	0.0536	0.0254	0.07	0.0623	0.2245	0.0668	0.1947	0.0324	0.0128	0.0309	0.0214	0.2906	0.0239	0	0.0339	0.0167	0.0491	0.0392	0.0255	0.0462	0	0	0.0009	0.0174	0.0208	0.0079	0.0551	0.0323	0.3888	0.0072	0.0692	0.0032	0.0039	0.0154	0.0183	0	0.0053	0.4912	0	0.4357	0
AK126318	na	0.7489	0.381	1.079	1.6081	0.3307	0.7025	0.6941	1.8204	0.5297	0.3001	0.7151	0.7184	0.5662	0.4421	2.4259	2.5696	0.647	3.8393	1.6266	1.3577	1.0089	0.641	0.2953	0.1741	0.1964	1.0454	0.6311	0.0938	0.881	0.9624	1.5059	1.4911	1.7693	1.2088	1.1983	0.9716	1.5149	1.5901	1.5317	0.1296	0.2366	0.3157	1.7858	4.8457	2.9012	2.8466	1.7507	3.957
AK126334	na	0	0.0401	0	0	0.029	0	0	0.1319	0.0582	0.2123	0.0099	0.0079	0	0.013	0.0167	0.0262	0.1376	0.0612	0	0.1903	0.0115	0	0.0172	0	0.0081	0	0.9753	0.0194	0.2567	0.1123	0.4664	0.0031	0	0.4436	0.0167	0	0	0.1036	0.2144	0.0041	0.0447	0	0	0	0.0089	0.1579	0	0.0241
AK126351	na	0.7218	0.6271	1.0707	0.7161	0.6176	0.4245	0.6854	1.0797	0.3889	0.6901	1.0595	0.7538	0.4071	0.407	0.8103	0.6076	0.7453	0.8848	0.2852	1.1678	1.2971	0.5559	0.7209	0.2639	0.7391	0.6468	0.7366	0.4696	1.0571	0.6704	1.1474	0.9448	1.5131	1.0494	0.5665	0.2655	1.1999	0.8509	0.4673	0.5095	0.6067	0.8533	0.7694	1.5276	0.3035	1.6129	0.2972	0.9095
AK126380	na	0.0591	0.0578	0.0142	0	0.0551	0.0653	0.0771	0.1027	0.019	0.0264	0.0323	0.0419	0.0081	0.0345	0.1576	0	0.0179	0.433	0.1501	0.0425	0.0313	0.0105	0.0437	0.0192	0	0.086	0.0949	0.0315	0.0041	0.03	0.0422	0	0.0066	0.2915	0.0358	0.373	0.0141	0.0069	0	0.0066	0.0097	0.3887	0.014	0.0555	0.2156	0.0202	0.1687	0.0107
AK126491	na	0	0.0013	0.0025	0	0.0171	0	0.0039	0.0111	0	0.0121	0.0148	0	0.0169	0.0092	0	0	0	0.0269	0.0581	0.0082	0	0.0064	0.0072	0	0	0	0.0095	0.0048	0.005	0	0.0116	0	0.002	0.0121	0.0042	0.0526	0	0	0.0234	0.0038	0	0	0.0128	0	0.0772	0.001	0.0401	0
AK126532	na	14.5356	7.5361	9.0923	11.1566	8.1567	9.9152	12.5966	12.926	4.8985	9.9856	10.5281	15.2752	12.4706	8.7291	8.8078	8.9214	13.6944	11.1723	9.0966	8.0013	8.9664	12.1224	13.3246	13.4706	7.491	17.7114	6.5222	9.7048	18.9073	6.4779	10.7494	17.6694	12.5113	9.1518	7.448	11.5652	10.6194	11.2907	16.5679	7.6571	12.3097	13.1291	17.1733	12.5665	11.5328	14.0993	7.857	10.8953
AK126539	na	0.1045	0.0179	0.0885	0.0412	0.0548	0.0437	0.0273	0.0558	0.0063	0.1378	0.0376	0.0427	0.0465	0.0334	0.0976	0.0534	0.1125	0.1001	0.0319	0.1481	0.0585	0.1398	0.0285	0.0336	0.0306	0.048	0.0766	0.025	0.228	0.0318	0.1275	0.2759	0.0219	0.148	0.0441	0.0048	0.0149	1.0405	0.0114	0.0807	0.0593	0.0254	0.1567	0.64	0.0236	0.0521	0.021	0.0581
AK126616	na	0	0.1093	0.0535	0.0364	0.0569	0.4412	0.1573	0.1498	0.0109	0.1281	0.1292	0.0244	0.0097	0.2611	0.0493	0	0.137	0.014	0.209	0.2703	0.0478	0.1686	0.3734	0.0193	0.0956	0.1946	0.0375	0.3309	0.0737	0.003	0.015	0.5112	0.0962	0.0418	0.1344	0.0524	0.1775	0.8243	0	0.0671	0.0156	0.0978	0.0466	0.225	0.0856	0.1998	0	0.0344
AK126635	na	0.1438	0.0581	0.2415	0.0504	0.0555	0.1159	0.157	0.0778	0	0.0982	0.0621	0.0585	0.0034	0.0759	0.226	0.1935	0.1672	0.6188	0.23	0.5354	0.6016	0.3439	0.0847	0.0769	0.0932	0.0717	0.0948	0.0404	0.0265	0.0282	0.1158	0.116	0.0372	0.0995	0.1541	0.144	0.0258	0.6894	0.0271	0.0607	0.0373	0.1934	0.0899	0.1769	0.2943	0.1147	0.1659	0.03
AK126693	na	9.9284	3.3837	5.1163	5.8427	3.768	11.269	3.7533	6.0804	7.6916	4.4807	4.5098	3.4266	5.0089	4.6349	4.4659	7.9285	5.4462	6.2117	4.9939	8.2562	7.5564	8.215	4.1045	7.9716	6.7228	11.2658	3.274	6.7012	9.6727	2.12	4.4541	4.3069	5.2717	3.8893	7.7472	7.4498	9.0067	5.8993	8.232	4.3905	5.1541	2.7318	3.6124	2.903	5.5134	4.1636	7.3255	4.6268
AK126717	na	0.0563	0.1949	0.0698	0.2588	0.3209	0.1492	0.2117	0.5206	0.3836	0.3253	0.4568	0.4444	0.4279	0.1482	1.0549	0.2748	0.2509	0.4784	0.4977	0.2958	0	0.1682	0.0483	0.0991	0.0963	0.2715	0.3607	0.1913	0.5508	0.1343	0.8187	0.3438	0.486	0.4998	0.0662	0.3105	0.4916	1.0299	0.476	0.226	0.1886	0.177	0.1837	0.5407	0.5603	0.7434	0.4303	0.5341
AK126744	na	0	0.1716	0.0222	0.0082	0.0068	0	0	0.1277	0.0901	0.0192	0	0.0328	0	0.0057	0.0416	0.0195	0.0172	0	0.0222	0	0.0183	0	0.0146	0.0117	0.0193	0.0208	0.0369	0.0058	0.0648	0.0353	0.006	0.0222	0.0048	0	0.0147	0.0054	0.0017	0.0479	0.02	0	0.0047	0.181	0	0.0357	0.0103	0.0084	0	0.0018
AK126852	na	0.0134	0.0215	0.0035	0.005	0.0714	0.0194	0.0902	0.1497	0.0128	0.0467	0.0362	0.6106	0.0218	0.0821	0	0.0146	0.004	0.0245	0.0417	0.0341	0.0169	0.0307	0.0352	0.027	0	0.0658	0	0.008	0.0446	0.0386	0.064	0.0287	0.0358	0.0136	0.0161	0.0728	0	0.0624	0.0058	0.0202	0.0087	0.0108	0.0142	0.1441	0.0488	0	0.0648	0.1178
AK127026	na	0.7195	0.0075	0.0024	0.0257	0.0189	0.0346	0.0079	0.0128	0.4374	0.0351	0.0111	0.0103	0.0055	0.0146	0.0023	0.0273	0.0018	0.5146	0.0111	0.0103	0.0043	0	0.0055	0.011	0	0.4516	0.0063	0.0054	0.014	0.0212	0.0283	0.0216	0.0342	0.018	0.008	0.0153	0.0139	0.0326	0.7277	0.0021	0.0033	0.0231	0.0072	0	0.0272	0.0119	0.0079	0.0171
AK127048	na	0.0138	0.0178	0.0129	0	0.0318	0.1637	0.0101	0.0049	0.005	0.0003	0	0.0112	0	0.0031	0.0606	0.0113	0	0.0147	0.0111	0.0066	0.072	0.0165	0.0001	0.025	0.0031	0.0045	0.0122	0	0.0259	0.0316	0.0096	0.0335	0.0352	0.006	0.0071	0.0039	0.0307	0.1219	0.0115	0.0156	0.0034	0.0401	0.0275	0.0087	0	0.0121	0	0.0168
AK127120	na	0.0137	0.0106	0.0053	0.0906	0.0286	0	0.0243	0.2873	0.004	0.1162	0.0167	0.1397	0.0124	0.011	0.1439	0.0267	0	0.0823	0.0096	0.4555	0	0.0168	0.2025	0.0948	0.0069	0.0134	0.023	0.0244	0.1409	0.1117	0.0128	0.1772	0.0133	0.4678	0.1135	0.0176	0.0247	0.0107	0.0071	0.0445	0.1313	0.0688	0.0009	0.0178	0.003	0.0056	0.0276	0.1247
AK127124	na	0	0.6411	1.3218	0.2194	0.0631	0.0247	0.0103	0.5295	0	0.1007	0	8.5267	0.167	0.1023	0	0.0104	0	0.0129	0.2983	0.1009	0	0.5127	13.547	0.4126	0.5678	7.0011	3.0231	1.0178	1.2384	0.3948	0	0.7564	0.0213	0.4672	0.0164	0.034	1.0823	0.8539	0.1271	0.6718	0.2102	1.4367	0.0238	0.0428	0.0116	0	0	0.1086
AK127179	na	0.1181	0.1234	0.388	0.631	0.1633	0.4292	0.1577	0.219	0.2549	0.4976	0.2345	0.104	0.2965	0.2749	0.58	0.6375	0.1723	0.5336	0.4164	0.2945	0.6413	0.1597	0.1833	0.2343	0.3803	0.3983	0.1973	0.1182	0.6865	0.3075	0.3339	0.1369	0.3826	0.336	0.3239	0.4163	1.1448	0.5686	0.1532	0.0933	0.3486	0.1209	0.2115	0.34	0.5468	0.2553	0.5823	0.3691
AK127183	na	0.1965	0.2819	0.1315	0.2947	1.758	0.7014	0.2807	1.0125	0.4089	1.3413	0.6056	0.4945	0.3946	0.1522	1.777	0.1224	0.9868	1.1045	0.2608	0.4112	0.2736	1.0184	0.3741	1.4174	0.1776	0.3053	0.6991	0.2773	1.2598	1.4226	1.0215	0.7235	0.59	1.1756	0.4715	0.1993	0.3782	1.0069	0.544	0.907	1.5106	3.8753	0.8152	0.8464	0.1066	0.6637	0.2398	2.8341
AK127190	na	0.075	0.2256	0.3699	0.1997	0.4927	0.1044	0.3229	0.4473	0.2581	0.9912	0.2249	0.3358	0.4055	0.3616	0.2913	0.1869	0.2698	0.2713	0.1949	0.1868	0.5311	0.5658	0.188	0.3325	0.1887	0.1706	0.6665	1.8528	0.4166	0.9038	0.1202	0.3177	0.0947	0.4728	0.3125	0.1654	1.433	0.7083	0.1395	0.1967	0.9481	0.2303	0.4816	0.5948	0.3404	0.3371	0.3578	1.3647
AK127191	na	0	0.0347	0.0221	0	0	0	0.0129	0	0	0	0	0	0.0556	0.0043	0	0.0087	0.0817	0.1007	0.0358	0	0	0.0028	0	0	0	0	0	0.0064	0.0333	0.0186	0.1544	0.0018	0.0028	0.0201	0	0	0	0.4398	0	0	0	0.0031	0	0	0.0554	0	0.0487	0
AK127270	na	0.0152	0.0105	0	0	0.0091	0	0	0.0108	0	0	0	0.0025	0	0	0	0.0062	0	0	0	0.0145	0	0	0	0	0	0	0.009	0	0.0095	0.0025	0.0018	0	0.0019	0.0199	0.0079	0.015	0	0	0	0	0.0093	0.0089	0	0.0077	0.0084	0	0.005	0.0041
AK127292	na	0.0126	0	0.0073	0	0.0038	0	1.8016	0.0022	0	0	0.0154	0.0072	0	0	0.0455	0.0149	0.0384	0.0439	0	0.0144	0.0955	0	0	0	0	0.0267	0.0109	0	0.0038	0.0168	0.0489	0.0102	0.0915	0.0058	0	0	0	0.1121	0.0026	0.0032	0.0031	0.0091	0.01	0	0	0.1347	0	0.0034
AK127378	na	0.1234	0.0735	0.1869	0.0785	0.1838	0.1681	0.0975	0.0981	0.1334	0.7913	0.2029	0.5009	0.0858	0.079	2.2636	0.2267	0.1862	0.1504	0.3093	0.0118	0.3363	0.0985	0.2155	0.028	0	0.2545	0.3413	0.0184	0.1061	0.1173	0.3446	0.8867	0.2128	1.4073	0.7763	0.1922	0.4852	0.8874	0.0639	0.1087	0.0339	0.1245	0.2645	0.0781	0.226	0.2573	0.0795	0.1801
AK127380	na	0.0705	0.2467	0.2219	0	0.132	0.169	0.2783	0.1834	0.1596	0.1629	0.2369	0.2837	0.1397	0.1682	0.3149	0.1581	0.3884	0.2133	0.237	0.3085	0.5178	0.2016	0.1133	0.059	0.4136	0.3113	0.799	0.0473	0.2676	0.042	0.2102	0.1827	0.2646	0.2423	0.4637	0.1334	0.8233	0.5466	0.0569	0.0946	0.0861	0.0765	0.1226	0.4738	0.1308	0.6442	0.1536	0.0143
AK127400	na	0.0495	0.0169	0.0273	0	0.0169	0	0.0034	0.2797	0	0.0272	0	0.2982	0	0.0419	0.0512	0.0274	0.1587	0.186	0.0256	0.0002	0.0671	0.0138	0.0129	0	0	0	0	0.0338	0.6417	0	0.2453	0.4022	0.0396	0.0092	0.0363	0	0.045	0.2394	0.0008	0	0.0069	0.0031	0	0.0332	0	0.8297	0.0112	0.1031
AK127460	na	0	0.0109	0.0755	0.0239	0.0119	0	0.0245	0	0.0121	0.0461	0.0318	0.0496	0	0	0.0915	0.0137	0.0303	0.0328	0	0.0026	0.0064	0.0254	0	0.0472	0.027	0.0132	0.0406	0	0.0653	0.0157	0.0502	0.0179	0	0.0376	0.0124	0	0.0186	0.1278	0.0214	0.0203	0.0169	0.0361	0.0002	0.1403	0.0074	0.0019	0	0.019
AK127472	na	0.0216	0.0547	0.0189	0.0033	0.0645	0.0188	0.0628	0.0249	0.0133	0.0401	0.0281	0.1329	0.0263	0.1191	0.0073	0.0288	0.0165	0.0674	0.1229	0.0171	0.0164	0.0329	0.0032	0	0.0087	0.0069	0.0323	0.013	0.013	0.0228	0.0449	0.0475	0.0148	0.0544	0.0103	0.0473	0	0.0476	0.0175	0	0.0085	0.0089	0	0.0041	0.0903	0.0076	0.0697	0.002
AK127555	na	0.4184	2.9281	0.2333	0.7489	1.5727	1.136	2.2328	1.2108	3.7744	3.261	1.259	2.6837	5.0583	4.8954	2.4588	1.1706	2.3513	1.8421	25.1967	6.7523	1.2198	0.3375	3.0363	0.9047	0.9245	1.4598	0.2912	0.4671	0.8238	0.4853	2.0188	1.0553	1.7655	2.796	1.5821	41.4637	0.8305	1.0536	1.8567	0.6521	0.4118	0.9487	1.1529	2.5104	12.3467	4.5041	13.9744	0.7325
AK127557	na	0.0905	0.3267	0.9231	0.1377	0.3324	0.2555	0.0456	0.0761	0.0156	0.1799	0.0566	0.1103	0.2144	0.1941	0.2319	0.2158	1.042	0.0664	0.0423	0.5036	0.0632	0.2921	0.0391	0.4359	0.1927	0.0516	0.0263	0.473	0.1832	0.2812	0.1032	0.039	0.3784	0.1605	0.4874	0.0056	0.2134	0.9077	0.2077	0.0811	0.2155	0.0344	0.4507	0.2265	0.0247	0.3273	0	0.3437
AK127609	na	1.0133	0.2269	0.0588	0.1842	1.3291	1.2567	0.8415	0.4037	0.1974	0.6671	0.8225	0.5648	0.6462	0.5966	0.781	0.3291	0.6395	0.5783	0.5172	0.611	0.3046	0.5043	0.6086	0.2621	0.1448	0.8821	0.5711	0.6475	0.5146	0.7164	0.7303	0.5848	0.4709	0.517	0.3049	0.6113	0.5965	0.3543	0.7108	0.1844	0.4203	0.9197	1.3726	0.6157	0.8072	0.5821	0.3759	0.7637
AK127697	na	0	0	0	0	0.0063	0	0.0026	0	0	0.019	0	0.0138	0	0	0.0164	0.0213	0.092	0.0943	0	0.0404	0	0.0056	0	0.0256	0	0.014	0.0125	0.0063	0.0236	0.0168	0.0329	0.008	0.0053	0.0092	0.0055	0.0024	0.0065	0.0413	0.0175	0.024	0	0	0.0112	0.0017	0.0058	0.0426	0	0.0257
AK127787	na	0.0152	0.0705	0.0327	0.0365	0.0882	0.0265	0.1118	0.052	0.0164	0.1243	0.1068	0.1752	0.0278	0.0489	0.0549	0.0372	0.0651	0.0214	0.0492	0.1026	0.0288	0.0586	0.0785	0.0506	0.0228	0.0272	0.0403	0.034	0.0232	0.086	0.0095	0.0648	0.0076	0.0975	0.0275	0.0322	0.0139	0.1562	0.0336	0.067	0.0391	0.11	0.111	0.15	0.092	0.0144	0.0197	0.1267
AK127846	na	0	0.0079	0.0134	0	0.0175	0.0355	0.0074	0	0	0.065	0	0.0844	0.0093	0.0061	0.1415	0.064	0.0619	0.1147	0	0.0058	0	0.0061	0.0093	0	0	0.005	0	0	0.0143	0.0226	0.0618	0.0319	0.0019	0.0115	0	0.0086	0	0.1635	0.0047	0.0106	0.009	0.3504	0.0203	0	0.0042	0.0017	0.01	0.0247
AK127888	na	0	0	0.0841	0.0129	0	0	0	0	0.0247	0.0031	0	0.0149	0	0	0.0071	0.0356	0.1051	0.1176	0	0.2906	0	0.0365	0	0	0.0229	0	0	0.0137	0.0437	0.0176	0.0826	0.0087	0	0	0.0499	0	0	0.1996	0.0018	0.0725	0	0.0267	0	0	0.0018	0	0.0075	0
AK127919	na	1.1234	0.0979	0.2172	0.2153	0.2809	1.3474	0.3594	0.323	1.0052	0.1094	0.2018	0.0741	0.4343	0.1891	0.3755	0.2336	0.1524	0.3055	0.5745	0.4253	1.1829	0.2382	0.2716	0.2426	0.5111	1.0294	0.3343	0.3735	0.397	0.1548	0.3046	0.4563	0.26	0.1117	0.9601	0.5407	0.2274	0.2658	0.1719	0.1624	0.1985	0.1939	0.1645	0.2196	0.2284	0.3659	0.4861	0.3023
AK127963	na	0	0.0847	0.0344	0	0	0	0.0116	0.0056	0	0.1669	0	0.0337	0.0194	0.0357	0	0.013	0.0393	0.0544	0.0186	0.0118	0.0147	0.0254	0.0193	0.0048	0	0	0	0.0142	0.0058	0.0212	0.0403	0.006	0	0	0.0123	0.013	0.0097	0.5699	0.0165	0	0	0.1364	0	0.0239	0	0.0059	0.0312	0.0129
AK127966	na	0	0.0085	0	0.0071	0	0	0.0061	0	0	0	0.0153	0	0	0.0101	0.0194	0	0	0	0.0175	0.0024	0	0	0.0038	0	0	0	0	0	0	0	0.0041	0.0114	0	0	0	0.0283	0	0	0	0	0	0.0018	0	0.0042	0.1169	0	0.0873	0
AK127969	na	0	0	0	0.0027	0.0029	0	0	0	0	0.0928	0.0117	0	0	0	0	0	0	0.0076	0	0.011	0	0.0153	0	0	0	0	0	0.0175	0.018	0.0064	0.0082	0.0891	0	0.0231	0.005	0.0054	0	0.0498	0	0	0	0	0	0	0	0.0042	0	0.0206
AK127974	na	0	0	0.0011	0	0	0	0	0	0	0	0	0	0	0	0	0	0	0.0112	0	0	0	0	0	0	0	0	0	0	0	0	0.0124	0	0	0.0058	0	0	0	0.0275	0	0	0	0	0	0	0	0	0	0
AK128037	na	0	0.0033	0.0222	0.0141	0.0037	0.006	0	0.0111	0	0.0042	0	0.0403	0.0062	0.0094	0.1122	0.0229	0.0383	0.0418	0.0005	0.0335	0.008	0.0185	0.0038	0.0044	0.0189	0.0041	0.0067	0	0.0106	0.04	0.0475	0.1742	0.0041	0.0087	0.0034	0.0071	0.0139	0.0347	0.0018	0.0158	0.0019	0.124	0.0036	0.2066	0.0049	0.0143	0.0041	0.03
AK128059	na	0	0.0025	0.0183	0	0.0005	0	0.0017	0.0111	0	0	0	0	0.0103	0	0.0017	0.0415	0.039	0.0517	0	0	0	0.0017	0	0	0	0	0	0	0.0198	0.0047	0.0718	0	0	0.0015	0	0	0	0.06	0	0	0	0	0	0	0	0	0.0054	0
AK128153	na	0.3827	0.1705	0.2015	0.2287	1.0998	0.5798	0.3099	0.5866	1.5573	0.7443	0.299	0.2054	1.8947	0.2382	0.4627	1.2176	0.1845	0.9425	0.2037	2.3816	5.5789	0.1609	68.4664	0.1458	0.1449	0.1071	0.5139	0.264	1.1452	0.4874	0.629	1.905	0.6099	0.2221	0.5406	0.1344	0.7125	0.5566	0.4012	0.4168	0.1235	0.7333	0.1455	0.6636	0.1425	1.2177	0.0998	0.2643
AK128161	na	0	0.0018	0.0035	0	0	0	0.0006	0	0	0.0117	0	0.0014	0.0079	0	0.022	0	0	0.0081	0.0015	0.0166	0.0043	0.0072	0.001	0	0	0.0115	0.0029	0.0032	0.0043	0.0005	0.0144	0.0013	0.0027	0.0012	0	0.0051	0.0001	0.0269	0.003	0.0033	0.0047	0.0039	0	0.0071	0.0008	0.0043	0.0026	0.0018
AK128202	na	0	0.014	0	0	0.0078	0	0.0008	0	0	0	0	0.0014	0	0	0	0	0.0158	0.0115	0.0041	0	0	0	0	0.0053	0.0088	0.0968	0.0052	0	0	0.0175	0.0054	0.0033	0	0	0	0.0049	0	0.0363	0	0	0	0.006	0	0	0	0	0	0
AK128216	na	0.0891	0.1236	0.235	0.1402	0.0675	0.0874	0.1476	0.1002	0.0165	0.0719	0.1509	0.1529	0.0251	0.1096	0.198	0.0975	0.0969	0.0169	0.1354	0.0915	0.0358	0.2332	0.0405	0.0281	0.0247	0.2777	0.0545	0.0346	0.0633	0.1381	0.1005	0.1317	0.2042	0.2659	0.0445	0.3048	0.065	0.5814	0.068	0.0663	0.1762	0.0651	0.1541	0.2062	0.1366	0.1588	0.062	0.1191
AK128346	na	1.1106	0.9106	2.0144	2.3278	3.4797	1.1491	0.8743	0.8993	0.2398	1.2174	1.7574	0.9037	0.6524	2.5547	9.1635	2.5714	0.6141	4.4539	2.8972	5.0524	3.0342	1.1974	0.9818	2.005	0.5208	5.3357	0.9645	0.6354	4.774	3.6745	1.5996	3.4936	0.621	1.4304	2.2349	1.4125	9.0697	10.6977	1.6406	1.1718	1.8643	1.2966	0.7164	3.0265	3.5675	2.7775	3.2928	7.463
AK128361	na	0.3897	1.7317	3.1357	0.8822	2.1308	2.0521	1.2636	1.8216	3.0962	2.0956	1.4842	2.9508	2.1365	2.7207	3.0902	3.7133	0.9156	4.2909	5.5722	1.7409	0.8083	1.3513	1.5717	0.5733	1.0956	1.8335	1.3005	1.2577	0.1556	1.1634	0.4434	4.3692	1.1607	3.2101	2.5091	4.1981	1.4983	1.324	0.643	0.882	0.3299	7.4151	1.1401	2.0517	5.4721	0.1813	8.8501	2.1739
AK128400	na	0.5085	0.2807	0.4962	0.8445	0.2294	0.8122	0.6568	0.276	0.46	0.3528	0.4223	0.4851	0.0189	0.4769	3.4929	0.2658	0.3246	0.2332	0.3787	0.2435	0.3267	0.5929	0.3846	0.342	0.256	0.7778	0.5879	0.2131	0.373	0.4135	0.4998	0.6336	0.3338	0.3023	0.3135	0.3082	1.0561	1.4936	0.3866	0.1268	0.4833	0.0764	0.3688	0.563	0.2014	1.2778	0.2455	1.0437
AK128414	na	0	0.007	0	0.0054	0	0.0112	0	0.0055	0.0058	0.0181	0.0082	0	0	0	0.0198	0.013	0.0367	0.0744	0.028	0	0.0091	0	0	0.002	0	0	0	0	0.0301	0.0192	0.0323	0.0178	0.0005	0.0101	0	0.0009	0.0053	0.1727	0	0	0	0.0001	0	0.0354	0.0352	0	0.0082	0.0026
AK128486	na	0	0.0049	0.0261	0	0.0104	0	0	0	0.0025	0	0.0371	0.016	0	0.0021	0.0153	0.0206	0.0411	0	0.0053	0	0.0451	0.0101	0.0116	0	0.3581	0.0123	0.0309	0	0.0172	0.0106	0.0756	0.0169	0.0105	0	0.0185	0	0.0739	0.1965	0	0	0.0127	0.0091	0	0.0532	0	0.0029	0	0
AK128534	na	0	0.0115	0	0	0.015	0	0.0122	0.0752	0	0.0545	0	0.1148	0	0	0	0	0	0.0051	0.0106	0.044	0	0.0134	1.6079	0.0152	0	0	0.1745	0	0.022	0.0332	0.0249	0.0956	0.0042	0.0073	0.0879	0.0593	0.0102	0	0.0288	0	0.0069	0.0076	0	0.0677	0.0776	0.02	0.0495	0.0435
AK128559	na	0.5121	0.603	0.4487	0.6618	0.3913	0.5164	0.5239	0.4941	0.4548	0.7748	0.8004	0.5932	0.5313	0.5856	0.7552	0.6437	0.9034	1.0256	1.016	0.5247	0.6826	0.5793	0.4085	0.5106	0.4531	0.3626	0.5896	0.2743	0.4138	0.4948	0.6832	0.7253	0.6868	0.7329	0.4498	0.6204	0.8498	1.038	0.5628	0.417	0.449	0.5032	0.9061	1.0603	0.7293	0.664	0.9405	0.6965
AK128593	na	1.971	3.0938	7.5306	6.7469	2.4354	4.6458	4.163	4.7962	2.5221	4.4668	4.4419	4.5936	5.9235	1.644	4.1465	7.5192	7.0263	8.6853	3.1344	4.3267	1.9362	2.204	2.7782	0.6063	4.5633	4.5625	5.9702	0.8179	1.4843	2.5882	4.126	6.3409	6.8362	2.6639	1.0979	1.0198	1.9951	7.735	4.2629	1.3084	3.653	2.3626	4.1285	4.2157	2.8823	5.711	2.504	3.579
AK128619	na	0.0909	0.333	0.4791	0.2623	0.1952	0.3238	0.2325	0.1643	0.1151	0.271	0.2611	0.1844	0.1132	0.204	0.3251	0.3649	0.2947	0.4142	0.3686	0.2406	0.1772	0.3112	0.2723	0.1174	0.0737	0.1872	0.1526	0.1314	0.1608	0.1635	0.4606	0.3012	0.2838	0.4947	0.2433	0.1658	0.3271	0.6129	0.2055	0.0743	0.1787	0.129	0.3524	0.6968	0.3662	0.3348	0.1915	0.4854
AK128673	na	0	0.0261	0.0316	0	0.0113	0	0.0184	0.0134	0	0.0048	0.0058	0.0217	0.0347	0.019	0	0.0233	0.0086	0.11	0.0133	0.0054	0.018	0.0379	0.0037	0	0	0	0	0	0.0356	0.0126	0.0536	0.0059	0.0024	0.0041	0.0098	0.0161	0	0.0824	0.0118	0.0143	0.0047	0.0083	0	0.0415	0.0209	0.0042	0.0062	0.0102
AK128707	na	0.1502	0.5703	0.1748	0.0335	0.3438	0.5089	0.1158	0.2122	0.2503	0.2995	0.4881	0.2518	0.95	0.0601	0.9482	0.3588	0.1602	0.9254	0.1358	0.1361	0.1653	0.328	0.0108	0.0293	0.0564	0.4739	0.6564	0.0071	0.0368	0.1399	0.6784	0.1416	0.3332	0.6973	0.0996	0.0348	0.1352	0.3672	0.0711	0.0134	0.0225	0.0542	0.757	0.0109	0.0928	0.6915	0.1043	0.1322
AK128708	na	0.1305	0.0814	0.4124	1.0847	0.3259	0.4187	0.5157	0.3765	0.1428	0.29	0.3092	0.7319	0.3388	0.2277	1.8442	0.7445	0.3499	0.8239	0.8264	0.9588	0.9785	0.3538	0.2792	0.1645	0.4055	0.5709	0.2	0.0665	0.5224	0.3812	0.2548	1.1503	0.5068	0.3555	0.2982	0.2698	0.7294	0.8948	0.9772	0.139	0.4215	0.2279	0.4573	0.562	0.4831	0.7014	0.4165	0.5967
AK128777	na	0.1968	0.0403	0.2526	0.2101	0.798	0.3652	0.1768	0.3118	0.2887	0.084	0.2248	0.0492	0.1515	0.1431	0.4419	0.4029	0.1004	0.8184	0.104	1.4868	1.0096	0.4202	0.1088	0.7892	0.1046	0.1124	0.3251	0.193	0.2982	0.245	0.194	1.9271	0.2615	0.0474	1.1036	0.1232	0.1297	0.1038	0.3173	0.1705	0.2493	0.1245	0.0656	0.3014	0.1155	0.3208	0.0792	0.1297
AK128833	na	0.0482	0.0165	0.0034	0.0306	0.0104	0.0479	0.0503	0	0.0063	0.0129	0.0107	0.0228	0	0.0141	0.0719	0.1412	0.057	0.061	0.0266	0.1794	0.0131	0.2787	0.0047	0.0106	0	0.1932	0.0336	0	0.0164	0.0058	0	0.3724	0.0044	0.073	0.0226	0.0074	0	0.2181	0.0163	0.0221	0.0382	0.0135	0.0256	0.0088	0	0.1023	0	0.005
AK128837	na	0	0	0	0	0	0	0	0	0	0	0	0	0	0	0	0	0	0	0	0	0	0	0	0	0	0	0	0	0	0	0	0.0036	0	0	0	0	0	0	0	0	0	0	0	0	0	0	0	0
AK128880	na	0	0.1745	0.0517	0.0071	0	0.0125	0.3102	0.1562	0.0193	0.14	0.0285	0.0792	0.0654	0.1926	0	0.0344	0.0447	0	0.1251	0.0216	0	0	0	0	0.0368	0	0.0145	0	0	0.048	0.0628	0.0407	0.0135	0.0108	0.128	0.1404	0.1324	0.0278	0	0.0286	0.0576	0.0173	0.011	0.0173	0.226	0	0.4869	0
AK129567	na	0	0	0	0	0	0	0	0	0	0	0	0.0002	0	0	0	0	0	0	0	0	0	0	0.0046	0	0	0	0	0	0	0	0	0.0014	0	0.0009	0	0	0	0	0	0	0	0	0	0	0	0	0	0
AK129926	na	0.2436	0.0591	0.1502	0.1164	0.3148	0.2764	0.2901	0.0857	0.0542	0.059	0.1274	0.0295	0.058	0.0405	0.6002	0.2014	0.1252	0.4193	0.2601	0.3539	0.5362	0.1052	0.0153	0.0368	0.0841	0.5417	0.1404	0.0383	0.0925	0.1296	0.3323	0.3706	0.5504	0.2089	0.2162	0.1839	0.269	0.3647	0.2183	0.0127	0.0959	0.2092	0.0754	0.6056	0.2627	0.3404	0.2966	0.3271
AK130076	na	0.1198	1.1648	0.4348	0.3338	0.1142	0.696	0.5514	0.4447	0.5437	0.5242	0.5193	0.4442	0.6162	1.523	1.517	1.0126	0.7763	1.7863	2.2962	1.2552	1.1692	0.2233	0.2526	0.2372	0.2198	0.2501	0.1614	0.193	0.2164	0.1451	1.2123	0.1662	1.4306	1.2664	0.2815	0.3518	0.8261	1.3272	0.2419	0.0704	0.2398	0.2574	0.8182	1.3193	0.8155	0.9894	1.1655	0.9846
AK130294	na	0.7487	8.662	4.4617	0.7117	2.734	3.0665	3.4632	10.74	4.8817	9.9618	2.3778	11.5484	7.2761	10.6345	8.5804	0.8176	0.9012	5.9702	23.1557	6.4036	2.2359	3.3236	4.3447	3.6318	5.5464	4.898	8.0913	3.2471	0.3801	3.1423	0.5413	5.5383	4.05	5.9252	8.547	14.9653	6.867	10.2639	8.4703	3.2421	0.7094	5.4534	2.6164	5.5428	21.3262	0.3524	19.374	10.3544
AK130329	na	0.015	0.5351	2.4023	0.019	0.0736	0.0566	0.115	2.8034	0.3684	1.5905	0.1738	1.328	2.1355	6.7226	2.2353	0.1742	0.1544	0.2098	1.9031	0.5058	0.0639	0.0199	1.0111	0.0272	0.6032	1.9798	0.3374	2.1219	0.0655	0.6787	0.1445	4.234	0.0902	0.0976	0.8374	2.1422	8.1679	0.8806	0.2589	0.3391	0.0183	0.8908	0.0721	0.0932	2.8567	0.0575	3.3369	0.1574
AK130400	na	0	0.0181	0.0052	0.0074	0	0	0	0.0093	0	0.0132	0	0.0129	0	0	0.0136	0	0.0238	0.0321	0.0399	0	0.0125	0	0	0	0	0	0	0	0.0165	0	0.0328	0	0.0066	0	0	0.0186	0	0	0	0	0	0	0.007	0.0266	0.0181	0	0.0172	0
AK130486	na	0.9177	0.6519	1.9163	1.7907	1.51	1.5842	1.31	0.7955	1.6054	1.5585	1.3686	1.2777	1.327	0.8275	2.5274	1.4698	1.2291	0.9757	1.5062	1.6526	4.3605	1.6698	1.6003	1.5197	1.2761	2.866	1.515	1.5408	2.8432	2.2947	1.6685	0.9635	1.119	2.0023	2.5291	1.603	4.8603	3.6953	0.8052	1.2663	1.2109	1.3351	1.2694	1.1449	1.9217	1.9531	2.3334	1.3136
AK130759	na	0.2137	0.6906	0.8365	0.7599	1.3799	1.1092	0.7683	1.3977	0.5611	1.3412	1.5799	1.3297	0.9493	0.9445	0.6658	3.2748	1.5267	2.7105	0.3426	0.6427	0.4453	1.0104	0.3594	0.7392	2.0922	0.9799	1.347	0.9516	0.8641	1.0368	1.2189	2.1459	1.4435	0.6393	0.9736	0.5458	7.6119	2.8285	1.1489	0.5705	1.3396	1.8145	1.3294	1.884	0.581	1.3262	0.8341	2.7585
AK130765	na	0.0773	0.0239	0.0644	0.0477	0.023	0.036	0.0263	0.038	0.1655	0.1469	0.0756	0.0299	0.1414	0.0373	0.0749	0.0379	0.1493	0.0777	0.0841	0.2487	0.0147	0.0982	0	0.0047	0.0774	0.0302	0.0319	0.0666	0.0891	0.1325	0.0922	0.0458	0.0621	0.2607	0.054	0.0021	0	0.1765	0.0352	0.0272	0.0185	0.0613	0.1911	0.3005	0.0048	0.0203	0.0202	0.025
AK130852	na	0	0	0	0	0	0	0	0	0	0	0	0	0	0	0.0221	0	0	0	0	0	0	0	0	0	0	0	0	0	0.0134	0	0	0	0	0	0	0	0	0	0	0	0	0	0	0	0	0	0	0
AK130904	na	0.0175	2.5881	0.0642	0.0905	1.0138	0.0792	1.7321	0.3545	0.3998	1.0083	0.4791	1.8193	1.5332	3.3782	0.3594	0.0523	0.0656	0.0821	16.757	0.0705	0.0455	0.059	0.7546	0.3032	0.0922	0.0417	0.0731	0.1333	0.019	1.2308	0.0798	0.076	0.0201	1.1594	0.2663	13.3442	0.0635	0.1759	0.0246	0.0766	0.0429	0.0638	0.0531	0.0296	27.1275	0.021	17.7814	0.1017
AK130911	na	0.0161	0.5059	0.0331	0.004	0.138	0.1113	0.2814	0.1507	0.1137	0.1532	0.2546	0.0363	0.4472	1.4533	0.0065	0.0796	0.1649	0.1483	1.6816	0.0533	0.079	0.0295	0.0554	0.0652	0.1186	0	0.0229	0.0586	0.0312	0.0392	0.1345	0.017	0.049	0.0906	0.0383	4.1056	0.0402	0.4547	0.0242	0	0.0149	0.0171	0.076	0.0994	1.8335	0.0986	2.3246	0.0548
AK131020	na	0.3721	0.2061	0.1488	0.2761	0.0935	0.3622	0.3412	0.1994	0.8753	0.4156	0.5231	0.5949	0.3096	6.2821	0.3912	0.7772	0.9245	0.5947	0.1554	0.8897	0.8712	0.4571	0.0888	0.362	0.3186	0.8322	0.3985	0.6815	1.2473	0.2776	0.6655	0.4288	0.2526	0.4183	0.4593	0.2052	0.5506	1.3614	0	0.0265	0.3469	0.2899	0.2584	0.8096	0.2254	1.0448	0.508	1.4192
AK131021	na	0	0	0.0017	0	0	0.066	0.0276	0	0	0	0	0	0	0	0	0	0	0	0	0.065	0	0	0.1034	0	0	0	0	0	0	0	0	0	0	0	0	0.0577	0	0	0	0	0	0	0	0	0	0	0	0
AK131224	na	0	0.0026	0.0236	0	0	0	0	0	0	0	0	0	0	0.0461	0	0	0.0002	0	0	0	0	0	0	0	0	0	0	0	0.0272	0	0.0136	0.0034	0	0	0	0	0	0.0226	0	0.0219	0	0	0	0	0	0	0.0028	0
AK131325	na	0.02	0.0499	0.0432	0.2627	0.0182	0.1362	0.6237	0.0072	0.0476	0.0144	0.0776	0	0.0124	0.1059	0	0.0182	0.1015	0.0124	0.1001	0.0865	0.1204	0.0388	0.0247	0.567	0.0266	0.0133	0	0.1324	0.0127	0.0373	0.0245	0.2105	0.0203	0	0.1805	0.0458	0.0342	0.0281	0.5811	0.0565	0.0602	0	0.164	0.0137	0	0	0	0.0302
AK131347	na	0.0501	0.0056	0.0628	0.0774	0.0492	0.0172	0.0129	0.0342	0.0271	0.0261	0.0885	0.0403	0.0034	0.0164	0.1719	0.0283	0.1171	0.2794	0.0005	0.0235	0.0814	0.0449	0.004	0.0463	0.0339	0.0161	0.0585	0.0106	0.0759	0.0526	0.1621	0.1146	0.0476	0.0414	0.0203	0	0.0653	0.0043	0.0808	0.0512	0.0272	0.036	0.0486	0.1164	0.0145	0.1103	0.0016	0.081
AK131516	na	0	0	0	0	0	0	0	0	0	0	0	0	0	0	0	0.0198	0	0	0	0	0	0	0	0	0	0	0	0	0	0	0	0.0294	0	0	0	0	0	0	0	0	0	0	0	0	0	0	0	0
AK131520	na	0	0	0.0468	0	0	0	0.0146	0	0	0	0	0.0049	0	0	0.0077	0.0639	0.162	0.168	0	0.0057	0	0.0059	0.0181	0	0	0	0	0	0.0176	0.0127	0.1306	0.0057	0.0075	0	0	0.0085	0.0274	0.2839	0.0124	0	0.0073	0.0328	0.0484	0	0.0686	0	0.0196	0
AK131521	na	0.1214	1.5861	15.6151	0.0172	0.31	0.1858	0.3718	15.608	0.679	1.6294	7.7713	0.5389	1.1275	0.5922	1.4924	1.1081	0.1507	0.1252	3.4755	2.7196	0.054	3.9335	0.0778	0.0739	6.8738	1.0947	0.1753	13.4873	1.3427	4.2545	0.0739	19.9086	0.0077	0.8732	11.3293	0.2986	8.021	2.8913	0.0506	20.0206	0.0745	3.9264	0.0162	16.3267	0.2721	27.1768	0.4826	4.6679
AK172755	na	0.023	0.0271	0.0385	0.0111	0.0168	0.084	0.0117	0	0.0337	0.0236	0.0481	0.0092	0	0.0153	0.0339	0.0322	0.0466	0.0171	0.0125	0.015	0	0.0346	0.012	0.0722	0	0.0064	0.0058	0.0352	0.0082	0.0087	0.0322	0.0192	0.0627	0.0471	0.0084	0	0.016	0.0999	0.0354	0.0226	0.0482	0.0248	0.0648	0.0508	0.0106	0.0656	0	0.0319
AK2	na	25.6443	16.9653	9.1315	27.579	16.7745	26.7698	13.7956	14.4497	18.6599	16.7457	16.9991	10.6513	12.8974	8.1596	12.8466	17.6251	27.2092	22.0229	7.9629	17.9557	18.8777	17.1563	12.1997	19.3076	16.7048	12.4976	18.754	14.5747	19.6128	18.8428	22.2816	15.9248	25.2803	12.6815	15.2548	8.647	20.5321	21.934	24.5563	23.0566	16.136	15.2571	22.7601	16.2056	7.4848	21.1949	7.7071	14.1653
AK225487	na	0	0.0302	0.0369	0.0165	0.0174	0.0341	0.0142	0.0207	0.0105	0	0	0	0	0	0.0302	0.0286	0	0.0357	0.0359	0.0112	0	0.0156	0.0164	0	0	0	0	0	0.0366	0.0195	0.0182	0.0102	0.0147	0	0.0413	0.0184	0	0.1368	0.0121	0	0.0283	0.0085	0.1912	0.0109	0.037	0	0.0383	0.0158
AK289390	na	4.9277	2.5549	2.6829	5.0249	3.347	3.5509	2.8355	4.0581	4.2104	6.3477	3.9262	3.714	5.7708	1.2177	6.2216	4.6176	4.2013	1.5312	0.6712	7.1847	3.7847	2.8499	11.2778	2.0181	3.3861	6.7571	6.4738	1.9163	5.1259	2.2835	3.3476	5.3516	3.9613	4.8654	4.1748	0.14	1.8443	4.3142	4.4997	5.501	2.6589	8.6107	3.9895	1.7841	0.1396	6.2551	0.1828	5.2662
AK293020	na	12.6942	5.1302	8.2527	17.923	9.157	16.0974	10.5329	4.0007	0.9706	8.9724	21.2125	0.035	4.2828	0.8944	1.3437	0.5687	14.4317	0.1637	3.8058	10.1408	6.816	7.3489	0.0501	10.1012	51.14	3.7489	5.8723	1.0739	0.1803	2.643	3.0543	3.2581	18.9049	0.1436	9.1086	2.5811	0.277	1.2049	25.051	5.5018	1.2765	3.3958	12.9647	9.5212	4.6602	0.1551	12.7174	0.0791
AK293147	na	375.557	179.703	257.453	247.536	244.945	211.571	255.48	238.805	279.407	264.316	180.568	123.988	280.582	99.439	313.228	274.947	111.917	276.464	125.256	318.887	262.097	384.304	225.13	438.533	300.232	542.996	373.777	286.959	362.049	195.234	251.21	131.53	156.215	175.572	224.775	137.386	289.627	183.924	229.465	275.405	153.933	425.405	127.129	159.353	71.893	151.04	109.64	173.178
AK294004	na	22.2816	34.1835	66.7577	46.2021	47.3562	126.204	51.6032	71.0924	330.123	23.7317	58.4306	41.4737	218.547	36.6333	133.135	70.5361	38.7674	110.969	19.5138	73.0956	50.2135	26.0093	57.6827	31.3613	189.071	49.0423	58.5361	16.6379	54.0526	14.5777	140.083	30.9012	71.7009	72.774	77.9479	19.8459	117.915	64.9617	56.2593	39.3891	80.2103	96.6107	52.918	119.775	6.0001	75.54	11.1758	46.3596
AK294743	na	1.4598	1.7078	1.7585	1.8556	3.8877	3.5695	3.21	2.997	0.6931	3.2813	2.3498	4.6286	2.7225	1.5373	2.5504	1.3528	3.0353	1.707	3.6862	1.5239	2.162	5.9306	2.3461	3.055	1.4609	4.6332	12.2582	2.1893	4.8237	3.3481	5.1412	1.7319	3.8584	3.8949	2.3265	2.7099	2.4272	3.0758	2.9947	2.3001	3.7775	3.9855	7.3133	4.0805	4.6664	5.1719	1.2053	4.5063
AK294973	na	0	0	0.0068	0.0177	0.0357	0	0	0.0137	0	0	0.0072	0.0164	0.0235	0	0	0	0	0.0239	0	0.0105	0	0.0129	0.0099	0	0	0.0063	0	0	0.1164	0.0511	0	0.0342	0	0	0.0246	0	0	0.0201	0	0.0269	0	0	0.0043	0	0	0	0.0127	0
AK295617	na	0.0192	0.1193	0.9291	0.0263	0.0933	0.0368	0.2365	0.0898	0.0431	0.1567	0.0972	0.2486	0.1362	0.2159	4.6757	0.1111	0.0613	0.1049	0.3094	0.3584	0.0403	0.8144	0.11	0.0992	1.3708	0.4821	0.0361	0.1054	0.076	0.0679	0.0389	0.2558	0.0718	0.2254	0.2963	0.1533	0.4563	0.1541	0.0352	0.0688	0.0651	0.0997	0.031	0.1087	0.2738	0.0248	0.1039	0.0522
AK296065	na	51.9364	27.9656	34.0226	29.0291	39.9867	39.3674	31.3584	61.4554	55.0405	23.6552	29.4656	21.1321	40.0979	37.4153	43.6912	46.6879	22.8247	28.4789	15.6375	24.7428	38.8027	47.911	11.1293	31.2689	22.8399	19.758	27.6279	27.3264	107.92	23.429	29.4426	35.2456	18.3417	35.4598	56.698	24.0265	21.4096	13.8175	30.9353	30.4861	37.2004	36.3182	18.4357	44.3546	12.6074	29.8614	17.2447	31.1981
AK296146	na	1.0864	1.5093	1.1974	1.0386	1.1925	3.1154	0.8816	1.7788	1.7102	2.7363	2.421	4.2794	1.6711	1.0237	3.5382	4.9481	1.1116	1.6593	1.89	3.4341	2.5229	1.1855	1.4261	0.7574	2.5187	7.0786	2.3043	1.0329	1.5849	1.6167	1.3279	1.5838	4.1158	1.2723	3.0882	1.2839	4.6699	2.5738	1.0174	1.1855	0.7528	2.7127	2.4319	0.9768	2.3427	1.9751	2.7318	1.2384
AK296148	na	0	0.0038	0.0206	0	0.0157	0.046	0	0	0	0	0	0.0048	0	0	0	0	0.0084	0	0	0	0.0496	0	0	0	0	0	0.0075	0	0	0.0175	0	0	0	0	0	0	0.0241	0	0	0	0	0.0037	0.0087	0	0	0	0	0
AK296276	na	0	0.0114	0.0082	0	0	0	0	0	0	0	0	0	0	0.0108	0	0	0.0121	0.0246	0.0063	0.0092	0	0.0126	0.0225	0.0122	0	0.0088	0.0159	0	0.0084	0.001	0.0332	0.0181	0.0068	0	0	0.0046	0	0.0633	0.0056	0	0.0021	0	0	0	0.0716	0.0646	0	0
AK296947	na	5.5389	4.7052	3.8466	12.7089	14.0979	11.7207	7.3964	8.7556	10.8189	7.7829	13.3926	7.3402	5.4932	3.0401	11.7104	5.0501	10.7006	6.5584	1.6615	2.8817	6.958	10.7506	3.5634	7.1806	7.6797	4.5127	10.3997	5.8864	7.4644	6.4306	18.779	8.6456	10.3686	6.1141	4.4906	1.2955	9.6947	13.3217	8.8309	4.9411	9.7106	8.6461	12.4777	7.4636	1.6875	11.7194	1.1918	7.6464
AK296966	na	0.3818	2.556	1.8137	1.6271	1.0096	0.1309	1.4536	0.6954	0.3627	1.7032	1.8001	3.6067	1.666	5.8178	0.4214	0.601	0.8587	0.6702	9.4559	1.0152	0.4566	1.5433	4.1619	0.9276	1.1421	1.0792	2.0604	1.0448	0.5851	2.6974	1.5014	1.9275	0.3179	1.6431	0.4349	1.2432	1.478	0.8092	1.1809	2.8213	2.5556	2.5226	1.6438	2.4628	11.1874	0.0956	3.8478	2.3436
AK297683	na	0	0.1749	0.0025	4.6295	0.8287	0	0.1786	0.1341	0.2079	0.2378	0	0.282	0.0294	0.3398	0.3561	0.0331	0.1245	0.0294	0.288	0.0178	0.0457	0.001	0.0585	14.8108	0	0	0	0.0144	1.3099	3.0508	0.0977	0.2575	0.0329	0.0105	0	0.4204	0	0.0888	0.02	0.1632	0.0708	0.7096	0	0	0.0661	0	0.2622	13.7362
AK297919	na	6.0785	3.124	4.8894	7.5991	4.2444	11.0686	5.4883	8.0716	9.9944	5.4707	10.1882	12.0456	9.7379	3.7546	16.9418	16.8771	8.424	20.4935	8.0531	9.2503	9.5494	4.4539	5.5295	4.7236	6.8955	14.3286	2.5758	2.5917	6.0207	4.3556	11.3756	23.2338	14.1654	7.769	6.9612	3.6511	16.1581	12.3054	14.6449	5.3482	3.8372	5.8683	8.0339	7.2516	4.5634	20.2226	7.6035	15.0556
AK298300	na	0.0262	0.6125	0.1048	0.0526	0.1796	0.1616	0.2393	0.3837	0.0993	0.3677	0.3049	0.3885	0.7276	0.3306	0.0608	0.1545	0.0547	0.1286	0.4664	0.0476	0.0003	0.3094	0.0961	0.1765	0.2052	0.0676	0.1278	0.0428	0.0583	0.1089	0.0849	0.1611	0.1469	0.2375	0.0733	0.179	0.0125	0.4424	0.1304	0.1234	0.0666	0.1979	0.1436	0.262	0.5028	0.1186	0.2411	0.0967
AK298596	na	1.7267	1.576	1.4858	1.7404	4.2058	5.8677	1.7225	3.6609	1.5797	1.1768	2.9064	0.754	1.1827	0.5391	3.4779	2.4157	2.0471	4.0316	0.6086	4.0689	3.1758	5.5414	1.0555	1.8488	1.004	3.6162	4.3488	1.1956	4.3509	2.837	3.2804	2.7854	5.0352	2.5965	1.8197	0.6448	1.2135	3.3919	4.6257	2.1691	4.084	2.8109	3.3008	5.1125	0.6934	3.4256	0.565	2.7121
AK299452	na	0.2644	1.7955	1.2609	0.861	2.5578	0.967	0.7373	2.7302	0.4928	2.3398	0.4879	0.8262	0.5234	0.966	2.0328	0.5643	0.6979	0.4556	1.0517	0.9071	1.7642	1.3565	1.1039	1.335	0.9503	0.7847	1.1041	1.8022	1.1661	1.8443	0.4262	0.7572	0.5085	1.0348	1.7052	0.7412	1.8204	1.5411	1.0226	0.9277	4.5168	1.8945	0.9928	4.3552	0.9232	0.7383	0.6441	2.2742
AK3	na	12.07	16.7468	37.0826	40.7758	18.7997	19.9362	18.5204	15.9415	10.814	17.6766	15.3708	21.3114	15.3402	27.943	19.4368	18.9478	18.6882	23.0389	25.836	9.2781	20.0865	10.6367	19.047	35.3058	12.6301	13.3159	8.2448	16.0634	28.4199	20.0867	25.3577	70.4812	20.8522	18.8582	22.5014	21.8762	25.2373	15.0308	10.0348	11.5509	27.3295	26.0412	17.401	35.4146	25.6972	40.3615	30.5721	14.6479
AK300121	na	0.0365	0.4526	0.2223	0.0497	0.11	0.0043	0.0963	0.124	0.0223	0.0191	0	0.273	0.1583	0.0215	0.0868	0.0289	0.3612	0.0166	0.3434	0.0955	0.0879	0.0168	0.0952	0.1183	0.2941	0.8422	0.0837	0.0191	0.3064	0.2768	0.0047	0.0018	0	0.0862	0.0889	0.0168	0.3252	1.2989	0.4082	0.2768	0.1495	0.26	0	0.5149	0.0089	0.0922	0.0249	0.0466
AK300387	na	0	0	0	0	0.0376	0	0	0.0174	0	0.0255	0	0	0	0	0	0	0	0	0	0	0	0	0	0	0	0	0	0	0	0	0	0	0	0	0	0	0	0.1313	0	0	0	0.163	0	0	0	0	0	0
AK300387	na	0	0.0087	0.0588	0.0216	0.2346	0.0286	0.0062	0	0	0.0573	0.1866	0.0495	0.0078	0.0205	0.0525	0	0.0685	0.1173	0.0766	0	0.0221	0	0.5019	0.0462	0	0.0249	0	0.0301	0	0	0.0025	0.3512	0.0123	0.0111	0.0786	0.0646	0	0.8379	0.0316	0.032	0.0931	0.2027	0.0038	0	0	0	0.0416	0.0137
AK300656	na	0.808	1.1999	0.8972	0.888	0.4807	1.3305	0.8357	0.9153	0.6731	0.7073	0.8248	0.5366	3.3159	2.222	0.8322	1.2693	0.5591	1.0779	0.8264	3.6477	4.2235	0.6992	0.565	0.6687	0.7302	0.5344	0.7878	1.0238	2.6458	1.292	1.0078	2.5828	1.021	0.4629	2.9184	0.8854	2.6591	1.9664	0.966	0.886	0.6967	0.2544	0.5075	2.0909	1.4124	1.5474	2.0172	0.8544
AK301549	na	0.0977	0.0307	0.0749	0.2364	0.7704	0.1919	0.1255	0.0602	0.0918	0.2556	0.0351	0.1235	0.026	0.1258	0.6272	0.2925	0	0.2481	0.1787	0.1537	0.1953	0.2033	0.1105	0.3402	0.213	0.2218	0.2148	0.2697	0.1256	0.1274	0.1122	1.0155	0.0333	0.0278	0.3475	0.0307	0.3347	0.1673	0.1764	0.1456	0.1838	0.085	0.113	0.0401	0.2898	0.0717	0	0.2646
AK301679	na	0	0	0	0	0	0	0	0	0	0	0	0	0	0	0	0	0	0	0	0	0	0	0.7858	0	0	0.0399	0	0	0	0.0115	0.0286	0	0.0154	0.0067	0	0	0.0093	0.0159	0	0	0	0.0045	0.0163	0.0103	0	0	0	0.0082
AK301968	na	0	0	0	0	0	0	0	0	0	0	0	0.0112	0	0	0.0708	0	0	0	0	0	0	0.0288	0	0	0	0	0	0	0.031	0	0.0101	0	0	0.0241	0	0	0.0286	0	0	0	0	0.0153	0	0.0345	0.0217	0	0	0
AK302092	na	0.0182	0.0029	0.0171	0.0251	0.0104	0	0.0173	0.0193	0.0256	0.0091	0	0.0142	0.0269	0	0.009	0	0.0071	0.0056	0.0505	0.0097	0	0.0145	0.0596	0	0	0.0231	0.031	0.0108	0.0111	0.0242	0	0.0134	0.009	0.0425	0	0.0097	0	0.0462	0.0072	0.0089	0.0175	0.0205	0.0187	0.0247	0.0139	0.0079	0.0118	0.0289
AK302238	na	0	0.0043	0.0077	0	0	0	0.0094	0	0.0113	0	0	0.0221	0	0.0051	0	0	0.0348	0.0266	0.0343	0	0	0	0	0	0	0	0	0	0.0197	0	0.0732	0.0048	0	0.0268	0.0238	0.034	0	0.1446	0	0.012	0	0	0.008	0.1381	0.0956	0	0.0285	0.0085
AK302306	na	0	0	0	0	0	0	0	0	0	0	0	0	0	0	0	0	0	0	0	0	0	0	0	0	0	0	0	0	0	0	0.0101	0	0	0	0	0	0	0	0	0	0	0	0	0	0	0	0	0
AK302451	na	0	0.0067	0	0	0	0	0	0	0	0	0	0	0	0	0	0	0	0.0023	0	0	0	0	0	0	0	0	0	0	0.0182	0	0	0	0	0	0	0	0	0.0786	0	0	0	0	0	0	0	0	0.0051	0
AK302511	na	1.0241	0.2548	0.0585	0.112	0.7123	0.0612	0.077	0.021	0.8759	1.9749	0.2486	3.1697	0.9144	0.8106	1.8565	1.5139	1.2273	0.0364	0.2385	0.4374	0.5017	1.1242	1.2104	0.1175	0.0984	0.4516	1.1211	0.0085	1.0519	0.235	3.8329	2.4916	0.0676	0.9856	1.4572	0.3964	2.3677	0.2193	0.9875	0.6319	0.1539	0.6225	0.1832	3.9635	5.4325	0.0485	2.497	5.4937
AK302514	na	0	0	0.0004	0.0019	0	0	0	0.0075	0	0.0048	0.0246	0	0	0	0.0043	0	0.0086	0	0.0089	0.0237	0	0	0	0	0	0	0	0	0.009	0.0007	0.0424	0.0002	0	0	0	0	0	0	0	0	0.0094	0.0056	0.0025	0	0.0052	0	0.0065	0.0026
AK302545	na	0	0	0	0	0.0152	0	0	0	0	0	0	0	0	0	0	0	0	0	0	0	0	0	0	0	0	0	0	0	0	0	0	0	0	0.0111	0	0	0	0	0	0	0	0.1642	0	0	0	0	0	0
AK302545	na	0	0	0	0	0	0	0	0	0	0	0	0	0	0	0	0	0	0	0	0	0	0	0	0	0	0	0	0	0	0	0	0.0052	0	0	0	0	0	0	0	0	0	0	0	0	0	0	0	0
AK302694	na	0.0305	0.0629	0.0365	0	0.0913	0.0804	0.068	0	0.0066	0.0397	0.1298	0.0323	0.0236	0.0385	0.0322	0.0312	0.1598	0.0598	0.0912	0.0471	0.2879	0.019	0.1256	0.0585	0.1506	0.0544	0.0325	0.0089	0.0552	0.0088	0.0441	0.0328	0.0103	0.0627	0.0952	0.0415	0.064	0.0217	0.0794	0.0357	0.0476	0.0261	0.1738	0.0866	0.0505	0.0278	0.0609	0.0281
AK302879	na	0	0	0	0	0	0	0	0	0	0	0	0	0	0	0	0	0	0	0	0	0	0	0	0	0	0	0	0	0.0127	0.0174	0	0	0	0	0	0	0	0.0376	0	0	0	0	0	0	0	0	0	0
AK304483	na	0	0.0132	0	0.017	0.4266	0	0	0	0	0.0271	0	0.0059	0.011	0	0	0.0221	0	0.0881	0	0.0414	0.0171	0	0	0	0.0362	0.1753	0	0	0	0.1075	0	0.0137	0	0	0.0093	0	0	0.0188	0.0075	0	0	0.0206	0	0	0.0099	0	0.0118	0
AK304826	na	0.6114	0.3161	0.5729	0.4366	3.0399	1.4847	2.1821	0.7677	0.2505	0.5255	0.6215	1.37	0.8481	0.8897	0.448	0.7612	0.9343	1.3056	2.8794	0.9212	0.8926	1.4209	0.528	0.4314	0.1931	1.593	0.5468	0.7557	2.4737	1.7195	1.2031	2.1812	1.1511	1.0344	0.5543	1.9768	0.4272	1.1188	1.4212	0.4086	1.2152	0.7413	1.4413	0.7403	3.7632	1.5555	1.1348	0.3882
AK307134	na	0.0548	0.5981	0.6585	0.0087	0.1562	0.376	0.7758	0.3056	0.1824	0.1712	0.1032	0.3996	0.2871	0.9517	0.2813	0.1232	0.2988	0.0708	1.0052	0.0551	0.0146	0.1384	0.1054	0.1645	0.1634	0.1335	1.1428	0.2203	0.02	0.0884	0.0947	0.1722	0.0518	0.176	0.2693	1.3187	0.7351	0.3857	0.0292	0.0455	0.1213	0.1115	0.0663	0.1985	1.1508	0.0505	0.8725	0.1161
AK307154	na	0.8816	0.2021	0.4398	0.1109	0.5645	0	0.1564	0.0605	0.4622	0.1408	0.0292	0.1021	0.1218	0.2205	1.5558	0.0537	0.2733	0.374	0.1924	0.7898	0.4027	0.106	0.1389	0.6174	0.0523	0.047	0.2851	0.6936	0.0172	0.1251	0.0983	0.1372	0.0409	0.1391	0.5218	0.0041	0.2694	0.2137	0.0286	0.6745	0.5109	1.2179	0.0415	0.2731	0.1203	0.0887	0.1471	0.2512
AK307172	na	10.9157	9.9008	9.9156	11.9216	8.9331	5.8434	9.9442	12.8692	7.2339	11.3945	17.2683	17.5547	15.8077	13.656	6.6671	4.1215	19.2629	6.7469	12.5012	7.3058	8.939	15.9071	7.3253	12.2354	8.9796	13.9374	15.8255	15.8474	5.541	12.0325	12.3222	6.7301	7.773	12.5348	7.0992	8.9433	7.1501	8.4411	9.839	10.0375	12.9484	27.4572	16.4301	12.7709	22.57	15.3669	9.4725	11.6881
AK307192	na	13.1738	0.6257	4.4826	4.0251	4.6848	1.6046	1.7014	3.4779	2.7429	5.6205	8.0839	2.5884	3.741	0.7048	2.5085	6.2184	7.6606	1.481	0.3283	4.0438	4.0099	8.5585	1.3479	2.8649	10.6261	2.4811	3.7822	3.1336	6.2826	3.7146	1.8507	0.8948	2.2507	2.0201	5.1732	0.4394	2.9277	2.5951	5.9861	2.3003	3.2834	1.1752	7.0195	11.392	0.1668	2.3932	0.3077	4.5072
AK307207	na	0.0815	0.0891	1.1032	0.0105	0.0269	0.0204	0.0736	0	0.5577	1.2691	0.0241	0.4604	0.0974	0	0.3117	0.1054	0	0.0756	0.347	0.2687	0	0.0603	0.3205	0.04	0	4.4432	0.0777	1.2257	0.1292	4.9863	0.032	0.9287	0.0565	3.3713	0.0583	0.0206	1.6892	0.1538	0.0987	4.3382	0.2725	1.4284	0.0211	3.5384	0.21	0	0.015	8.2291
AK307233	na	14.6914	8.2658	8.281	17.1786	8.0814	3.7205	7.5162	9.9469	13.0143	11.0073	12.4601	16.287	31.5099	6.7948	14.9175	8.8054	16.3781	26.2166	4.3904	8.5899	4.2626	14.363	7.0504	7.2549	9.2961	10.5803	10.7245	10.6558	20.5972	6.9207	13.7678	7.7591	14.9039	7.4379	5.0902	5.1745	17.4167	4.0075	19.3564	5.0526	2.2721	4.425	10.8359	7.7851	5.3691	29.9181	4.1654	10.5692
AK307246	na	1.7814	1.2233	1.7653	1.288	2.5002	1.4943	1.6269	2.4333	4.2614	0.9899	1.4781	0.6534	1.1949	1.3947	0.4752	3.3804	1.0873	30.2891	0.9549	0.6897	1.7309	2.605	1.5224	1.2932	2.3882	52.987	1.7487	0.9897	0.9897	1.4808	0.2864	0.8861	0.3521	1.4329	2.7245	3.8312	0.9833	2.0441	1.8868	1.1626	1.3036	0.852	1.4034	4.8173	1.3118	0.2492	1.3436	2.0642
AK308309	na	0	0.0041	0	0	0	0	0	0	0	0	0	0	0	0	0	0	0.0112	0	0	0	0	0	0	0	0	0	0	0	0	0.0083	0	0.0047	0	0.0232	0	0	0	0	0.0052	0	0	0	0	0	0	0	0	0
AK308439	na	0.1932	1.0189	0.6259	0.3779	0.4304	0.1724	0.3401	2.1659	4.469	0.1751	0.0285	0.1915	0.4825	0.0663	2.0723	1.0955	0.753	0.2316	0.136	0.4147	0.1816	0.318	0.7188	0.6081	0.3252	1.4301	1.2883	0.3707	0.3337	0.225	0.0581	1.1058	0.0981	0.3949	0.7557	0.699	1.519	0.3932	1.6768	0.2256	1.357	0.1976	0.1239	0.0375	0.8767	0.6753	0.5122	0.2464
AK308561	na	0.155	0.2615	0.0783	0.1315	0.4343	0.5076	0.4682	0.3029	0.1522	0.5404	0.5914	0.6681	0.0942	0.2807	0.4531	0.1555	1.0198	0.0577	0.4245	0.4199	0.6786	0.3473	1.0324	0.2516	0.6692	0.5859	0.4289	0.1432	0.1742	0.4166	0.2422	2.23	0.2887	0.1978	0.3327	0.0492	0.3077	1.5509	0.2481	0.1415	0.1994	2.6364	1.5035	0.7936	0.2175	0.0329	0.1077	0.2393
AK308561	na	0.3719	0.6111	0.1228	0.2678	0.923	0.8144	0.8111	0.3707	0.5185	1.2526	1.4522	0.9616	0.0883	0.3422	1.3352	0.4974	0.8653	0.3278	0.4579	0.7368	0.8403	0.6502	2.0335	0.2436	1.6988	1.3086	0.9985	0.1846	0.3081	1.4419	0.3105	4.1862	0.7737	0.2747	1.1175	0.1888	0.7542	2.1783	0.525	0.3583	0.4755	7.018	1.9747	1.0779	0.3252	0.0445	0.1302	0.6229
AK308605	na	0	0.1701	0.0071	0	0.0597	0	0.0508	0.0722	0	0.0314	0	0.128	0.0991	0.5139	0.0094	0.0149	0.0328	0.0679	0.24	0	0	0.0202	0.2249	0.0331	0.0638	0.0657	0.0215	0.1137	0.0342	0.0423	0.0227	0.0069	0	0.6028	0.1879	0.5423	0	0.0567	0.0151	0.0138	0.0089	0.0204	0.0193	0.3007	3.5652	0	1.3558	0.0197
AK308867	na	0.1402	0.0502	0.2228	0.383	0.3692	0.1334	0.2805	0.1409	0.1103	0.2111	0.2349	0.1873	0.0415	0.1947	0.3378	0.5662	0.1959	0.4681	0.1477	0.5024	0.2059	0.1556	0.1249	0.2391	0	0.1575	0.0447	0.0532	0.36	0.5387	0.1767	0.3037	0.395	0.25	0.1674	0.0578	0.2863	0.187	0.1741	0.1298	0.2929	0.2038	0.2939	0.2319	0.1584	0.3794	0.0998	0.3178
AK308944	na	0.0316	0.0924	0.0545	0.0134	0.0479	0.0276	0.1923	0.0951	0.1251	0.1022	0.058	0.1698	0.0674	0.1082	0.0163	0.1227	0.032	0.0627	0.0672	0.2082	0.03	0.0168	0.0576	0.2778	0.1821	0.0618	0.1306	0.0519	1.3546	0.3947	0.0542	0.0928	0.0079	0.1124	0.3059	0.058	0.029	0.6011	0.1708	0.0876	0.0813	0.0393	0.0168	0.0442	0.5199	0	0.2111	0.0683
AK309109	na	0	0	0	0	0	0	0	0	0	0.014	0	0	0	0	0	0	0	0	0	0	0	0	0	0	0	0	0	0	0	0	0.0174	0	0	0	0.0288	0	0	0.0436	0	0	0.0068	0.0082	0	0	0	0	0	0
AK309218	na	0.0128	0.0392	0.0207	0.0032	0.0102	0.007	0.0188	0.0344	0.0124	0.0319	0.028	0.1372	0.0163	0.081	0.0232	0.2337	0.044	0.0279	0.0943	0.0033	0.0054	0.0099	0.0124	0.0017	0.0172	0.0037	0.0051	0.0103	0.0528	0.0169	0.0667	0.0086	0.0144	0.0113	0.0098	0.069	0	0.4111	0.0012	0.0373	0.0056	0.3031	0.0043	0.0218	0.0494	0.0025	0.039	0.0139
AK309255	na	0.0853	0.0292	0.27	0.3546	0.1338	0.1353	0.2445	0.1623	0.039	0.1608	0.2555	0.5796	0.0936	0.2315	0.2315	0.1405	0.3483	0.1229	0.264	0.1214	0.0735	0.268	0.2438	0.1561	0.0543	0.1359	0.1051	0.0046	0.3522	0.5785	0.3296	0.6903	0.2337	0.174	0.06	0.153	0.0709	0.398	0.2214	0.1326	0.2734	0.2774	0.2419	0.594	0.6811	0.4457	0.1772	0.4297
AK309286	na	2.047	1.6107	1.2161	1.5034	0.954	0.8912	1.2632	1.9545	1.8695	1.6114	1.3444	1.3555	1.3135	3.1326	1.4309	5.1119	1.2251	1.6415	3.7932	1.4963	1.5331	0.833	0.7715	1.6235	3.4523	1.245	0.4855	1.0823	1.1284	0.7346	0.9925	1.9543	0.7817	1.5014	2.114	4.0876	3.1246	1.7385	2.0725	1.0411	0.4918	1.7273	1.0125	1.3229	3.6436	1.0409	6.3372	2.3222
AK309441	na	23.7138	26.365	16.3311	1.1876	11.0721	1.9443	24.1686	18.5216	10.1807	28.6205	14.8472	52.8668	19.8	30.0498	8.8605	1.9795	9.244	1.2841	65.0443	11.383	8.6792	14.8145	17.7605	8.0793	8.7037	15.1358	26.0275	8.7484	10.7443	15.631	2.0267	5.0618	1.78	26.8152	7.673	44.5278	35.6685	11.1168	2.8974	12.48	8.0277	14.0143	7.7093	16.1127	81.2022	1.4943	28.6839	9.691
AK309476	na	0.0174	0.0682	0.0323	0	0.042	0.0411	0.1159	0.1335	0.5512	0.1009	0.0077	0.6778	0.1242	0.114	0.0294	0.0535	0.0161	0.162	0.3135	0.1046	0.1004	0.2053	0.0881	0.0231	1.0054	0.193	0.0277	0.0622	0.0103	0.2164	0.3441	0.5284	0.2195	0.0607	0.0933	0.0923	0.2569	0.1344	0.1163	0.0562	0.0647	0.0276	0.1836	0.6363	0.2258	0.9282	0.2468	0.2026
AK309717	na	0.0277	0.0095	0	0	0.0165	0	0	0.0196	0	0	0	0.0219	0	0	0	0.0112	0.0125	0.0105	0.0376	0	0	0	0	0	0.4907	0	0	0.0166	0	0	0.006	0.0158	0.0139	0	0	0.0455	0	0.0292	0	0	0.0136	0.4365	0	0	0.0381	0	0	0.0091
AK309744	na	0	0.2176	0.0038	0.2237	0.0243	0	0	0.0937	0.0098	0.0988	0.0671	0.132	0	0	0	0.0187	0.0116	0.116	0	0.314	0.705	0.0754	0.4164	0	0.1191	1.4009	0.7151	0.0416	0.0113	0.1068	0	1.46	0.0021	0.0932	0.9682	0	0	0.1749	0.0014	0	0	0.3767	0	0.2527	0.0841	0.2793	0	0.2195
AK309896	na	1.343	0.0352	1.1516	0.0179	0.0421	1.0846	0.8455	1.292	0.0593	0.0092	1.546	0.9161	0.0182	0.0585	0.1244	0.021	1.6738	0.0105	1.2566	0.134	0.0651	0.0688	0.0383	0.0802	0.2413	0.1528	0.1291	0.0752	0.0595	0.1175	0.0478	0.1937	0.0725	0.0357	1.3757	0.9167	0.1264	0.1177	0.019	0.0688	0.0271	0.1148	0.0497	1.4074	0.3246	0.1207	1.4796	0.0022
AK309922	na	0	0	0	0	0	0	0	0	0	0	0	0.0098	0.0078	0	0	0	0	0	0	0	0	0	0	0	0	0	0.0451	0	0	0	0	0	0	0	0	0	0.0234	0	0	0	0	0	0.0068	0	0.007	0	0	0
AK309988	na	0.0014	0.0307	0.0391	0.0174	0.0425	0	0.0156	0	0.0221	0.0213	0	0.0644	0.044	0.0084	0	0.0866	0.0278	0.039	0.1294	0.0118	0	0.0226	0.0106	0	0	0.0137	0.0628	0	0	0	0.008	0.0117	0.0029	0.0302	0.0747	0.0612	0.0124	0.0746	0.0006	0.0005	0.0151	0.0129	0	0.0937	0.1423	0.0029	0.1081	0.0083
AK310030	na	0.8359	0.2928	0.1389	0.5343	0.5122	0.5631	0.4129	0.4594	0.4116	0.5688	0.7517	0.7061	0.5345	0.4841	0.4692	0.3065	0.5687	0.5058	0.509	0.3795	0.6245	0.7513	0.4923	0.4816	0.6096	0.369	0.3567	0.1135	0.6274	0.6124	0.5103	0.6013	0.4547	0.4807	0.4287	0.4931	0.5778	2.113	0.2655	0.2443	0.6844	0.2622	0.6328	0.6508	0.7577	0.3262	0.4347	0.4813
AK310041	na	0.051	0	0.0283	0	0.0206	0	0.0186	0	0	0.0135	0	0.0075	0.0265	0	0	0.0446	0.0496	0	0.0546	0	0	0.0092	0	0	0	0	0.0079	0	0.0303	0.0448	0.021	0.0236	0.0303	0.016	0	0.0158	0.0084	0.0243	0.0174	0	0.0402	0	0.0364	0.0938	0.0498	0.0516	0.036	0.0438
AK310228	na	0	0.2149	0.2543	0	0	0.4985	0.8979	0	0.5637	0.2342	0	0.0064	0.9284	0.0053	0	0	0	0	0.962	0.3819	0	0.7503	2.3217	0	0	0	0.3773	0.0276	0.6963	0.0204	0	0.0075	0.606	0.6426	0	0.0092	0.5303	0.3837	0.0027	0	0	0.6391	0.0105	0.1243	0.007	0	0.0086	0
AK310228	na	0	0.0596	0.1027	0	0.0101	0.1226	0.2764	0.028	0.2975	0.0897	0.0081	0.0107	0.3414	0	0	0.0054	0	0.008	0.258	0.15	0	0.177	0.3281	0	0	0.0043	0.0559	0.05	0.1307	0	0.0082	0	0.1787	0.1246	0.0032	0.0112	0.0751	0.2209	0	0.0066	0	0.1313	0.0175	0.0709	0	0	0	0
AK310441	na	0	0	0.011	0	0	0	0	0	0	0	0	0	0	0.3377	0.0596	0.102	0.1635	0.1599	0	0	0	0.0221	0	0	0	0	0	0	0.0541	0.0101	0.2275	0	0.0046	0	0	0	0.0083	0.3795	0	0.0153	0	0.0335	0	0	0	0.0038	0.0066	0
AK310493	na	0.5499	0.4607	0.3435	0.3663	0.3448	0.265	0.6824	0.2618	0.2159	0.3827	0.5227	0.967	0.3401	1.0001	0.519	0.1028	0.9688	0.3181	1.2363	0.3546	0.1622	0.5488	0.3174	0.355	0.162	0.2861	0.4353	0.2679	0.2756	0.5228	0.4519	0.6193	0.283	0.3078	0.1922	0.7327	0.22	0.2546	0.2062	0.3167	0.221	0.1671	0.5742	0.5361	1.8274	0.6747	0.4905	0.3857
AK310497	na	0.33	0.9974	4.6297	1.2317	1.5635	0.9225	1.2397	3.4281	1.8284	2.6609	3.5243	2.998	0.9576	0.5034	1.6731	0.9134	1.6729	1.4278	0.3485	1.7815	4.1616	0.9496	4.5474	1.913	1.0636	4.8853	0.9378	0.5294	2.483	1.0242	3.2171	3.9338	4.5499	4.3731	5.7951	0.1497	3.8481	0.7114	0.8509	6.8899	1.6603	9.1116	2.8226	0.8742	0.1833	3.4141	0.2217	0.8965
AK310526	na	0	0.0044	0.005	0.0151	0	0	0	0	0	0	0	0	0	0	0	0	0	0.0056	0.013	0	0	0	0.0087	0	0	0	0	0	0	0	0	0	0	0	0	0.0075	0.017	0.014	0	0	0	0.0084	0	0.0176	0	0	0	0
AK310665	na	0.0702	0.0668	0.044	0.0439	0.0047	0.1167	0.2695	0.133	0.0335	0.0236	0.4917	0.1017	0.214	0.0403	0.264	0.168	0.197	0.3212	0.1006	0.3412	0.0433	0.0432	0.0801	0.0267	0	0.2638	0.0375	0.015	0	0.0167	0.2729	0.2946	0.3737	0.0876	0.0903	0.0314	0.0306	0.6619	0.0052	0.1064	0.1334	0.1024	0.1431	0.2277	0.0561	0.4342	0.0804	0.0912
AK310751	na	0	0.0296	0.0089	0.1788	0.0761	0.1347	0.011	0	0	0.1722	0.0554	0.1706	0.0414	0.0968	0.0788	0.042	0.1407	0.1607	0.0842	0.0429	0.079	0.0352	0.1057	0.0523	0.1109	0.0689	0.0661	0.0135	0.0283	0.115	0.0241	0.0618	0.0687	0.0953	0.0111	0.0128	0.0413	0.1543	0.0277	0	0.054	0.0831	0.2268	0.3647	0.111	0.0463	0.0286	0.0686
AK310876	na	0	0	0	0	0	0	0	0	0	0	0	0	0	0	0	0	0	0	0	0	0	0	0	0	0	0	0	0	0	0	0	0	0	0	0	0	0	0	0	0	0	0	0	0	0	0	0	0
AK310876	na	0	0	0	0	0	0	0	0	0	0	0	0	0	0	0	0	0	0	0	0	0	0	0	0	0	0	0	0	0	0	0	0	0	0	0	0	0	0	0	0	0	0	0	0	0	0	0	0
AK310876	na	0	0	0	0	0	0	0	0	0	0	0	0	0	0	0	0	0	0.0222	0	0	0	0	0	0	0	0	0	0	0	0	0	0	0	0	0	0	0.0021	0	0	0	0	0	0	0	0	0	0	0
AK310876	na	0	0	0	0	0	0	0	0	0	0	0	0	0	0	0	0	0	0	0	0	0	0	0	0	0	0	0	0	0	0	0	0	0	0	0	0	0	0	0	0	0	0	0	0	0	0	0	0
AK311005	na	11.2139	16.9796	21.031	53.5852	23.9813	5.831	21.7336	36.9556	6.5708	27.2044	40.8931	49.7952	18.7733	15.6468	13.99	12.2387	48.4435	19.0185	17.3962	13.2725	17.4018	30.0813	17.7082	35.5651	10.8591	16.2041	16.8725	26.8609	54.4736	60.0893	45.6028	17.897	96.6439	39.5583	23.8399	13.6278	15.8081	11.617	18.3568	37.2913	36.7645	45.1508	20.0751	38.1131	18.8371	41.0477	11.8476	45.4602
AK311106	na	0	0.1144	0.2479	0	0.093	0.0256	0.0626	0.0227	0.1272	0.008	0.1738	0.2303	0.1317	0.1	0	0.2722	0.0232	0	0.1802	0.0491	0	0	0.0473	0.247	0.0522	0.0314	0.019	0.0288	0.0201	0.1052	0.1009	0.21	0.0162	0.0554	0.0326	0.2327	0.0605	0.2738	0.1379	0.0567	0.0154	0.1897	0	0	0.1936	0.1175	0.1151	0.1521
AK311108	na	0	0	0	0	0	0	0	0	0	0	0	0	0	0	0	0	0	0	0	0	0	0	0	0	0	0	0	0	0	0	0	0	0	0	0	0	0	0	0	0	0	0	0	0	0	0	0	0
AK311113	na	0.0108	0.1319	1.0008	0.0183	0.0947	0.0189	0.2246	0.0803	0.0406	0.1476	0.0872	0.196	0.1513	0.1201	4.9027	0.0574	0.0779	0.0757	0.2344	0.3158	0.0512	0.6628	0.0964	0.0788	1.3787	0.4256	0.0127	0.0791	0.0536	0.0503	0.0067	0.2385	0.0733	0.212	0.2982	0.1177	0.4509	0.1421	0.0403	0.064	0.0678	0.11	0.0373	0.1213	0.2095	0.0298	0.079	0.0467
AK311167	na	0.6992	0.4829	0.4618	0.742	0.8521	0.8664	0.6531	0.4005	0.9113	0.4973	0.3067	0.9319	0.6389	0.3628	0.4023	0.6052	0.8513	0.3468	0.9114	0.5717	0.3512	0.5552	0.3878	0.4762	0.7585	0.592	0.0381	0.431	1.0561	0.5982	0.9318	1.0984	0.5625	0.5896	0.6714	0.556	0.7806	1.1905	0.2931	0.7643	0.0915	0.317	0.2001	0.3074	0.5845	1.6821	0.6697	0.6575
AK311181	na	0.1235	0.0966	0.0913	0.0236	0.1131	0.1504	0.0804	0.0811	0.0487	0.1863	1.7418	0.075	0.1877	0.0712	0.3841	0.1042	0.3412	0.1198	0.1693	0.3375	0.3439	0.0374	0.2559	0.1469	0.0564	0.1369	0.1286	0.0909	0.1225	0.1399	0.2676	0.0494	0.1365	0.1543	0.1824	0.2182	0.1861	0.2006	0.1405	0.0537	0.0546	0.3214	0.0727	0.0875	0.1907	0.2119	0.3058	0.0776
AK311282	na	0.1692	0.2391	0.2316	0.2355	0.1319	0.4222	0.2167	0.0502	0.0506	0.2732	0.0862	0.1226	0.1376	0.0681	0.4257	0.2232	0.0271	0.3276	0.5675	0.1399	0.2877	0.1607	0.0899	0.0683	0.0424	0.5062	0.0815	0.102	0.179	0.1813	0.1399	0.246	0.3892	0.1935	0.1891	0.1959	0.4542	0.6307	0.3362	0.0639	0.1491	0.1276	0.5985	0.5216	0.3767	0.2842	0.1178	0.2091
AK311291	na	0	0	0	0	0	0	0	0.0201	0	0	0	0.0045	0.0156	0	0	0	0	0	0	0	0	0	0.0517	0	0.2664	0.0278	0	0.0905	0	0	0	0.1638	0	0	0.159	0	0.0609	0.1978	0	0.0143	0	0.332	0	0	0	0	0	0
AK311342	na	0	0	0	0.0168	0.0177	0	0.0144	0.0419	0	0	0	0.1068	0.009	0	0	0	0	0.0813	0	0	0	0	0	0.0179	0.1187	0	0.0524	0.0166	0	0.0557	0.0185	0.033	0	0	0.0153	0	0	0.0137	0	0	0	0.0087	0	0.0199	0	0	0	0.0159
AK311356	na	0.8865	0.39	0.7697	1.0984	0.7339	0.7629	0.8618	1.8087	1.9605	2.2383	0.3882	1.4722	2.9085	0.7108	1.4226	1.9722	1.965	0.9378	1.1713	1.5801	1.0315	1.0538	0.3724	0.9129	0.5438	1.95	0.64	0.4219	3.7717	0.5945	0.5714	1.82	0.5829	1.8571	0.9495	0.9893	1.9343	4.637	1.0046	0.262	1.0084	2.0649	0.8278	0.8052	0.9489	1.7951	0.9833	2.0452
AK311374	na	0.1537	0.1902	0.0408	0.0672	0.2817	0.133	0.4549	0.094	0.044	0.2502	0.2466	0.2609	0.2189	0.3177	0.1191	0.0353	0.1263	0.0668	0.3002	0.0928	0.1409	0.0305	0.1247	0.1095	0.1237	0.0651	0.0889	0.1056	0.0453	0.2298	0.0615	0.1007	0.0354	0.1793	0.0929	0.2424	0.0309	0.1148	0.0267	0.3183	0.0221	0.0572	0.1951	0.0435	0.2575	0.0276	0.1482	0.1769
AK311374	na	0	0.0567	0.0037	0.0265	0.0081	0	0.0627	0.0036	0.007	0.0193	0.0205	0.0776	0	0.022	0.0279	0	0.0034	0.0085	0.0411	0.0113	0.0092	0.0044	0.0205	0.0202	0	0.0023	0.0055	0.1176	0	0.0237	0.0059	0.0138	0.0342	0.0342	0	0.0929	0.0549	0.0089	0	0.0278	0.011	0.0161	0.0201	0	0.0399	0	0.059	0.0168
AK311380	na	5.7197	1.5055	3.4536	5.681	8.7193	7.4193	3.1776	3.7496	4.5784	7.0743	6.7713	4.0363	1.0546	1.7332	6.4371	3.8405	7.4221	0.3593	1.9864	6.8449	5.8324	1.5037	2.9302	5.4818	12.379	1.5103	7.5165	2.8723	10.0157	3.4023	5.214	1.8206	6.0875	0.9398	1.3491	1.7467	13.7316	6.2491	5.3768	2.0217	4.5596	0.8695	6.3051	4.7831	0.5507	7.1483	1.0952	0.7849
AK311398	na	0.7719	0.7927	0.7485	0.6609	0.5894	1.076	0.9773	1.4169	0.593	1.5759	1.1959	1.3406	1.5338	0.8092	0.7967	0.961	1.1827	0.6046	1.2233	0.8906	1.3947	0.9137	0.5175	0.4805	0.3154	1.1213	1.041	0.5634	0.561	0.3239	0.6525	1.2869	0.7664	0.9131	0.8895	1.1596	1.0723	1.2326	0.4218	0.2987	0.6447	1.011	0.7755	1.0707	1.81	1.1205	1.3483	1.1537
AK311445	na	0.2425	0.1505	0.1506	0.1212	0.1521	0.2595	0.2215	0.2756	0.2449	0.8454	0	0.4384	0.0587	0.2193	0.0993	0.2727	0.2054	0.0516	0.5073	0.5641	0.2062	0.1024	0.1572	0.0583	0.1491	0.3506	0.5568	0.5459	0.3909	0.0152	0.1079	0.0477	0.3021	0.4212	0.2582	0.1124	0.3829	0.2126	0.0798	0.0527	0.0452	0.1428	0.1438	0.1806	0.4586	0.0367	0.1277	0.2026
AK311458	na	0	0.058	0.0202	0.0404	0.032	0	0	0.0501	0.023	0.0047	0.0242	0.0068	0.1924	0.0366	0	0.0027	0.1169	0.065	0.0704	0.1334	0.0605	0.002	0.0097	0.0359	0	0.0208	0.1044	0.0076	0.0499	0	0.1158	0.015	0	0.0695	0.0386	0.0597	0.0354	0.084	0.0352	0.0045	0.0021	0.0196	0.0196	0.0091	0.0747	0	0.3596	0.0406
AK311558	na	0	0.1489	0.0261	0	0.0723	0	0.1902	0.0471	0.2157	0.0667	0	0	0.0407	0.751	0	0	0.0493	0	0.0934	0.0764	0.0632	0	0.0988	0.101	0	0	0	0.1194	0.0417	0	0	0.2149	0.134	0.1305	0.1096	0.301	0	0	0.0553	0.0336	0	0	0.0885	0	0.2189	0	0.0872	0.054
AK311573	na	0.0385	0.0066	0.0108	0.0054	0.0115	0.0336	0.0324	0.0136	0.0276	0.0378	0	0.0279	0.041	0	0.0618	0.0647	0.1172	0.0811	0.0269	0.0257	0	0.0076	0.0117	0.017	0	0.0063	0	0.0057	0.0591	0.0128	0.0922	0.051	0.0086	0.0082	0.0145	0	0.0059	0.1279	0.004	0.019	0.0094	0.0281	0.0153	0.0065	0.0475	0.0356	0.0234	0.0208
AK311578	na	0.3695	0.6322	1.1259	1.0121	0.4878	0.5442	0.455	0.568	0.2522	0.4937	0.6225	0.5156	2.2561	0.249	0.3527	0.315	0.7939	0.365	0.4952	0.202	0.3496	0.5877	0.5374	0.6413	0.5029	0.6378	0.655	0.2761	0.3244	0.5442	0.7084	1.3334	0.8078	0.5184	0.3198	0.5259	0.7021	0.6012	0.5311	0.5188	0.6725	0.8434	1.0863	0.6491	0.7156	0.7119	0.5055	0.7958
AK311660	na	0.0605	0.0036	0.0005	0	0	0.0442	0.0147	0	0	0	0	0	0	0.0243	0.0312	0	0.0273	0	0	0.0115	0	0.0181	0.0026	0	0	0	0	0	0	0.0201	0.0116	0.0151	0.0304	0	0	0	0.0077	0.0363	0.0125	0	0	0.0101	0	0.011	0	0.0035	0	0.0163
AK4	na	4.309	7.4225	11.5031	8.1617	1.2226	1.9006	3.2954	0.432	3.0898	8.2878	0.9553	4.6695	11.2469	8.1031	0.6346	0.266	0.8618	16.2376	15.3504	9.0001	1.305	16.308	6.7458	2.589	7.1542	0.7614	1.8884	2.3967	2.715	11.9247	5.7371	1.0606	4.287	6.4184	1.3803	4.6034	8.8269	4.3139	0.1655	10.0113	0.1469	3.592	3.6909	0.8031	13.5823	2.6088	12.994	3.2572
AK5	na	0.0276	0.5022	0.0742	0.0513	0.0696	0.0255	0.1232	0.1073	0.0861	0.1573	0.0643	0.0313	0.1793	0.3252	0.0938	0.0738	0.091	0.1907	0.1317	0.0214	0.0235	1.8634	0.0436	0.0201	0.0166	0.0359	0.1154	0.0231	0.0191	0.0622	0.0965	0.3273	0.0083	0.1341	0.0441	0.9616	0.1547	0.2773	0.0365	0.0145	0.0459	0.2114	0.0194	0.1789	1.8174	0.0371	1.9578	0.0747
AK7	na	0.2984	0.1844	0.7876	0.5933	1.2559	0.1466	0.299	0.8103	0.2925	0.7729	0.8596	0.9573	0.4263	0.4655	1.0322	1.7901	0.3975	0.9015	0.0802	0.1211	0.1909	0.7695	0.7309	0.3889	0.3734	0.4793	0.8578	0.666	1.665	1.0783	0.2563	1.4063	0.5788	0.9755	1.4503	0.3113	3.2745	0.5784	1.1192	0.5347	1.6028	0.8086	1.1787	2.1468	0.2051	1.1148	0.2576	1.2634
AK8	na	1.199	0.2931	0.3056	0.1141	0.1728	11.1379	0.1915	0.3858	0.5179	0.1558	0.5105	0.8454	0.1415	0.261	0.8401	0.092	0.4711	0.1387	0.5514	7.4716	1.8578	0.1138	0.4158	0.0717	0.3941	0.2888	4.2297	0.5443	0.057	0.1379	0.292	1.8601	1.1123	1.2983	1.9785	0.5033	0.5126	0.412	0.3712	0.2541	0.0859	0.168	0.8462	0.3097	0.5811	0.9968	0.6195	0.1965
AKAP1	na	29.617	19.3462	37.605	40.3141	34.4223	20.1779	26.2037	26.0144	16.8717	23.4453	18.98	21.586	22.2591	24.5051	27.0361	26.9789	23.1955	30.9383	18.8791	25.7678	21.6246	40.2063	14.5494	37.1387	12.4362	28.7258	23.2289	25.5936	33.3897	43.6329	52.9256	18.0792	30.9194	29.1411	18.5405	34.9055	28.5908	21.0084	33.0619	25.6914	32.074	33.9393	19.7835	17.9116	38.0909	27.7073	33.2563	29.8778
AKAP10	na	2.5011	7.2264	9.3451	7.3535	4.76	4.3788	6.3264	5.1319	2.6127	7.1366	8.3024	7.0752	5.6555	7.3419	6.873	5.3144	12.0615	7.3488	6.6098	4.9258	4.2748	7.3676	5.2271	4.8784	5.4975	6.899	4.7508	4.0034	3.2793	3.6521	10.2977	12.366	8.5757	5.3675	3.2863	6.3999	3.5901	9.551	4.5831	5.3323	6.4585	5.9364	9.9661	8.1378	8.6722	10.137	6.1563	7.8038
AKAP11	na	3.2788	8.7451	9.4565	12.6821	8.9877	3.8851	5.6999	4.0537	4.1037	5.9091	6.0719	13.2275	5.2753	8.0095	13.0067	4.539	6.264	7.1416	13.4074	9.1015	3.672	5.776	5.9743	3.6314	5.4078	6.088	3.4941	3.8188	7.693	8.9157	8.692	17.3788	6.9346	6.6479	5.1306	8.4045	3.6237	6.9448	5.3024	5.8139	10.5675	7.5927	12.0005	7.6127	18.1387	11.8724	11.5934	8.6201
AKAP12	na	0.7469	13.1322	2.1693	0.5305	4.2677	1.5313	17.2882	9.1701	3.6725	8.3743	3.2193	16.2113	13.8146	25.2946	4.1806	1.218	0.5079	0.6121	33.8557	1.5602	0.9654	4.5996	4.4834	4.1821	1.8638	19.8317	5.3749	1.751	5.3297	2.6837	0.9393	2.7182	0.9769	9.8811	3.8545	70.2106	2.1797	4.118	0.8876	4.1629	1.8972	7.2113	1.957	3.5277	32.5456	0.4575	44.026	2.2065
AKAP13	na	9.4479	11.7978	21.5879	5.5469	9.6434	8.1831	13.1481	6.499	9.6356	12.313	14.148	20.8859	15.5947	8.1854	5.7953	6.105	8.183	7.2226	9.8001	7.858	6.9214	11.3164	9.9585	8.1315	4.1464	17.1697	7.6289	6.9891	9.5466	14.2365	9.4151	16.1334	11.3566	8.861	8.2211	9.0821	32.013	17.3974	7.7736	12.7767	13.5455	13.306	14.9996	15.0416	8.5937	8.8196	7.0623	11.2915
AKAP14	na	0.0041	0.024	0.0141	0.5466	0.1011	0.0764	0.1548	0.0351	0.0288	0.0374	0	0.0125	0.0047	0.0359	0.0364	0.1315	0.1531	0.0707	0.0772	0.0776	0.2959	0.107	0.005	0.2966	0.574	0.0973	0.0129	0.0143	1.6168	0.3002	0.0097	2.4434	0.1598	0.0209	0.1145	0.0386	0.0053	0.0712	0.4723	0.1345	0	0.0099	0.5002	0	0.0712	0.0525	0.0963	0
AKAP17A	na	11.8956	2.3909	6.9644	10.7519	9.2551	8.3057	14.5261	8.8909	3.7175	12.9768	9.3392	8.4336	5.752	7.9321	18.814	9.3536	13.5234	18.2153	6.6668	11.5834	5.3788	12.3697	9.5558	7.5011	8.2393	13.5579	6.6495	2.8558	12.9941	7.5614	11.8874	22.9296	11.086	10.8705	18.1744	6.3813	13.397	15.7134	10.9218	6.2833	4.8806	18.1892	14.7978	7.7825	7.7273	9.7024	7.8135	12.4028
AKAP3	na	0.4735	0.2101	0.0768	0.5139	0.1244	0.2016	0.1113	0.1134	0.0623	0.0836	0.4296	0.0845	0.192	0.5074	0.0737	0.0898	0.219	0.2685	0.2209	0.2658	0.145	0.0973	0.2192	0.5946	0.2143	0.0697	0.2433	0.073	0.7555	0.5017	0.2525	0.1286	0.3072	0.0443	0.1368	0.1063	0.1739	0.0423	0.2808	0.1026	0.6373	0.128	0.1194	0.8974	0.3546	0.1934	0.2232	0.3311
AKAP4	na	0	0.0071	0.0121	0.0291	0.1591	0.0359	0	0.0073	0.0074	0.0155	0.0126	0.0166	0.0063	0	0.0106	0	0.0093	0.006	0.0192	0.0491	0.0487	0	0.0063	0.0218	0	0	0	0.0123	0.03	0.0137	0.0962	0.0234	0.0802	0.2262	0.0213	0	0.0126	0	0.0085	0.0259	0.2084	0.0435	0.0273	0	0	3.1235	0	0.2056
AKAP5	na	0.302	0.3447	0.1734	0.3522	0.9524	0.9349	0.8014	0.1922	0.346	0.3587	3.0605	0.6827	0.4716	0.1999	0.6572	0.53	3.1098	0.4824	0.5254	0.3105	0.5412	0.3798	0.2796	0.24	0.4678	0.2532	0.2404	0.1252	0.0994	0.5118	0.1837	1.8749	1.0773	0.3348	0.3445	0.1874	0.7671	0.4176	0.9091	0.3242	0.634	0.8407	3.1087	0.8289	0.3078	0.3213	0.2856	1.118
AKAP6	na	0.0274	2.5812	0.2554	0.2978	0.7358	0.0842	0.9719	0.4306	0.3799	0.7092	0.3686	2.2466	0.9204	3.0305	0.2716	0.0516	0.163	0.1085	11.4189	0.0487	0.0745	0.0763	0.5996	0.1597	0.1571	0.0965	0.9561	0.0776	0.2513	0.3019	0.1423	0.1785	0.2053	0.5709	0.1267	5.9077	0.0845	0.1443	0.0595	0.0576	0.2631	0.3934	0.0509	0.2569	14.251	0.1374	10.9994	0.3136
AKAP7	na	15.1904	2.0422	0.7476	1.4374	1.2685	0.6953	0.9704	1.475	0.6085	1.6965	1.4644	1.233	0.6614	1.7526	2.3651	0.568	2.6273	1.1448	3.1202	1.4455	0.9271	6.5795	2.6816	7.0553	1.3043	3.1163	0.9047	0.8953	0.6851	8.2311	0.4019	5.3815	0.4672	1.7489	0.8714	1.9282	1.1754	0.9714	3.2052	1.1095	3.4911	2.6376	1.1326	1.1348	2.5001	0.5589	3.0956	1.2304
AKAP8	na	6.8119	4.7234	7.2098	9.083	12.1572	9.0009	8.9631	7.2533	5.4643	8.4829	8.2651	9.7087	6.3826	5.4086	10.6891	8.4166	10.776	10.1923	6.3125	8.2056	6.5305	9.5884	6.3132	7.0392	6.1269	9.9267	5.6584	4.9474	11.4562	8.8787	10.4089	11.4268	9.6297	9.0475	6.4386	6.5556	8.9533	8.362	9.9621	9.8202	9.3578	8.8686	11.3767	9.6586	8.4889	11.4705	7.0109	8.0492
AKAP8L	na	11.587	7.3639	9.1837	10.2305	14.9827	12.8837	12.0106	11.2098	11.6629	9.7038	7.2391	12.53	7.7904	7.4502	16.262	8.3457	9.6705	14.5204	8.9171	9.7489	12.5784	11.6851	10.3435	8.5085	7.7054	23.5399	10.3581	8.4368	13.6896	9.8893	9.8775	14.3149	10.8856	10.7791	10.6897	11.6217	8.4444	13.5248	8.6698	10.2278	7.4579	15.6473	8.9508	12	8.3006	10.0274	9.1591	11.1549
AKAP9	na	3.719	4.3626	6.8883	5.9792	3.9897	4.5664	4.0701	5.2873	2.0597	5.2875	8.0663	8.462	5.76	7.3743	20.9525	10.3455	6.0765	7.434	5.6479	48.8078	6.0607	5.2152	4.4173	3.566	3.3507	5.049	5.0856	4.7204	4.8327	5.706	6.5117	12.4846	9.3639	7.4961	4.5716	2.7589	6.67	9.3372	8.4803	5.6979	7.5452	5.5218	6.9065	7.1684	6.9421	7.9512	6.1299	9.7147
AKD1	na	0.3553	0.8684	0.1638	1.1724	0.421	0.4197	0.4713	1.4118	0.6128	0.5743	0.4933	0.8481	0.4505	0.9478	1.0092	0.5885	0.9117	1.148	1.059	0.4653	0.4017	0.4128	0.4559	0.3028	0.2583	0.6541	0.4064	0.448	1.0938	0.4871	0.5564	1.4205	0.5229	1.2783	0.6235	1.0891	0.6175	0.6463	0.2444	0.4339	0.7964	1.3244	0.3447	0.6348	1.3185	0.6294	1.7392	0.4784
AKIP1	na	9.4925	5.7385	6.3813	7.7862	6.8494	5.4437	5.6957	7.2629	5.892	4.0616	6.4751	5.1682	4.4256	4.0295	8.0606	7.8968	8.5314	6.0832	6.4487	6.9406	6.8592	6.2247	4.5332	6.3377	6.5013	6.4667	10.4459	4.6268	8.4125	4.7096	5.4071	9.7187	6.3979	5.3216	6.4442	8.6583	3.8284	4.0909	7.0182	5.3662	5.009	2.6117	5.445	6.6025	7.3218	6.3784	7.8985	5.7653
AKIRIN1	na	19.043	22.828	17.4949	17.9002	15.9676	13.3228	21.7061	28.5638	11.6411	19.5018	17.9155	14.7684	16.2156	16.1773	11.0985	19.4025	14.7578	23.8066	22.1337	37.7461	19.8243	17.4356	20.0628	17.3191	22.6979	10.3439	21.1504	14.8499	14.0793	18.9134	25.4367	78.3549	19.8649	15.6642	13.7501	25.2066	18.6293	19.7527	27.1513	26.8222	16.7967	45.9367	20.2818	19.8485	25.8144	18.8054	26.2855	26.8001
AKIRIN2-AS1	na	3.9612	4.3711	2.4546	6.5909	5.98	3.7272	5.3378	10.7017	4.6871	5.0387	5.7149	10.2538	5.2561	3.9466	5.4444	4.1517	11.3537	7.8554	4.5542	4.3109	7.2913	4.7137	7.4992	5.8532	4.422	7.2683	3.6035	2.3392	9.1886	6.7743	7.8713	4.9628	7.9903	7.1323	3.4411	3.3508	3.3197	5.7223	4.6059	4.1172	4.3325	8.0629	9.5073	6.4851	4.0284	7.9324	3.9936	5.6333
AKIRIN2	na	19.0678	19.091	9.7688	24.2504	21.5315	19.4546	19.7555	45.6868	25.567	22.4608	24.5054	34.2707	24.6928	14.0495	22.9662	15.6382	42.2582	23.0184	20.2156	17.991	32.1717	18.6163	27.7641	20.4521	27.406	37.5787	16.0755	9.3239	41.3924	24.9514	24.0916	21.8773	27.92	32.7852	18.6387	15.2651	14.797	12.6819	20.3082	13.3405	16.312	30.7437	27.0546	21.6238	17.4932	30.0392	21.6307	24.6171
AKNA	na	6.144	3.0831	2.7604	5.6363	7.2431	10.9635	9.0256	4.4825	2.3557	5.4936	9.986	8.1724	2.4725	5.8887	2.4567	4.6539	11.394	5.4433	5.196	4.9185	9.0799	4.7952	5.1723	7.4477	3.1676	3.2321	2.1264	3.2388	6.5536	3.9493	5.0559	8.7193	5.8374	3.313	7.1956	3.4956	3.8895	3.1239	10.6	5.3204	4.1867	4.8161	15.3101	8.1124	2.1474	5.1492	1.2226	5.0816
AKNAD1	na	0.1689	0.1496	0.1794	0.1887	0.172	0.0573	0.1259	0.1878	0.0334	0.1269	0.1934	0.1483	0.1909	0.1948	0.2044	0.1566	0.3022	0.1461	0.1975	0.0894	0.0626	0.1928	0.1706	0.1362	0.1696	0.0706	0.2015	0.1525	0.1316	0.2205	0.2034	0.1894	0.0971	0.1633	0.0993	0.188	0.1913	0.3256	0.1175	0.1299	0.1855	0.1155	0.3927	0.1587	0.275	0.1305	0.2223	0.3877
AKR1A1	na	80.23	35.53	50.2429	71.1648	26.3401	49.2264	26.6029	31.6242	47.0261	24.3799	34.5864	21.9033	20.7428	22.8591	22.0534	35.8625	76.1308	54.704	12.2047	98.5836	42.3972	56.7469	34.0009	90.8212	74.0908	29.5811	40.9762	61.2363	49.0206	47.5825	41.9565	67.8173	35.4062	30.4651	28.7366	10.5539	37.9904	26.0509	94.0366	33.9661	37.3611	20.9882	32.7619	46.3189	9.6432	40.9515	12.518	42.3799
AKR1B1	na	68.6221	50.0853	25.1708	15.5094	18.429	42.8076	24.6994	11.9372	12.2774	51.6003	35.6477	40.1545	33.7128	30.8636	5.0875	14.147	47.66	3.0384	20.3696	68.8864	28.3451	36.406	15.7089	52.9946	49.0888	42.6265	14.6252	63.7084	3.4256	33.8208	33.7088	11.169	50.3958	35.9561	11.4283	26.2273	37.6639	15.3603	22.2872	57.0534	11.3803	18.8984	28.9529	36.7127	20.6123	26.4077	28.7793	9.399
AKR1B10	na	21.4015	36.1706	5.6435	1.1494	2.9947	129.527	20.6776	0.1097	140.096	59.8183	8.6721	0.2455	26.3748	116.691	10.0422	9.5105	2.3638	0.1124	0.3926	477.225	79.7237	23.3974	57.5112	40.2709	0.2911	0.7162	0.2488	125.483	1.5457	47.2463	65.2794	0.0588	17.132	60.9452	26.7123	0.5465	41.7644	140.449	24.4245	1144.94	42.0668	0.0507	40.3944	4.6486	0.0426	24.6441	0.8833	7.8138
AKR1B15	na	1.2405	0.012	0.2074	0.0484	0.1076	2.1113	0	0	0.0205	1.6585	0	0.0213	0.4461	4.0504	0	0.1164	0.0687	0.0116	0	17.8877	0	0.474	1.7854	0.0168	0.0095	0.0744	0.0954	0.0059	0.0298	0.8908	0.047	0.0036	0.6215	0.0923	0.0183	0.0107	0.5556	0.0173	0.1421	0.0791	1.3491	0.0028	0	0.3202	0	0.7514	0.0276	0.2377
AKR1C2	na	19.2746	1.3853	0.1311	0.3776	0.2672	0.1384	0.533	2.7897	204.74	6.9661	0.0728	0.7343	0.1344	10.5255	1.9639	0.8892	0.1937	0.1445	0.617	1.5119	0.0872	2.9988	5.2071	3.1112	1.0533	8.0687	0.2165	0.2431	0.1855	1.394	0.2735	0.0477	0.0384	9.3706	0.3633	1.6524	0.2914	0.4695	0.5849	7.404	0.0273	0.5152	0.0293	1.3619	0.693	0.2026	1.7958	0.1323
AKR1C3	na	61.9195	18.493	10.2645	8.5422	21.4377	1.7571	8.1356	21.5626	98.9813	24.2002	3.8414	6.1602	4.0669	38.0119	54.3513	8.5552	22.1634	5.9198	9.7472	17.3038	20.6578	49.5711	9.724	36.1516	15.9747	44.4053	25.3169	18.7116	29.9743	61.1858	5.3019	1.1013	8.064	41.284	14.7156	8.5539	31.9375	12.4561	5.201	47.3718	6.8027	7.2094	0.4411	8.0989	2.808	13.7797	5.8392	26.496
AKR1C4	na	0	0.2174	0.5551	2.2378	1.0464	0	0.2015	0.7254	0.7129	2.0137	0	0.6406	0.0475	0.0611	4.4444	0.6538	3.4733	0.4413	0.2146	0.7577	0.0369	4.2779	0.1259	1.8529	0.4407	0.28	0.4769	0.8865	2.3709	3.1057	0.438	0.1901	0.1038	3.941	3.0827	0	0.5843	0.9367	0.6782	1.1882	1.8013	0.0506	0.1153	0.0893	0	0.5593	0	2.3408
AKR1CL1	na	0	0.0066	0	0.0046	0.2047	0	0.0035	0	0	0.004	0	0.003	0	0	0	0	0.07	0.0092	0	0.0389	0	0.0057	0.0088	0.0096	0	0.0012	0.0272	0.0013	0.0937	0.0485	0.0181	0	0	0.0054	0.0086	0	0.0266	0	0.0076	0.0256	0.011	0	0.0564	0.0098	0	0	0.0008	0.0154
AKR1D1	na	0	0.0049	0.0204	0.009	0.0085	0	0.0255	0.0066	0	0	0	0.0091	0.0113	0.0049	0.009	0.0146	0.1479	0.1104	0.0113	0.0018	0	0.0148	0	0.0087	0.0093	0	0.0053	0.0111	0.0375	0.0083	0.0898	0.047	0.0031	0.0114	0.0355	0	0	0.0455	0.0231	0.0195	0.0045	0.0242	0.0074	0	0.0051	0.0023	0.0022	0
[truncated: 28,259 more rows]
[truncated: 223 more columns]
