# Supplementary material for: NKX6.3 modulation of mitotic dynamics and genomic stability in gastric carcinogenesis
Source: Cell Commun Signal. 2025 Jan 20;23:35. doi: 10.1186/s12964-025-02030-4 (PMC11748348; doi:10.1186/s12964-025-02030-4)
Supplement: Supplementary file 7 — Supplementary Material 7. [file 12964_2025_2030_MOESM7_ESM.xlsx]

## Sheet: Sheet1
Table S5. Gene network interacting with mitotic nuclear division, spindle assembly, and G2 to M phase transition.
Entity 1	Entity 2	Weight	Network group
CEP63	PSMG2	0.0216215	Co-expression
FAT1	PLXNA1	0.0224493	Co-expression
SEH1L	PSMG2	0.0113604	Co-expression
SEH1L	CEP192	0.0132907	Co-expression
EIF4G1	TPX2	0.00567729	Co-expression
ACTL6A	ECT2	0.00533761	Co-expression
CEP76	SEH1L	0.0123646	Co-expression
CEP76	ACTL6A	0.00902756	Co-expression
AURKA	TPX2	0.00787875	Co-expression
NUP107	ECT2	0.00517284	Co-expression
NUP107	CEP76	0.0100253	Co-expression
MIS12	CEP192	0.0105036	Co-expression
ASPM	TPX2	0.00386078	Co-expression
ASPM	AURKA	0.0125666	Co-expression
CENPU	PMF1	0.00540351	Co-expression
FCGRT	BCAM	0.00797038	Co-expression
FCGRT	IGF2R	0.0118641	Co-expression
TPX2	ECT2	0.0111691	Co-expression
HAUS1	PSMG2	0.00321249	Co-expression
HAUS1	CEP192	0.00684791	Co-expression
ACTL6A	PSMG2	0.00296407	Co-expression
ACTL6A	SUPT20H	0.00891998	Co-expression
ACTL6A	CEP192	0.00510776	Co-expression
ACTL6A	HAUS1	0.00283453	Co-expression
AURKA	MND1	0.0175716	Co-expression
AURKA	TPX2	0.0123888	Co-expression
NDC80	MND1	0.0138497	Co-expression
NDC80	PSMG2	0.00699603	Co-expression
NDC80	ACTL6A	0.00611751	Co-expression
MRPL32	IGF2R	0.00993391	Co-expression
CENPW	MND1	0.0126195	Co-expression
CENPW	PSMG2	0.00633576	Co-expression
CENPW	TPX2	0.00802842	Co-expression
CENPW	ACTL6A	0.00517759	Co-expression
CENPW	NDC80	0.0175941	Co-expression
MRPL43	PSMG2	0.0079341	Co-expression
MRPL43	ACTL6A	0.0071172	Co-expression
NUP107	PSMG2	0.00210702	Co-expression
NUP107	SUPT20H	0.00574361	Co-expression
NUP107	CEP192	0.00379529	Co-expression
NUP107	HAUS1	0.00233883	Co-expression
NUP107	ACTL6A	0.00171641	Co-expression
CALU	TWSG1	0.012363	Co-expression
ASPM	TPX2	0.00877367	Co-expression
CENPU	MND1	0.0183935	Co-expression
CENPU	CEP76	0.0216009	Co-expression
CENPU	NDC80	0.0224812	Co-expression
CENPU	CENPW	0.0200368	Co-expression
NUP98	ACTL6A	0.00896287	Co-expression
NUP98	NUP107	0.00690656	Co-expression
CEP63	CHMP1B	0.00963913	Co-expression
TPX2	ECT2	0.00705674	Co-expression
EIF4G1	PLXNA1	0.015558	Co-expression
HAUS1	CEP192	0.0146618	Co-expression
CEP76	ECT2	0.00799099	Co-expression
CEP76	RB1	0.0110458	Co-expression
AURKA	TPX2	0.00622861	Co-expression
NDC80	ECT2	0.0103682	Co-expression
NDC80	TPX2	0.00728745	Co-expression
NDC80	AURKA	0.00902054	Co-expression
CEP152	CENPJ	0.0114063	Co-expression
CEP152	TPX2	0.00836267	Co-expression
CEP152	AURKA	0.0105777	Co-expression
MAD2L2	LLGL2	0.0142694	Co-expression
CENPW	ECT2	0.00953844	Co-expression
CENPW	TPX2	0.00629126	Co-expression
CENPW	AURKA	0.0078774	Co-expression
CENPW	NDC80	0.00957719	Co-expression
ANPEP	HPN	0.00498494	Co-expression
NUP107	CENPJ	0.00878142	Co-expression
NUP107	NDC80	0.00964507	Co-expression
NUP107	CENPW	0.00871229	Co-expression
ASPM	ECT2	0.00976112	Co-expression
ASPM	TPX2	0.00711593	Co-expression
ASPM	AURKA	0.00874304	Co-expression
ASPM	NDC80	0.0107608	Co-expression
ASPM	CENPW	0.00917063	Co-expression
ASPM	NUP107	0.00922355	Co-expression
CENPU	HAUS1	0.00682182	Co-expression
FAT1	IGF2R	0.0226056	Co-expression
FCGRT	LTBP4	0.0143318	Co-expression
TPX2	ECT2	0.00581504	Co-expression
ACTL6A	PLXNA1	0.0119172	Co-expression
AURKA	TPX2	0.00603477	Co-expression
NDC80	ECT2	0.0149701	Co-expression
NDC80	TPX2	0.00444293	Co-expression
CEP152	CENPJ	0.0185129	Co-expression
MIS12	SEH1L	0.0046516	Co-expression
MIS12	ACTL6A	0.00819496	Co-expression
ASPM	ECT2	0.0102104	Co-expression
ASPM	TPX2	0.0043142	Co-expression
ASPM	AURKA	0.00905179	Co-expression
ASPM	NDC80	0.00912439	Co-expression
CENPU	TPX2	0.00516603	Co-expression
CENPU	NDC80	0.0122438	Co-expression
HPN	SERPINA1	0.0069643	Co-expression
FAT1	IGF2R	0.0142845	Co-expression
ACTL6A	PRKCI	0.0175513	Co-expression
ACTL6A	TPX2	0.00588722	Co-expression
AURKA	TPX2	0.00932019	Co-expression
NDC80	TPX2	0.00550108	Co-expression
NDC80	AURKA	0.00803766	Co-expression
CALU	FAT1	0.011378	Co-expression
LTBP4	DBP	0.00253096	Co-expression
ACTL6A	TPX2	0.0065348	Co-expression
AURKA	TPX2	0.00766049	Co-expression
AURKA	ACTL6A	0.00785853	Co-expression
NDC80	TPX2	0.00873199	Co-expression
NDC80	ACTL6A	0.0129609	Co-expression
NDC80	AURKA	0.0117135	Co-expression
LLGL2	HPN	0.0118976	Co-expression
CEP152	ACTL6A	0.0138297	Co-expression
LTBP4	CHAMP1	0.00853551	Co-expression
FCGRT	DBP	0.00867336	Co-expression
TPX2	MND1	0.00580227	Co-expression
TPX2	ECT2	0.0102223	Co-expression
ACTL6A	CEP192	0.00860301	Co-expression
ACTL6A	SEH1L	0.00508415	Co-expression
AURKA	TPX2	0.00988205	Co-expression
NDC80	MND1	0.00632298	Co-expression
NDC80	TPX2	0.00438881	Co-expression
NDC80	HAUS1	0.00509686	Co-expression
NDC80	AURKA	0.0101235	Co-expression
LLGL2	PTK6	0.00507603	Co-expression
CENPW	ECT2	0.00965385	Co-expression
CENPW	TPX2	0.00379451	Co-expression
CENPW	AURKA	0.00960433	Co-expression
CENPW	NDC80	0.00374273	Co-expression
MRPL43	MRPL32	0.00802545	Co-expression
NUP107	SEH1L	0.003855	Co-expression
NUP107	HAUS1	0.00472463	Co-expression
CALU	TWSG1	0.00588926	Co-expression
ASPM	MND1	0.0132122	Co-expression
ASPM	TPX2	0.00893704	Co-expression
ASPM	NDC80	0.0099916	Co-expression
CENPU	NUP107	0.00769228	Co-expression
IQGAP3	TPX2	0.00860926	Co-expression
IQGAP3	CENPW	0.00752857	Co-expression
ZNF639	CHAMP1	0.00983135	Co-expression
CENPJ	SUPT20H	0.00766382	Co-expression
HPN	SERPINA1	0.010267	Co-expression
FCGRT	BCL3	0.00934106	Co-expression
EIF4G1	IGF2R	0.014632	Co-expression
ACTL6A	PSMG2	0.00397399	Co-expression
ACTL6A	SUPT20H	0.00317866	Co-expression
ACTL6A	CENPJ	0.00378047	Co-expression
AURKA	TPX2	0.00609674	Co-expression
NDC80	HAUS1	0.00550808	Co-expression
NDC80	ACTL6A	0.00315235	Co-expression
NUP107	ECT2	0.0103983	Co-expression
NUP107	HAUS1	0.00479927	Co-expression
NUP107	ACTL6A	0.00271997	Co-expression
MIS12	CHAMP1	0.00762996	Co-expression
MIS12	ZNF639	0.00280491	Co-expression
MIS12	CENPJ	0.00443955	Co-expression
ASPM	MND1	0.0183626	Co-expression
ASPM	TPX2	0.0116657	Co-expression
CENPU	HAUS1	0.0123054	Co-expression
CENPU	NDC80	0.0132434	Co-expression
LTBP4	DBP	0.0102483	Co-expression
LAMA1	PTK6	0.00913374	Co-expression
HPN	DBP	0.0251031	Co-expression
CEP152	NDC80	0.00372884	Co-expression
HPN	SERPINA1	0.00939354	Co-expression
FAT1	IGF2R	0.0127256	Co-expression
ACTL6A	CENPJ	0.0127985	Co-expression
CALU	TWSG1	0.0116	Co-expression
LTBP4	DBP	0.0175083	Co-expression
ACTL6A	PRKCI	0.0144727	Co-expression
AURKA	TPX2	0.00457577	Co-expression
NDC80	TPX2	0.00361401	Co-expression
NDC80	AURKA	0.00512439	Co-expression
LLGL2	HPN	0.0124211	Co-expression
CEP152	TPX2	0.00525935	Co-expression
CACNA2D1	HNF4A	0.00468859	Co-expression
FCGRT	LTBP4	0.0101294	Co-expression
ACTL6A	TPX2	0.00425184	Co-expression
AURKA	TPX2	0.00719531	Co-expression
AURKA	ACTL6A	0.0112784	Co-expression
NDC80	TPX2	0.00517359	Co-expression
LLGL2	HPN	0.00916232	Co-expression
NUP98	TPX2	0.00813861	Co-expression
NUP98	NDC80	0.0141674	Co-expression
SERPINA1	BCAM	0.00659076	Co-expression
HPN	LRP5	0.00649887	Co-expression
HPN	SERPINA1	0.003093	Co-expression
FCGRT	HPN	0.0054989	Co-expression
ACTL6A	CENPJ	0.00366612	Co-expression
ACTL6A	PRKCI	0.00390358	Co-expression
CALU	ITGB5	0.0113121	Co-expression
CALU	ACTL6A	0.00319496	Co-expression
CENPU	NDC80	0.0225599	Co-expression
EIF4G1	DBP	0.00365127	Co-expression
CEP76	SUPT20H	0.0216124	Co-expression
GNAT1	DBP	0.00650429	Co-expression
TWSG1	ZNF639	0.010754	Co-expression
FAT1	ITGB5	0.0123306	Co-expression
TPX2	CENPJ	0.0128468	Co-expression
AURKA	TPX2	0.0132622	Co-expression
MRPL32	HAUS1	0.0130038	Co-expression
MRPL32	CEP76	0.0136901	Co-expression
ANPEP	HPN	0.0113468	Co-expression
NUP107	ACTL6A	0.0124972	Co-expression
NUP107	MRPL32	0.013281	Co-expression
MIS12	CEP63	0.0098778	Co-expression
ASPM	MND1	0.0073564	Co-expression
ASPM	CENPJ	0.00801824	Co-expression
ASPM	TPX2	0.00800947	Co-expression
ASPM	AURKA	0.00983229	Co-expression
ASPM	NDC80	0.0086685	Co-expression
ASPM	CENPW	0.00852034	Co-expression
CENPU	CENPJ	0.00930298	Co-expression
CENPU	TPX2	0.00857621	Co-expression
CENPU	CENPW	0.00953722	Co-expression
CENPU	ASPM	0.00646764	Co-expression
RB1	ITGB5	0.00504452	Co-expression
FCGRT	ITGB5	0.00594247	Co-expression
ANPEP	FCGRT	0.0114988	Co-expression
HPN	SERPINA1	0.0110605	Co-localization
FCGRT	SERPINA1	0.00853681	Co-localization
ACTL6A	MND1	0.00456914	Co-localization
NDC80	ACTL6A	0.00608524	Co-localization
NDC80	AURKA	0.0124335	Co-localization
MAD2L2	MND1	0.0095353	Co-localization
MAD2L2	ACTL6A	0.0022544	Co-localization
MAD2L2	AURKA	0.00421979	Co-localization
NUP107	CEP192	0.00711563	Co-localization
MRPS11	MRPL32	0.0124734	Co-localization
CENPU	ACTL6A	0.0027582	Co-localization
HNF4A	SERPINA1	0.00988587	Co-localization
ANPEP	SERPINA1	0.00757429	Co-localization
ANPEP	HNF4A	0.013554	Co-localization
CALU	IGF2R	0.0102147	Co-localization
SEH1L	CEP192	0.292855	Genetic Interactions
AURKA	PMF1	0.0659286	Genetic Interactions
MRPL32	EIF4G1	0.357352	Genetic Interactions
CENPW	CEP63	0.131225	Genetic Interactions
CENPW	PMF1	0.0915857	Genetic Interactions
MRPL43	PMF1	0.23849	Genetic Interactions
MRPS11	ACTL6A	0.244381	Genetic Interactions
CEP192	CENPJ	0.0163508	Pathway
CEP63	CENPJ	0.0163508	Pathway
CEP63	CEP192	0.0163508	Pathway
ITGB5	LAMA1	0.00600367	Pathway
PMF1	SEH1L	0.00872631	Pathway
CEP76	CENPJ	0.0163508	Pathway
CEP76	CEP192	0.0163508	Pathway
CEP76	CEP63	0.0163508	Pathway
AURKA	TPX2	0.0444875	Pathway
NDC80	SEH1L	0.00872631	Pathway
NDC80	PMF1	0.0142481	Pathway
LLGL2	PRKCI	0.15717	Pathway
CEP152	CENPJ	0.0163508	Pathway
CEP152	CEP192	0.0163508	Pathway
CEP152	CEP63	0.0163508	Pathway
CEP152	CEP76	0.0163508	Pathway
GNAT3	GNAT1	0.00354892	Pathway
GNAT2	GNAT1	0.00553125	Pathway
GNAT2	GNAT3	0.00357623	Pathway
NUP107	SEH1L	0.00534447	Pathway
NUP107	PMF1	0.00872631	Pathway
NUP107	NDC80	0.00872631	Pathway
MIS12	SEH1L	0.00872631	Pathway
MIS12	PMF1	0.0142481	Pathway
MIS12	NDC80	0.0142481	Pathway
MIS12	NUP107	0.00872631	Pathway
CENPU	SEH1L	0.00872631	Pathway
CENPU	PMF1	0.0142481	Pathway
CENPU	NDC80	0.0142481	Pathway
CENPU	NUP107	0.00872631	Pathway
CENPU	MIS12	0.0142481	Pathway
NUP98	SEH1L	0.00534447	Pathway
NUP98	PMF1	0.00872631	Pathway
NUP98	NDC80	0.00872631	Pathway
NUP98	NUP107	0.00534447	Pathway
NUP98	MIS12	0.00872631	Pathway
NUP98	CENPU	0.00872631	Pathway
CEP192	CENPJ	0.0157378	Pathway
CEP63	CENPJ	0.0157378	Pathway
CEP63	CEP192	0.0157378	Pathway
CEP76	CENPJ	0.0157378	Pathway
CEP76	CEP192	0.0157378	Pathway
CEP76	CEP63	0.0157378	Pathway
NDC80	PMF1	0.0145457	Pathway
CEP152	CENPJ	0.0157378	Pathway
CEP152	CEP192	0.0157378	Pathway
CEP152	CEP63	0.0157378	Pathway
CEP152	CEP76	0.0157378	Pathway
NUP107	PMF1	0.00949676	Pathway
NUP107	NDC80	0.00959939	Pathway
MIS12	PMF1	0.0143902	Pathway
MIS12	NDC80	0.0145457	Pathway
MIS12	NUP107	0.00949676	Pathway
CENPU	PMF1	0.0123857	Pathway
CENPU	NDC80	0.0125195	Pathway
CENPU	NUP107	0.00817388	Pathway
CENPU	MIS12	0.0123857	Pathway
AURKA	TPX2	0.104413	Pathway
AURKA	CEP192	0.580205	Physical Interactions
AURKA	TPX2	0.407949	Physical Interactions
LLGL2	PRKCI	0.57735	Physical Interactions
CEP152	CEP63	0.469925	Physical Interactions
MAD2L2	CHAMP1	0.30536	Physical Interactions
CACNA2D1	CEP76	0.338309	Physical Interactions
ANPEP	CEP76	0.338309	Physical Interactions
GNAT1	HAUS1	0.281473	Physical Interactions
GNAT3	HAUS1	0.281473	Physical Interactions
GNAT2	HAUS1	0.281473	Physical Interactions
NUP107	SEH1L	0.256129	Physical Interactions
MIS12	SERPINA1	0.243792	Physical Interactions
MIS12	NDC80	0.0103674	Physical Interactions
CALU	AURKA	0.259054	Physical Interactions
CALU	MAD2L2	0.105398	Physical Interactions
CALU	MIS12	0.070759	Physical Interactions
ASPM	NDC80	0.230824	Physical Interactions
CENPU	NDC80	0.230824	Physical Interactions
ODF2L	NDC80	0.230824	Physical Interactions
NUP98	SEH1L	0.219775	Physical Interactions
NUP98	NUP107	0.0505382	Physical Interactions
IQGAP3	NDC80	0.230824	Physical Interactions
RB1	HNF4A	0.00322331	Physical Interactions
AURKA	TPX2	0.357932	Physical Interactions
NDC80	RB1	0.0279663	Physical Interactions
AURKA	CEP192	0.135385	Physical Interactions
CALU	CEP76	0.0947446	Physical Interactions
MRPS11	CEP76	0.0862311	Physical Interactions
CEP192	CENPJ	0.0148435	Physical Interactions
CEP63	CENPJ	0.0148435	Physical Interactions
CEP63	CEP192	0.0148435	Physical Interactions
PMF1	SEH1L	0.00756983	Physical Interactions
CEP76	CENPJ	0.0148435	Physical Interactions
CEP76	CEP192	0.0148435	Physical Interactions
CEP76	CEP63	0.0148435	Physical Interactions
AURKA	CENPJ	0.0100254	Physical Interactions
AURKA	CEP192	0.0100254	Physical Interactions
AURKA	CEP63	0.0100254	Physical Interactions
AURKA	CEP76	0.0100254	Physical Interactions
NDC80	SEH1L	0.00756983	Physical Interactions
NDC80	PMF1	0.012305	Physical Interactions
CEP152	CENPJ	0.0148435	Physical Interactions
CEP152	CEP192	0.0148435	Physical Interactions
CEP152	CEP63	0.0148435	Physical Interactions
CEP152	CEP76	0.0148435	Physical Interactions
CEP152	AURKA	0.0100254	Physical Interactions
NUP107	SEH1L	0.00465683	Physical Interactions
NUP107	PMF1	0.00756983	Physical Interactions
NUP107	NDC80	0.00756983	Physical Interactions
MIS12	SEH1L	0.00756983	Physical Interactions
MIS12	PMF1	0.012305	Physical Interactions
MIS12	NDC80	0.012305	Physical Interactions
MIS12	NUP107	0.00756983	Physical Interactions
CENPU	SEH1L	0.00657863	Physical Interactions
CENPU	PMF1	0.0106938	Physical Interactions
CENPU	NDC80	0.0106938	Physical Interactions
CENPU	NUP107	0.00657863	Physical Interactions
CENPU	MIS12	0.0106938	Physical Interactions
NUP98	SEH1L	0.00465683	Physical Interactions
NUP98	PMF1	0.00756983	Physical Interactions
NUP98	NDC80	0.00756983	Physical Interactions
NUP98	NUP107	0.00465683	Physical Interactions
NUP98	MIS12	0.00756983	Physical Interactions
NUP98	CENPU	0.00657863	Physical Interactions
CEP192	CENPJ	0.0148435	Physical Interactions
CEP63	CENPJ	0.0148435	Physical Interactions
CEP63	CEP192	0.0148435	Physical Interactions
PMF1	SEH1L	0.00756983	Physical Interactions
CEP76	CENPJ	0.0148435	Physical Interactions
CEP76	CEP192	0.0148435	Physical Interactions
CEP76	CEP63	0.0148435	Physical Interactions
AURKA	CENPJ	0.0100254	Physical Interactions
AURKA	CEP192	0.0100254	Physical Interactions
AURKA	CEP63	0.0100254	Physical Interactions
AURKA	CEP76	0.0100254	Physical Interactions
NDC80	SEH1L	0.00756983	Physical Interactions
NDC80	PMF1	0.012305	Physical Interactions
CEP152	CENPJ	0.0148435	Physical Interactions
CEP152	CEP192	0.0148435	Physical Interactions
CEP152	CEP63	0.0148435	Physical Interactions
CEP152	CEP76	0.0148435	Physical Interactions
CEP152	AURKA	0.0100254	Physical Interactions
NUP107	SEH1L	0.00465683	Physical Interactions
NUP107	PMF1	0.00756983	Physical Interactions
NUP107	NDC80	0.00756983	Physical Interactions
MIS12	SEH1L	0.00756983	Physical Interactions
MIS12	PMF1	0.012305	Physical Interactions
MIS12	NDC80	0.012305	Physical Interactions
MIS12	NUP107	0.00756983	Physical Interactions
CENPU	SEH1L	0.00657863	Physical Interactions
CENPU	PMF1	0.0106938	Physical Interactions
CENPU	NDC80	0.0106938	Physical Interactions
CENPU	NUP107	0.00657863	Physical Interactions
CENPU	MIS12	0.0106938	Physical Interactions
NUP98	SEH1L	0.00465683	Physical Interactions
NUP98	PMF1	0.00756983	Physical Interactions
NUP98	NDC80	0.00756983	Physical Interactions
NUP98	NUP107	0.00465683	Physical Interactions
NUP98	MIS12	0.00756983	Physical Interactions
NUP98	CENPU	0.00657863	Physical Interactions
AURKA	CEP192	0.115312	Physical Interactions
AURKA	TPX2	0.0767493	Physical Interactions
PRKCI	ECT2	0.0725698	Physical Interactions
AURKA	TPX2	0.234879	Physical Interactions
LLGL2	PRKCI	0.124996	Physical Interactions
CEP152	CENPJ	0.226669	Physical Interactions
MAD2L2	CHAMP1	0.111773	Physical Interactions
MIS12	PMF1	0.197199	Physical Interactions
FCGRT	LRP5	0.0138303	Physical Interactions
AURKA	CEP192	0.0374941	Physical Interactions
AURKA	TPX2	0.0691033	Physical Interactions
NDC80	PMF1	0.0390805	Physical Interactions
LLGL2	PRKCI	0.0341478	Physical Interactions
MIS12	PMF1	0.0490535	Physical Interactions
AURKA	TPX2	0.137098	Physical Interactions
CEP152	CENPJ	0.165811	Physical Interactions
CEP152	CEP63	0.0687459	Physical Interactions
AURKA	TPX2	0.171499	Physical Interactions
NDC80	RB1	0.00938671	Physical Interactions
NDC80	AURKA	0.0330391	Physical Interactions
MIS12	PMF1	0.122542	Physical Interactions
MIS12	NDC80	0.0734191	Physical Interactions
