# Supplementary material for: NKX6.3 modulation of mitotic dynamics and genomic stability in gastric carcinogenesis
Source: Cell Commun Signal. 2025 Jan 20;23:35. doi: 10.1186/s12964-025-02030-4 (PMC11748348; doi:10.1186/s12964-025-02030-4)
Supplement: Supplementary file 8 — Supplementary Material 8. [file 12964_2025_2030_MOESM8_ESM.xlsx]

## Sheet: Table S6
Table S6. Gene list of allelic imbalances (AIs) and loss of heterozygosity (LOH) in NKX6.3 depleted HFE-145 cells.
Allelic imbalances (AIs)			Loss of heterozygosity (LOH)
HFE-145shNKX6.3#1	HFE-145shNKX6.3#2		HFE-145shNKX6.3#1	HFE-145shNKX6.3#2
GeneSymbols	GeneSymbols		GeneSymbols	GeneSymbols
GLIS3-AS1	KDM4C		FAM41AY1	FAM41AY1
ZBTB5	SLC24A2		RPL23AP53	RPL23AP53
APBA1	SECISBP2		LOC101927815	LOC101927815
RORB	NAMA		FAM86B3P	FAM86B3P
INVS	INVS		LOC729732	LOC729732
LHX3	C5		FGF20	FGF20
NPSR1-AS1	EHMT1		DOCK5	ASNSP1
GLI3	MGC4859		ASNSP1	LINC01606
HECW1	DGKB		LINC01606	SLCO5A1
MIR4283-1	MIR1302-6		KCNB2	KCNB2
ZNF273	MPP6		REXO1L2P	PSKH2
RABGEF1	ZNF479		LINC00861	LINC00861
ELN	ELN		IRF4	RBM41
GTF2IRD1	GTF2I		LINC02533	IRF4
SEMA3A	LOC105369146		GUSBP2	LINC02533
DOCK4	RBM48		HLA-DQA2	GUSBP2
FEZF1	SEM1		LHFPL5	HLA-DQA2
MIR29A	PUS7		PKHD1	LHFPL5
KMT2C	NRCAM		MTRNR2L9	MTRNR2L9
WDR60	FOXP2		LGSN	LOC101928516
ASMTL	WNT16		LOC101928516	LINC02540
DHRSX	CREB3L2		LINC02540	HTR1E
CD99	TPK1		IRAK1BP1	HACE1
PRKX	CNTNAP2		TBX18-AS1	SEC63
TBL1X	ESYT2		EPHA7	ENPP3
FRMPD4	WDR60		HACE1	TMEM242
MIR6086	PLCXD1		SEC63	LPA
TCEANC	SHOX		LINC02534	TUBB8
GPM6B	CRLF2		TMEM242	USP6NL
CTPS2	DHRSX		LPA	EDNRA
IL1RAPL1	LINC00102		LOC105378137	FBXW7
MAGEB2	ARSF		LARP4B	WWC2
TAB3	LOC101928201		SNORD129	SMCHD1
DMD	NLGN4X		SFTA1P	PTPRM
FAM47B	ANOS1		CCSER1	ROCK1
RPGR	SHROOM2		GRID2	ELOA2
LINC01281	CLCN4		CXXC4	OR11H2
MIR3937	FRMPD4		NDST4	SNX6
GPR34	TLR7		LINC01091	FSCB
KDM6A	MIR6086		PABPC4L	MPP5
LINC01186	GPM6B		LOC105377448	HEATR4
TFE3	ASB9		RNF150	BEAN1
KANTR	MIR4768		LINC02355	FAM41AY2
SMC1A	CDKL5		SPOCK3	ZNF596
HUWE1	RPS6KA3		TEMN3-AS1	CSMD1
WNK3	SMS		OPCML	PRAG1
OPHN1	PTCHD1-AS		ROCK1P1	MIR5692A1
EDA	PTCHD1		C18orf61	MICU3
ERCC6L	PRDX4		ROCK1	LINC00293
HDAC8	PDK3		ELOA2	LOC286177
MIR4328	MIR6134		OR11H2	PRDM14
HMGN5	IL1RAPL1		BCL2L2	TERF1
CYLC1	GK		LINC02313	ATP6V0D2
PABPC5-AS1	DMD		SNX6	LOC101927657
MIR548M	FAM47B		MIA2	NUP62CL
DIAPH2	MAGEB16		FSCB	EXOC2
ARMCX4	CFAP47		MPP5	KU-MEL-3
BEX1	HYPM		HEATR4	LINC00240
IL1RAPL2	SRPX		CALM1	MIR3135B
FRMPD3	OTC		BEAN1	SRPK1
GUCY2F	TSPAN7		FAM41AY2	KHDRBS2
AMMECR1	MIR3937		ZNF596	SNORD156
AMOT	LOC100132831		CSMD1	HTR1B
XACT	LOC105373185		PRAG1	CGA
SNORA35	EFHC2		MIR5692A1	LIN28B-AS1
LINC01285	KDM6A		MICU3	OSTM1
KIAA1210	LOC392452		MIR6876	MIR548H5
LOC101928336	ARAF		LINC00293	ZDHHC14
CT47B1	ZNF630-AS1		LOC286177	PLG
SMARCA1	LOC101927635		TERF1	ZMYND11
ENOX2	TFE3		PSKH2	ECHDC3
USP26	CCNB3		LOC101927657	TMEM184C
FHL1	NUDT10		EXOC2	MIR3140
RBMX	FAM156A		KU-MEL-3	WWC2-AS1
FMR1-AS1	IQSEC2		LINC00240	EMILIN2
IDS	GNL3L		MIR3135B	LOC100192426
GABRA3	MTRNR2L10		SRPK1	GREB1L
CETN2	USP51		MIR206	KATNAL2
MAGEA1	FOXR2		KHDRBS2	OR4Q3
BGN	RRAGB		PTP4A1	CFL2
TEX28	SPIN4		SNORD156	LOC105370473
F8	MIR223		HTR1B	ATP6V1D
IL9R	OPHN1		PHIP	ACOT2
ZNF622	PJA1		TBX18	BEAN1-AS1
NIPBL	EDA		TSG1	FAM224B
C9	TEX11		LIN28B-AS1	FAM87A
PTGER4	MED12		OSTM1	CLDN23
ADAMTS19	NHSL2		FRK	MIR5692A2
TCOF1	HDAC8		ZDHHC14	ZDHHC2
FAXDC2	SLC16A2		PLG	LOC100287846
DUSP22	FGF16		LOC101929420	LINC00588
PRIM2	CHMP1B2P		LOC101927762	NCOA2
LPA	HMGN5		SFMBT2	SBSPON
LINC01986	POU3F4		CELF2	SLC7A13
CHL1-AS2	CYLC1		LNCPRESS2	FAM84B
LINC01266	DACH2		ATOH1	PIH1D3
CNTN6	CPXCR1		CXXC4-AS1	HUS1B
CNTN4	PABPC5-AS1		MIR1973	CDYL
LOC100130207	MIR548M		LINC02516	LOC100270746
ITPR1	RPA4		LINC02462	HLA-DQB2
BHLHE40-AS1	DIAPH2		NOCT	SLC26A8
GRM7-AS3	XRCC6P5		ZNF330	LGSN
GRM7	XKRX		DCLK2	COL12A1
LOC101927394	TCEAL2		ANXA10	MEI4
LMCD1-AS1	ARMCX5		LOC90768	ZNF292
LMCD1	LOC100128594		LOC646522	LIN28B
RAD18	ZCCHC18		USP14	OSTM1-AS1
SRGAP3	IL1RAPL2		CIDEA	ENPP1
IRAK2	RIPPLY1		GREB1L	MIR3692
HRH1	GUCY2F		KATNAL2	MAP3K4
HDAC11-AS1	MIR652		OR4Q3	MIR7641-2
LINC00620	RTL4		BCL2L2-PABPN1	PROSER2
C3orf20	LHFPL1		ARHGAP5-AS1	PRMT9
SH3BP5	XACT		CFL2	MIR4453
GALNT15	HTR2C		FBXO33	CLDN22
RFTN1	PLS3-AS1		LOC105370473	LOC727896
MIR3714	DANT1		ATP6V1D	RAB12
SATB1	DANT2		ACOT2	ESCO1
KCNH8	SLC6A14		LINC02317	HDHD2
MIR4791	DOCK11		BEAN1-AS1	OR4M1
KAT2B	2018-09-06		FAM224B	BAZ1A
LOC101927829	UPF3B		FAM87A	LINC02302
VENTXP7	NKAPP1		LOC100287015	EIF2S1
ZNF385D-AS1	CT47B1		CLDN23	ACOT4
ZNF385D	GRIA3		MIR5692A2	TK2
NKIRAS1	LOC101928402		ZDHHC2	FAM224A
RARB	TENM1		GNRH1	FBXO25
NEK10	TEX13C		LOC100287846	MFHAS1
LINC01980	LOC101928495		LINC00588	MIR3926-1
CMC1	ACTRT1		SBSPON	CNOT7
ZCWPW2	SMARCA1		ATP6V0D2	SPIDR
RBMS3	XPNPEP2		FAM84B	LOC101929488
LINC01985	FAM45BP		HUS1B	LOC101926892
TGFBR2	STK26		CDYL	C8orf89
MIR466	HS6ST2-AS1		LOC100270746	WWP1
STT3B	SMIM10		HLA-DQB2	PCAT1
CMTM8	CT55		SLC26A8	FRMPD3-AS1
CMTM7	FHL1		LINCMD1	LOC101927691
SUSD5	LINC00889		PHF3	RPP40
LOC101928135	SRD5A1P1		COL12A1	HIST1H2BJ
STAC	SOX3		MEI4	HLA-DOB
MLH1	RNU6-2		HMGN3	MAPK14
LOC152048	SPANXA2-OT1		LINC02535	PTP4A1
OXSR1	SPANXN4		MANEA-AS1	COX7A2
SCN5A	SPANXN3		LIN28B	IRAK1BP1
MYRIP	SLITRK2		OSTM1-AS1	GJB7
ZNF620	MIR513C		TPI1P3	BVES
ULK4	FMR1-AS1		MIR3692	NR2E1
HHATL-AS1	AFF2		MAP3K4	CTGF
POMGNT2	MAMLD1		DACT2	SNX9
ABHD5	MIR4330		GTPBP4	AGPAT4-IT1
CDCP1	VMA21		ITIH5	DIP2C
LIMD1	MAGEA4		LINC00710	PROSER2-AS1
LZTFL1	MAGEA5		LOC101929210	MIR4799
LTF	GABRQ		TET2	LINC02486
CACNA2D2	MAGEA1		TRAM1L1	CLDN24
DOCK3	PNMA6F		ANKRD50	LPIN2
PRKCD	BGN		LINC02485	GACAT2
CACNA2D3	PLXNB3		ELF2	SNRPD1
ERC2-IT1	L1CAM		LINC02432	IER3IP1
ERC2	MECP2		LOC729558	OR4N2
CCDC66	TEX28		DDX60	IGBP1P1
SLMAP	DNASE1L1		MIR1305	C14orf28
FHIT	SPRY3		SPATA19	PLEK2
PTPRG	ZDHHC11		THOC1	ACOT6
CADPS	TERT		TUBB6	CKLF
LINC00698	C5orf49		ESCO1	XKRY
SYNPR	2023-03-06		HDHD2	TDRP
SCAANT1	CTNND2		OR4M1	MIR4660
PRICKLE2-AS1	CDH18		PABPN1	MIR3926-2
ADAMTS9-AS2	CDH10		ARHGAP5	VPS37A
MAGI1	AMACR		BAZ1A	CEBPD
LOC105377143	PDE4D		LINC02315	LOC286178
KBTBD8	ARHGEF28		LINC02302	TRAM1
SUCLG2	PDE8B		EIF2S1	RPL7
FAM19A1	DHFR		ACOT4	RMDN1
ARL6IP5	HTR4		LINC00642	PCAT2
FRMD4B	NDST1-AS1		TK2	FRMPD3
MITF	DOCK2		FAM224A	LINC01622
FOXP1	DUSP22		FBXO25	PPP1R3G
EIF4E3	PRIM2		MCPH1	HIST1H2AG
LINC00870	LPA		MFHAS1	TAP2
GXYLT2	CNTN4		MIR3926-1	MAPK13
PDZRN3	ULK4		CNOT7	PHF3
MIR1324	HHATL-AS1		KCTD9	TMEM30A
ROBO2	FHIT		SPIDR	PHIP
LINC02077	FEZF2		LOC101929488	SMIM8
ROBO1	C3orf49		C8orf89	BVES-AS1
LINC02027	MAGI1		SLC7A13	SNX3
GBE1	SUCLG2		PCAT1	MIR548AJ1
LINC02008	ARL6IP5		LOC101927691	SYNJ2-IT1
LINC00971	FOXP1		RPP40	AGPAT4
CADM2	MIR8060		HIST1H2BJ	LOC101930421
LINC02070	ZBTB20		HLA-DOB	UPF2
LINC00506	IGSF11		MAPK14	ARHGAP10
HTR1F	ARHGAP31		MIR133B	TMEM154
EPHA3	GPR156		EYS	CDKN2AIP
NSUN3	HGD		COX7A2	MYOM1
LINC00879	CASR		HMGN3-AS1	MTCL1
OR5AC2	DTX3L		NT5E	ABHD3
OR5K4	MIR5002		MANEA	SKOR2
CLDND1	ITGB5		BVES	OR4K3
TOMM70	ALDH1L1		NR2E1	SRP54
ABI3BP	CCDC37-AS1		COL10A1	LOC101927418
SENP7	CHCHD6		SNX9	MIR5694
NXPE3	LINC01471		AGPAT4-IT1	DNAL1
MIR548A3	MGLL		SMOC2	CKLF-CMTM1
ALCAM	KBTBD12		IDI2	XKRY2
LINC00882	DNAJB8		ITIH2	ERICH1
BBX	TMCC1		CELF2-AS2	ERI1
HHLA2	COL6A5		SMARCAD1	LONRF1
DPPA2	CPNE4		TET2-AS1	MTMR7
MIR4445	ACPP		LINC02262	PRKDC
NECTIN3	BFSP2		FAT4	LINC01602
TMPRSS7	SRPRB		MGARP	LACTB2-AS1
CD200	EPHB1		IL15	RDH10
BTLA	IL20RB		MAB21L2	CPNE3
CD200R1	DZIP1L		DDX60L	PRNCR1
CFAP44	PRR23A		TENM3	PRPS1
ZBTB20-AS5	PISRT1		MIR4697	FOXQ1
ZBTB20	LOC100507291		COLEC12	LYRM4-AS1
LINC00903	CLSTN2		AFG3L2	HIST1H4I
LINC02024	SPSB4		SNRPD1	PSMB8
IGSF11	PXYLP1		IER3IP1	BRPF3
ARHGAP31	LOC646730		OR4N2	EYS
GPR156	TFDP2		SLC22A17	LOC100506804
HGD	SLC9A9		RNU6-2	HMGN3
CASR	PLSCR4		IGBP1P1	C6orf163
PARP14	PLSCR2		LRFN5	POPDC3
MYLK	PLSCR5		C14orf28	AFG1L
KALRN	LOC440982		PLEK2	LINC01013
MIR6083	LINC02032		ACOT6	SYNJ2
ITGB5	AGTR1		LOC105370619	LOC105378098
ALDH1L1	TM4SF18		CKLF	MIR5699
CCDC37-AS1	LINC01214		XKRY	DHTKD1
CHCHD6	EIF2A		TDRP	NR3C2
LINC01471	LOC101928166		ANGPT2	TIGD4
KBTBD12	RAP2B		MIR4660	LOC389247
DNAJB8	C3orf79		MIR3926-2	MYL12A
EFCC1	MME		VPS37A	NDUFV2
TMCC1	KCNAB1		CDCA2	MIR320C1
ALG1L2	LINC02029		CEBPD	MIR4527
CPNE4	SHOX2		LOC286178	OR4K2
ACPP	IQCJ-SCHIP1		RPL7	FAM177A1
BFSP2	ARL14		WWP1	KLHL28
SLCO2A1	OTOL1		PCAT2	TMEM229B
EPHB1	LINC01192		LINC01622	PNMA1
DZIP1L	MIR1263		PPP1R3G	CMTM1
BPESC1	SI		HIST1H2AG	CDY2B
LOC100507291	LOC105374194		TAP2	LOC401442
CLSTN2	ZBBX		MAPK13	SNORD3I
SPSB4	LRRC77P		IL17A	LOC340357
PXYLP1	EGFEM1P		LOC441155	SLC7A2
LOC646730	MECOM		TMEM30A	MCM4
TFDP2	GPR160		LCAL1	FAM110B
PCOLCE2	MIR569		SNX14	LACTB2
SLC9A9	PLD1		FUT9	RDH10-AS1
C3orf58	SPATA16		BVES-AS1	CNGB3
PLSCR4	NLGN1		SNX3	CASC19
PLSCR2	NAALADL2-AS2		NT5DC1	TSC22D3
PLSCR5	NAALADL2		SYNJ2-IT1	MIR6720
LINC02010	LINC01014		AGPAT4	MIR3691
LOC440982	KCNMB2		LOC105378146	HIST1H2BK
LINC02032	PEX5L-AS2		IDI2-AS1	PSMB8-AS1
LINC02046	LOC101928882		KIN	PNPLA1
AGTR1	SOX2-OT		CELF2-AS1	LOC441155
TM4SF18	LINC01206		HPGDS	FILIP1
LINC01214	MCF2L2		PPA2	HMGN3-AS1
EIF2A	VWA5B2		LINC02263	LINC01590
LOC101928166	C3orf70		MIR2054	PREP
RAP2B	MAP3K13		NDUFC1	FOXO3
C3orf79	DGKG		INPP4B	MOXD1
MME	ST6GAL1		LRBA	SERAC1
PLCH1	LPP-AS2		PALLD	PRKN
C3orf33	TPRG1-AS1		DCTD	PRR26
KCNAB1-AS2	TP63		MIR4697HG	MIR548AK
KCNAB1	FGF12		LINC01925	LOC105377480
LINC02029	OPA1-AS1		PRELID3A	ARFIP1
SHOX2	XXYLT1		ABHD3	ING2
IQCJ-SCHIP1	LINC00885		SKOR2	LOC104968399
ARL14	LINC01063		OR4K3	NDUFV2-AS1
OTOL1	BDH1		EFS	MIB1
LINC01192	KIAA1217		SRP54	MIR4527HG
LINC01324	CCDC7		LOC101927418	OR4K5
SLITRK3	2023-03-08		MIR5694	LOC101927178
LOC105374194	ZNF365		DNAL1	TOGARAM1
ZBBX	SRGN		LOC101928909	PLEKHH1
EGFEM1P	KCNMA1		CKLF-CMTM1	ELMSAN1
MECOM	PGAM1		XKRY2	CMTM2
TERC	EBF3		ERICH1	CDY2A
GPR160	INPP5A		MIR8055	DLGAP2
MIR569	APP		ERI1	PPP1R3B
PLD1	KCNE2		LONRF1	LINC00681
FNDC3B	SORCS2		MTMR7	PDGFRL
SPATA16	HMX1		EBF2	UBE2V2
NLGN1	WDR1		PRKDC	LOC101929528
NAALADL2-AS2	LINC01085		LINC01602	XKR9
NAALADL2	CD38		RDH10	STAU2-AS1
LINC01014	PCDH7		RMDN1	CNBD1
KCNMB2	APBB2		PRNCR1	CCAT1
ZMAT3	KDR		FOXQ1	NCBP2L
PEX5L-AS2	LINC02232		LYRM4-AS1	FOXF2
PEX5L	FRAS1		HIST1H4I	LYRM4
SOX2-OT	MIR5096		PSMB8	HIST1H2AH
LINC01206	LINC01088		BRPF3	TAP1
VWA5B2	PRKG2		IL17F	C6orf222
C3orf70	FRG1-DT		SLC25A51P1	SLC25A51P1
TRA2B	LOC101927708		LOC100506804	LOC101928540
DGKG	PLEKHA7		LCA5	LCAL1
ST6GAL1	ABCC8		SYNCRIP	CFAP206
MASP1	OTOG		UFL1	PRDM1
LPP-AS2	LUZP2		POPDC3	LINC00222
TPRG1-AS2	LOC100507144		AFG1L	STX7
TP63	LDLRAD3		TSPYL4	GTF2H5
CCDC50	LOC105376633		SYNJ2	PACRG
FGF12	AGBL2		LOC105378098	LARP4B
OPA1-AS1	OR4C3		LOC101929460	SEC61A2
ATP13A3	NEAT1		IDI1	LINC02355
XXYLT1	EHBP1L1		ATP5C1	LOC729870
SDHAP2	PACS1		USP6NL	RWDD4
LINC00885	RHOD		PDLIM5	MYL12B
LINC01063	PITPNM1		ARHGEF38-IT1	ANKRD12
MELTF	UNC93B1		LINC01378	MIR133A1
BDH1	CCND1		INTU	SMAD2
PDSS1	LOC101928443		NAA15	OR4K1
ACTR3BP5	SHANK2-AS1		SNORD73B	PPP2R3C
FRMPD2	LINC01537		CBR4	PRPF39
PBLD	POLD3		FAM92A1P2	PIGH
LRMDA	UVRAG		IGSF9B	MIR4505
TLL2	ACER3		CETN1	CMTM3
PGAM1	LOC646029		LOC105371998	LOC286083
KCNK18	TENM4		MIR320C1	LOC101929128
CTBP2	MIR4300		MIR4527	KIAA1456
ABCC13	FAM181B		OR4K2	MIR548V
CD38	ANKRD42		IL25	LOC101929217
PCDH7	DLG2		AKAP6	UBXN2B
AMBN	PICALM		FAM177A1	EYA1
HPSE	PRSS23		KLHL28	STAU2
LINC01262	LOC105369423		TMEM229B	DCAF4L2
FRG1-DT	GRM5		PNMA1	CASC21
SOX6	NAALAD2		TTC7B	MID2
BEST1	DISC1FP1		CMTM1	FOXCUT
NEAT1	FAT3		CDY2B	LOC101927972
EHBP1L1	HEPHL1		LOC401442	MIR3143
PACS1	FAM76B		MCPH1-AS1	PSMB9
RHOD	CNTN5		SNORD3I	ETV7
PITPNM1	LOC100128386		LOC340357	LOC102723883
UNC93B1	TRPC6		SLC7A2	MIR4463
C11orf24	LOC102723838		PPP2R2A	LCA5
LOC102724265	MMP10		MCM4	SLC35A1
CCND1	MMP13		FAM110B	ATG5
LOC101928443	MIR4693		RDH10-AS1	ARMC2
ANO1	GRIK4		CPNE3	TAAR9
MIR548K	GSTT2		CASC19	SNORA116
SHANK2-AS1	ASPHD2		MIR6720	PACRG-AS2
LINC01537	SGSM3		MIR3691	LOC101927762
POLD3	RRP7A		HIST1H2BK	NUDT5
ACER3	NPHP4		PSMB8-AS1	FHDC1
LOC646029	MIR34AHG		PNPLA1	TRAPPC11
TENM4	TARDBP		MCM3	LINC01895
MIR4300	LOC105376805		LOC102723883	TWSG1
FAM181B	ACTL8		FILIP1	MIR133A1HG
ANKRD42	ECE1		SH3BGRL2	ZBTB7C
DLG2	RPL11		SNORD50A	OR4K15
PICALM	ARID1A		FHL5	KIAA0391
PRSS23	FPGT-TNNI3K		PREP	SNORD127
LOC105369423	GBP5		FOXO3	ARG2
GRM5	VCAM1		TSPYL1	LOC100506476
NAALAD2	ADAM30		SERAC1	CMTM4
DISC1FP1	LOC100996724		PRKN	DLGAP2-AS1
FAT3	NBPF19		LOC102724357	LOC157273
HEPHL1	UBQLN4		WDR37	DLC1
IZUMO1R	NOS1AP		TAF3	MTUS1
FAM76B	TNR		ECHDC3	LOC101929268
CNTN5	CDC73		BMPR1B-AS1	CYP7A1
TRPC6	MIR548F3		ARHGEF38	MSC
MMP10	SNAP47		LINC02264	UBE2W
MMP13	PCNX2		SLC25A31	MMP16
MIR4693	KMO		RAB33B	CASC8
C11orf71	SMYD3		RPS3A	LOC101928335
PKNOX2	OR2W3		SH3RF1	FOXC1
GSTT2	FAM138D		WWC2-AS2	FARS2
CASTOR1	B4GALNT3		LOC100128239	PRSS16
SERHL	DCP1B		CLUL1	LOC100294145
NMNAT1	CACNA1C		SPIRE1	PXT1
LOC105376805	DYRK4		MIB1	LINC02549
CNR2	KCNA5		MIR4527HG	SENP6
TMEM50A	ANO2		OR4K5	SH3BGRL2
CPT2	DDX12P		CMTM5	RARS2
FGGY	LOC102724020		NPAS3	LOC105377924
NFIA	STYK1		LOC101927178	ARMC2-AS1
AK4	TAS2R50		TOGARAM1	TAAR8
FPGT-TNNI3K	ETV6		PLEKHH1	TULP4
CTTNBP2NL	ATF7IP		ELMSAN1	PACRG-AS3
ADAM30	LINC02378		LOC105370622	GTPBP4
LOC100996724	LINC02398		CMTM2	CDC123
CCDC181	SLCO1B3		CDY2A	TRIM2
ASTN1	CMAS		DLGAP2	STOX2
LINC01645	SOX5		AGPAT5	TGIF1
TSNAX-DISC1	BCAT1		PPP1R3B	RALBP1
FAM138D	RASSF8		LINC00681	MIR1-2
B4GALNT3	PPFIBP1		PDGFRL	C18orf12
LINC00940	LOC729291		SDAD1P1	OR4Q2
CCND2-AS1	IPO8		UBE2V2	PSMA6
KCNA5	DENND5B		LOC101929528	FKBP3
NTF3	PKP2		STAU2-AS1	VTI1B
ANO2	SYT10		CNGB3	LINC02274
PIANP	C12orf40		CCAT1	DYNC1LI2
RIMKLB	COL2A1		FOXF2	LOC101927752
PZP	SLC4A8		LYRM4	TNKS
DDX12P	RBMS2		HIST1H2AH	C8orf48
LOC102724020	BEST3		TAP1	FGL1
STYK1	LOC643339		C6orf222	EFCAB1
TAS2R50	ANKS1B		PAQR8	SDCBP
ETV6	ANO4		LINC02549	MSC-AS1
LRP6	TMEM132D		LOC101928540	LINC01617
LINC02378	RIMBP2		RNY4	LOC101929709
LINC02398	RPS7		SNORD50B	CCAT2
SLCO1B3	ADAM17		GPR63	TEX13B
RECQL	XDH		PRDM1	GMDS
BCAT1	SLC8A1-AS1		LINC00222	LOC101927950
RASSF8	VRK2		DSE	POM121L2
PPFIBP1	RPIA		GTF2H5	HLA-DMB
LOC729291	ACTR3BP2		PACRG	KCTD20
FAR2	PDCL3		LINC01615	LOC101928307
IPO8	NPAS2		LINC00200	MYO6
DENND5B-AS1	RGPD3		GATA3-AS1	RNY4
SYT10	MIR4435-2		PROSER2	ORC3
RBMS2	MIR4435-2HG		BMPR1B	CRYBG1
PPM1H	MERTK		INTS12	SESN1
PTPRQ	DPP10		NDST3	TAAR6
LOC105369879	CNTNAP5		HSPA4L	TMEM181
LINC00615	CCDC74B		SETD7	PACRG-AS1
LOC643339	LRP1B		SNORD73A	IDI2
NUDT4	GALNT13		WWC2	MIR4480
HECTD4	GALNT5		JAM3	ANXA2P1
RPS7	SESTD1		TYMSOS	ENPP6
RASGRP3	CD28		CEP76	GAPLINC
LINC01798	LINC00607		MIR133A1	PPP4R1
MIR4771-1	LINC01280		SMAD2	GATA6-AS1
ACTR3BP2	EPHA4		OR4K1	MIR4743
MIR4435-2	NYAP2		MIR208A	OR4K14
MIR4435-2HG	PTMA		SNORA89	NFKBIA
MERTK	TPTE2		PPP2R3C	FANCM
RPL23AP7	XPO4		PRPF39	RDH11
DPP10	SKA3		PIGH	PTGR2
GPR148	SPATA13		MIR4505	LOC106699570
ZNF806	TPTE2P6		RPS6KA5	CLN8
MGAT5	RNF17		CMTM3	MIR597
MBD5	ATP8A2		LOC286083	LOC102725080
PARD3B	LINC00365		MIR4659A	PCM1
LINC01280	KATNAL1		LOC101929128	SNAI2
SH3BP4	N4BP2L2		KIAA1456	NSMAF
AGAP1	STARD13-AS		MIR548V	TRPA1
IQCA1	RFC3		BNIP3L	ELOC
COL6A3	NBEA		LOC101929217	RIPK2
MIR6811	SPART		UBXN2B	POU5F1B
LRRFIP1	SMAD9		STAU2	VSIG1
TWIST2	LINC00437		CNBD1	GMDS-AS1
LOC150935	FREM2		CASC21	NRN1
MIR4786	STOML3		FOXCUT	VN1R10P
COPS9	MIR4305		LOC101927972	HLA-DMA
GPR35	COG6		MIR3143	STK38
KIF1A	LINC00598		PSMB9	ADGRB3
BOK-AS1	FOXO1		ETV7	IMPG1
ING5	OR7E37P		EFHC1	LINC01621
LINC00417	VWA8		LOC101928307	AKIRIN2
ANKRD20A9P	FAM216B		MIR4463	RTN4IP1
ZMYM2	ENOX1		LINC01621	CEP57L1
MIR4499	SERP2		SNHG5	TAAR5
EEF1AKMT1	NUFIP1		NDUFAF4	MIR7161
SKA3	SIAH3		ATG5	DKFZp451B082
ANKRD20A19P	LRRC63		ARMC2	IDI2-AS1
ATP8A2	LRCH1		SNORA116	CAMK1D
POLR1D	CAB39L		PACRG-AS2	MND1
FLT3	SETDB2		LINC02544	LINC02363
MTUS2	CTAGE10P		ADARB2	DLGAP1-AS1
LINC00545	MIR16-1		GATA3	PPP4R1-AS1
RXFP2	WDFY2		PROSER2-AS1	GATA6
FRY-AS1	NEK3		UNC5C	CTIF
FRY	VPS36		GSTCD	OR4K13
STARD13-AS	MIR5007		PLK4	INSM2
STARD13	LINC02338		MGST2	MIS18BP1
NBEA	LINC00358		SH3D19	RDH12
DCLK1	LINC00459		WWC2-AS1	ZNF410
LINC00547	LINC01052		SNORD153	TERB1
LINC00571	LINC00364		TYMS	MIR3674
LINC00366	LINC00550		PSMG2	LINC00599
LHFPL6	LINC00383		MIR133A1HG	SGCZ
MIR4305	KLHL1		ZBTB7C	ASAH1
LINC00332	LINC00402		OR4K15	PPDPFL
TNFSF11	TBC1D4		MYH6	TOX
LINC00390	LMO7		EGLN3	LOC392232
LOC101929259	RNF219-AS1		KIAA0391	TMEM70
ITM2B	RNF219		SNORD127	OSGIN2
FNDC3A	RBM26		ARG2	CASC11
DLEU7	LINC00333		LOC100506476	PSMD10
ATP7B	LOC105370306		SNORA11B	LINC01600
LINC02333	GPC5		CMTM4	MIR7853
MIR759	GPC6		DLGAP2-AS1	ZNF204P
LINC00458	DCT		MIR4659B	BRD2
PCDH17	LOC101927284		LOC157273	SRSF3
LINC02338	ABCC4		DLC1	LMBRD1
DIAPH3	HS6ST3		MTUS1	ELOVL4
LINC00434	MBNL2		PNMA2	LOC101928911
LINC00378	FARP1		LOC101929268	QRSL1
MIR3169	CLYBL		CYP7A1	C6orf183
LINC00358	NALCN-AS1		UBE2W	TAAR3P
LINC00448	NALCN		DCAF4L2	DYNLT1
LINC00376	FGF14		CASC8	CAHM
LOC102723968	KDELC1		FOXC1	IDI1
LINC00355	EFNB2		FARS2	MIR4481
LINC01052	FAM155A		PRSS16	TMEM131L
PCDH9	MYO16		LOC100294145	LINC02362
LINC00550	LINC00396		PXT1	DLGAP1-AS2
KLHL1	NAXD		TRAM2	RAB31
LINC00348	LOC100506016		ADGRB3	CTAGE1
LINC00392	LINC01043		SENP6	SMAD7
LOC100288208	ATP11A		ELOVL4	OR4L1
COMMD6	RASA3		HTR1E	RALGAPA1
LMO7	DEFB125		KLHL32	LINC02303
KCTD12	NRSN2		LOC105377924	ZFYVE26
LINC00331	SIRPB1		ARMC2-AS1	FAM161B
RBM26	SIRPA		LOC100287467	NAE1
LINC01080	SNORD110		TULP4	MIR596
SPRY2	ATRN		PACRG-AS3	MIR124-1
LINC00564	MAVS		LOC101929523	MIR383
LINC00333	CASC20		ADARB2-AS1	LOC101929066
LINC00351	LINC01428		LINC00708	LOC100507464
LINC00430	HAO1		UPF2	LOC100505501
MIR4500HG	PLCB1-IT1		PDHA2	LY96
LOC105370306	PLCB1		LOC101929529	NBN
MIR622	PLCB4		MFSD8	MYC
LINC00379	LOC101929371		MAML3	ATG4A
GPC5	SLX4IP		PRSS48	LINC02521
GPC6	LOC101929413		CLDN22	MIR5683
ABCC4	LINC00687		NCAPD3	ZNF391
DZIP1	LINC01722		ENOSF1	HLA-DOA
MIR4501	MACROD2-IT1		LINC01882	MIR3925
LINC00456	MACROD2-AS1		MIR1-2	COL19A1
CLYBL	MACROD2		C18orf12	TTK
ZIC5	KIF16B		OR4Q2	SPACA1
LOC105370333	SNRPB2		MHRT	LINC02526
MIR4705	PCSK2		SPTSSA	CCDC162P
FGF14	PET117		PSMA6	TAAR2
LINC01309	SLC24A3		FKBP3	SYTL3
DAOA	RIN2		VTI1B	QKI
LINC00343	CFAP61		LINC02274	WDR37
LINC00460	LINC01432		DGLUCY	MIR548Q
SNORD31B	LINC00261		DYNC1LI2	LOC100419170
TNFSF13B	SSTR4		LOC101927752	IRF2
MYO16	NXT1		XKR5	MIR6718
LINC00396	LINC01721		TNKS	TXNDC2
COL4A1	CST7		C8orf48	LOC101927571
NAXD	LOC105379511		FGL1	LOC100129878
LINC00431	FAM182B		DPYSL2	OR4K17
TEX29	NCOR1P1		EFCAB1	RALGAPA1P1
LINC02337	DEFB115		SDCBP	LINC00871
LOC100506016	DEFB118		LINC01617	RAD51B
LINC01043	TM9SF4		MMP16	COQ6
SPACA7	DNMT3B		CCAT2	CA7
GRTP1	ZNF341-AS1		GMDS	HSFY2
ATP4B	ITCH		LOC101927950	HSFY1
DEFB125	C20orf173		POM121L2	TTTY9A
NRSN2	TGM2		HLA-DMB	TTTY9B
RAD21L1	LINC01370		KCTD20	TTTY14
SIRPB1	LOC100128988		TRAM2-AS1	CD24
SIRPA	PTPRT		LMBRD1	XKR6
NOP56	PKIG		MYO6	LOC101929269
ATRN	MATN4		TTK	MTMR9
MAVS	PLTP		CGA	SLC35G5
CASC20	CDH22		MMS22L	LOC100129129
HAO1	EYA2		CRYBG1	TDH
PLCB1-IT1	LINC01754		SESN1	FAM167A-AS1
PLCB1	SULF2		CALHM6	FAM167A
PLCB4	PREX1		TMEM181	BLK
PAK5	STAU1		PACRG-AS1	LINC00208
LOC101929371	BCAS4		THBS2	SNORA99
LINC00687	MIR3194		LINC00700	GATA4
LINC01722	ZFP64		LOC105376398	C8orf49
FLRT3	LINC01524		DHTKD1	NEIL2
MACROD2-AS1	TSHZ2		LINC02267	FDFT1
MACROD2	SUMO1P1		ABHD18	CTSB
KIF16B	CYP24A1		LOC101927516	DEFB136
SNRPB2	DOK5		FAM160A1	DEFB135
PCSK2	LINC01441		CLDN24	DEFB134
BANF2	LINC01716		VPS26B	POLR3D
MGME1	BMP7-AS1		YES1	LOC100507071
LOC100130264	PCK1		PTPN2	PIWIL2
SLC24A3	GNAS		GATA6-AS1	SLC39A14
RIN2	LOC100506384		MIR4743	PPP3CC
CFAP61	SYCP2		OR4K14	SORBS3
LINC01432	LOC101928048		MIR208B	PDLIM2
LINC00261	CDH4		EAPP	C8orf58
LINC01747	CD320		NFKBIA	CCAR2
SSTR4	MIR1270		FANCM	BIN3-IT1
NXT1	ZNF675		RDH11	BIN3
LINC01431	LINC00662		PTGR2	EGR3
CST4	LOC100420587		GPR68	PEBP4
LINC01721	LINC01532		LOC106699570	LOC101929237
SYNDIG1	LOC284395		CLN8	RHOBTB2
APMAP	PLEKHF1		GS1-24F4.2	TNFRSF10B
FAM182B	LINC01791		MIR597	LOC286059
NCOR1P1	TSHZ3		LOC102725080	LOC254896
MIR663AHG	LINC01533		PCM1	TNFRSF10C
DEFB115	ZNF507		ADRA1A	TNFRSF10D
TM9SF4	WDR88		SNAI2	TNFRSF10A
DNMT3B	CEBPG		NSMAF	LOC389641
ZNF341-AS1	ZNF807		ELOC	CHMP7
ITCH	KRTDAP		LOC101929709	R3HCC1
C20orf173	LINC01766		POU5F1B	LOXL2
TGM2	UPK1A-AS1		GMDS-AS1	LOC100507156
LINC01370	LOC100134317		NRN1	ENTPD4
PTPRT	HKR1		VN1R10P	SLC25A37
MATN4	ACTN4		HLA-DMA	NKX3-1
CDH22	ACP7		STK38	NKX2-6
EYA2	IFNL3		LOC730101	STC1
LINC01754	LEUTX		COL19A1	ADAM28
SULF2	FCGBP		IMPG1	ADAMDEC1
LINC01523	PRX		BCKDHB	LOC101929294
PREX1	CYP2A7		ZNF292	ADAM7
BCAS4	TGFB1		MIR548H3	LOC101929315
MIR3194	TEX101		RTN4IP1	NEFM
ZFP64	ZNF229		CEP57L1	MIR6841
TSHZ2	BCAM		CALHM5	NEFL
SUMO1P1	DACT3-AS1		MIR7161	DOCK5
CYP24A1	TPRX1		DKFZp451B082	MIR6876
DOK5	BSPH1		WDR27	GNRH1
LINC01441	SULT2B1		MIR6072	KCTD9
LINC01716	PTH2		LOC105755953	CDCA2
BMP7-AS1	PRR12		MIR548AK	EBF2
PCK1	IL4I1		SCOC	PPP2R2A
VAPB	SNAR-B1		GATB	SDAD1P1
GNAS	CD33		CDKN2AIP	BNIP3L
LOC100506384	SPACA6P-AS		THYN1	PNMA2
LOC101928048	ZNF577		ADCYAP1	DPYSL2
LINC01718	ZNF615		SEH1L	ADRA1A
CDH4	ZNF845		GATA6	STMN4
ADRM1	CACNG8		CTIF	TRIM35
AP3D1	LILRB5		OR4K13	PTK2B
ZNF700	KIR2DL4		MYH7	MIR6842
LOC101927151	KIR3DL2		INSM2	CHRNA2
LOC100420587	SHISA7		MIS18BP1	EPHX2
LINC01532	NLRP11		RDH12	CLU
LOC284395	NLRP4		ZNF410	MIR6843
PLEKHF1	ZIM2-AS1		CCDC88C	SCARA3
ZNF536	USP29		TERB1	MIR3622A
LINC01791	ZSCAN4		MIR3674	MIR3622B
TSHZ3	SLC27A5		DEFB1	CCDC25
LINC01533	SNRPN		LINC00599	ESCO2
DPY19L3	GABRG3		SGCZ	PBK
WDR88	OCA2		ASAH1	MIR4287
CEBPG	SPRED1		STMN4	SCARA5
ZNF807	LIPC-AS1		PPDPFL	NUGGC
KRTDAP	RASL12		TOX	ELP3
LINC01766	MCTP2		TMEM70	PNOC
UPK1A-AS1	ADAMTS17		RIPK2	ZNF395
LOC100134317	CIITA		CASC11	FBXO16
HKR1	SNX29		LINC01600	MIR4288
ACTN4	ACSM2B		MIR7853	FZD3
ACP7	ATXN2L		ZNF204P	EXTL3-AS1
IFNL3	SMG1P2		BRD2	EXTL3
LEUTX	PRRT2		SRSF3	INTS9
FCGBP	CORO1A		TMEM14A	HMBOX1
PLD3	SMG1P5		COL9A1	KIF13B
CYP2A7	LOC643802		FAM46A	DUSP4
TGFB1	PDPR		GJB7	LINC00589
RABAC1	HYDIN		LOC101927314	LINC02099
TEX101	DHODH		QRSL1	LOC101929470
BCAM	CNTNAP4		C6orf183	LINC02209
DACT3-AS1	SYCE1L		TRAPPC3L	MIR3148
NPAS1	CPNE7		DYNLT1	SARAF
BSPH1	PAFAH1B1		CAHM	LEPROTL1
SULT2B1	SMCR2		C6orf120	MBOAT4
PTH2	STAT5A		LINC00701	DCTN6
SCAF1	PYY		LOC101928272	RBPMS-AS1
SNAR-A3	SEMA4D		SEC61A2	RBPMS
CD33	MIR602		SCOC-AS1	GTF2E2
SPACA6P-AS	HDAC9		LINC02273	SMIM18
ZNF577	GSDME		LOC389247	GSR
ZNF615	GUSBP10		ACAD8	UBXN8
ZNF845	LOC100128317		LINC01904	PPP2CB
ZNF331	FAM133B		CEP192	TEX15
LILRB5	RINT1		CTAGE1	PURG
LILRA5	FAM3C		SMAD7	WRN
KIR2DL4	AKR1D1		OR4L1	NRG1-IT1
KIR3DL2	GTPBP6		NGDN	NRG1
SHISA7	CSF2RA		RALGAPA1	NRG1-IT3
NLRP11	ZBED1		LINC02303	FUT10
NLRP4	CD99P1		ZFYVE26	MAK16
ZNF582	LINC01546		FAM161B	TTI2
USP29	LOC105373156		PPP4R3A	RNF122
ZSCAN4	FAM9A		NAE1	DUSP26
ZNF446	CLDN34		MIR596	LINC01288
TUBGCP5	TLR8		DEFA6	UNC5D
GABRG3	EGFL6		MIR124-1	LOC101929550
SPRED1	NHS		MIR383	KCNU1
CSPG4	RS1		LOC101929066	MIR1268A
CHSY1	PHEX		TRIM35	LINC01605
MIR3177	DDX53		LOC100507464	ZNF703
PARN	ACOT9		LOC100505501	LOC101929622
ATXN2L	MAGEB2		LY96	LOC102723701
SMG1P2	MIR3915		OSGIN2	ERLIN2
PRRT2	SYTL5		MYC	LOC728024
SMG1P5	RPGR		LINC02521	PLPBP
SHCBP1	MID1IP1-AS1		MIR5683	ADGRA2
LOC643802	BCOR		ZNF391	BRF2
PDPR	MIR7641-2		HLA-DOA	RAB11FIP1
HYDIN	FUNDC1		MIR3925	GOT1L1
CPNE7	CXorf36		GSTA7P	ADRB3
FAM157B	MIR221		EVADR	EIF4EBP1
RPH3AL	TIMP1		LINC01526	ASH2L
VPS53	ZNF630		SMIM8	STAR
GEMIN4	PORCN		MIR2113	LSM1
YWHAE	CCDC120		LINC02526	BAG4
PAFAH1B1	DGKK		CCDC162P	DDHD2
CCDC144A	GPR173		CALHM4	PLPP5
MAP2K3	SMC1A		SYTL3	NSD3
PYY	SNORA109		QKI	LETM2
SKAP1	KLF8		PHF10	FGFR1
CCDC57	LINC01278		LOC105376351	C8orf86
GLIS3	VSIG4		LINC00709	RNF5P1
POLR1E	LINC00269		NUDT5	TACC1
PTAR1	MIR676		CLGN	PLEKHA2
NPSR1	SLC7A3		FBXW7-AS1	HTRA4
MIR4283-2	NLGN3		ING2	TM2D2
ZNF117	RPS26P11		GLB1L3	SNORD38D
ZNF277	PHKA1		LINC00470	ADAM9
FEZF1-AS1	RLIM		C18orf15	ADAM32
MIR29B1	ATRX		LOC101927571	ADAM5
P2RY8	FAM46D		LOC100129878	ADAM3A
ZBED1	SH3BGRL		OR4K17	LOC100130964
PRKX-AS1	RPS6KA6		THTPA	ADAM18
EGFL6	KLHL4		RALGAPA1P1	ADAM2
CASK	PABPC5		LINC00871	IDO1
KRBOX4	PCDH19		RAD51B	IDO2
MIR6857	ARL13A		COQ6	TCIM
TSR2	TCEAL6		CATSPERB	ZMAT4
MIR676	GPRASP1		CA7	MIR548AO
PIN4	TMSB15B		ARHGEF10	SFRP1
P2RY10	LOC286437		DEFA4	SNORD65B
SH3BGRL	NRK		MSRA	GOLGA7
RPS6KA6	CLDN2		TUSC3	GINS4
PABPC5	MIR3978		NAT1	LOC102723729
NXF3	MIR4329		PTK2B	GPAT4
NRK	PLS3		SNTG1	NKX6-3
PRPS1	CT83		CA8	MIR486-1
MIR764	IL13RA1		JPH1	MIR486-2
LONRF3	RNF113A		NBN	ANK1
CT47A10	ZBTB33		MIR1204	KAT6A
OCRL	CT47A10		MYLK4	LOC105379393
LOC105373338	STAG2		F13A1	AP3M2
TFDP3	DCAF12L2		ZNF184	PLAT
MAP7D3	ENOX2		HLA-DPA1	LOC101929897
SNORD61	FRMD7		PANDAR	IKBKB
FMR1	HS6ST2		GSTA2	POLB
NSDHL	RTL8B		LOC105377849	DKK4
ATP2B3	MAP7D3		LINC02542	VDAC3
TKTL1	MIR504		C6orf163	SLC20A2
RETREG1	LINC00632		PNKY	SMIM19
DAB2	LDOC1		LINC02532	CHRNB3
TTC33	LOC645188		CD164	CHRNA6
CHL1	MIR892C		RWDD1	THAP1
CNTN4-AS1	MIR513B		MIR3918	RNF170
LRRN1	FMR1		LOC102724152	MIR4469
BHLHE40	MTM1		TCTE3	HOOK3
GRM7-AS2	GPR50-AS1		PFKP	FNTA
GRM7-AS1	LOC105377213		CDC123	POMK
LINC00312	MAGEA10-MAGEA5		MGAT4D	HGSNAT
SRGAP3-AS3	ZNF275		FBXW7	HMGCLL1
TATDN2	ATP2B3		RWDD4	BMP5
ATG7	SRPK3		GLB1L2	COL21A1
HDAC11	LCA10		METTL4	DST
WNT7A	TKTL1		LDLRAD4-AS1	LOC101930010
LINC02011	TAZ		MIR4741	BEND6
LINC00690	VAMP7		MIR4744	KIAA1586
PLCL2	MIR4457		OR4N5	ZNF451
SATB1-AS1	ROPN1L-AS1		ZFHX2	LOC101927211
MIR3135A	C1QTNF3-AMACR		SNORA101B	BAG2
RPL15	MTRNR2L2		RPL10L	RAB23
LINC01981	NDST1		LOC100996664	LOC100506188
FBXL2	TRAK1		ENTPD5	PRIM2
DCLK3	CCDC13-AS1		TC2N	MIR136
LRRFIP2	CADPS		PDP2	MIR370
GOLGA4	THOC7		LOC101928058	SNORD113-1
SLC22A13	MAGI1-AS1		DEFA8P	SNORD113-2
EIF1B-AS1	LMOD3		LINCR-0001	SNORD113-4
ZNF621	FOXP1-AS1		NAT2	SNORD113-5
TRAK1	EPHA6		MIR6842	SNORD113-6
CCDC13-AS1	C3orf30		PXDNL	SNORD113-7
LIMD1-AS1	TMEM39A		LINC01301	MEG8
CXCR6	LRRC58		GDAP1	SNORD113-9
RTP3	RABL3		DECR1	SNORD114-1
C3orf18	CSTA		TMEM75	SNORD114-2
MANF	PARP15		WRNIP1	SNORD114-3
FAM208A	MIR6083		LY86-AS1	SNORD114-4
FLNB	MUC13		LINC01012	SNORD114-5
SYNPR-AS1	CFAP100		HLA-DPB1	SNORD114-6
ATXN7	PLXNA1		DINOL	SNORD114-7
MAGI1-IT1	DNAJB8-AS1		GSTA1	SNORD114-8
SUCLG2-AS1	TMCC1-AS1		FAM135A	SNORD114-9
LOC105377146	COL6A6		IBTK	SNORD114-10
LMOD3	MIR5704		LINC01590	SNORD114-11
GPR27	DNAJC13		POU3F2	SNORD114-12
RYBP	BFSP2-AS1		MIR587	SNORD114-13
PPP4R2	RAB6B		PPIL6	SNORD114-14
LOC101927296	A4GNT		RSPH4A	SNORD114-15
LINC02025	PRR23B		EZR	SNORD114-16
CADM2-AS2	MRPS22		MEAT6	SNORD114-17
CGGBP1	RBP1		ERMARD	SNORD114-18
OR5H1	CLSTN2-AS1		SNORD142	SNORD114-19
OR5K3	ZBTB38		MIR4480	SNORD114-20
GPR15	RNF7		ELMOD2	SNORD114-21
LNP1	GK5		MIR3140	SNORD114-22
NFKBIZ	C3orf58		TRAPPC11	SNORD114-23
CBLB	LINC02010		B3GAT1	SNORD114-24
DUBR	LINC02046		NDC80	SNORD114-25
LINC00635	CPB1		LDLRAD4	SNORD114-26
MYH15	TM4SF1		RBBP8	SNORD114-27
DPPA4	SELENOT		DYM	SNORD114-28
C3orf52	MBNL1-AS1		OR11G2	SNORD114-29
ATG3	LINC02006		AP1G2	SNORD114-30
GTPBP8	LINC01487		BRMS1L	SNORD114-31
CFAP44-AS1	SSR3		MDGA2	MIR379
ZBTB20-AS3	LINC00881		ZFP36L1	MIR411
C3orf30	RSRC1		BBOF1	MIR299
TMEM39A	SCHIP1		FBLN5	MIR380
LRRC58	PPM1L		CDH16	MIR1197
RABL3	LINC01324		HSFY2	MIR323A
CSTA	SLITRK3		KBTBD11-OT1	MIR758
HSPBAP1	LINC01327		DEFA9P	MIR329-1
CCDC14	MIR551B		PRSS55	MIR329-2
MUC13	LOC105374205		PSD3	MIR494
CFAP100	PHC3		CHRNA2	MIR1193
PLXNA1	TNIK		PCMTD1	MIR543
DNAJB8-AS1	TMEM212		RAB2A	MIR495
GP9	NLGN1-AS1		MIR5681A	MIR376C
TMCC1-AS1	MIR4789		CALB1	MIR376A2
LINC02014	NAALADL2-AS1		PVT1	MIR654
MIR5704	KCNMB2-AS1		SERPINB1	MIR376B
DNAJC13	PEX5L		LY86	MIR376A1
BFSP2-AS1	FXR1		LOC100131289	MIR300
LINC02000	LOC102724604		HLA-DPB2	MIR1185-1
A4GNT	LINC01994		CDKN1A	MIR1185-2
PISRT1	LINC00888		GSTA5	MIR381
RBP1	MIR1224		SDHAF4	MIR487B
CLSTN2-AS1	TMEM41A		TPBG	MIR539
ZBTB38	LINC02052		CFAP206	MIR889
RNF7	RPL39L		FBXL4	MIR381HG
GK5	FLJ42393		C6orf203	MIR544A
LOC100507389	TPRG1-AS2		SMPD2	MIR655
CPB1	MIR944		ZUFSP	MIR487A
TM4SF1	FGF12-AS2		EZR-AS1	MIR382
SELENOT	OPA1		C6orf118	MIR134
MBNL1-AS1	ACAP2		LINC00242	MIR668
LINC02006	ZDHHC19		PITRM1-AS1	MIR485
LINC01487	NRROS		CAMK1D	MIR323B
SLC33A1	ZFAND4		UCP1	MIR154
SSR3	VPS26A		MIR4453	MIR496
LINC00881	EXOSC1		STOX2	MIR377
RSRC1	C10orf143		LOC283177	MIR541
SCHIP1	NKX6-2		CBX3P2	MIR409
PPM1L	SMIM11A		MIR5190	MIR412
LINC01322	USP17L10		CABLES1	MIR369
LINC01327	BMP2K		C18orf32	MIR410
MIR551B	NAA11		OR11H6	MIR656
LOC105374205	LINC01596		LOC102724814	MEG9
ACTRT3	TRPC2		LINC00609	LINC02285
PHC3	OR7E14P		MIR548Y	LINC00524
TNIK	USH1C		ACTN1	LINC02314
TMEM212	CD44		ALDH6A1	DIO3OS
GHSR	OR4C45		TRIP11	MIR1247
NLGN1-AS1	MIR612		RRAD	DIO3
MIR4789	KCNK7		HSFY1	LINC00239
NAALADL2-AS1	KLC2		KBTBD11	PPP2R5C
KCNMB2-AS1	KDM2A		DEFA10P	DYNC1H1
LOC101928739	CDK2AP2		RP1L1	HSP90AA1
LINC02053	ALDH3B1		LOC100128993	WDR20
LOC102724604	ORAOV1		EPHX2	MOK
LINC01994	ANO1-AS2		LOC101929341	ZNF839
MIR1224	SHANK2		CHD7	CINP
NMRAL2P	MIR139		MIR5681B	TECPR2
LINC02052	CHRDL2		LINC00534	ANKRD9
LOC101929130	WNT11		MIR1205	MIR4309
FLJ42393	B3GNT6		MIR4645	LINC02323
TPRG1	AQP11		RREB1	RCOR1
MIR944	MIR708		HIST1H2BL	TRAF3
PYDC2	MIR4300HG		HCG24	AMN
FGF12-AS2	PRCP		RAB44	CDC42BPB
OPA1	CCDC90B		GSTA3	LOC107984640
LINC00884	TMEM126B		SMAP1	EXOC3L4
ACAP2	EED		UBE3D	LINC00677
MIR570	FZD4		SLC35A1	TNFAIP2
ZDHHC19	RAB38		MIR548AI	LINC00605
NRROS	TYR		BEND3	LOC105378183
HNRNPH3	MIR1261		MICAL1	SNORA28
EXOSC1	LOC105369431		KPNA5	EIF5
ENAM	PANX1		OSTCP1	MARK3
LOC105379514	CEP57		MIR7641-2	CKB
LINC01596	ARHGAP42		LINC00574	TRMT61A
FRG1	MIR3920		PITRM1	BAG5
FTH1	MMP7		MIR4481	APOPT1
MIR612	MMP1		TNRC18P1	KLC1
KCNK7	DCUN1D5		LINC02486	XRCC3
KLC2	PDGFD		ENPP6	ZFYVE21
KDM2A	LOC105369532		LOC729305	PPP1R13B
CDK2AP2	GSTT2B		SMCHD1	LINC00637
ALDH3B1	HPS4		MIR4526	C14orf2
LRP5	SERHL2		TMEM241	RD3L
ORAOV1	KCNAB2		RPL17-C18orf32	TDRD9
ANO1-AS2	LINC01759		OR11H7	ASPG
PPFIA1	CROCC		JPH4	MIR203A
SHANK2	ELOA		PTCSC3	MIR203B
MIR139	PIGV		LINC00648	KIF26A
CHRDL2	TNNI3K		ACTN1-AS1	C14orf144
B3GNT6	LOC729930		LIN52	C14orf180
AQP11	NOTCH2		ATXN3	TMEM179
MIR708	PDE4DIP		FAM96B	LINC02280
MIR4300HG	LOC101927468		TTTY9A	MIR4710
PRCP	LAMTOR2		MIR7160	INF2
CCDC90B	LINC01743		MIR4286	ADSSL1
TMEM126B	LOC100288778		SH2D4A	SIVA1
EED	LOC105369595		CLU	AKT1
FZD4	CACNA1C-IT2		ST18	ZBTB42
RAB38	CACNA1C-AS2		LOC100130298	LINC00638
TYR	AKAP3		MIR2052HG	CEP170B
MIR1261	LINC02443		LINC01030	PLD4
LOC105369431	VWF		MIR1206	AHNAK2
PANX1	KLRB1		SERPINB9P1	CLBA1
GPR83	CLEC9A		SSR1	CDCA4
CEP57	YBX3		HIST1H2AI	GPR132
LOC100128386	TAS2R20		COL11A2	LINC02298
MIR3920	BCL2L14		CPNE5	MIR6765
MMP1	PLBD1		GSTA4	JAG2
DCUN1D5	MIR3974		B3GAT2	NUDT14
PDGFD	LINC02468		DOPEY1	BTBD6
RBM7	SLCO1B7		RARS2	BRF1
GSTT2B	ST8SIA1		FAXC	PACS2
TBC1D10A	MIR920		PDSS2	TEX22
RRP7A	LINC00477		ZBTB24	LOC100507437
CROCC	C12orf77		FAM162B	MTA1
RHCE	BHLHE41		C6orf99	CRIP2
C1orf123	REP15		PDE10A	CRIP1
DNAJC6	CCDC91		LOC102724511	TEDC1
TNNI3K	CAPRIN2		LOC105376360	TMEM121
NOTCH2	DENND5B-AS1		MIR548Q	LOC105370697
PDE4DIP	ALG10		TBC1D9	ARHGEF10
DISC1	SLC2A13		TMEM154	LOC101928058
LOC100288778	BAZ2A		LINC02363	KBTBD11-OT1
LOC105369595	NUDT4P2		EMILIN2	KBTBD11
DCP1B	YWHAQ		FAM210A	MIR7160
CCND2	SLC8A1		RIOK3	MYOM2
VWF	ANKRD36BP2		MIR1539	SOX7
COPS7A	LINC01849		OR11H4	LOC102723313
A2ML1	CD8B2		DHRS2	PINX1
A2MP1	MIR4435-1		MBIP	MIR1322
KLRB1	TMEM87B		RPS29	LOC101929229
CLEC9A	SMPD4		DCAF5	MIR598
YBX3	ERMN		VSX2	SNORD3F
TAS2R20	CTLA4		NDUFB1	LOC102467222
BCL2L14	IGFBP2		CES2	LINC02153
MANSC1	MIR1244-1		TTTY9B	LOC101929172
MIR3974	LINC00350		MYOM2	GFRA2
LINC02468	MRPL57		C8orf74	DOK2
SLCO1B7	LINC00426		CSGALNACT1	XPO7
GOLT1B	PDS5B		MIR6843	NPM2
C12orf77	STARD13		ALKAL1	FGF17
BHLHE41	SPART-AS1		CLVS1	DMTN
REP15	ALG5		MIR2052	FAM160B2
CCDC91	LINC01050		TMEM64	NUDT18
LOC100506606	GPALPP1		MIR1207	HR
CAPRIN2	LINC00563		LOC101927730	REEP4
ETFBKMT	ESD		CAGE1	LGI3
ALG10	SETDB2-PHF11		HIST1H3H	SFTPC
BAZ2A	SPRYD7		RXRB	BMP1
CCER1	MIR15A		PPIL1	PHYHIP
NUDT4P2	MRPS31P5		ICK	MIR320A
UBE2N	CKAP2		OGFRL1	LINC00967
RPL6	LINC00374		PGM3	RRS1-AS1
LOC105374454	RBM26-AS1		ORC3	RRS1
LINC01797	GPC6-AS2		COQ3	ADHFE1
MIR4771-2	TGDS		SOBP	C8orf46
MIR4435-1	LOC101927437		AK9	MYBL1
TMEM87B	BIVM		GPRC6A	VCPIP1
RABL2A	ARGLU1		RSPH3	C8orf44
AMER3	FAM155A-IT1		LINC00473	C8orf44-SGK3
FAM201B	CARS2		LOC154449	PTTG3P
NRP2	LINC01044		KLF6	SGK3
IGFBP2	DEFB126		CCDC3	MCMDC2
MLPH	TRIB3		TIGD4	SNORD87
RBM44	SIRPG-AS1		LINC02362	SNHG6
NDUFA10	PDYN-AS1		LOC727896	TCF24
OTOS	SNORA51		RNMT	PPP1R42
AGXT	GFRA4		C18orf8	COPS5
BOK	PANK2		SNORD58C	CSPP1
D2HGDH	LINC01713		TTC5	ARFGEF1
LINC00408	LINC01751		DHRS4-AS1	LOC102724708
LINC01072	TMX4		SFTA3	CPA6
CRYL1	LAMP5-AS1		LRR1	PREX2
XPO4	ANKEF1		EXD2	C8orf34-AS1
MRPL57	MIR6870		ABCD4	C8orf34
SPATA13	C20orf187		CPSF2	LINC01592
SHISA2	LOC102606466		CES3	LINC01603
GSX1	LOC613266		SOX7	SULF1
PAN3-AS1	OTOR		INTS10	MATN2
MTUS2-AS1	BFSP1		SCARA3	SNORA72
TEX26-AS1	KAT14		RB1CC1	RPL30
EEF1DP3	INSM1		ASPH	ERICH5
ZAR1L	LINC01427		PI15	RIDA
LINC02344	FOXA2		NECAB1	POP1
RFC3	THBD		MIR1208	NIPAL2
MAB21L1	LINC01431		SERPINB9	KCNS2
SOHLH2	SYNDIG1		RIOK1	STK3
POSTN	APMAP		HIST1H2AJ	OSR2
LINC00437	LOC105372582		SLC39A7	VPS13B
COG6	LOC101926935		C6orf89	MIR599
LINC00548	MIR663AHG		FBXO9	MIR875
FAM216B	DEFB119		MIR30C2	COX6C
SMIM2-AS1	TSPY26P		RWDD2A	SNORD77B
KCTD4	MAPRE1		AKIRIN2	MIR1273A
LINC00441	CHMP4B		PNISR	RGS22
MLNR	MIR644A		SCML4	FBXO43
DLEU7-AS1	ERGIC3		RFX6	POLR2K
ALG11	KIAA1755		TAGAP	SPAG1
THSD1	MAFB		LINC00602	RNF19A
PCDH8	TOP1		LOC285804	MIR4471
MIR1297	LOC101927138		LOC105376365	ANKRD46
LINC00374	ADA		OPTN	SNX31
TDRD3	RBPJL		ARFIP1	MIR7705
PCDH20	PCIF1		IRF2	PABPC1
LINC00395	SLC35C2		LPIN2	YWHAZ
MIR548X2	MIR3616		MC5R	FLJ42969
PCDH9-AS3	LINC01523		NPC1	ZNF706
LINC00364	DDX27		RPL17	NACAP1
LINC00383	ADNP		CCNB1IP1	GRHL2
ATXN8OS	NFATC2		DHRS4	NCALD
DACH1	BCAS1		NKX2-1	LOC104054148
KLF12	PFDN4		RPL36AL	MIR5680
LINC00381	LINC01440		GALNT16	RRM2B
LMO7DN	BMP7		VRTN	UBR5-AS1
BTF3P11	ZBP1		SLC24A4	UBR5
RBM26-AS1	LOC101927932		CES4A	ODF1
SNORA107	PHACTR3		LOC102723313	KLF10
SLITRK6	PPP1R3D		LPL	GASAL1
LINC01049	MIR4533		MIR3622A	AZIN1
MIR17	LOC100128310		NPBWR1	AZIN1-AS1
GPC5-AS1	ZNF681		MIR4470	ATP6V1C1
GPC6-AS2	LOC101927151		CRISPLD1	LINC01181
DCT	LOC102724908		C8orf88	BAALC-AS2
CLDN10	UQCRFS1		LINC00824	MIR3151
DNAJC3-AS1	VSTM2B		SERPINB6	BAALC-AS1
HS6ST3	C19orf12		DSP	BAALC
MBNL2	LOC400684		HIST1H2BM	LOC105369147
LOC101927437	LRP3		HSD17B8	SNORD173
ZIC2	PEPD		PI16	FZD6
PCCA	SCGB2B2		GCM1	CTHRC1
FGF14-IT1	DMKN		MIR30A	SLC25A32
DAOA-AS1	UPK1A		ME1	DCAF13
EFNB2	LINC00665		LOC101928911	LOC105375690
FAM155A	ZNF527		LOC101927365	RIMS2
MYO16-AS1	CAPN12		FIG4	DCSTAMP
LOC105370361	IFNL4		VGLL2	DPYS
MIR8073	MIR6719		LOC101929122	LRP12
CARS2	SERTAD1		LOC729681	ZFPM2
LINC00368	CYP2G1P		LINC01624	ZFPM2-AS1
LINC00354	B9D2		MIR6078	OXR1
LINC01070	LYPD3		MCM10	ABRA
LINC01044	ZNF180		LOC729870	ANGPT1
TUBGCP3	NECTIN2		LINC02427	RSPO2
GRTP1-AS1	PRKD2		MYOM1	EIF3E
GRK1	CRX		MC2R	EMC2
DEFB126	ELSPBP1		ANKRD29	TMEM74
TRIB3	FAM83E		SNORD58A	TRHR
SNPH	GFY		SNORA79B	NUDCD1
SIRPG-AS1	RRAS		DHRS4L2	ENY2
PDYN-AS1	NUP62		NKX2-1-AS1	PKHD1L1
SNORD86	SNAR-B2		MGAT2	EBAG9
GFRA4	SIGLECL1		ERH	SYBU
PANK2	MIR99B		SYNDIG1L	LOC100132813
LINC01713	ZNF614		RIN3	KCNV1
TMX4	ZNF525		CBFB	LINC01608
LAMP5-AS1	CACNG6		PINX1	LINC01609
ANKEF1	LILRB2		SLC18A1	LINC02237
LOC102606466	KIR3DL1		MIR3622B	MIR2053
MACROD2-IT1	FCAR		OPRK1	CSMD3
LOC613266	ISOC2		LINC02155	TRPS1
OTOR	NLRP13		CASC9	LINC00536
BFSP1	ZIM2		PIP4P2	LOC105375713
OVOL2	ZIM3		LINC00976	EIF3H
INSM1	ZNF551		LINC01011	UTP23
LINC01427	ZBTB45		SNRNP48	RAD21
FOXA2	SNURF		HIST1H4J	MIR3610
THBD	LIPC		MIR219A1	RAD21-AS1
GZF1	KBTBD13		MTCH1	AARD
CST1	MIR4721		MIR5685	SLC30A8
ACSS1	MIR3680-1		LINC00472	MED30
LOC101926935	PAGR1		PRSS35	SNORD168
DEFB116	CD2BP2		SPACA1	EXT1
TSPY26P	LOC102723373		USP45	SAMD12
MAPRE1	LOC400541		GPR6	SAMD12-AS1
CHMP4B	HP		ROS1	TNFRSF11B
MIR644A	RAI1		FNDC1	COLEC10
ERGIC3	STAT3		T	LOC101927513
KIAA1755	NAGS		DLL1	MAL2
MAFB	HGF		FHDC1	MAL2-AS1
SRSF6	FAM133DP		LINC02365	MIR548AZ
RBPJL	EFCAB10		MYL12A	NOV
SLC35C2	MIR4468		ZNF519	ENPP2
MIR3616	LINC00685		LAMA3	TAF2
LINC01522	MIR3690		SNORD58B	DSCC1
ARFGEF2	CD99		SNORD126	DEPTOR
ADNP	MXRA5		DHRS4L1	COL14A1
NFATC2	MIR4770		NKX2-8	MRPL13
LINC01524	FAM9B		DNAAF2	MTBP
BCAS1	WWC3		SLC39A9	SNTB1
PFDN4	TLR8-AS1		MIR4709	LOC101927543
LINC01440	TCEANC		LGMN	HAS2
BMP7	SAT1		C16orf70	HAS2-AS1
ZBP1	MIR548F5		MIR1322	SMILR
APCDD1L	MID1IP1		ATP6V1B2	LINC01151
LOC101927932	DDX3X		CCDC25	ZHX2
PHACTR3	DUSP21		LOC100507516	DERL1
MIR4533	MIR222		NKAIN3	TBC1D31
LOC100128310	MIR4769		HNF4G	FAM83A
MIR4758	EBP		OTUD6B-AS1	FAM83A-AS1
DOT1L	PRAF2		LINC00977	MIR4663
LOC102724908	TSPYL2		NQO2	C8orf76
UQCRFS1	MIR6857		BMP6	ZHX1-C8orf76
VSTM2B	PAGE5		HIST1H4K	ZHX1
C19orf12	ARHGEF9-IT1		RING1	MIR548D1
LRP3	HEPH		FGD2	ATAD2
PEPD	AWAT2		ELOVL5	WDYHV1
SCGB2B2	GJB1		LINC01626	FBXO32
DMKN	RTL5		SNAP91	KLHL38
UPK1A	PHKA1-AS1		CNR1	ANXA13
LINC00665	MAGT1		TSTD3	FAM91A1
ZNF527	BRWD3		WASF1	FER1L6
CAPN12	MIR548I4		DCBLD1	FER1L6-AS1
IFNL4	PCDH11X		LINC02529	FER1L6-AS2
MIR6719	TNMD		LOC101929297	LOC101927588
HIPK4	TRMT2B		MIR4644	TMEM65
CYP2G1P	BEX5		UCMA	TRMT12
B9D2	GPRASP2		TRIM2	RNF139-AS1
ATP1A3	SLC25A53		CASP3	RNF139
LYPD3	SERPINA7		LOC104968399	MIR6844
NECTIN2	MORC4		ANKRD20A5P	TATDN1
PRKD2	TMEM164		TTC39C-AS1	NDUFB9
TMEM160	AMOT		LIPG	MTSS1
ELSPBP1	LOC100126447		RPPH1	MIR4662B
FAM83E	ZCCHC12		CARMIL3	MIR4662A
GFY	NDUFA1		PAX9	LINC00964
IRF3	TMEM255A		POLE2	ZNF572
SNAR-A4	CT47A11		PLEKHD1	LOC105375744
SIGLECL1	DCAF12L1		NPC2	SQLE
MIR99B	LOC105373338		GOLGA5	WASHC5
ZNF614	USP26		B3GNT9	NSMCE2
ZNF525	RTL8C		TTTY14	TRIB1
LOC284379	ADGRG4		LOC101929229	TINAG
LILRB2	FGF13-AS1		LZTS1	FAM83B
LILRA4	CDR1		ESCO2	HCRTR2
KIR3DL1	SPANXC		ATP6V1H	GFRAL
FCAR	MIR890		UG0898H09	LINC00523
ISOC2	MIR513A1		LINC01111	DLK1
NLRP13	FMR1NB		OTUD6B	MIR2392
ZNF582-AS1	MTMR1		MIR3686	MEG3
ZIM3	GPR50		HTATSF1P2	MIR770
ZNF551	PASD1		TXNDC5	MIR493
SLC27A5	MAGEA10		HIST1H2AK	MIR337
CYFIP1	LOC105373378		HCG25	MIR665
ODF3L1	CCNQ		PIM1	MIR431
SELENOS	IDH3G		RPS16P5	MIR433
MAPK8IP3	AVPR2		RIMS1	RTL1
MIR4721	FLNA		LOC105377879	MIR127
MIR3680-1	CH17-340M24.3		LOC101928936	MIR432
PAGR1	IL9R		CCNC	MSRA
CD2BP2	CLPTM1L		CDC40	LINCR-0001
VPS35	ROPN1L		GOPC	PRSS55
LOC102723373	C1QTNF3		SOD2	RP1L1
LOC400541	MSH3		PRR18	MIR4286
DPEP1	CCDC13		FAM120B	C8orf74
FAM157C	THOC7-AS1		PHYH	INTS10
LOC100506388	MAGI1-IT1		ANXA2P1	LPL
DBIL5P	FRMD4B		PRIMPOL	SLC18A1
CRK	UPK1B		MYL12B	ATP6V1B2
FAM106CP	POGLUT1		TTC39C	LZTS1
KCNJ12	MIR198		ACAA2	LZTS1-AS1
NAGS	GTF2E1		PARP2	TCEA1
THRA1/BTR	CCDC58		CPNE6	LYPLA1
FBXO10	PARP14		SLC25A21	MRPL15
ERV3-1-ZNF117	KALRN		KLHDC1	SOX17
IFRD1	HEG1		CCDC177	RP1
LINC-PINT	ZXDC		ISCA2	XKR4
LOC389906	GATA2		LINC02287	SBF1P1
RIBC1	TRH		TRADD	LOC105375843
FGD1	C3orf36		CD24	TMEM68
AWAT2	DBR1		MIR598	TGS1
MIR548I4	PRR23C		LZTS1-AS1	CYP7B1
BEX4	COPB2		PBK	LINC00251
SERPINA7	NMNAT3		RGS20	LINC01299
MIR1912	TRIM42		GGH	ARMC1
CT47A11	GRK7		ZFHX4-AS1	MTFR1
LINC01201	XRN1		LRRC69	PDE7A
GPC4	CPA3		CCDC26	DNAJC5B
GPR101	TM4SF1-AS1		LOC101927759	TRIM55
FMR1NB	ERICH6		BLOC1S5-TXNDC5	CRH
CCNQ	TMEM14EP		HIST1H2BN	FABP5
FLNA	DWORF		VPS52	PMP2
PRKAA1	TIPARP-AS1		TMEM217	FABP9
IL5RA	LINC00880		GCLC	FABP4
SSUH2	UC.134		KCNQ5-IT1	FABP12
LINC00852	IQCJ-SCHIP1-AS1		RIPPLY2	IMPA1P1
FBLN2	LINC01322		RNGTT	IMPA1
FGD5P1	SERPINI2		PRDM13	SLC10A5
FGD5	TERC		METTL24	ZFAND1
TBC1D5	PRKCI		LOC101927919	CHMP4C
SGO1	TMEM212-AS1		WTAP	SNX16
NR1D2	MIR7977		SFT2D1	LOC101927141
UBP1	ZMAT3		SEPHS1	LINC01419
C3orf35	LINC02053		MND1	RALYL
SLC22A14	LINC01995		CENPU	LRRCC1
CCK	SNORA63D		LINC01895	LOC102723322
CCDC13	ALG3		CABYR	E2F5
SACM1L	LIPH		SCARNA17	C8orf59
FYCO1	CRYGS		TEP1	CA13
LRRC2	RTP1		NRL	CA1
HEMK1	LPP		MIR4503	CA3
RBM15B	TPRG1		KLHDC2	CA3-AS1
ARHGEF3	P3H2		SUSD6	CA2
EBLN2	MB21D2		LTBP2	REXO1L2P
SNORA95	LINC02038		CHGA	LAPTM4B
ZNF654	SLC51A		FBXL8	LINC01300
CPOX	CEP19		BCORP1	GPR20
CCDC54	WASHC2C		XKR6	PTP4A3
CIP2A	SUPV3L1		SNORD3F	MROH5
LINC01205	ZDHHC16		MIR4287	GMPR
MIR567	CTAGE7P		TCEA1	ATXN1
SLC35A5	SMIM11B		TTPA	LOC101928433
MIR8076	PAQR3		ZFHX4	STMND1
UPK1B	GK2		MIR4661	RBM24
POGLUT1	FRG1		GSDMC	CAP2
MIR198	ART5		RIPK1	LOC101928491
GTF2E1	RPS13		PIP5K1P1	FAM8A1
CCDC58	MAP3K11		HIST1H2AL	NUP153
DIRC2	RAB1B		RPS18	LOC105374952
ROPN1	GRK2		TBC1D22B	KIF13A
HEG1	CABP2		LOC101927136	NHLRC1
ZXDC	MIR7113		KCNQ5	TPMT
GATA2	FGF19		CYB5R4	KDM1B
RAB43	ANO1		PNRC1	DEK
FAM86HP	SHANK2-AS3		MCHR2	RNF144B
CDV3	PDE2A		DDO	MIR548A1
RYK	MIR4696		NUS1	MIR548A1HG
DBR1	THAP12		SOD2-OT1	LOC101928519
NMNAT3	CAPN5		LOC100289495	LOC105374960
TRIM42	CLNS1A		BEND7	LOC100506885
GRK7	MIR5579		TMEM131L	ID4
XRN1	TMEM126A		ACSL1	MBOAT1
PAQR9	MIR6755		TGIF1	E2F3
CPA3	LOC100506368		OSBPL1A	CDKAL1
TM4SF1-AS1	MIR3166		SNHG22	LINC00581
ERICH6	NOX4		KLHL33	SOX4
TMEM14EP	MTNR1B		PCK2	CASC15
DWORF	IZUMO1R		SLC25A21-AS1	NBAT1
GMPS	MTMR2		NEMF	PRL
TIPARP-AS1	SNORD13I		LOC100289511	HDGFL1
LINC00880	ANGPTL5		AREL1	LOC105374972
UC.134	MMP20		ITPK1	NRSN1
IQCJ-SCHIP1-AS1	WTAPP1		HSF4	DCDC2
SERPINI2	DYNC2H1		TXLNGY	KAAG1
MYNN	GSTTP1		LOC101929269	MRS2
PRKCI	SRRD		LOC102467222	GPLD1
TMEM212-AS1	H6PD		SCARA5	ALDH5A1
TNFSF10	ELOA-AS1		LYPLA1	KIAA0319
MIR7977	ZDHHC18		YTHDF3-AS1	TDP2
PIK3CA	GBP6		MIR3149	ACOT13
TTC14	NBPF9		SLC26A7	C6orf62
LINC01995	MIR5087		FAM49B	GMNN
ALG3	RAB25		BPHL	C6orf229
CRYGS	TFB2M		BLOC1S5	RIPOR2
RTP4	IQSEC3		HIST1H1B	MRPS18B
LPP	NINJ2		B3GALT4	ATAT1
P3H2	CACNA1C-AS1		RNF8	C6orf136
LINCR-0002	NDUFA9		LINC01564	DHX16
MB21D2	NTF3		MIR4282	PPP1R18
LINC02038	SNORA120		MRAP2	NRM
TMEM44-AS1	LOC374443		SRSF12	MDC1-AS1
LINC00969	CLEC1A		MCHR2-AS1	MDC1
SLC51A	LINC02366		SLC22A16	TUBB
CEP19	PRH1-PRR4		LOC105377967	FLOT1
RUFY2	PLBD1-AS1		ACAT2	IER3-AS1
ZDHHC16	RERGL		MPC1	IER3
JCHAIN	PDE3A		PRPF18	HCG20
INCENP	SLCO1B1		LOC100419170	LINC00243
MAP3K11	C2CD5		SLED1	LINC02570
RAB1B	SOX5-AS1		GAPLINC	MIR4640
GRK2	LOC645177		MIR320C2	DDR1
CABP2	SSPN		MYO5B	GTF2H4
MIR7113	MRPS35		OSGEP	VARS2
PPP6R3	FAR2		DCAF11	SFTA2
FGF19	LOC645485		MIPOL1	DPCR1
CTTN	ETFBKMT		RN7SL3	HCG21
SHANK2-AS3	ATP5B		SRSF5	MUC21
PDE2A	NUDT4P1		FCF1	MUC22
MIR4696	MZT2B		ITPK1-AS1	HCG22
CAPN5	CYTIP		NOL3	C6orf15
CLNS1A	ICOS		KDM5D	CDSN
MIR5579	IGFBP5		MTMR9	PSORS1C1
TMEM126A	MIR1244-2		LINC02153	PSORS1C2
MIR6755	MPHOSPH8		NUGGC	CCHCR1
LOC100506368	LINC01046		MRPL15	TCF19
MIR3166	CCNA1		YTHDF3	POU5F1
NOX4	EXOSC8		PEX2	PSORS1C3
MTNR1B	HTR2A		RUNX1T1	HCG27
MRE11	PHF11		MIR5194	HLA-C
MTMR2	DLEU2		TUBB2A	LINC02571
ARHGAP42	GPR180		EEF1E1-BLOC1S5	MIR6891
ANGPTL5	ZIC5		HIST1H3I	HLA-B
WTAPP1	BIVM-ERCC5		WDR46	MICA-AS1
DYNC2H1	LINC00551		CMTR1	MICA
REXO2	DEFB127		KLHL31	LINC01149
GSTTP1	RBCK1		KCNQ5-AS1	HCP5
SF3A1	SIRPG		CEP162	HCG26
SERHL2	PDYN		PM20D2	MICB-DT
TMEM57	NOP56		SIM1	MICB
MAGOH	ADAM33		CDK19	MCCD1
LEPROT	MIR103A2		SLC35F1	DDX39B
NBPF9	BMP2		SNORA20	SNORD117
DISC1-IT1	LINC01706		RPS6KA2-IT1	ATP6V1G2-DDX39B
IQSEC3	LAMP5		FRMD4A	SNORD84
NINJ2	SNAP25-AS1		TLR2	DDX39B-AS1
CACNA1C-IT2	JAG1		MIR3945HG	ATP6V1G2
TIGAR	LINC01723		DLGAP1-AS1	NFKBIL1
SNORA120	DSTN		IMPACT	LOC100287329
MLF2	ZNF133		MIR4320	LTA
PHC1	RALGAPA2		APEX1	TNF
MIR1244-1	LINC01384		FITM1	LTB
LOC374443	CD93		FOXA1	LST1
CLEC1A	GZF1		ARF6	NCR3
PRH1-PRR4	ACSS1		SLC10A1	AIF1
LOH12CR2	LINC01733		YLPM1	SNORA38
RERGL	DEFB121		MOAP1	PRRC2A
PDE3A	PLAGL2		KIAA0895L	MIR6832
SLCO1B1	EFCAB8		TTTY10	BAG6
SPX	DYNLRB1		SLC35G5	APOM
LOC645177	FER1L4		LOC101929172	C6orf47
SSPN	LOC149684		ELP3	GPANK1
MRPS35	PLCG1-AS1		SOX17	CSNK2B
ERGIC2	SRSF6		LOC102724612	LY6G5B
LOC645485	LINC01260		LOC102724874	LY6G5C
AMN1	SDC4		ASAP1-IT2	ABHD16A
ATP5B	ZNF335		LINC02525	MIR4646
EPYC	ELMO2		SCARNA27	LY6G6F
NUDT4P1	LINC01522		HIST1H4L	LY6G6F-LY6G6D
MRPL42	ZNFX1		MIR6873	LY6G6E
IGFBP5	ADNP-AS1		CCDC167	LY6G6D
PRLH	MIR4756		LRRC1	LY6G6C
OR6B2	CBLN4		KHDC1L	MPIG6B
C2orf54	PMEPA1		LINC01611	DDAH2
THAP4	NELFCD		GABRR1	CLIC1
GAL3ST2	FAM217B		ASCC3	MSH5
LINC00442	MIR548AG2		SNORA40C	MSH5-SAPCD1
GJA3	MIR1257		BRD7P3	SAPCD1
LINC00367	ZNF826P		TCP1	SAPCD1-AS1
LINC01046	RPSAP58		MIR1913	VWA7
MIR2276	CCNE1		LOC101928453	VARS
LINC00415	DPY19L3		RNF175	LSM2
PLUT	SLC7A10		MIR3945	HSPA1L
PAN3	CHST8		DLGAP1-AS2	HSPA1A
SLC7A1	SCGB1B2P		HRH4	HSPA1B
MEDAG	SBSN		CFAP53	SNORD48
BRCA2	ZBTB32		PIP4P1	SNORD52
LINC02343	ZFP14		PSME1	C6orf48
LINC00445	ZNF569		TTC6	NEU1
CCDC169-SOHLH2	LGALS7		MIR6076	SLC44A4
TRPC4	IFNL2		LOC100506358	EHMT2
FREM2	DYRK1B		PROX2	ZBTB12
LINC00598	SERTAD3		TMEM251	C2
LINC01050	CYP2B7P		EXOC3L1	KLHL31
SMIM2	TMEM91		EIF1AY	LRRC1
GTF2F2	PHLDB3		LOC100129129	LOC101927189
RB1	CEACAM20		GFRA2	MLIP-IT1
LOC105370203	TOMM40		PNOC	MLIP-AS1
RNASEH2B-AS1	MIR320E		RP1	MLIP
UTP14C	SULT2A1		LINC01289	SLC25A47
VPS36	CABP5		PKIA-AS1	WARS
OLFM4	SPACA4		LOC102724710	WDR25
MIR5007	SLC17A7		ASAP1	BEGAIN
LINC02339	SCAF1		TUBB2B	TUSC3
OR7E156P	ATF5		EEF1E1	NAT2
PCDH9-AS4	LINC01872		HIST1H3J	PSD3
LINC00402	MIRLET7E		PFDN6	LOC100128993
LINC00347	ZNF432		LINC02520	SH2D4A
LMO7DN-IT1	ZNF765		LOC101927189	CSGALNACT1
ACOD1	VSTM1		KHDC1	RB1CC1
NDFIP2-AS1	MIR4752		GABRR2	NPBWR1
MIR18A	KIR2DS4		GRIK2	OPRK1
GPC6-AS1	NCR1		AMD1	LOC100507516
TGDS	ZNF628		PLN	ATP6V1H
DNAJC3	NLRP8		SNORA29	RGS20
LINC00359	PEG3-AS1		RPS6KA2	TTPA
RAP2A	DUXA		MIR4293	YTHDF3-AS1
PCCA-AS1	ZNF154		SFRP2	YTHDF3
FGF14-AS1	SNORD107		LINC01093	LOC102724612
ARGLU1	TUFM		MIR6718	LINC01289
MIR1267	MIR3680-2		LINC01915	LOC102724623
LINC00399	MVP		MBD1	MIR124-2
COL4A2	TBC1D10B		PNP	MIR124-2HG
ING1	CAVIN1		EMC9	LOC401463
ARHGEF7-AS2	TMEM101		LINC00517	BHLHE22
LOC101928730	CDK6		LINC01588	HEY1
ATP11AUN	PPP2R3B		SMOC1	LINC01607
LOC101928841	IL3RA		DLST	LOC101927040
LINC00552	XGY2		GON7	MRPS28
DEFB127	SNORA48B		E2F4	TPD52
RBCK1	TBL1X		RPS4Y2	MIR5708
SDCBP2	TMSB4X		TDH	ZBTB10
SIRPG	APOO		DOK2	ZNF704
PDYN	LINC01281		ZNF395	PAG1
SNORD56	NYX		XKR4	VIRMA
ADAM33	LOC401585		LOC102724623	LOC100288748
MIR103A2	SYN1		PKIA	ESRP1
BMP2	TBC1D25		FLJ46284	DPY19L4
LAMP5	WDR45		ASAP1-IT1	INTS8
SNAP25-AS1	KANTR		LOC100422781	CCNE2
LINC01723	RIBC1		SLC35B3	TP53INP1
PET117	PAGE3		HIST1H2AM	NDUFAF6
RALGAPA2	ARHGEF9		MIR6834	MIR3150BHG
LINC01384	OTUD6A		MIR4462	MIR3150B
CD93	ZMYM3		MLIP-IT1	MIR3150A
NAPB	FLJ44635		DPPA5	PLEKHF2
VSX1	COX7B		UBE2J1	LINC01298
LINC01733	HDX		GTF3C6	C8orf37
DEFB118	TSPAN6		CEP85L	C8orf37-AS1
PLAGL2	TMEM35A		MRPL18	LOC100500773
EFCAB8	BHLHB9		RPS6KA2-AS1	GDF6
DYNLRB1	FAM199X		MIR1265	UQCRB
FER1L4	MUM1L1		DCHS2	MTERF3
LOC149684	SNORD96B		MIR4455	PTDSS1
SNORD154	LOC101928437		DLGAP1-AS3	LOC102724804
L3MBTL1	LINC01285		LOC105372028	SDC2
SDC4	AKAP14		CXXC1	CPQ
ELMO2	ATP1B4		RNASE10	LOC101927066
LINC00494	CT47A12		MIR7703	TSPYL5
CSE1L-AS1	PRR32		SSTR1	SNORD3H
ADNP-AS1	LINC01201		LINC01599	MTDH
CBLN4	TFDP3		SNORD169	LOC105375787
PMEPA1	RTL8A		RPS6KL1	JARID2
APCDD1L-AS1	BRS3		UBR7	DTNBP1
NELFCD	FGF13		ELMO3	MYLIP
SYCP2	MIR320D2		PRORY	MIR4639
MIR548AG2	SPANXD		FAM167A-AS1	MAS1L
MIR1257	MIR888		XPO7	LINC01015
LAMA5	MIR513A2		FBXO16	UBD
PLEKHJ1	CD99L2		SBF1P1	SNORD32B
CCNE1	PRRG3		MIR124-2	OR2H2
CHST8	PNMA6E		ZC2HC1A	GABBR1
SCGB1B2P	LOC105373383		TRIQK	MOG
SBSN	SSR4		ADCY8	ZFP57
ZBTB32	ARHGAP4		PSMG4	HLA-F
ZFP14	EMD		LOC100506207	HLA-F-AS1
ZNF569	ATP6AP1		HIST1H2BO	IFITM4P
LGALS7	MIR6131		RGL2	HCG4
IFNL2	LINC02158		MDGA1	HLA-V
DYRK1B	SCAANT1		MLIP-AS1	HLA-G
PRX	B4GALT4		KHDC3L	ZNRD1ASP
CYP2B7P	TIMMDC1		RRAGD	HCP5B
TMEM91	FSTL1		RPF2	HLA-H
GRIK5	LINC02049		SELENOKP3	HCG4B
PHLDB3	FAM162A		PNLDC1	HLA-A
TOMM40	HSPBAP1		RNASET2	HCG9
MIR320E	SLC12A8		PLRG1	HLA-J
ZC3H4	UROC1		HELT	ZNRD1
CABP5	GATA2-AS1		DLGAP1	PPP1R11
SPACA4	ALG1L2		LINC01894	RNF39
SLC17A7	SLCO2A1		SKA1	TRIM31
BCL2L12	ARMC8		RNASE9	TRIM31-AS1
SNAR-A5	BPESC1		PSME2	TRIM40
LINC01872	ATP1B3		CLEC14A	TRIM10
MIRLET7E	ATR		VCPKMT	TRIM15
ZNF432	TM4SF4		SLC8A3	TRIM26
ZNF765	ERICH6-AS1		PGF	HLA-L
DPRX	MBNL1		BTBD7	HCG17
MIR4752	PLCH1-AS2		MIR328	HCG18
LAIR1	TIPARP		RBMY2EP	TRIM39
KIR2DS4	LOC100996447		FAM167A	TRIM39-RPP21
NCR1	IL12A		NPM2	RPP21
ZNF628	WDR49		MIR4288	HLA-E
NLRP8	ACTRT3		LOC105375843	LINC02569
ZNF583	SKIL		MIR124-2HG	GNL1
DUXA	FNDC3B		LOC101241902	PRR3
ZNF154	LINC01208		MIR8084	ABCF1
ZBTB45	LOC101928739		EFR3A	MIR877
DNM1P35	TTC14		SLC22A23	PPP1R10
SNRPA1	ATP11B		HULC	POLH
NME3	SNORA63E		OR2B2	GTPBP2
TUFM	EEF1AKMT4		TAPBP	MAD2L1BP
MIR3680-2	SENP2		ZFAND3	RSPH9
MVP	TBCCD1		MLIP	MRPS18A
TBC1D10B	LOC101929106		OOEP	VEGFA
ORC6	LPP-AS1		ANKRD6	LINC02537
CLEC18C	P3H2-AS1		GSTM2P1	LINC01512
GLOD4	MGC2889		MCM9	C6orf223
MYO1C	LINC02026		MAS1	LOC101929705
USP32P1	PCYT1A		MIR3939	MRPL14
KCNJ18	PIGX		FGB	TMEM63B
TMEM101	LOC101928994		LINC02436	CAPN11
TOMM5	C21orf140		DLGAP1-AS4	MYMX
ERV3-1	PIK3C2A		ZNF521	SLC29A1
OTUD6A	PCNX3		MAPK4	HSP90AB1
TCEAL8	CNIH2		RNASE11	MIR4647
MUM1L1	ANKRD13D		RNF31	SLC35B2
MIR1264	GSTP1		LINC00639	NFKBIE
CT47A12	NDUFS8		SOS2	TMEM151B
LOC105373383	FGF4		LOC646548	TCTE1
LOC100506548	FADD		EIF2B2	AARS2
TRNT1	MIR3664		COX8C	SPATS1
GHRLOS	ARAP1-AS2		LRRC29	CDC5L
TPRXL	RNF169		RBMY1B	MIR4642
FGD5-AS1	LOC100506127		BLK	LOC105375075
LOC105376975	OMP		FGF17	SUPT3H
SGO1-AS1	RSF1		TMEM68	MIR586
LINC00691	CREBZF		LOC401463	RUNX2
CLASP2	HIKESHI		IL7	CLIC5
ITGA9	TMEM135		C8orf87	ENPP4
XYLB	FOLH1B		OC90	ENPP5
LINC02158	SLC36A4		LOC643327	LOC101926915
SLC6A20	GPR83		TFAP2A-AS2	RCAN2
LRRC2-AS1	MAML2		OR2B6	LOC101926898
CISH	PGR		ZBTB22	CYP39A1
DCAF1	CEP126		BTBD9	SLC25A27
C3orf38	TFIP11		TINAG	LOC101926934
LOC101929579	SPSB1		DDX43	TDRD6
DZIP3	PITHD1		LYRM2	PLA2G7
GCSAM	SFN		SNORD166	ANKRD66
LINC01279	GBP1P1		ASF1A	MEP1A
SPICE1	NBPF20		AIRN	ADGRF5
B4GALT4	MEX3A		FGFR1OP	LOC101926962
TIMMDC1	CNST		FGA	ADGRF1
FSTL1	LOC574538		SLC25A4	TNFRSF21
LINC02049	LOC100049716		DLGAP1-AS5	CD2AP
FAM162A	ITFG2-AS1		SS18	ADGRF2
LINC02035	LOC101929549		MRO	ADGRF4
SLC12A8	CD9		RNASE12	OPN5
UROC1	CLEC2D		IRF9	PTCHD4
GATA2-AS1	CLEC7A		LOC105370457	MUT
ISY1-RAB43	TAS2R19		L2HGDH	CENPQ
LINC02021	GUCY2C		ADAM21P1	GLYATL3
TOPBP1	PIK3C2G		MLH3	C6orf141
LINC02004	SLCO1C1		UNC79	RHAG
ARMC8	SLCO1A2		TMEM208	CRISP2
ATP1B3	LOC105369691		RBMY1D	CRISP3
ATR	LRMP		LINC00208	PGK2
PAQR9-AS1	ITPR2		DMTN	LOC101927020
TM4SF4	MANSC4		FZD3	LOC101927048
ERICH6-AS1	LOC100506606		TGS1	CRISP1
MBNL1	LINC00941		BHLHE22	DEFB133
TIPARP	AMN1		STMN2	DEFB114
LOC100996447	SNORD59B		LINC00535	DEFB113
IL12A	NUDT4		HHLA1	DEFB110
WDR49	TUBA3E		PXDC1	DEFB112
LRRC34	MIR1244-3		TFAP2A	TFAP2D
SKIL	PSPC1		OR1F12	TFAP2B
LINC02068	LINC00539		MIR1234	LOC101927082
LINC01208	SUPT20H		BTBD9-AS1	PKHD1
KCNMB3	RCBTB1		FAM83B	MIR206
CCDC39	DLEU1		MB21D1	LINCMD1
ATP11B	ZIC2		LOC101929057	MIR133B
EEF1AKMT4	LINC00443		SLC16A10	IL17A
TBCCD1	DEFB128		FAM184A	IL17F
LPP-AS1	TBC1D20		IGF2R	MCM3
P3H2-AS1	LOC100289473		CCR6	PAQR8
MGC2889	STK35		FGG	EFHC1
LINC02026	SNORD86		CFAP97	TRAM2
TMEM44	SIGLEC1		LINC01892	TRAM2-AS1
MUC20	MIR103B2		PSMA8	LOC730101
PCYT1A	MIR8062		ME2	TMEM14A
PIGX	SNAP25		LOC254028	GSTA7P
DNA2	LINC01752		REC8	GSTA2
UTP3	SPTLC3		SEC23A	GSTA1
SCGB1D1	RRBP1		MIR4504	GSTA5
PCNX3	LINC00851		COX16	GSTA3
CNIH2	LINC01747		ACYP1	GSTA4
ANKRD13D	LINC00656		PRIMA1	ICK
GSTP1	NAPB		FHOD1	FBXO9
NDUFS8	VSX1		RBMY1A1	GCM1
GAL	LOC100134868		SNORA99	MIR5685
FGF4	DEFB122		FAM160B2	ELOVL5
MIR3664	POFUT1		EXTL3-AS1	RPS16P5
ARAP1-AS2	SUN5		SNORA1B	GCLC
RNF169	MAP1LC3A		CYP7B1	LOC101927136
OMP	SPAG4		HEY1	LINC01564
RSF1	BPI		FAM92A	MIR342
CREBZF	PLCG1		KCNQ3	DEGS2
HIKESHI	L3MBTL1		FAM50B	YY1
TMEM135	WISP2		TFAP2A-AS1	MIR6764
FOLH1B	SYS1		ZNF165	SLC25A29
SLC36A4	MMP9		DAXX	MIR345
MIR548L	LOC105372633		GLO1	NAT1
MAML2	LINC00494		HCRTR2	PXDNL
SNORD13I	SNORD12C		MTO1	PCMTD1
CEP126	DPM1		MDN1	LOC101929341
NXPE1	MC3R		MFSD4B	ST18
CCDC157	NKILA		MIR548B	ALKAL1
LOC100507564	CTSZ		LOC729603	ASPH
LEPR	CDH26		GPR31	MIR4470
NBPF20	LINC01718		LRAT	LINC02155
LOC574538	TAF4		SNX25	NKAIN3
LOC100049716	URI1		AKAIN1	UG0898H09
CACNA1C-AS4	KCTD15		TAF4B	GGH
FGF23	SCGB2B3P		ELAC1	ZFHX4
CD9	GAPDHS		OR6S1	MIR3149
PTMS	KMT2B		IPO4	PEX2
M6PR	ZFP82		SEC23A-AS1	LOC102724874
MIR1244-2	ZNF570		ATP5S	PKIA-AS1
CLEC2D	LGALS7B		SYNJ2BP-COX16	PKIA
CLEC7A	IFNL1		ZC2HC1C	ZC2HC1A
TAS2R19	FBL		FAM181A-AS1	LOC101241902
BORCS5	BLVRB		SLC9A5	IL7
PIK3C2G	CYP2B6		RBMY1E	STMN2
SLCO1C1	EXOSC5		GATA4	RBM12B
GYS2	ETHE1		NUDT18	RBM12B-AS1
LRMP	CEACAM22P		EXTL3	TMEM67
ITPR2	APOE		LYN	MIR378D2
MANSC4	STRN4		LINC00251	PDP1
OVCH1-AS1	PLA2G4C-AS1		LINC01607	CDH17
LINC00941	RPL18		RBM12B	GEM
H3F3C	PIH1D1		HPYR1	RAD54B
SNORD59B	IRF3		PRPF4B	FSBP
KERA	MIR4751		LINC00518	WISP1
RAB17	IGLON5		ZSCAN12P1	NDRG1
OR6B3	MIR125A		KIFC1	ST3GAL1
CROCC2	ZNF841		DNAH8	LOC105375773
ATG4B	ZNF765-ZNF761		GFRAL	LOC101927798
NEU4	TARM1		SNORD141A	LOC101927822
LOC107984132	LILRA3		CASP8AP2	ZFAT
GJB2	NLRP7		REV3L	ZFAT-AS1
LATS2	NAT14		MAN1A1	MIR30B
GRK6P1	NLRP5		SLC22A1	MIR30D
SPATA13-AS1	PEG3		LOC105378123	NCRNA00250
RNF6	ZNF264		RBM46	LOC101927845
PDX1	ZNF671		LRP2BP	LINC01591
FLT1	PWARSN		LINC00526	KHDRBS3
LOC102723345	SH2B1		LINC01543	LINC02055
TEX26	SPN		SMAD4	LOC101927915
N4BP2L1	CDIPT		ANG	LOC401478
LINC00457	MYLPF		TM9SF1	FAM135B
CCDC169	LSM12		GEMIN2	COL22A1
FREM2-AS1	SLC25A6		CDKL1	KCNK9
FOXO1	XG		SYNJ2BP	TRAPPC9
LINC00428	PRKX		NEK9	PEG13
SMIM2-IT1	CXorf58		FAM181A	CHRAC1
SNORA31B	LINC01186		PLEKHG4	AGO2
LPAR6	RBM3		C8orf49	PTK2
CDADC1	GPKOW		HR	DENND3
RNASEH2B	HSD17B10		INTS9	SLC45A4
NEK5	LOC100421746		RPS20	JARID2-AS1
CKAP2	MIR1468		LINC01299	OR12D1
CLN5	IGBP1		LOC101927040	OR11A1
NDFIP2	NONO		RBM12B-AS1	OR10C1
MIR19A	ERCC6L		LRRC6	OR2H1
GPR180	PGAM4		FAM217A	RPL10A
UGGT2	UBE2DNL		MIR5689	MIR7111
OXGR1	SRPX2		ZSCAN16	TEAD3
IPO5	CENPI		PHF1	TULP1
GGACT	ARMCX5-GPRASP2		LOC100131047	FKBP5
FGF14-AS2	ESX1		HMGCLL1	MIR5690
LINC00551	AMMECR1		SNORD141B	LOC285847
FAM155A-IT1	LAMP2		GJA10	ARMC12
LINC00676	CT47A1		TRAF3IP2-AS1	CLPSL2
COL4A2-AS2	ARHGAP36		LOC285762	CLPSL1
ARHGEF7	GPC4		SLC22A2	PRPH2
ATP11A-AS1	SMIM10L2B		NPY2R	ATP6V0CP3
ADPRHL1	HTATSF1		ANKRD37	TBCC
TMEM255B	SPANXB1		LINC00667	LOC401261
DEFB128	MAGEC3		KCTD1	BICRAL
TBC1D20	MIR892A		MEX3C	RPL7L1
FKBP1A-SDCBP2	MIR506		RNASE4	C6orf226
LOC100289473	HMGB3		TSSK4	PTCRA
STK35	FATE1		TRAPPC6B	CNPY3
SNORD57	PDZD4		MAP4K5	CNPY3-GNMT
SIGLEC1	NAA10		ADAM21	GNMT
MIR103B2	GDI1		TMED10	PEX6
LINC01428	HIGD1A		MIR4506	PPP2R5D
SNAP25	ATXN7		KCTD19	MEA1
SPTLC3	B4GALT4-AS1		NEIL2	KLHDC3
KAT14	CD80		REEP4	RRP36
LINC00656	MIR5682		HMBOX1	CUL7
CSTL1	WDR5B		SNORD54	MRPL2
LOC284798	DIRC2		ARMC1	KLC4
LOC100134868	MIR5092		MRPS28	PTK7
DEFB119	CHST13		TMEM67	SRF
POFUT1	LOC90246		TMEM71	CUL9
SUN5	LINC02014		C6orf201	DNPH1
MAP1LC3A	LINC02000		MIR5689HG	TTBK1
SPAG4	PLS1		ZSCAN16-AS1	SLC22A7
BPI	WWTR1		CUTA	CRIP3
LOC100128988	LOC101928105		GLP1R	ZNF318
SGK2	PLCH1		BMP5	MIR6780B
SYS1	MLF1		EEF1A1	ABCC10
LOC105372633	LINC01100		BACH2	DLK2
CSE1L	PDCD10		TRAF3IP2	TJAP1
DPM1	MYNN		LOC105377975	LRRC73
MC3R	MIR6828		SLC22A3	YIPF3
NKILA	GHSR		UFSP2	POLR1C
LINC01711	LINC01209		ZBTB14	XPO5
CTSZ	PIK3CA		MIR8057	RSPO3
PPP1R3D	CCDC39		LINC01630	RNF146
TAF4	DCUN1D1		EDDM3A	ECHDC1
LAMA5-AS1	KLHL6		CHMP4A	KIAA0408
MIR1227	CAMK2N2		PNN	SOGA3
URI1	IGF2BP2-AS1		ATL1	C6orf58
KCTD15	DNAJB11		ADAM20P1	THEMIS
SCGB2B3P	MASP1		FOS	LOC101928140
GAPDHS	MIR28		ASB2	PTPRK
KMT2B	CLDN1		LRRC36	LAMA2
ZFP82	HRASLS		FDFT1	ARHGAP18
ZNF570	DPPA2P3		LGI3	TMEM244
LGALS7B	TCTEX1D2		KIF13B	L3MBTL3
IFNL1	PAK2		CERNA3	SAMD3
FBL	HKDC1		MTFR1	TMEM200A
SERTAD1	MIR4690		TPD52	SMLR1
CYP2B6	YIF1A		MIR378D2	EPB41L2
EXOSC5	SSH3		PHF20L1	AKAP7
ZNF574	C11orf72		ECI2	ARG1
ETHE1	MIR4691		GCNT2	MED23
APOE	FGF3		ZKSCAN8	IYD
STRN4	MIR548K		SYNGAP1	PLEKHG1
SAE1	FLJ42102		SAYSD1	MTHFD1L
PLA2G4C-AS1	ARAP1		COL21A1	LOC102723831
RPL18	XRRA1		SLC17A5	AKAP12
PIH1D1	EMSY		MIR4464	ZBTB2
MIR5088	MYO7A		FYN	RMND1
SNAR-A6	AAMDC		MIR3144	ARMT1
IGLON5	CCDC89		LPAL2	CCDC170
MIR125A	CCDC81		C4orf47	ESR1
ZNF841	TRIM77		EPB41L3	MIR3163
ZNF765-ZNF761	DEUP1		PCAT18	SYNE1
MIR512-1	MRE11		DCC	SYNE1-AS1
LILRA3	MIR1260B		EDDM3B	MYCT1
TTYH1	PGR-AS1		MDP1	VIP
NLRP7	C11orf70		LOC100288846	FBXO5
NAT14	LOC100507599		SAV1	MTRF1L
NLRP5	LYPLA2		ADAM20	RGS17
ZNF667	GPN2		LINC01220	OPRM1
ZNF264	LMNA		CCDC197	IPCEF1
ZNF671	SLC6A12		TPPP3	CNKSR3
MIR4313	WNK1		TTTY13	SCAF8
LOC100507472	FKBP4		CTSB	MIR1273C
MRPS34	GALNT8		SFTPC	TIAM2
SH2B1	PLEKHG6		DUSP4	CLDN20
SPN	CLECL1		MOS	TFB1M
CDIPT	OLR1		PDE7A	NOX3
MYLPF	PRH1		MIR5708	LOC105378068
MYLK3	HIST4H4		PDP1	MIR1202
MRM3	PLCZ1		TG	SNORD28B
KRT16P2	IAPP		LOC100507506	MIR4466
C17orf51	ETNK1		C6orf52	ARID1B
LSM12	CASC1		ZNF192P1	MIR3171
CCT6P3	INTS13		MIR5004	FOXG1-AS1
IGBP1	KLHL42		KCNK5	FOXG1
TCEAL5	ERGIC2		DST	LINC01551
MIR1298	TSPAN11		LOC101928489	LINC02282
CT47A1	H3F3C		MAP3K7	PRKD1
SNORD72	SNORD59A		LINC02527	G2E3
CRBN	UBE2N		TBC1D32	SCFD1
GHRL	MIR1244-4		CCDC110	COCH
CHCHD4	MIPEPP3		MIR3976HG	LOC100506071
NR2C2	LINC00554		AQP4	STRN3
LOC101927854	DEFB129		MIR4528	MIR624
HIGD1A	CSNK2A1		RNASE6	AP4S1
TDGF1	LOC388780		NEDD8-MDP1	HECTD1
MAPKAPK3	SNORD56		NIN	HEATR5A
RAD54L2	HSPA12B		MED6	LOC101927124
SLC9C1	RNF24		JDP2	DTD2
CCDC80	ISM1-AS1		OTUB2	GPR33
SIDT1	BANF2		ZDHHC1	NUBPL
B4GALT4-AS1	DZANK1		DEFB136	LINC02313
CD80	CSTL1		BMP1	ARHGAP5-AS1
MIR5682	LOC284798		LINC00589	ARHGAP5
WDR5B	DEFB123		PLAG1	RNU6-2
SEMA5B	MIR1825		DNAJC5B	AKAP6
MIR5092	BPIFB2		ZBTB10	NPAS3
CHST13	PIGU		CDH17	SNORA89
ISY1	CPNE1		MIR7848	EGLN3
COL6A4P2	LBP		LOC102724096	SPTSSA
TF	MIR6871		PAK1IP1	EAPP
AMOTL2	SGK2		TOB2P1	LINC02291
PLS1	KCNK15-AS1		ZBTB9	LINC02312
LOC100289361	TP53TG5		KCNK17	LINC01550
WWTR1	SLC12A5-AS1		LOC101930010	C14orf177
LOC101928105	ZNF663P		CD109	BCL11B
MLF1	SNORD12B		MIR4643	SETD3
LINC01100	MOCS3		WISP3	CCNK
PDCD10	FAM210B		GJA1	CCDC85C
LRRIQ4	MIR4532		LOC105377590	HHIPL1
MIR6828	TUBB1		MIR3976	CYP46A1
NCEH1	C20orf197		AQP4-AS1	EML1
LINC01209	MIR3195		LINC01917	EVL
ZNF639	ZNF536		RNASE1	MIR151B
LOC101928882	LSM14A		NEDD8	SNTG1
DCUN1D1	ZNF302		LOC105370489	LINC01301
CAMK2N2	TMEM147-AS1		LOC101928075	RAB2A
DNAJB11	IGFLR1		BATF	CHD7
MIR28	LOC644189		DDX24	LOC100130298
CLDN1	ZNF793-AS1		HSD11B2	CLVS1
HRASLS	LGALS4		DEFB135	PI15
DPPA2P3	LRFN1		PHYHIP	CRISPLD1
LSG1	SPTBN4		LINC02099	CASC9
MUC4	CYP2A13		CHCHD7	HNF4G
TCTEX1D2	BCKDHA		TRIM55	LINC01111
PAK2	ZNF575		ZNF704	ZFHX4-AS1
SLC25A16	IGSF23		GEM	SLC26A7
RUFY3	APOC1		PTCSC1	RUNX1T1
SCGB2A1	FKRP		TMEM14C	LOC102724710
MIR4690	PLA2G4C		ZSCAN9	FLJ46284
YIF1A	SPHK2		BAK1	TRIQK
SSH3	ALDH16A1		KCNK16	MIR8084
C11orf72	BCL2L12		BEND6	C8orf87
MIR4691	SIGLEC11		CASC6	LINC00535
TESMIN	SNAR-D		TUBE1	FAM92A
FGF3	VSIG10L		HSF2	KCNQ3
FLJ42102	SPACA6		PDLIM3	HPYR1
ARAP1	ZNF616		TMEM200C	LRRC6
XRRA1	TPM3P9		CHST9	TMEM71
MYO7A	OSCAR		LINC01919	PHF20L1
AAMDC	LILRA5		RNASE3	TG
CCDC89	NLRP2		GMPR2	MIR7848
CCDC81	SSC5D		ABHD12B	PTCSC1
TRIM77	LINC01864		TTC9	SLA
DEUP1	MIMT1		LOC102724153	MAK
ANKRD49	AURKC		IFI27L1	GCM2
MIR1260B	ZNF776		ATP6V0D1	SYCP2L
PGR	SNORD64		DEFB134	LOC101928191
C11orf70	ATP2A1-AS1		MIR320A	ELOVL2
KIAA1656	QPRT		LOC101929470	ELOVL2-AS1
LRP8	CDIPT-AS1		SDR16C5	ERVFRD-1
NBPF19	2023-09-01		CRH	SMIM13
SLC6A12	G6PC3		PAG1	NEDD9
WNK1	LINC00106		RAD54B	TMEM170B
CACNA1C-IT3	GYG2		SLA	ADTRP
FGF6	PRKX-AS1		TMEM14B	LOC101928253
LAG3	KLHL15		ZKSCAN4	HIVEP1
KLRG1	KRBOX4		GGNBP1	EDN1
MIR1244-3	WDR13		KIF6	LINC02530
CLECL1	MAGIX		KIAA1586	PHACTR1
OLR1	MIR98		FAM229B	LOC100130357
PRH1	MIR4536-1		SERINC1	TBC1D7-LOC100130357
DUSP16	AMER1		SORBS2	TBC1D7
PLCZ1	DGAT2L6		L3MBTL4	GFOD1
LDHB	ITGB1BP2		LOC105372038	SIRT5
CASC1	PIN4		MBD2	NOL7
INTS13	ATP7A		ECRP	RANBP9
KLHL42	APOOL		TINF2	MCUR1
OVCH1	SYTL4		PYGL	RNF182
TSPAN11	DRP2		LINC01269	CD83
LINC02422	LINC00630		IFI27	LINC01108
SNORD59A	CUL4B		AGRP	OR12D2
LOC200772	CT47A2		POLR3D	ZNF76
PDCD1	IGSF1		LINC02209	DEF6
GJB6	GPC3		SDR16C6P	PPARD
SAP18	VGLL1		LINC00967	FANCE
LINC00539	MAGEC1		FABP5	MED20
C1QTNF9	MIR892B		FSBP	BYSL
CDK8	MIR507		WISP1	CCND3
POMP	CNGA2		MAK	TAF8
UBL3	RENBP		NKAPL	C6orf132
HSPH1	FAM50A		LINC00336	GUCA1A
N4BP2L2	ACKR2		DAAM2	GUCA1B
SPART	ADPRH		ZNF451	MRPS10
STOML3	STXBP5L		LAMA4	TRERF1
MIR320D1	LOC102723582		PKIB	UBR2
EPSTI1	LINC02035		TLR3	CEP85L
MIR8079	ZNF148		L3MBTL4-AS1	SELENOKP3
TPT1	C3orf22		CDH2	MCM9
RCBTB2	LINC01565		SNORA37	ASF1A
CAB39L	FAM86HP		RNASE2	FAM184A
GUCY1B2	RYK		TGM1	MIR548B
LOC101929657	TRPC1		TRIM9	MAN1A1
TPTE2P3	WWTR1-AS1		MAP3K9	LOC285762
FBXL3	SIAH2		FLVCR2	LOC105377975
LINC01068	C3orf33		IFI27L2	MIR3144
MIR20A	GFM1		LOC100505942	TBC1D32
LOC101927248	IL12A-AS1		LOC100507071	GJA1
RNF113B	SERPINI1		MIR3148	HSF2
TMTC4	LRRC34		PENK	SERINC1
TPP2	CLDN11		RRS1-AS1	PKIB
LINC00443	TNFSF10		PMP2	FABP7
LIG4	TBL1XR1		VIRMA	SMPDL3A
IRS2	KCNMB3		NDRG1	CLVS2
COL4A2-AS1	MCCC1		GCM2	TRDN
ATP11A	KLHL6-AS1		ZSCAN26	TRDN-AS1
GAS6-AS1	EEF1AKMT4-ECE2		LOC101929188	NKAIN2
DEFB129	IGF2BP2		LOC100505635	RNF217-AS1
CSNK2A1	AHSG		LOC101927211	RNF217
SDCBP2-AS1	LOC101929130		LOC101927640	LOC100126584
LOC388780	CLDN16		FABP7	TPD52L1
IDH3B	ATP13A5-AS1		FAM149A	HDDC2
HSPA12B	LINC02028		MIR4317	LINC02523
RNF24	TM4SF19-AS1		MIR302F	HEY2
LINC01751	SENP5		POLI	NCOA7-AS1
MKKS	SIPA1		METTL17	NCOA7
ISM1-AS1	TMEM151A		RABGGTA	HINT3
ZNF133	POLD4		TMX1	TRMT11
CST11	NDUFV1		PCNX1	MIR5695
LOC101926889	MIR6753		ERG28	CENPW
DEFB121	PPFIA1		PPP4R4	MIR588
MIR1825	DHCR7		RIPOR1	SUMO4
BPIFB2	STARD10		PRY	ZC3H12D
PIGU	SPCS2		PRY2	PPIL4
CPNE1	LRRC32		LOC101929148	GINM1
LBP	GDPD4		TTTY6	RPS18P9
TOP1	INTS4		TTTY6B	KATNA1
IFT52	ME3		RBMY1F	LATS1
TP53TG5	SMCO4		RBMY1J	LOC645967
ZNF663P	MIR548L		TTTY5	NUP43
STAU1	CCDC82		RBMY2FP	PCMT1
MOCS3	YAP1		LOC100652931	LRP11
FAM210B	GALE		TTTY17A	RAET1E
MIR4532	GPATCH3		TTTY17B	RAET1E-AS1
TUBB1	SEMA4A		TTTY17C	RAET1G
FAM217B	LOC101929384		TTTY4B	LOC105378052
MIR3195	RAD52		TTTY4C	ULBP2
RPS21	NRIP2		TTTY4	ULBP1
MIR6789	KCNA6		BPY2	RAET1K
LSM14A	TNFRSF1A		BPY2B	RAET1L
ZNF302	CD69		BPY2C	ULBP3
TMEM147-AS1	TMEM52B		DAZ1	PPP1R14C
IGFLR1	TAS2R31		DAZ4	C18orf63
LOC644189	H2AFJ		DAZ3	LINC01922
ZNF793-AS1	CAPZA3		DAZ2	FAM69C
LGALS4	PYROXD1		TTTY3B	CNDP2
LRFN1	LOC101928441		TTTY3	CNDP1
SERTAD3	ETFRF1		CDY1	LINC00909
CYP2A13	FGFR1OP2		CDY1B	ZNF407
BCKDHA	PTHLH		CSPG4P1Y	ZADH2
POU2F2	OVCH1-AS1		GOLGA2P2Y	TSHZ1
ZNF575	DDX11-AS1		GOLGA2P3Y	SMIM21
APOC1	LINC02422		ASH2L	LINC01898
FKRP	PTGES3		STAR	LOC339298
BBC3	MRPL42		LSM1	LINC01893
PLA2G4C	PDE6D		BAG4	ZNF516
SPHK2	LOC105370333		DDHD2	LOC101927989
ALDH16A1	DEFB132		PLPP5	C18orf65
PRMT1	TCF15		NSD3	LINC00908
SNAR-A7	TGM3		LETM2	LINC00683
VSIG10L	SNORD57		FGFR1	LINC01927
SPACA6	C20orf27		C8orf86	LINC01879
ZNF616	SMOX		RNF5P1	LOC100131655
TPM3P9	ISM1		TACC1	ZNF236
MIR512-2	MIR3192		PLEKHA2	MBP
LENG8-AS1	CST11		HTRA4	GALR1
NLRP2	LOC101926889		TM2D2	LINC01029
SSC5D	DEFB124		SNORD38D	SALL3
LINC01864	KIF3B		ADAM9	ATP9B
ZNF667-AS1	BPIFB6		ADAM32	NFATC1
AURKC	TP53INP2		ADAM5	LOC284240
ZNF776	RBM12		ADAM3A	LINC02293
UBE2Q2	SNORA71B		LOC100130964	MIR4307HG
PCSK6	ZHX3		ADAM18	MIR4307
EME2	IFT52		ADAM2	LOC728755
ATP2A1-AS1	KCNK15		IDO1	LINC00645
QPRT	SYS1-DBNDD2		IDO2	GSC
CDIPT-AS1	SLC12A5		TCIM	DIGIT
2023-09-01	MKRN7P		ZMAT4	DICER1
KRT17P1	SNORD12		MIR548AO	MIR3173
G6PC3	KCNG1		SFRP1	DICER1-AS1
SNORA22C	AURKA		SNORD65B	CLMN
DGAT2L6	LINC01742		GOLGA7	LINC02292
BEX2	ATP5E		GINS4	SYNE3
HTR2C	LOC729296		LOC102723729	SCARNA13
CT47A2	LSM14B		GPAT4	SNHG10
RPL37	ZNF181		NKX6-3	GLRX5
SEC13	TMEM147		MIR486-1	LINC02318
TMEM43	U2AF1L4		MIR486-2	TCL6
THRB	ZNF566		ANK1	TCL1B
ACKR2	ZNF793		KAT6A	TCL1A
MIR4787	ECH1		LOC105379393	LOC107984703
TEX264	GMFG		AP3M2	TUNAR
LINC02042	SHKBP1		PLAT	C14orf132
MIR4446	CYP2F1		LOC101929897	BDKRB2
ADPRH	B3GNT8		IKBKB	BDKRB1
STXBP5L	XRCC1		POLB	ATG2B
LOC102723582	MIR4531		DKK4	GSKIP
PDIA5	APOC1P1		VDAC3	AK7
ZNF148	SLC1A5		SLC20A2	LOC730202
C3orf22	LIG1		SMIM19	PAPOLA
CNBP	DBP		CHRNB3	LINC02299
COL6A5	FLT3LG		CHRNA6	VRK1
SRPRB	MIR5088		THAP1	LINC00618
MIR6827	SIGLEC16		RNF170	LINC02304
U2SURP	IZUMO2		MIR4469	LINC02325
WWTR1-AS1	ETFB		HOOK3	CA8
SIAH2	HAS1		FNTA	GDAP1
GFM1	ZNF836		POMK	MIR5681A
IL12A-AS1	ZNF761		HGSNAT	MIR5681B
SERPINI1	NDUFA3		EBAG9	MIR2052HG
[truncated: 2,019 more rows]
