# Supplementary material for: NKX6.3 modulation of mitotic dynamics and genomic stability in gastric carcinogenesis
Source: Cell Commun Signal. 2025 Jan 20;23:35. doi: 10.1186/s12964-025-02030-4 (PMC11748348; doi:10.1186/s12964-025-02030-4)
Supplement: Supplementary file 9 — Supplementary Material 9. [file 12964_2025_2030_MOESM9_ESM.xlsx]

## Sheet: Sheet1
Table S7. mRNA expression of common AIs and LOH genes in HFE-145shCtrl, HFE-145shNKX6.3#1, and HFE-145shNKX6.3#2 cells.
Common AIs								Common LOH
	shCtrl_1	shCtrl_2	shNKX6.3#1_1	shNKX6.3#1_2	shNKX6.3#2_1	shNKX6.3#2_2			shCtrl_1	shCtrl_2	shNKX6.3#1_1	shNKX6.3#1_2	shNKX6.3#2_1	shNKX6.3#2_2
INVS	-0.00633323	0.00633323	-0.071351	-0.0587624	-0.0590594	-0.0464559		FAM41AY1	0	0	0	0	0	0
ELN	0	0	0.0186525	0.0188379	0	0		RPL23AP53	-0.00388032	0.00388032	-0.0818186	-0.0744249	-0.113705	-0.106467
WDR60	-0.00595899	0.00595899	-0.135489	-0.1238	-0.12297	-0.111258		LOC101927815	#N/A	#N/A	#N/A	#N/A	#N/A	#N/A
ASMTL	0	0	0	0	0	0		FAM86B3P	0.056994	-0.056994	0.622061	0.738103	0.748665	0.866522
DHRSX	0	0	0	0	0	0		LOC729732	-0.00139644	0.00139644	0.155624	0.159614	0.0180315	0.0209796
CD99	0	0	0	0	0	0		FGF20	-0.00541535	0.00541535	0.76855	0.780845	0.537322	0.549259
PRKX	-0.00591147	0.00591147	-0.160825	-0.149289	-0.228657	-0.217257		DOCK5	-0.00679996	0.00679996	0.657352	0.671231	0.552041	0.565883
TBL1X	-0.0062399	0.0062399	-0.0279833	-0.015532	0.122045	0.134685		ASNSP1	#N/A	#N/A	#N/A	#N/A	#N/A	#N/A
FRMPD4	-4.93691e-05	4.93691e-05	0.000715569	0.000821901	-0.00662331	-0.00659		LINC01606	#N/A	#N/A	#N/A	#N/A	#N/A	#N/A
MIR6086	#N/A	#N/A	#N/A	#N/A	#N/A	#N/A		KCNB2	-0.000523918	0.000523918	0.348768	0.352687	0.3762	0.380317
TCEANC	-0.00204739	0.00204739	0.0290394	0.0333537	0.168643	0.173886		REXO1L2P	0	0	0	0	0	0
GPM6B	-0.0012838	0.0012838	0.206575	0.21073	0.0702322	0.0733721		LINC00861	#N/A	#N/A	#N/A	#N/A	#N/A	#N/A
IL1RAPL1	-0.000695048	0.000695048	-0.0663541	-0.0655705	-0.0198758	-0.01866		IRF4	-0.00030654	0.00030654	-0.040153	-0.0399266	-0.0154009	-0.0149331
MAGEB2	-0.00658575	0.00658575	0.513777	0.527307	-2.49461	-2.48691		LINC02533	#N/A	#N/A	#N/A	#N/A	#N/A	#N/A
DMD	-2.51365e-05	2.51365e-05	0.0398175	0.0402593	0.0145751	0.0147702		GUSBP2	-0.00216565	0.00216565	0.0303576	0.0349131	0.144509	0.149813
FAM47B	0	0	0	0	0	0		HLA-DQA2	-0.000400844	0.000400844	0.089102	0.0907226	0.152961	0.155136
RPGR	-0.0054359	0.0054359	0.209418	0.220772	0.0691031	0.0801505		LHFPL5	-0.000137038	0.000137038	0.0311387	0.0317162	4.59465e-05	0.000321818
LINC01281	#N/A	#N/A	#N/A	#N/A	#N/A	#N/A		PKHD1	0	0	0	0	0.00241868	0.00244285
MIR3937	#N/A	#N/A	#N/A	#N/A	#N/A	#N/A		MTRNR2L9	#N/A	#N/A	#N/A	#N/A	#N/A	#N/A
KDM6A	-0.00658147	0.00658147	0.110703	0.123959	0.121285	0.134549		LGSN	0	0	0	0	0	0
LINC01186	#N/A	#N/A	#N/A	#N/A	#N/A	#N/A		LOC101928516	#N/A	#N/A	#N/A	#N/A	#N/A	#N/A
TFE3	-0.00682158	0.00682158	-0.0429137	-0.0292886	0.12011	0.133813		LINC02540	#N/A	#N/A	#N/A	#N/A	#N/A	#N/A
KANTR	#N/A	#N/A	#N/A	#N/A	#N/A	#N/A		IRAK1BP1	-0.00579671	0.00579671	-0.0835213	-0.072081	0.017348	0.0289854
SMC1A	-0.00695246	0.00695246	-0.556281	-0.542585	-0.726973	-0.71336		EPHA7	0	0	0	0	0	0
HUWE1	-0.00673136	0.00673136	0.258538	0.272151	0.206648	0.220233		HACE1	-0.00558992	0.00558992	-0.0997035	-0.088738	-0.192237	-0.181497
OPHN1	-0.00578889	0.00578889	-0.267212	-0.256187	-0.135341	-0.124024		SEC63	-0.00655363	0.00655363	-0.323842	-0.311041	-0.483832	-0.471215
EDA	-0.00416097	0.00416097	0.0481131	0.0566502	-0.133307	-0.125552		LINC02534	#N/A	#N/A	#N/A	#N/A	#N/A	#N/A
ERCC6L	-0.00572564	0.00572564	-0.495844	-0.485569	-0.729943	-0.720388		TMEM242	-0.00570911	0.00570911	0.0909092	0.102518	0.277475	0.289417
HDAC8	-0.00648337	0.00648337	-0.170733	-0.157934	-0.119464	-0.106611		LPA	0	0	0.0139999	0.0141392	0.0130913	0.0132216
MIR4328	0	0	0	0	0	0		LARP4B	-0.00607622	0.00607622	0.197179	0.209621	0.243695	0.256198
HMGN5	-0.00220239	0.00220239	0.524374	0.531829	0.467794	0.474973		LINC02355	#N/A	#N/A	#N/A	#N/A	#N/A	#N/A
CYLC1	0	0	0	0	0	0		ROCK1	-0.00677669	0.00677669	-0.004293	0.00926175	0.122982	0.136605
PABPC5-AS1	#N/A	#N/A	#N/A	#N/A	#N/A	#N/A		ELOA2	#N/A	#N/A	#N/A	#N/A	#N/A	#N/A
MIR548M	0	0	0	0	0	0		OR11H2	0	0	0	0	0	0
DIAPH2	-0.0539745	0.0539745	-2.02658	-2.04466	-1.24993	-1.32227		BCL2L2	-0.00677464	0.00677464	0.303276	0.316981	0.407109	0.420859
BEX1	0	0	0	0	0	0		LINC02313	#N/A	#N/A	#N/A	#N/A	#N/A	#N/A
IL1RAPL2	0	0	0	0	0	0		SNX6	-0.00684191	0.00684191	-0.326005	-0.312487	-0.492347	-0.478932
GUCY2F	-0.000152825	0.000152825	-0.0310496	-0.0310496	-0.0232089	-0.0231307		MIA2	0	0	0	0	0	0
AMMECR1	-0.0598785	0.0598785	-0.750984	-0.868595	-0.710156	-0.828716		FSCB	0	0	0	0	0	0
AMOT	-0.000244489	0.000244489	0.0513168	0.0522948	0.166014	0.168019		MPP5	-0.0023712	0.0023712	0.077925	0.0831894	0.38632	0.393339
XACT	#N/A	#N/A	#N/A	#N/A	#N/A	#N/A		HEATR4	-8.24618e-05	8.24618e-05	0.0275771	0.0280128	0.00831421	0.00856188
LINC01285	#N/A	#N/A	#N/A	#N/A	#N/A	#N/A		CALM1	-0.0070446	0.0070446	-0.225758	-0.211713	-0.390308	-0.3763
CT47B1	0	0	0	0	0	0		BEAN1	-5.18983e-05	5.18983e-05	0.0229269	0.023257	0.0104348	0.0106423
SMARCA1	-0.000139186	0.000139186	-0.00550509	-0.00527943	-0.0140359	-0.0138945		FAM41AY2	#N/A	#N/A	#N/A	#N/A	#N/A	#N/A
ENOX2	-0.00592514	0.00592514	-0.0869762	-0.0752709	0.183135	0.195293		ZNF596	-0.00193562	0.00193562	-0.255873	-0.254028	-0.0358868	-0.0322662
USP26	0	0	0	0	0	0		CSMD1	0	0	0	0	0	0
FHL1	-0.000126403	0.000126403	0.0153497	0.0157537	-0.0127269	-0.0125984		PRAG1	#N/A	#N/A	#N/A	#N/A	#N/A	#N/A
RBMX	-0.00711521	0.00711521	-0.387034	-0.372841	-0.438342	-0.424155		MIR5692A1	0	0	0	0	0	0
FMR1-AS1	-0.000653878	0.000653878	-0.00226338	-0.000970252	0.00278251	0.00412145		MICU3	#N/A	#N/A	#N/A	#N/A	#N/A	#N/A
MAGEA1	-0.000342412	0.000342412	0.058961	0.0601989	0.491761	0.496411		MIR6876	#N/A	#N/A	#N/A	#N/A	#N/A	#N/A
BGN	0	0	0	0	0.0121668	0.012288		LINC00293	0	0	0	0	0	0
TEX28	0	0	0	0	0	0		LOC286177	0	0	0	0	0	0
IL9R	0	0	0	0	0	0		TERF1	-0.00644296	0.00644296	-0.262968	-0.250369	-0.329441	-0.316924
DUSP22	-0.00678253	0.00678253	-0.062444	-0.04891	-0.0158594	-0.00229931		PSKH2	0	0	0	0	0	0
PRIM2	-0.00628278	0.00628278	-0.53721	-0.525442	-0.511957	-0.500144		LOC101927657	#N/A	#N/A	#N/A	#N/A	#N/A	#N/A
LPA	0	0	0.0139999	0.0141392	0.0130913	0.0132216		EXOC2	-0.00678585	0.00678585	0.0327194	0.0463123	-0.112676	-0.0991645
CNTN4	-2.7216e-05	2.7216e-05	-0.00548081	-0.00548081	0.0238177	0.0241077		KU-MEL-3	#N/A	#N/A	#N/A	#N/A	#N/A	#N/A
ULK4	-0.00399379	0.00399379	-0.348631	-0.342367	-0.166089	-0.15886		LINC00240	-0.000770677	0.000770677	-0.0565555	-0.0555217	9.36319e-05	0.0016427
HHATL-AS1	#N/A	#N/A	#N/A	#N/A	#N/A	#N/A		MIR3135B	#N/A	#N/A	#N/A	#N/A	#N/A	#N/A
FHIT	-0.00587769	0.00587769	0.21822	0.230349	0.540675	0.55325		SRPK1	-0.00696218	0.00696218	-0.174116	-0.160244	-0.0537646	-0.0398545
CADPS	0	0	0	0	0	0		MIR206	0	0	0	0	0	0
SCAANT1	#N/A	#N/A	#N/A	#N/A	#N/A	#N/A		KHDRBS2	0	0	0	0	0	0
MAGI1	-0.00624128	0.00624128	-0.230706	-0.218539	-0.225404	-0.213229		PTP4A1	-0.00698005	0.00698005	0.101487	0.115476	0.0363573	0.0503291
SUCLG2	-0.00676263	0.00676263	0.257484	0.271148	0.120448	0.134043		SNORD156	#N/A	#N/A	#N/A	#N/A	#N/A	#N/A
ARL6IP5	-0.00683486	0.00683486	-0.240877	-0.227328	-0.10157	-0.0879465		HTR1B	0	0	0	0	0	0
FRMD4B	-0.000980025	0.000980025	0.0963604	0.0991324	0.100252	0.103055		PHIP	-0.00603061	0.00603061	-0.0035347	0.00853049	-0.0541103	-0.0421269
FOXP1	-0.00603429	0.00603429	0.0612206	0.0733934	0.28267	0.295154		TSG1	0	0	0	0	0.00597668	0.00603632
ZBTB20	-0.00012074	0.00012074	0.0496195	0.0503415	0.0478775	0.048583		LIN28B-AS1	#N/A	#N/A	#N/A	#N/A	#N/A	#N/A
IGSF11	-8.34985e-05	8.34985e-05	0.0968256	0.0979186	0.0332817	0.0337746		OSTM1	-0.00527442	0.00527442	0.202286	0.213345	0.202795	0.213855
ARHGAP31	-0.00528718	0.00528718	0.562066	0.573871	0.211928	0.223031		FRK	-0.00331957	0.00331957	-0.157079	-0.151311	0.0067981	0.0134913
GPR156	-0.000358561	0.000358561	0.00517131	0.00594085	-0.0130481	-0.012452		ZDHHC14	-0.0054366	0.0054366	0.0788972	0.0899683	0.308475	0.32003
HGD	-0.000147099	0.000147099	-0.013795	-0.0136351	-0.0148356	-0.014686		PLG	0	0	0	0	0	0
CASR	0	0	0.00623175	0.00629393	0	0		LOC101927762	#N/A	#N/A	#N/A	#N/A	#N/A	#N/A
PARP14	-0.00657641	0.00657641	-0.278923	-0.266021	0.00292208	0.0160828		GREB1L	-4.64616e-05	4.64616e-05	-0.00433956	-0.00428935	0.00934849	0.00953445
MYLK	-0.000874699	0.000874699	-0.0299528	-0.0284612	-0.0495191	-0.048204		KATNAL2	-0.00102138	0.00102138	0.0794379	0.0821512	0.0616437	0.064212
KALRN	-0.00173769	0.00173769	0.815357	0.823548	0.484524	0.491121		OR4Q3	0	0	0	0	0	0
MIR6083	#N/A	#N/A	#N/A	#N/A	#N/A	#N/A		BCL2L2-PABPN1	-0.00695791	0.00695791	0.066092	0.0800295	0.0404553	0.0543853
ITGB5	0.0748668	-0.0748668	1.29347	1.43018	0.871832	1.00827		ARHGAP5-AS1	-0.00515043	0.00515043	-0.278558	-0.269105	-0.434362	-0.425469
ALDH1L1	-0.000500874	0.000500874	0.0805719	0.0823065	0.063015	0.0645945		CFL2	-0.00544322	0.00544322	-0.111611	-0.10099	-0.121202	-0.110606
CCDC37-AS1	#N/A	#N/A	#N/A	#N/A	#N/A	#N/A		FBXO33	-0.005549	0.005549	-0.188153	-0.177495	-0.0995071	-0.0886286
CHCHD6	-0.00683573	0.00683573	0.284496	0.298292	0.208102	0.221868		LOC105370473	#N/A	#N/A	#N/A	#N/A	#N/A	#N/A
LINC01471	#N/A	#N/A	#N/A	#N/A	#N/A	#N/A		ATP6V1D	-0.00697241	0.00697241	-0.422086	-0.408278	0.218703	0.232708
KBTBD12	-2.68855e-05	2.68855e-05	-0.00541412	-0.00541412	0.00541662	0.00552452		ACOT2	0	0	0	0	0	0
DNAJB8	0	0	0	0	0	0		LINC02317	#N/A	#N/A	#N/A	#N/A	#N/A	#N/A
EFCC1	0	0	0	0	0	0		BEAN1-AS1	#N/A	#N/A	#N/A	#N/A	#N/A	#N/A
TMCC1	-0.00629054	0.00629054	0.358312	0.37129	0.354524	0.367498		FAM224B	0	0	0	0	0	0
ALG1L2	-0.00063591	0.00063591	0.0424949	0.0441537	7.57088e-05	0.00135401		FAM87A	#N/A	#N/A	#N/A	#N/A	#N/A	#N/A
CPNE4	0	0	0	0	0.0115229	0.0116377		CLDN23	-0.00419262	0.00419262	-0.437558	-0.43127	-0.399904	-0.393408
ACPP	-0.000163092	0.000163092	0.142834	0.144489	0.116993	0.118418		MIR5692A2	#N/A	#N/A	#N/A	#N/A	#N/A	#N/A
BFSP2	0	0	0	0	0	0		ZDHHC2	-0.00656754	0.00656754	-0.158293	-0.145293	-0.319114	-0.306275
SLCO2A1	-0.000198167	0.000198167	0.125341	0.126906	0.0523372	0.053235		GNRH1	-0.00249996	0.00249996	0.448804	0.456323	0.173085	0.17916
EPHB1	-3.0419e-05	3.0419e-05	0.0134846	0.0136794	0.0182771	0.0185191		LOC100287846	0	0	0	0	0	0
DZIP1L	-0.00490645	0.00490645	0.437876	0.448891	0.136055	0.146291		LINC00588	0	0	0	0	0	0
BPESC1	0	0	0	0	0	0		SBSPON	-0.000112095	0.000112095	0.0490733	0.0497734	0.0150173	0.0153896
LOC100507291	#N/A	#N/A	#N/A	#N/A	#N/A	#N/A		ATP6V0D2	0	0	0	0	0	0
CLSTN2	-0.000253543	0.000253543	-0.00849793	-0.0080706	-0.0227694	-0.0224812		FAM84B	-0.0067489	0.0067489	0.432807	0.44653	0.398862	0.41257
SPSB4	0	0	0.039283	0.0396705	0.0123571	0.0124802		HUS1B	-0.00172867	0.00172867	-0.232427	-0.230868	-0.272264	-0.271064
PXYLP1	#N/A	#N/A	#N/A	#N/A	#N/A	#N/A		CDYL	-0.00680923	0.00680923	0.283939	0.297692	0.305634	0.319396
LOC646730	#N/A	#N/A	#N/A	#N/A	#N/A	#N/A		LOC100270746	-0.00396579	0.00396579	0.12014	0.128602	0.000423043	0.00837419
TFDP2	-0.00502271	0.00502271	0.294934	0.30579	0.4242	0.435356		HLA-DQB2	-0.00184459	0.00184459	0.093037	0.0974074	0.000328291	0.00403358
PCOLCE2	0	0	0	0	0	0		SLC26A8	-9.10972e-05	9.10972e-05	-0.00931383	-0.00922298	3.51057e-05	0.000218546
SLC9A9	0	0	0	0	0.0238736	0.0241104		LINCMD1	#N/A	#N/A	#N/A	#N/A	#N/A	#N/A
C3orf58	-0.00444514	0.00444514	0.200694	0.21031	0.210207	0.219854		PHF3	-0.00672547	0.00672547	0.126448	0.139978	0.0349791	0.0484558
PLSCR4	0	0	0	0	0	0		COL12A1	-1.73205e-05	1.73205e-05	0.00397813	0.00405257	0.00618627	0.00628266
PLSCR2	0	0	0	0	0.0264919	0.0267544		MEI4	#N/A	#N/A	#N/A	#N/A	#N/A	#N/A
PLSCR5	0	0	0	0	0	0		HMGN3	-0.00702	0.00702	-0.616922	-0.603048	-0.503338	-0.489427
LINC02010	#N/A	#N/A	#N/A	#N/A	#N/A	#N/A		MANEA-AS1	#N/A	#N/A	#N/A	#N/A	#N/A	#N/A
LOC440982	#N/A	#N/A	#N/A	#N/A	#N/A	#N/A		LIN28B	0	0	0	0	0	0
LINC02032	#N/A	#N/A	#N/A	#N/A	#N/A	#N/A		OSTM1-AS1	#N/A	#N/A	#N/A	#N/A	#N/A	#N/A
LINC02046	#N/A	#N/A	#N/A	#N/A	#N/A	#N/A		TPI1P3	0	0	0.0283406	0.0286212	0.0265179	0.0267807
AGTR1	0	0	0	0	0	0		MIR3692	0	0	0	0	0	0
TM4SF18	0	0	0	0	0	0		MAP3K4	-0.00631062	0.00631062	0.244773	0.257671	0.270837	0.283762
LINC01214	#N/A	#N/A	#N/A	#N/A	#N/A	#N/A		GTPBP4	-0.00691183	0.00691183	-0.168933	-0.155172	-0.148695	-0.134926
EIF2A	-0.00690525	0.00690525	0.161652	0.175523	0.0944176	0.108265		ESCO1	-0.00642459	0.00642459	0.235076	0.248157	0.191601	0.204643
LOC101928166	#N/A	#N/A	#N/A	#N/A	#N/A	#N/A		HDHD2	-0.00603638	0.00603638	0.15329	0.165602	0.109659	0.121908
RAP2B	-0.00649771	0.00649771	-0.130558	-0.117685	0.206293	0.219475		OR4M1	0	0	0	0	0	0
C3orf79	0	0	0	0	0	0		PABPN1	-0.00690833	0.00690833	-0.154096	-0.140337	-0.105077	-0.091298
MME	-2.51086e-05	2.51086e-05	0.134795	0.136127	0.102677	0.103714		ARHGAP5	-0.00641675	0.00641675	0.0528401	0.0657349	0.0232398	0.0361043
PLCH1	-0.00206978	0.00206978	-0.100904	-0.0974917	-0.189731	-0.187016		BAZ1A	-0.00658725	0.00658725	-0.087242	-0.0741355	-0.0307865	-0.017632
C3orf33	-0.00504254	0.00504254	0.296039	0.30693	0.034102	0.0443016		LINC02315	#N/A	#N/A	#N/A	#N/A	#N/A	#N/A
KCNAB1	-0.000885472	0.000885472	0.0557138	0.0579709	0.086854	0.0893706		LINC02302	#N/A	#N/A	#N/A	#N/A	#N/A	#N/A
LINC02029	#N/A	#N/A	#N/A	#N/A	#N/A	#N/A		EIF2S1	-0.00691882	0.00691882	-0.46935	-0.455708	0.251618	0.265541
SHOX2	-4.64541e-05	4.64541e-05	-0.00936761	-0.00936761	1.77037e-05	0.000111249		ACOT4	0	0	0	0	0	0
IQCJ-SCHIP1	-0.0037997	0.0037997	-0.14535	-0.138448	-0.0010249	0.0065875		LINC00642	0	0	0	0	0	0
ARL14	-0.00275382	0.00275382	-0.365734	-0.362767	-0.326063	-0.322786		TK2	-0.00508659	0.00508659	0.0186241	0.0288656	0.410025	0.421245
OTOL1	0	0	0	0	0	0		FAM224A	0	0	0	0	0	0
LINC01192	#N/A	#N/A	#N/A	#N/A	#N/A	#N/A		FBXO25	-0.006535	0.006535	-0.271708	-0.258897	-0.0714186	-0.0584078
LINC01324	#N/A	#N/A	#N/A	#N/A	#N/A	#N/A		MFHAS1	-0.00680379	0.00680379	-0.594566	-0.581335	-0.306499	-0.293065
SLITRK3	0	0	0	0	0	0		MIR3926-1	0	0	0	0	0	0
LOC105374194	#N/A	#N/A	#N/A	#N/A	#N/A	#N/A		CNOT7	-0.0070188	0.0070188	-0.54367	-0.529776	-0.690486	-0.676641
ZBBX	0	0	0	0	0	0		KCTD9	-0.00673897	0.00673897	0.242402	0.256019	-0.201253	-0.187902
EGFEM1P	0	0	0	0	0	0		SPIDR	#N/A	#N/A	#N/A	#N/A	#N/A	#N/A
MECOM	-0.00443433	0.00443433	0.0304233	0.0394231	0.304351	0.314279		LOC101929488	#N/A	#N/A	#N/A	#N/A	#N/A	#N/A
TERC	-0.00158878	0.00158878	0.102222	0.106178	-0.169708	-0.167918		C8orf89	#N/A	#N/A	#N/A	#N/A	#N/A	#N/A
GPR160	0.0569374	-0.0569374	0.624096	0.740104	0.746411	0.864178		SLC7A13	0	0	0	0	0	0
MIR569	0	0	0	0	0	0		PCAT1	-0.000559399	0.000559399	0.0228916	0.0242248	0.0688967	0.0706404
PLD1	0	0	0.0154018	0.015555	0.0234664	0.0236992		LOC101927691	#N/A	#N/A	#N/A	#N/A	#N/A	#N/A
FNDC3B	0.0641959	-0.0641959	1.20238	1.331	1.30569	1.43493		RPP40	-0.00688196	0.00688196	0.139037	0.152858	0.253639	0.267501
SPATA16	0	0	0	0	0.0142849	0.0144271		HIST1H2BJ	-0.00280002	0.00280002	0.397099	0.404824	0.552067	0.560468
NLGN1	0	0	0	0	0	0		HLA-DOB	-0.000330137	0.000330137	0.377125	0.38095	0.243984	0.246786
NAALADL2-AS2	#N/A	#N/A	#N/A	#N/A	#N/A	#N/A		MAPK14	-0.00666644	0.00666644	-0.29601	-0.282904	-0.221531	-0.208362
NAALADL2	-0.000251991	0.000251991	0.0334181	0.0342431	0.0390495	0.0399275		MIR133B	0	0	0	0	0	0
LINC01014	#N/A	#N/A	#N/A	#N/A	#N/A	#N/A		EYS	-0.000204988	0.000204988	-0.0304782	-0.0303654	-0.0180868	-0.0178516
KCNMB2	0	0	0.012696	0.0128224	0.0353422	0.0356913		COX7A2	-0.00712514	0.00712514	-0.627502	-0.613308	-0.476799	-0.462589
ZMAT3	0.0603532	-0.0603532	0.971031	1.0947	1.11604	1.24104		HMGN3-AS1	#N/A	#N/A	#N/A	#N/A	#N/A	#N/A
PEX5L-AS2	#N/A	#N/A	#N/A	#N/A	#N/A	#N/A		MANEA	-0.0046401	0.0046401	-0.190123	-0.181541	-0.175879	-0.16724
PEX5L	-1.59899e-05	1.59899e-05	0.0207745	0.0210125	0.0158387	0.016028		BVES	-5.18604e-05	5.18604e-05	-0.0104618	-0.0104618	-0.0104618	-0.0104618
SOX2-OT	-0.000268789	0.000268789	-0.0177166	-0.0173479	0.0445555	0.0455178		NR2E1	0	0	0	0	0	0
LINC01206	#N/A	#N/A	#N/A	#N/A	#N/A	#N/A		COL10A1	-0.000130086	0.000130086	-0.00748449	-0.00729671	0.0345635	0.0351602
VWA5B2	0.00653675	-0.00653675	0.814184	0.881854	0.578598	0.63352		SNX9	-0.00016683	0.00016683	-0.00478609	-0.00449762	6.83672e-05	0.000404324
C3orf70	0	0	0	0	0	0		AGPAT4-IT1	-8.13106e-05	8.13106e-05	0.27155	0.274158	0.155071	0.156687
TRA2B	-0.00692749	0.00692749	0.0712231	0.0851045	-0.203428	-0.189646		IDI2	-0.00348241	0.00348241	0.0107068	0.0177441	-0.0608443	-0.0541801
DGKG	-0.000615632	0.000615632	-0.118671	-0.118565	0.0410123	0.0426184		SNRPD1	-0.00703995	0.00703995	-0.330373	-0.316362	-0.229954	-0.215921
ST6GAL1	-0.00626978	0.00626978	-0.108741	-0.0963353	0.279944	0.29281		IER3IP1	-0.00658422	0.00658422	-0.612815	-0.600267	-0.406366	-0.393577
MASP1	-0.000229429	0.000229429	-0.0157905	-0.015483	0.00363258	0.00412877		OR4N2	0	0	0	0	0	0
LPP-AS2	-0.00253238	0.00253238	0.123157	0.128999	0.115419	0.121216		SLC22A17	0	0	0	0	0.0150952	0.0152453
TPRG1-AS2	0	0	0	0	0.174392	0.176034		RNU6-2	#N/A	#N/A	#N/A	#N/A	#N/A	#N/A
TP63	0	0	0.0133676	0.0135006	0.00626219	0.00632467		IGBP1P1	0	0	0.0730798	0.0737923	0.0684872	0.0691559
CCDC50	-0.00656518	0.00656518	-0.327699	-0.314874	0.00718255	0.0203245		LRFN5	0	0	0.00830556	0.00838838	0	0
FGF12	-0.000752342	0.000752342	-0.0933889	-0.0927405	-0.0976226	-0.0970147		C14orf28	-0.00388422	0.00388422	0.161147	0.169628	-0.0458131	-0.0382394
OPA1-AS1	0	0	0	0	0	0		PLEK2	-0.00692316	0.00692316	0.466738	0.480727	0.781084	0.795144
ATP13A3	-0.00691717	0.00691717	-0.352774	-0.33908	-0.260458	-0.246724		ACOT6	0	0	0	0	0	0
XXYLT1	-0.00667994	0.00667994	-0.242929	-0.229747	-0.0591086	-0.0457856		LOC105370619	#N/A	#N/A	#N/A	#N/A	#N/A	#N/A
LINC00885	#N/A	#N/A	#N/A	#N/A	#N/A	#N/A		CKLF	-0.00689279	0.00689279	-0.366944	-0.35332	-0.456022	-0.442444
LINC01063	#N/A	#N/A	#N/A	#N/A	#N/A	#N/A		XKRY	0	0	0	0	0	0
MELTF	#N/A	#N/A	#N/A	#N/A	#N/A	#N/A		TDRP	#N/A	#N/A	#N/A	#N/A	#N/A	#N/A
BDH1	-0.000525311	0.000525311	0.0502185	0.051731	-0.0664059	-0.0659799		MIR4660	0	0	0	0	0	0
PGAM1	-0.00714397	0.00714397	-0.672017	-0.657769	-0.531039	-0.516781		MIR3926-2	0	0	0	0	0	0
CD38	0	0	0	0	0.0209523	0.0211603		VPS37A	-0.00640523	0.00640523	-0.0109895	0.00181604	0.0832478	0.0961514
PCDH7	-0.00318871	0.00318871	0.195506	0.202913	-0.226727	-0.221691		CDCA2	-0.00659698	0.00659698	-0.49253	-0.479801	-0.715861	-0.703405
FRG1-DT	#N/A	#N/A	#N/A	#N/A	#N/A	#N/A		CEBPD	-0.00520995	0.00520995	-0.361791	-0.352477	-0.0640234	-0.0537675
NEAT1	0.0756453	-0.0756453	1.30504	1.4423	0.903533	1.04071		LOC286178	#N/A	#N/A	#N/A	#N/A	#N/A	#N/A
EHBP1L1	-0.00688676	0.00688676	0.278794	0.292672	0.113561	0.127381		RPL7	-0.00717226	0.00717226	-0.609413	-0.595074	-0.544149	-0.529809
PACS1	-0.00690479	0.00690479	0.0857527	0.0995962	0.116295	0.130149		WWP1	-0.0064509	0.0064509	0.0399835	0.0529314	0.084996	0.0979871
RHOD	-0.00700758	0.00700758	0.354802	0.368893	-0.64954	-0.635716		PCAT2	#N/A	#N/A	#N/A	#N/A	#N/A	#N/A
PITPNM1	-0.00686229	0.00686229	-0.369089	-0.355545	-0.214869	-0.201243		LINC01622	#N/A	#N/A	#N/A	#N/A	#N/A	#N/A
UNC93B1	-0.00677136	0.00677136	0.0651881	0.0787704	0.151115	0.164742		PPP1R3G	-0.000255553	0.000255553	-0.0334102	-0.0332225	-0.0523029	-0.0523029
C11orf24	-0.00687793	0.00687793	0.103244	0.117043	0.122004	0.135811		HIST1H2AG	-0.00234167	0.00234167	0.0308929	0.0357972	0.360896	0.367738
CCND1	-0.00715085	0.00715085	0.191131	0.205439	0.446544	0.46086		TAP2	-0.00645	0.00645	-0.254032	-0.241405	0.178307	0.191382
LOC101928443	#N/A	#N/A	#N/A	#N/A	#N/A	#N/A		MAPK13	-0.00682161	0.00682161	-0.218283	-0.204753	-0.062058	-0.0484426
ANO1	-0.00701466	0.00701466	0.61977	0.633914	0.0651426	0.0791878		IL17A	0	0	0	0	0	0
MIR548K	0	0	0	0	0	0		LOC441155	-0.00240545	0.00240545	0.09117	0.0965822	-0.0874176	-0.0831881
SHANK2-AS1	0	0	0.01421	0.0143514	0	0		TMEM30A	-0.00674186	0.00674186	-0.0614841	-0.0480341	-0.142471	-0.129073
LINC01537	#N/A	#N/A	#N/A	#N/A	#N/A	#N/A		LCAL1	#N/A	#N/A	#N/A	#N/A	#N/A	#N/A
POLD3	-0.00642439	0.00642439	-0.369488	-0.357071	-0.280846	-0.268313		FUT9	-1.08627e-05	1.08627e-05	0.000157654	0.000181062	-0.00218505	-0.00218505
ACER3	-0.00632026	0.00632026	0.0156684	0.0283349	-0.0379238	-0.0253213		BVES-AS1	0	0	0	0	0	0
LOC646029	#N/A	#N/A	#N/A	#N/A	#N/A	#N/A		SNX3	-0.00705552	0.00705552	-0.462845	-0.448824	-0.605748	-0.591763
TENM4	-0.000323589	0.000323589	-0.0294132	-0.0290466	-0.0237513	-0.0233296		NT5DC1	-0.00668209	0.00668209	-0.15328	-0.140022	-0.429844	-0.416818
MIR4300	0	0	0	0	0	0		SYNJ2-IT1	0	0	0	0	0	0
FAM181B	0	0	0	0	0	0		AGPAT4	-0.000678175	0.000678175	0.539046	0.544472	0.317259	0.321196
ANKRD42	-0.00555479	0.00555479	-0.389526	-0.379407	-0.356271	-0.346056		IDI2-AS1	-0.00227448	0.00227448	-0.021336	-0.0169179	-0.12968	-0.12604
DLG2	-6.91492e-05	6.91492e-05	0.0268287	0.0272309	0.00697869	0.00718661		ABHD3	-0.00648404	0.00648404	0.0422824	0.0552966	-0.428919	-0.416423
PICALM	-0.00702679	0.00702679	0.331501	0.345617	0.268431	0.282537		SKOR2	#N/A	#N/A	#N/A	#N/A	#N/A	#N/A
PRSS23	-0.0068202	0.0068202	-0.657458	-0.644225	-0.491957	-0.478602		OR4K3	#N/A	#N/A	#N/A	#N/A	#N/A	#N/A
LOC105369423	#N/A	#N/A	#N/A	#N/A	#N/A	#N/A		EFS	0	0	0	0	0	0
GRM5	0	0	0	0	0	0		SRP54	-0.00700274	0.00700274	-0.172914	-0.158951	-0.178887	-0.164926
NAALAD2	-8.99382e-05	8.99382e-05	0.00129592	0.00148947	3.47182e-05	0.000215825		LOC101927418	#N/A	#N/A	#N/A	#N/A	#N/A	#N/A
DISC1FP1	#N/A	#N/A	#N/A	#N/A	#N/A	#N/A		MIR5694	0	0	0	0	0	0
FAT3	0	0	0	0	0	0		DNAL1	-0.00426999	0.00426999	0.359642	0.369481	0.125542	0.134584
HEPHL1	-0.00654163	0.00654163	0.281219	0.294532	2.15264	2.16671		LOC101928909	#N/A	#N/A	#N/A	#N/A	#N/A	#N/A
IZUMO1R	#N/A	#N/A	#N/A	#N/A	#N/A	#N/A		CKLF-CMTM1	-0.000538461	0.000538461	-0.112505	-0.112505	-0.112505	-0.112505
FAM76B	-0.00601434	0.00601434	-0.135462	-0.123652	0.00836567	0.0204174		XKRY2	0	0	0	0	0	0
CNTN5	-0.0016597	0.0016597	-0.145289	-0.14313	-0.103107	-0.100595		ERICH1	-0.00599755	0.00599755	-0.104037	-0.0922084	0.00183643	0.0138443
TRPC6	-9.17602e-05	9.17602e-05	-0.0119026	-0.0118362	0.0061856	0.00643095		ERI1	-0.00593666	0.00593666	-0.275685	-0.264322	-0.195659	-0.184135
MMP10	-0.000911803	0.000911803	-0.105221	-0.104342	-0.0782901	-0.0771601		LONRF1	-0.00653658	0.00653658	-0.387214	-0.374528	-0.402917	-0.39025
MMP13	-5.36977e-05	5.36977e-05	-0.0108338	-0.0108338	0.0107923	0.0110069		MTMR7	-0.00135277	0.00135277	-0.0964073	-0.0944986	-0.0395152	-0.0371232
MIR4693	0	0	0	0	0	0		EBF2	0	0	0	0	0	0
GSTT2	0	0	0	0	0	0		PRKDC	-0.00698157	0.00698157	-0.1543	-0.140379	-0.109542	-0.0956078
LOC105376805	#N/A	#N/A	#N/A	#N/A	#N/A	#N/A		LINC01602	#N/A	#N/A	#N/A	#N/A	#N/A	#N/A
CNR2	0	0	0	0	0	0		RDH10	-0.00533147	0.00533147	0.0788378	0.0897102	-0.0129346	-0.00229116
FPGT-TNNI3K	-0.000317418	0.000317418	-0.0483494	-0.0481814	-0.0477534	-0.0475794		RMDN1	-0.00655406	0.00655406	-0.130532	-0.117536	-0.261455	-0.248588
ADAM30	0	0	0	0	0	0		PRNCR1	#N/A	#N/A	#N/A	#N/A	#N/A	#N/A
LOC100996724	#N/A	#N/A	#N/A	#N/A	#N/A	#N/A		FOXQ1	-0.00681384	0.00681384	0.232373	0.246112	0.509227	0.523074
FAM138D	0	0	0	0	0	0		LYRM4-AS1	#N/A	#N/A	#N/A	#N/A	#N/A	#N/A
B4GALNT3	0.0697945	-0.0697945	1.00356	1.13572	0.929523	1.06139		HIST1H4I	0	0	0.281134	0.283687	0.381041	0.384386
CCND2-AS1	#N/A	#N/A	#N/A	#N/A	#N/A	#N/A		PSMB8	-0.0483492	0.0483492	-1.42855	-1.45791	-0.862439	-0.930476
KCNA5	0	0	0	0	0	0		BRPF3	-0.00657852	0.00657852	0.0397638	0.0529587	0.236421	0.249764
NTF3	-0.000136565	0.000136565	0.00193152	0.00222492	-0.027714	-0.027714		IL17F	0	0	0	0	0	0
ANO2	0	0	0.0166334	0.0167987	0.00779875	0.00787653		SLC25A51P1	0	0	0	0	0	0
PIANP	-0.000591108	0.000591108	0.0500687	0.0517074	-0.00973458	-0.00863651		LOC100506804	-0.00176418	0.00176418	-0.0980997	-0.095322	-0.265492	-0.264145
RIMKLB	-0.00376027	0.00376027	0.723513	0.733744	0.508683	0.51825		LCA5	-0.00551257	0.00551257	-0.0856319	-0.0747971	0.239646	0.251192
PZP	0	0	0.0132956	0.0134279	0	0		UFL1	-0.0067633	0.0067633	-0.148559	-0.135118	-0.133297	-0.119846
DDX12P	-0.00654945	0.00654945	0.265166	0.278481	-0.193467	-0.180542		POPDC3	0	0	0	0	0	0
LOC102724020	#N/A	#N/A	#N/A	#N/A	#N/A	#N/A		AFG1L	#N/A	#N/A	#N/A	#N/A	#N/A	#N/A
STYK1	-0.00363576	0.00363576	0.344813	0.353607	0.266168	0.27465		TSPYL4	-0.00644512	0.00644512	0.0663556	0.079318	-0.0189116	-0.00603407
TAS2R50	-0.000163985	0.000163985	0.00230601	0.00265809	2.18269e-05	0.000351613		SYNJ2	-0.00641722	0.00641722	0.625158	0.638532	0.0653841	0.0782925
ETV6	-0.00547812	0.00547812	0.287827	0.299409	0.228392	0.239858		LOC105378098	#N/A	#N/A	#N/A	#N/A	#N/A	#N/A
LRP6	-0.00668766	0.00668766	0.244376	0.257908	0.207391	0.220901		IDI1	-0.0657957	0.0657957	-0.946515	-1.0853	-1.31637	-1.45132
LINC02378	#N/A	#N/A	#N/A	#N/A	#N/A	#N/A		USP6NL	-0.00650537	0.00650537	0.127758	0.140888	-0.218075	-0.205277
LINC02398	#N/A	#N/A	#N/A	#N/A	#N/A	#N/A		MIR320C1	0	0	0	0	0	0
SLCO1B3	-0.00688085	0.00688085	0.0482292	0.0620132	0.62149	0.635462		MIR4527	#N/A	#N/A	#N/A	#N/A	#N/A	#N/A
RECQL	-0.00698038	0.00698038	-0.132285	-0.11836	-0.3628	-0.34895		OR4K2	0	0	0	0	0	0
BCAT1	-3.00796e-05	3.00796e-05	0.029312	0.0296613	0.0210713	0.02134		IL25	0	0	0	0	0	0
RASSF8	0	0	0	0	0	0		AKAP6	-0.00076859	0.00076859	0.0441142	0.0460457	0.0502669	0.0522515
PPFIBP1	-0.00681573	0.00681573	0.0838971	0.0975727	0.0141175	0.0277594		FAM177A1	-0.00645589	0.00645589	0.158396	0.171464	-0.00979678	0.00311165
LOC729291	#N/A	#N/A	#N/A	#N/A	#N/A	#N/A		KLHL28	-0.00445812	0.00445812	0.0152283	0.0242184	-0.075663	-0.0670225
FAR2	-0.00507077	0.00507077	-0.00327427	0.00687252	-0.253641	-0.244294		TMEM229B	-0.000584036	0.000584036	0.160006	0.162569	0.166671	0.169289
IPO8	-0.00685835	0.00685835	-0.310587	-0.29702	-0.258159	-0.244564		PNMA1	-0.00701307	0.00701307	-0.384578	-0.370651	-0.118004	-0.104004
DENND5B-AS1	-0.049441	0.049441	-1.68597	-1.69997	-1.29634	-1.34183		TTC7B	-0.0063927	0.0063927	-0.168839	-0.156241	0.0959374	0.10883
SYT10	0	0	0	0	0	0		CMTM1	-0.00290276	0.00290276	0.254196	0.261401	0.467616	0.475806
RBMS2	-0.00667727	0.00667727	-0.139651	-0.126393	-0.134707	-0.121445		CDY2B	0	0	0	0	0	0
LOC643339	-0.00521482	0.00521482	0.350157	0.361445	0.43872	0.45019		LOC401442	#N/A	#N/A	#N/A	#N/A	#N/A	#N/A
NUDT4	-0.0069459	0.0069459	0.572571	0.586616	0.452383	0.466401		SNORD3I	#N/A	#N/A	#N/A	#N/A	#N/A	#N/A
RPS7	-0.00717147	0.00717147	-0.478597	-0.464259	-0.20301	-0.188669		LOC340357	0	0	0	0	0	0
ACTR3BP2	0	0	0	0	0	0		SLC7A2	-0.00452479	0.00452479	-0.0677672	-0.0589559	-0.0344664	-0.0255283
MIR4435-2	0	0	0	0	0	0		PPP2R2A	-0.00684478	0.00684478	0.494847	0.508732	0.471696	0.485574
MIR4435-2HG	#N/A	#N/A	#N/A	#N/A	#N/A	#N/A		MCM4	-0.00693496	0.00693496	-0.292294	-0.27853	-0.487141	-0.473463
MERTK	-0.00530172	0.00530172	0.53417	0.545945	0.233828	0.245005		FAM110B	-0.00449136	0.00449136	-0.660506	-0.654625	0.0551634	0.0643642
DPP10	0	0	0	0	0	0		RDH10-AS1	#N/A	#N/A	#N/A	#N/A	#N/A	#N/A
LINC01280	#N/A	#N/A	#N/A	#N/A	#N/A	#N/A		CPNE3	-0.00685037	0.00685037	-0.526613	-0.513196	-0.382951	-0.369445
SKA3	-0.00619792	0.00619792	0.679811	0.692949	0.428988	0.441895		CASC19	#N/A	#N/A	#N/A	#N/A	#N/A	#N/A
ATP8A2	-0.00420083	0.00420083	-0.667179	-0.662261	0.148369	0.157369		MIR6720	#N/A	#N/A	#N/A	#N/A	#N/A	#N/A
STARD13-AS	0	0	0	0	0	0		MIR3691	0	0	0	0	0	0
STARD13	-0.00193403	0.00193403	0.114178	0.11886	0.125397	0.130154		HIST1H2BK	-0.00676141	0.00676141	0.031534	0.0450786	0.381281	0.395
NBEA	0	0	0	0	0	0		PSMB8-AS1	#N/A	#N/A	#N/A	#N/A	#N/A	#N/A
MIR4305	0	0	0	0	0	0		PNPLA1	-6.22625e-05	6.22625e-05	0.0142358	0.0145013	0.012498	0.0127465
LINC02338	#N/A	#N/A	#N/A	#N/A	#N/A	#N/A		MCM3	-0.00700657	0.00700657	-0.155783	-0.141807	-0.264982	-0.251036
LINC00358	#N/A	#N/A	#N/A	#N/A	#N/A	#N/A		LOC102723883	#N/A	#N/A	#N/A	#N/A	#N/A	#N/A
LINC01052	#N/A	#N/A	#N/A	#N/A	#N/A	#N/A		FILIP1	-0.000380563	0.000380563	-0.0391763	-0.0387875	-0.00574924	-0.00503904
LINC00550	0	0	0	0	0	0		SH3BGRL2	-0.00651232	0.00651232	0.268385	0.281641	0.339926	0.353235
KLHL1	0	0	0	0	0	0		FHL5	0	0	0	0	0	0
LMO7	-0.00658155	0.00658155	0.736874	0.750517	0.344778	0.358199		PREP	-0.00685534	0.00685534	-0.0133334	0.000374388	0.113545	0.127307
RBM26	-0.00682735	0.00682735	0.748925	0.762865	0.367646	0.381461		FOXO3	-0.00663725	0.00663725	0.0809873	0.0943255	0.137693	0.15107
LINC00333	0	0	0	0	0	0		TSPYL1	-0.00688489	0.00688489	-0.468469	-0.45492	-0.279697	-0.266049
LOC105370306	#N/A	#N/A	#N/A	#N/A	#N/A	#N/A		SERAC1	-0.0066259	0.0066259	-0.244664	-0.23161	-0.20112	-0.188027
GPC5	0	0	0	0	0.0102085	0.0103102		PRKN	#N/A	#N/A	#N/A	#N/A	#N/A	#N/A
GPC6	0	0	0.00426772	0.00431034	0.00796871	0.00804817		WDR37	-0.00470604	0.00470604	-0.259801	-0.251347	-0.238017	-0.229475
ABCC4	0.072296	-0.072296	1.25074	1.38556	0.678151	0.811655		ECHDC3	0	0	0.0199367	0.0201347	0.03706	0.0374258
CLYBL	-0.00286383	0.00286383	0.538095	0.546526	0.0480002	0.0540276		MIB1	-0.00636765	0.00636765	0.331718	0.344792	0.191967	0.20491
ZIC5	0	0	0	0	0	0		MIR4527HG	#N/A	#N/A	#N/A	#N/A	#N/A	#N/A
LOC105370333	#N/A	#N/A	#N/A	#N/A	#N/A	#N/A		OR4K5	0	0	0	0	0	0
FGF14	0	0	0.0231088	0.0233381	0	0		CMTM5	0	0	0	0	0	0
MYO16	-8.11103e-05	8.11103e-05	0.00988042	0.0101408	0.0162824	0.0166054		NPAS3	0	0	0	0	0	0
LINC00396	#N/A	#N/A	#N/A	#N/A	#N/A	#N/A		LOC101927178	#N/A	#N/A	#N/A	#N/A	#N/A	#N/A
NAXD	#N/A	#N/A	#N/A	#N/A	#N/A	#N/A		TOGARAM1	#N/A	#N/A	#N/A	#N/A	#N/A	#N/A
LOC100506016	#N/A	#N/A	#N/A	#N/A	#N/A	#N/A		PLEKHH1	-0.00603165	0.00603165	0.435032	0.447699	-0.0567838	-0.0448026
LINC01043	#N/A	#N/A	#N/A	#N/A	#N/A	#N/A		ELMSAN1	-0.00566613	0.00566613	0.403212	0.41529	0.394566	0.406631
DEFB125	0	0	0	0	0	0		LOC105370622	#N/A	#N/A	#N/A	#N/A	#N/A	#N/A
NRSN2	-0.00646466	0.00646466	0.14891	0.161985	0.02572	0.0386808		CMTM2	-0.000361612	0.000361612	0.0537678	0.0549953	-0.0367928	-0.0364199
RAD21L1	0	0	0	0	0	0		CDY2A	#N/A	#N/A	#N/A	#N/A	#N/A	#N/A
SIRPB1	0	0	0.0142855	0.0144276	0	0		DLGAP2	0	0	0	0	0	0
SIRPA	-0.00656946	0.00656946	-0.903229	-0.891139	-0.412817	-0.400074		PPP1R3B	-0.00426056	0.00426056	0.0539435	0.0626958	0.327169	0.336889
NOP56	-0.00713008	0.00713008	-0.27692	-0.262679	-0.228956	-0.214711		LINC00681	#N/A	#N/A	#N/A	#N/A	#N/A	#N/A
ATRN	-0.00671906	0.00671906	0.143574	0.157102	0.205644	0.219208		PDGFRL	-0.0050155	0.0050155	-0.0966879	-0.0869411	-0.103489	-0.0937637
MAVS	-0.00678048	0.00678048	-0.214691	-0.201253	0.0168855	0.0304593		SDAD1P1	#N/A	#N/A	#N/A	#N/A	#N/A	#N/A
CASC20	#N/A	#N/A	#N/A	#N/A	#N/A	#N/A		UBE2V2	-0.0068504	0.0068504	-0.359101	-0.345581	-0.401026	-0.387531
HAO1	0	0	0	0	0	0		LOC101929528	#N/A	#N/A	#N/A	#N/A	#N/A	#N/A
PLCB1-IT1	#N/A	#N/A	#N/A	#N/A	#N/A	#N/A		STAU2-AS1	0	0	0.0462667	0.0467219	0	0
PLCB1	-0.00393776	0.00393776	0.366145	0.37549	0.189065	0.197753		CNGB3	-0.00189264	0.00189264	0.0424081	0.0465141	0.108965	0.113535
PLCB4	-0.00548978	0.00548978	-0.151912	-0.141294	0.000569478	0.0115632		CCAT1	#N/A	#N/A	#N/A	#N/A	#N/A	#N/A
LOC101929371	#N/A	#N/A	#N/A	#N/A	#N/A	#N/A		FOXF2	0	0	0.0146679	0.0148139	0	0
LINC00687	#N/A	#N/A	#N/A	#N/A	#N/A	#N/A		LYRM4	-0.00690213	0.00690213	-0.350361	-0.336705	-0.362171	-0.348521
LINC01722	#N/A	#N/A	#N/A	#N/A	#N/A	#N/A		HIST1H2AH	-0.00146227	0.00146227	-0.0601642	-0.0577163	-0.155364	-0.153732
MACROD2-AS1	0	0	0	0	0	0		TAP1	-0.00656851	0.00656851	-0.482222	-0.469561	-0.239962	-0.227039
MACROD2	-3.22109e-05	3.22109e-05	0.0142741	0.0144802	0.0257327	0.0260513		C6orf222	0	0	0	0	0.00775936	0.00783675
KIF16B	-0.00564049	0.00564049	0.258965	0.270762	0.136088	0.147657		PAQR8	0.0406347	-0.0406347	0.947192	1.0527	0.801384	0.903449
SNRPB2	-0.0070058	0.0070058	-0.378139	-0.364228	-0.472416	-0.458535		LINC02549	#N/A	#N/A	#N/A	#N/A	#N/A	#N/A
PCSK2	0	0	0	0	0	0		LOC101928540	#N/A	#N/A	#N/A	#N/A	#N/A	#N/A
BANF2	0	0	0	0	0	0		RNY4	0	0	0	0	0	0
LOC100130264	0	0	0	0	0	0		GPR63	0	0	0	0	0	0
SLC24A3	0	0	0	0	0	0		PRDM1	-0.00641309	0.00641309	0.0786431	0.0915569	0.140931	0.153906
RIN2	-0.00599446	0.00599446	-0.15529	-0.143559	-0.00651277	0.00547531		LINC00222	-0.000170593	0.000170593	0.108445	0.109807	-0.0172214	-0.0170477
CFAP61	#N/A	#N/A	#N/A	#N/A	#N/A	#N/A		DSE	-0.00386303	0.00386303	-0.343385	-0.337423	-0.0390181	-0.0314559
LINC01432	#N/A	#N/A	#N/A	#N/A	#N/A	#N/A		GTF2H5	-0.00613161	0.00613161	-0.747363	-0.736507	-0.555753	-0.544461
LINC00261	-0.000537046	0.000537046	-0.0690739	-0.0686491	-0.0605207	-0.0600131		PACRG	0	0	0.0655873	0.0662284	0.0207633	0.0209695
LINC01747	#N/A	#N/A	#N/A	#N/A	#N/A	#N/A		LINC00200	0	0	0	0	0	0
SSTR4	0	0	0	0	0	0		PROSER2	-0.00611765	0.00611765	-0.204078	-0.192155	-0.24534	-0.233487
NXT1	-0.00691057	0.00691057	-0.186538	-0.172788	-0.0882354	-0.0744452		WWC2	-0.00573224	0.00573224	-0.123647	-0.112429	0.00771839	0.0192097
LINC01431	#N/A	#N/A	#N/A	#N/A	#N/A	#N/A		MIR133A1	0	0	0	0	0	0
LINC01721	#N/A	#N/A	#N/A	#N/A	#N/A	#N/A		SMAD2	-0.00567153	0.00567153	-0.0209634	-0.00965252	0.121318	0.132915
SYNDIG1	-6.0357e-05	6.0357e-05	0.000867261	0.00099717	-0.012183	-0.012183		OR4K1	0	0	0	0	0	0
APMAP	-0.00708011	0.00708011	0.352822	0.367025	0.376556	0.390762		MIR208A	0	0	0	0	0	0
FAM182B	0	0	0.0111192	0.01123	0	0		SNORA89	#N/A	#N/A	#N/A	#N/A	#N/A	#N/A
NCOR1P1	-0.00233949	0.00233949	0.184856	0.190716	-0.354118	-0.352122		PPP2R3C	-0.00614662	0.00614662	-0.0122971	-1.27276e-05	-0.249062	-0.237147
MIR663AHG	#N/A	#N/A	#N/A	#N/A	#N/A	#N/A		PRPF39	-0.00627383	0.00627383	0.603109	0.61628	0.327595	0.340516
DEFB115	0	0	0	0	0	0		PIGH	-0.00634431	0.00634431	0.332844	0.345882	0.210251	0.223172
TM9SF4	-0.00696243	0.00696243	0.122332	0.136294	0.201997	0.21598		MIR4505	0	0	0	0	0	0
DNMT3B	0.0626227	-0.0626227	0.954816	1.08036	1.25147	1.37924		RPS6KA5	0.0443083	-0.0443083	1.00684	1.11688	1.07313	1.18442
ZNF341-AS1	#N/A	#N/A	#N/A	#N/A	#N/A	#N/A		CMTM3	-0.000269866	0.000269866	-0.055289	-0.055289	-0.055289	-0.055289
ITCH	-0.00685025	0.00685025	0.0707144	0.0844492	0.059202	0.0729318		LOC286083	0	0	0	0	0	0
C20orf173	0	0	0	0	0	0		LOC101929128	#N/A	#N/A	#N/A	#N/A	#N/A	#N/A
TGM2	-0.00518353	0.00518353	0.164633	0.175443	-1.0206	-1.01432		KIAA1456	0	0	0	0	0.0030289	0.00305916
LINC01370	#N/A	#N/A	#N/A	#N/A	#N/A	#N/A		MIR548V	#N/A	#N/A	#N/A	#N/A	#N/A	#N/A
PTPRT	-1.0978e-05	1.0978e-05	0.000159322	0.000182979	-0.00220827	-0.00220827		BNIP3L	-0.00634931	0.00634931	0.0565611	0.0693305	0.127473	0.140318
MATN4	-0.00112833	0.00112833	0.174373	0.178021	0.0204882	0.0229255		LOC101929217	#N/A	#N/A	#N/A	#N/A	#N/A	#N/A
CDH22	0	0	0.00792509	0.00800412	0	0		UBXN2B	-0.00638044	0.00638044	-0.411614	-0.399371	-0.510087	-0.497993
EYA2	0	0	0	0	0	0		STAU2	-0.00655919	0.00655919	-0.196047	-0.183102	0.0740384	0.087224
LINC01754	#N/A	#N/A	#N/A	#N/A	#N/A	#N/A		CNBD1	0	0	0	0	0	0
SULF2	-3.67333e-05	3.67333e-05	0.0548765	0.0554859	0.00739497	0.00754218		CASC21	#N/A	#N/A	#N/A	#N/A	#N/A	#N/A
LINC01523	#N/A	#N/A	#N/A	#N/A	#N/A	#N/A		FOXCUT	#N/A	#N/A	#N/A	#N/A	#N/A	#N/A
PREX1	-0.00129121	0.00129121	-0.0813037	-0.0793956	-0.0677857	-0.065761		LOC101927972	#N/A	#N/A	#N/A	#N/A	#N/A	#N/A
BCAS4	-0.00659735	0.00659735	0.0463307	0.0595673	-0.053167	-0.0400104		MIR3143	0	0	0	0	0	0
MIR3194	0	0	0	0	0	0		PSMB9	-0.0011901	0.0011901	-0.162721	-0.161766	-0.199145	-0.198534
ZFP64	-0.00675115	0.00675115	-0.246663	-0.233315	-0.186796	-0.173407		ETV7	-0.000105087	0.000105087	0.00149611	0.00172205	0.0210246	0.0214414
TSHZ2	-0.0015716	0.0015716	0.811304	0.819288	0.255529	0.260508		EFHC1	-0.00407924	0.00407924	0.110999	0.119633	-0.0455582	-0.0375808
SUMO1P1	0	0	0	0	0	0		LOC101928307	#N/A	#N/A	#N/A	#N/A	#N/A	#N/A
CYP24A1	-4.724e-05	4.724e-05	-0.00952662	-0.00952662	1.81289e-05	0.000113258		MIR4463	#N/A	#N/A	#N/A	#N/A	#N/A	#N/A
DOK5	0	0	0	0	0	0		LINC01621	#N/A	#N/A	#N/A	#N/A	#N/A	#N/A
LINC01441	#N/A	#N/A	#N/A	#N/A	#N/A	#N/A		NDUFAF4	-0.00639906	0.00639906	-0.153252	-0.140621	-0.0344532	-0.0216856
LINC01716	#N/A	#N/A	#N/A	#N/A	#N/A	#N/A		ATG5	-0.00668839	0.00668839	-0.204338	-0.191105	-0.18611	-0.172863
BMP7-AS1	#N/A	#N/A	#N/A	#N/A	#N/A	#N/A		ARMC2	-0.00134606	0.00134606	0.0838494	0.0872129	0.0212243	0.0240981
PCK1	-5.44217e-05	5.44217e-05	0.0124512	0.0126836	0.0109371	0.0111546		SNORA116	#N/A	#N/A	#N/A	#N/A	#N/A	#N/A
VAPB	-0.00662133	0.00662133	0.125234	0.138574	0.230485	0.243897		PACRG-AS2	#N/A	#N/A	#N/A	#N/A	#N/A	#N/A
GNAS	-0.00716495	0.00716495	0.146451	0.160783	0.160478	0.174811		ADARB2	0	0	0.00358331	0.0036191	0	0
LOC100506384	0	0	0	0	0	0		PROSER2-AS1	-0.000351155	0.000351155	0.0237758	0.0247055	0.00894693	0.00973736
LOC101928048	#N/A	#N/A	#N/A	#N/A	#N/A	#N/A		WWC2-AS1	#N/A	#N/A	#N/A	#N/A	#N/A	#N/A
LINC01718	#N/A	#N/A	#N/A	#N/A	#N/A	#N/A		MIR133A1HG	#N/A	#N/A	#N/A	#N/A	#N/A	#N/A
CDH4	-0.000794641	0.000794641	0.0979983	0.100436	0.0552951	0.0573732		ZBTB7C	-0.00485486	0.00485486	0.102412	0.112455	0.325629	0.336291
ADRM1	-0.00712419	0.00712419	-0.194947	-0.180714	-0.0229548	-0.00870756		OR4K15	0	0	0	0	0	0
LOC101927151	#N/A	#N/A	#N/A	#N/A	#N/A	#N/A		MYH6	0	0	0	0	0	0
LOC100420587	#N/A	#N/A	#N/A	#N/A	#N/A	#N/A		EGLN3	-0.0043804	0.0043804	0.474631	0.484975	0.176907	0.186329
LINC01532	#N/A	#N/A	#N/A	#N/A	#N/A	#N/A		KIAA0391	-0.00680547	0.00680547	-0.337628	-0.324209	-0.239577	-0.226097
LOC284395	0	0	0	0	0	0		SNORD127	0	0	0	0	0	0
PLEKHF1	-0.00491624	0.00491624	-0.314425	-0.305677	-0.387194	-0.378736		ARG2	-0.0069521	0.0069521	-0.188522	-0.174678	-0.331553	-0.317763
ZNF536	0	0	0	0	0	0		LOC100506476	#N/A	#N/A	#N/A	#N/A	#N/A	#N/A
LINC01791	#N/A	#N/A	#N/A	#N/A	#N/A	#N/A		SNORA11B	0	0	0	0	0	0
TSHZ3	0	0	0.00623742	0.00629966	0	0		CMTM4	-0.00680735	0.00680735	0.076478	0.0901342	0.170448	0.184149
LINC01533	#N/A	#N/A	#N/A	#N/A	#N/A	#N/A		DLGAP2-AS1	#N/A	#N/A	#N/A	#N/A	#N/A	#N/A
DPY19L3	-0.00582614	0.00582614	0.45811	0.470507	0.183351	0.195335		LOC157273	-4.18576e-05	4.18576e-05	-0.008438	-0.008438	-0.008438	-0.008438
WDR88	-0.00170041	0.00170041	0.298659	0.304125	0.20438	0.209244		DLC1	-0.00618919	0.00618919	-0.0766654	-0.0643861	0.00541269	0.0178069
CEBPG	-0.00697179	0.00697179	0.201615	0.215614	0.224227	0.238231		MTUS1	-0.00618737	0.00618737	-0.511937	-0.500395	0.138975	0.15154
ZNF807	#N/A	#N/A	#N/A	#N/A	#N/A	#N/A		PNMA2	-2.93083e-05	2.93083e-05	0.00672295	0.00684866	-0.00590303	-0.00590303
KRTDAP	-0.000786141	0.000786141	0.0104301	0.0121018	-0.0685719	-0.0676174		LOC101929268	#N/A	#N/A	#N/A	#N/A	#N/A	#N/A
LINC01766	#N/A	#N/A	#N/A	#N/A	#N/A	#N/A		CYP7A1	0	0	0	0	0	0
UPK1A-AS1	0	0	0	0	0	0		UBE2W	-0.0058026	0.0058026	-0.159963	-0.148668	0.17835	0.190285
LOC100134317	-0.000316267	0.000316267	0.308276	0.311561	0.0620859	0.063302		DCAF4L2	0	0	0	0	0.0087653	0.00885269
HKR1	-0.00658084	0.00658084	-0.135057	-0.122007	-0.196932	-0.183938		CASC8	#N/A	#N/A	#N/A	#N/A	#N/A	#N/A
ACTN4	-0.00715452	0.00715452	0.209423	0.223739	-0.0250718	-0.0107633		FOXC1	-0.00701718	0.00701718	-0.109824	-0.0958129	0.150681	0.164749
ACP7	#N/A	#N/A	#N/A	#N/A	#N/A	#N/A		FARS2	-0.00651505	0.00651505	-0.329836	-0.317139	-0.276566	-0.263809
IFNL3	-0.00134967	0.00134967	-0.230879	-0.230199	-0.300518	-0.300518		PRSS16	-0.00636897	0.00636897	-0.112424	-0.0998096	-0.0459141	-0.0332211
LEUTX	0	0	0	0	0	0		LOC100294145	-0.00609587	0.00609587	-0.473466	-0.462103	-0.501518	-0.490213
FCGBP	-7.54118e-05	7.54118e-05	0.00469918	0.00489717	0.00172197	0.00189057		PXT1	-7.06029e-05	7.06029e-05	0.00101231	0.00116423	-0.0142614	-0.0142614
CYP2A7	0	0	0	0	0.0141299	0.0142705		TRAM2	-0.00665658	0.00665658	0.0739198	0.0872896	-0.00818304	0.00512902
TGFB1	-0.00707073	0.00707073	-0.229837	-0.215731	0.480148	0.494351		ADGRB3	#N/A	#N/A	#N/A	#N/A	#N/A	#N/A
RABAC1	-0.00708011	0.00708011	-0.869855	-0.855854	-0.27529	-0.26117		SENP6	-0.00676857	0.00676857	-0.0643586	-0.0508548	-0.209914	-0.1965
TEX101	0	0	0	0	0	0		ELOVL4	0	0	0.0102369	0.0103389	0	0
BCAM	0.0725515	-0.0725515	2.1284	2.26455	1.91425	2.05017		HTR1E	0	0	0.0157537	0.0159104	0	0
DACT3-AS1	-0.00040128	0.00040128	0.00535081	0.00620755	0.223159	0.225915		KLHL32	-0.000622441	0.000622441	0.143188	0.145682	0.11402	0.11627
NPAS1	-0.00295242	0.00295242	-0.0328346	-0.0271072	0.0439978	0.0501739		LOC105377924	#N/A	#N/A	#N/A	#N/A	#N/A	#N/A
BSPH1	0	0	0	0	0	0		ARMC2-AS1	#N/A	#N/A	#N/A	#N/A	#N/A	#N/A
SULT2B1	-0.00473212	0.00473212	-0.76762	-0.761574	-0.401278	-0.393365		LOC100287467	#N/A	#N/A	#N/A	#N/A	#N/A	#N/A
PTH2	0	0	0	0	0	0		TULP4	-0.00541582	0.00541582	0.211261	0.222584	0.311005	0.322531
SCAF1	-0.00694228	0.00694228	-0.3798	-0.366054	-0.295837	-0.282057		PACRG-AS3	#N/A	#N/A	#N/A	#N/A	#N/A	#N/A
SNAR-A3	0	0	0	0	0	0		ADARB2-AS1	0	0	0	0	0	0
CD33	-0.00042881	0.00042881	-0.0573295	-0.0570175	-0.0464701	-0.0460523		UPF2	-0.00602857	0.00602857	-0.166193	-0.154406	-0.065114	-0.053153
SPACA6P-AS	#N/A	#N/A	#N/A	#N/A	#N/A	#N/A		CLDN22	-0.00173161	0.00173161	0.0592121	0.0631275	-0.0586537	-0.0556305
ZNF577	0	0	0	0	0	0		MIR1-2	0	0	0	0	0	0
ZNF615	-0.00506799	0.00506799	-0.228703	-0.219275	-0.298543	-0.28936		C18orf12	#N/A	#N/A	#N/A	#N/A	#N/A	#N/A
ZNF845	-3.30884e-05	3.30884e-05	-0.00666614	-0.00666614	-0.00666614	-0.00666614		OR4Q2	#N/A	#N/A	#N/A	#N/A	#N/A	#N/A
ZNF331	-3.67702e-05	3.67702e-05	0.00053091	0.000610097	0.00740279	0.00755015		MHRT	#N/A	#N/A	#N/A	#N/A	#N/A	#N/A
LILRB5	0	0	0	0	0.0153978	0.015551		SPTSSA	-0.00641791	0.00641791	0.0514647	0.0643603	-0.0176896	-0.00486572
LILRA5	0	0	0	0	0	0		PSMA6	-0.00711518	0.00711518	-0.532916	-0.518741	-0.41835	-0.404161
KIR2DL4	0	0	0	0	0	0		FKBP3	-0.00706947	0.00706947	-0.149264	-0.135148	-0.283084	-0.268991
KIR3DL2	0	0	0	0	0	0		VTI1B	-0.00706354	0.00706354	-0.402521	-0.388466	-0.134473	-0.120367
SHISA7	-6.96673e-05	6.96673e-05	0.0404673	0.0410024	0.0139951	0.0142731		LINC02274	#N/A	#N/A	#N/A	#N/A	#N/A	#N/A
NLRP11	-0.0004966	0.0004966	0.0696578	0.071288	0.0589902	0.0605256		DGLUCY	#N/A	#N/A	#N/A	#N/A	#N/A	#N/A
NLRP4	-0.000116011	0.000116011	0.0507566	0.0514803	0.0460331	0.0467119		DYNC1LI2	-0.00692523	0.00692523	0.0469991	0.0608681	-0.00134369	0.0125087
ZNF582	-6.43167e-05	6.43167e-05	0.000923416	0.00106183	2.22284e-05	0.000151719		LOC101927752	#N/A	#N/A	#N/A	#N/A	#N/A	#N/A
USP29	0	0	0	0	0	0		TNKS	-0.00617444	0.00617444	0.204713	0.217335	0.310693	0.323438
ZSCAN4	-0.00179527	0.00179527	0.17572	0.180561	0.000614994	0.00422356		C8orf48	0	0	0	0	0	0
GABRG3	0	0	0	0	0	0		FGL1	0	0	0	0	0	0
SPRED1	-0.0060778	0.0060778	-0.174521	-0.162638	-0.0835433	-0.0715091		DPYSL2	-0.00607405	0.00607405	-0.309565	-0.297935	-0.391821	-0.38035
ATXN2L	-0.00709433	0.00709433	0.225288	0.239501	0.339643	0.353867		EFCAB1	-6.465e-05	6.465e-05	-0.0130535	-0.0130535	-0.0130535	-0.0130535
SMG1P2	#N/A	#N/A	#N/A	#N/A	#N/A	#N/A		SDCBP	-0.00704751	0.00704751	-0.167992	-0.153928	-0.284003	-0.269963
PRRT2	-0.00144805	0.00144805	0.0559987	0.0593438	-0.0779666	-0.0756973		LINC01617	#N/A	#N/A	#N/A	#N/A	#N/A	#N/A
SMG1P5	#N/A	#N/A	#N/A	#N/A	#N/A	#N/A		MMP16	0	0	0	0	0	0
LOC643802	-0.000443338	0.000443338	0.1204	0.122373	0.207482	0.210184		CCAT2	#N/A	#N/A	#N/A	#N/A	#N/A	#N/A
PDPR	-0.00663993	0.00663993	0.0725781	0.0859155	-0.016467	-0.00319453		GMDS	-0.00705212	0.00705212	0.374224	0.388387	0.268527	0.282675
HYDIN	-9.2828e-05	9.2828e-05	-0.0168808	-0.0168618	-0.0170046	-0.0169869		LOC101927950	#N/A	#N/A	#N/A	#N/A	#N/A	#N/A
CPNE7	-0.00629053	0.00629053	-0.434548	-0.42258	0.0705635	0.0832366		POM121L2	-9.07112e-05	9.07112e-05	0.00130695	0.00150217	-0.0183491	-0.0183491
PAFAH1B1	-0.00686232	0.00686232	0.186275	0.200079	0.0673172	0.0810734		HLA-DMB	-0.000425142	0.000425142	0.177652	0.180077	0.103267	0.105057
PYY	-0.000580136	0.000580136	-0.12159	-0.12159	-0.12159	-0.12159		KCTD20	-0.00657099	0.00657099	0.118981	0.132224	0.0875961	0.100815
P2RY8	0	0	0	0	0	0		TRAM2-AS1	#N/A	#N/A	#N/A	#N/A	#N/A	#N/A
ZBED1	0	0	0	0	0	0		LMBRD1	-0.00631793	0.00631793	0.506675	0.519826	0.248822	0.261737
PRKX-AS1	#N/A	#N/A	#N/A	#N/A	#N/A	#N/A		MYO6	-0.00649319	0.00649319	-0.062851	-0.0499192	-0.144978	-0.132129
EGFL6	0	0	0	0	0	0		TTK	-0.00660551	0.00660551	-0.113184	-0.100061	-0.456813	-0.444021
KRBOX4	-0.00523227	0.00523227	-0.100882	-0.090685	0.125461	0.136263		CGA	0	0	0.0509299	0.0514302	0	0
MIR6857	#N/A	#N/A	#N/A	#N/A	#N/A	#N/A		MMS22L	-0.00534447	0.00534447	-0.233218	-0.223158	-0.224517	-0.214431
MIR676	0	0	0	0	0	0		CRYBG1	#N/A	#N/A	#N/A	#N/A	#N/A	#N/A
PIN4	-0.0660885	0.0660885	-1.13731	-1.27572	-0.985133	-1.1249		SESN1	-0.00648061	0.00648061	-0.278174	-0.265502	-0.329487	-0.316876
P2RY10	0	0	0	0	0	0		CALHM6	#N/A	#N/A	#N/A	#N/A	#N/A	#N/A
SH3BGRL	-0.00430116	0.00430116	-0.309508	-0.302265	0.443933	0.454074		TMEM181	-0.00677218	0.00677218	0.0450819	0.0586549	0.155343	0.168974
RPS6KA6	0	0	0	0	0	0		PACRG-AS1	0	0	0	0	0	0
PABPC5	0	0	0	0	0	0		LINC00700	0	0	0	0	0	0
NXF3	-0.000450596	0.000450596	0.00643782	0.0074034	-0.0774959	-0.0773364		DHTKD1	-0.00600373	0.00600373	-0.261518	-0.249966	-0.236795	-0.225195
NRK	-1.73756e-05	1.73756e-05	0.000251848	0.000289285	0.00699118	0.00709568		CLDN24	0	0	0.467158	0.471144	0.0562311	0.0567825
CT47A10	#N/A	#N/A	#N/A	#N/A	#N/A	#N/A		GATA6-AS1	#N/A	#N/A	#N/A	#N/A	#N/A	#N/A
LOC105373338	#N/A	#N/A	#N/A	#N/A	#N/A	#N/A		MIR4743	0	0	0	0	0	0
TFDP3	0	0	0.0195935	0.0197881	0.0183277	0.0185098		OR4K14	0	0	0	0	0	0
MAP7D3	-0.00611466	0.00611466	-0.0796342	-0.0675162	-0.0662086	-0.0540698		MIR208B	0	0	0	0	0	0
SNORD61	0	0	0	0	0	0		EAPP	-0.00684075	0.00684075	-0.232021	-0.218453	-0.258094	-0.244541
FMR1	-0.00622996	0.00622996	-0.222413	-0.21026	-0.23135	-0.219211		NFKBIA	-0.00678604	0.00678604	-0.047107	-0.0335571	-0.247888	-0.234458
ATP2B3	-2.19267e-05	2.19267e-05	0.00503546	0.00512964	-0.00441401	-0.00441401		FANCM	-0.00367915	0.00367915	-0.137779	-0.131104	-0.175484	-0.169013
TKTL1	-0.000112706	0.000112706	0.00162012	0.00186257	0.022562	0.0230088		RDH11	-0.00699879	0.00699879	-0.280971	-0.267049	-0.253352	-0.239421
TRAK1	-0.00663896	0.00663896	0.546029	0.55965	0.332761	0.346265		PTGR2	-0.00525191	0.00525191	0.151184	0.162084	0.0381688	0.048787
CCDC13-AS1	0	0	0	0	0	0		GPR68	-0.00025158	0.00025158	-0.0181703	-0.0178411	0.0400658	0.0409525
ATXN7	-0.00582822	0.00582822	0.211048	0.223081	0.369358	0.381633		LOC106699570	#N/A	#N/A	#N/A	#N/A	#N/A	#N/A
MAGI1-IT1	#N/A	#N/A	#N/A	#N/A	#N/A	#N/A		CLN8	-0.00465925	0.00465925	0.0387701	0.0482383	0.0959793	0.105638
LMOD3	-0.000204262	0.000204262	-0.00439047	-0.00402267	-0.0346119	-0.0345417		MIR597	0	0	0	0	0	0
C3orf30	0	0	0	0	0	0		LOC102725080	#N/A	#N/A	#N/A	#N/A	#N/A	#N/A
TMEM39A	-0.00629422	0.00629422	0.449266	0.462333	0.336405	0.349367		PCM1	-0.00681243	0.00681243	-0.011844	0.00177833	-0.00102683	0.0126009
LRRC58	-0.00623544	0.00623544	-0.061533	-0.0491358	0.0474623	0.0600021		ADRA1A	0	0	0.0138637	0.0140017	0	0
RABL3	-0.00570691	0.00570691	0.269974	0.2819	0.143401	0.155104		SNAI2	-0.00058851	0.00058851	-0.0930659	-0.0927656	-0.123422	-0.123422
CSTA	-0.00164163	0.00164163	-0.285948	-0.285088	-0.102501	-0.100023		NSMAF	-0.00687791	0.00687791	-0.217065	-0.203403	-0.0910503	-0.0773305
HSPBAP1	0.0616004	-0.0616004	0.971507	1.09629	1.05165	1.17712		ELOC	#N/A	#N/A	#N/A	#N/A	#N/A	#N/A
CCDC14	-0.00667654	0.00667654	0.593642	0.607336	0.349894	0.363467		LOC101929709	#N/A	#N/A	#N/A	#N/A	#N/A	#N/A
MUC13	-0.000385693	0.000385693	0.336838	0.340452	0.281483	0.284674		POU5F1B	-0.000190481	0.000190481	0.0430734	0.0438692	0.110713	0.112133
CFAP100	#N/A	#N/A	#N/A	#N/A	#N/A	#N/A		GMDS-AS1	#N/A	#N/A	#N/A	#N/A	#N/A	#N/A
PLXNA1	0.0714681	-0.0714681	0.921011	1.05438	0.989081	1.12264		NRN1	0	0	0.031205	0.0315137	0	0
DNAJB8-AS1	0	0	0	0	0	0		VN1R10P	0	0	0	0	0	0
GP9	0	0	0	0	0	0		HLA-DMA	-0.00150135	0.00150135	0.367656	0.37323	0.420485	0.426375
TMCC1-AS1	#N/A	#N/A	#N/A	#N/A	#N/A	#N/A		STK38	-0.00676207	0.00676207	-0.541099	-0.527948	-0.290095	-0.276751
LINC02014	#N/A	#N/A	#N/A	#N/A	#N/A	#N/A		LOC730101	-0.00397563	0.00397563	-0.0442157	-0.036446	-0.47044	-0.46494
MIR5704	0	0	0	0	0	0		COL19A1	0	0	0	0	0	0
DNAJC13	-0.00663507	0.00663507	0.0681295	0.0814544	0.022357	0.0356487		IMPG1	-8.78655e-05	8.78655e-05	-0.00822038	-0.0081252	-0.0177699	-0.0177699
BFSP2-AS1	#N/A	#N/A	#N/A	#N/A	#N/A	#N/A		BCKDHB	-0.00644319	0.00644319	-0.000113459	0.0127794	-0.371822	-0.359359
LINC02000	#N/A	#N/A	#N/A	#N/A	#N/A	#N/A		ZNF292	-0.00501405	0.00501405	0.0415697	0.0517355	-0.0559435	-0.0460711
A4GNT	0	0	0.0725394	0.0732467	0.0343656	0.0347052		MIR548H3	0	0	0	0	0	0
PISRT1	0	0	0	0	0	0		RTN4IP1	-0.00552199	0.00552199	-0.299784	-0.28949	-0.303085	-0.292801
RBP1	-0.000364017	0.000364017	0.0050894	0.00586909	3.01786e-05	0.000761953		CEP57L1	-0.00550421	0.00550421	0.0458545	0.0569801	-0.289313	-0.279034
CLSTN2-AS1	#N/A	#N/A	#N/A	#N/A	#N/A	#N/A		CALHM5	#N/A	#N/A	#N/A	#N/A	#N/A	#N/A
ZBTB38	0.072219	-0.072219	0.79835	0.932097	0.755214	0.888847		MIR7161	#N/A	#N/A	#N/A	#N/A	#N/A	#N/A
RNF7	-0.00695832	0.00695832	0.262203	0.276195	0.437186	0.451219		DKFZp451B082	0	0	0	0	0	0
GK5	-0.00534502	0.00534502	0.169198	0.180306	-0.0479002	-0.03732		MIR6072	#N/A	#N/A	#N/A	#N/A	#N/A	#N/A
LOC100507389	0	0	0	0	0	0		MIR548AK	#N/A	#N/A	#N/A	#N/A	#N/A	#N/A
CPB1	0	0	0	0	0	0		CDKN2AIP	-0.0059966	0.0059966	0.0795035	0.0916327	0.193868	0.206167
TM4SF1	-0.00704017	0.00704017	0.471883	0.486041	0.11906	0.133163		GATA6	-0.00518432	0.00518432	0.11162	0.122299	0.49345	0.504985
SELENOT	#N/A	#N/A	#N/A	#N/A	#N/A	#N/A		CTIF	-0.00414027	0.00414027	0.0105766	0.018919	0.536262	0.546444
MBNL1-AS1	-0.000323903	0.000323903	-0.021568	-0.0211246	-0.00392098	-0.00330756		OR4K13	0	0	0	0	0	0
LINC02006	#N/A	#N/A	#N/A	#N/A	#N/A	#N/A		MYH7	0	0	0	0	0	0
LINC01487	#N/A	#N/A	#N/A	#N/A	#N/A	#N/A		INSM2	0	0	0.0512959	0.0517998	0	0
SLC33A1	-0.006816	0.006816	0.0527389	0.0664002	0.172537	0.186253		MIS18BP1	-0.00639448	0.00639448	-0.141784	-0.129149	-0.458107	-0.445895
SSR3	-0.00705032	0.00705032	-0.00657975	0.00752097	-0.123286	-0.109206		RDH12	-8.00306e-05	8.00306e-05	0.0011454	0.00131757	-0.0161765	-0.0161765
LINC00881	#N/A	#N/A	#N/A	#N/A	#N/A	#N/A		ZNF410	-0.00695738	0.00695738	0.0232902	0.0372141	0.167764	0.181729
RSRC1	-0.00684421	0.00684421	-0.0810139	-0.0673606	-0.206584	-0.192995		CCDC88C	-0.00603304	0.00603304	0.204268	0.216645	0.555577	0.568382
SCHIP1	-0.00101852	0.00101852	-0.220749	-0.220748	-0.0391174	-0.0374115		TERB1	#N/A	#N/A	#N/A	#N/A	#N/A	#N/A
PPM1L	-0.00335628	0.00335628	0.226753	0.234595	0.487431	0.496351		MIR3674	#N/A	#N/A	#N/A	#N/A	#N/A	#N/A
LINC01322	#N/A	#N/A	#N/A	#N/A	#N/A	#N/A		LINC00599	0	0	0.0107503	0.0108574	0	0
LINC01327	#N/A	#N/A	#N/A	#N/A	#N/A	#N/A		SGCZ	0	0	0	0	0	0
MIR551B	0	0	0	0	0	0		ASAH1	-0.00693125	0.00693125	-0.0596882	-0.0458441	-0.0297988	-0.0159442
LOC105374205	#N/A	#N/A	#N/A	#N/A	#N/A	#N/A		STMN4	-0.000119247	0.000119247	-0.0241701	-0.0241701	-0.0241701	-0.0241701
ACTRT3	-0.000147652	0.000147652	-0.0138471	-0.0136866	0.0148343	0.0152756		PPDPFL	#N/A	#N/A	#N/A	#N/A	#N/A	#N/A
PHC3	0.0492084	-0.0492084	0.974218	1.088	0.8248	0.935972		TOX	0	0	0	0	0	0
TNIK	0.072173	-0.072173	2.13274	2.26873	1.49036	1.62551		TMEM70	-0.00645394	0.00645394	-0.391134	-0.378669	-0.576411	-0.564204
TMEM212	-0.000158023	0.000158023	0.0191473	0.0196508	0.0158678	0.0163397		RIPK2	-0.00649778	0.00649778	0.0256612	0.0386868	0.0325007	0.0455326
GHSR	0	0	0	0	0	0		CASC11	#N/A	#N/A	#N/A	#N/A	#N/A	#N/A
NLGN1-AS1	#N/A	#N/A	#N/A	#N/A	#N/A	#N/A		LINC01600	#N/A	#N/A	#N/A	#N/A	#N/A	#N/A
MIR4789	0	0	0	0	0	0		MIR7853	#N/A	#N/A	#N/A	#N/A	#N/A	#N/A
NAALADL2-AS1	#N/A	#N/A	#N/A	#N/A	#N/A	#N/A		ZNF204P	-0.00620562	0.00620562	-0.412014	-0.400235	-0.74588	-0.734773
KCNMB2-AS1	#N/A	#N/A	#N/A	#N/A	#N/A	#N/A		BRD2	-0.00705824	0.00705824	0.28006	0.29422	0.406702	0.420878
LOC101928739	#N/A	#N/A	#N/A	#N/A	#N/A	#N/A		SRSF3	-0.00707925	0.00707925	-0.527141	-0.513068	-0.739961	-0.725933
LINC02053	#N/A	#N/A	#N/A	#N/A	#N/A	#N/A		TMEM14A	-0.00671056	0.00671056	-0.0907154	-0.0773503	-0.129996	-0.116658
LOC102724604	#N/A	#N/A	#N/A	#N/A	#N/A	#N/A		COL9A1	0	0	0	0	0	0
LINC01994	#N/A	#N/A	#N/A	#N/A	#N/A	#N/A		FAM46A	-0.00457448	0.00457448	-0.325406	-0.317557	-0.125186	-0.116491
MIR1224	0	0	0	0	0	0		GJB7	0	0	0.0140214	0.0141609	0	0
NMRAL2P	#N/A	#N/A	#N/A	#N/A	#N/A	#N/A		LOC101927314	#N/A	#N/A	#N/A	#N/A	#N/A	#N/A
LINC02052	#N/A	#N/A	#N/A	#N/A	#N/A	#N/A		QRSL1	-0.00624249	0.00624249	-0.250413	-0.238273	-0.189642	-0.177411
LOC101929130	#N/A	#N/A	#N/A	#N/A	#N/A	#N/A		C6orf183	#N/A	#N/A	#N/A	#N/A	#N/A	#N/A
FLJ42393	0	0	0	0	0	0		TRAPPC3L	#N/A	#N/A	#N/A	#N/A	#N/A	#N/A
TPRG1	-0.000479194	0.000479194	0.0611887	0.0627102	0.100538	0.102406		DYNLT1	-0.00712628	0.00712628	-0.181425	-0.167185	-0.226409	-0.212174
MIR944	0	0	0	0	0	0		CAHM	0	0	0	0	0	0
PYDC2	0	0	0	0	0	0		LINC00701	-0.000979686	0.000979686	0.209325	0.212972	0.0704291	0.0729895
FGF12-AS2	#N/A	#N/A	#N/A	#N/A	#N/A	#N/A		SEC61A2	-0.00543197	0.00543197	0.10406	0.115179	-0.0439149	-0.0331454
OPA1	-0.00690554	0.00690554	-0.363166	-0.349507	-0.429936	-0.41631		LOC389247	-0.00131126	0.00131126	-0.195749	-0.194828	-0.117618	-0.115985
LINC00884	#N/A	#N/A	#N/A	#N/A	#N/A	#N/A		CTAGE1	0	0	0	0	0	0
ACAP2	-0.00641877	0.00641877	-0.0692674	-0.0564975	-0.103261	-0.0905286		SMAD7	-0.00674126	0.00674126	-1.05792	-1.04538	-0.402761	-0.389555
ZDHHC19	0	0	0.025353	0.0256043	0	0		OR4L1	0	0	0	0	0	0
NRROS	#N/A	#N/A	#N/A	#N/A	#N/A	#N/A		NGDN	-0.0669446	0.0669446	-0.645754	-0.791182	-0.742597	-0.88757
EXOSC1	-0.00700057	0.00700057	-0.427372	-0.413491	-0.129617	-0.115647		RALGAPA1	-0.00622785	0.00622785	0.159686	0.172348	0.0643433	0.0768897
LINC01596	#N/A	#N/A	#N/A	#N/A	#N/A	#N/A		LINC02303	#N/A	#N/A	#N/A	#N/A	#N/A	#N/A
FRG1	-0.00674967	0.00674967	-0.465194	-0.452015	-0.610956	-0.597903		ZFYVE26	-0.0059508	0.0059508	-0.495851	-0.484943	-0.331298	-0.320018
MIR612	0	0	0	0	0	0		FAM161B	-0.00311644	0.00311644	0.175919	0.183103	0.173615	0.180786
KCNK7	-0.0013327	0.0013327	0.186582	0.19068	0.1511	0.154942		PPP4R3A	#N/A	#N/A	#N/A	#N/A	#N/A	#N/A
KLC2	-0.00700372	0.00700372	-0.525688	-0.511831	-0.310469	-0.296543		NAE1	-0.00704811	0.00704811	-0.453011	-0.439009	-0.637199	-0.623245
KDM2A	-0.00692368	0.00692368	-0.155689	-0.141897	-0.0722933	-0.0584695		MIR596	0	0	0	0	0	0
CDK2AP2	-0.067937	0.067937	-0.952086	-1.10042	-0.85928	-1.00784		MIR124-1	0	0	0	0	0	0
ALDH3B1	-0.00360584	0.00360584	0.226952	0.235221	0.564508	0.574049		MIR383	0	0	0	0	0	0
LRP5	0.07335	-0.07335	0.964013	1.09917	0.894178	1.02922		LOC101929066	#N/A	#N/A	#N/A	#N/A	#N/A	#N/A
ORAOV1	-0.00668692	0.00668692	0.18997	0.203468	0.543978	0.557664		TRIM35	-0.00639724	0.00639724	-0.275668	-0.263194	-0.276348	-0.263875
ANO1-AS2	#N/A	#N/A	#N/A	#N/A	#N/A	#N/A		LOC100507464	#N/A	#N/A	#N/A	#N/A	#N/A	#N/A
PPFIA1	-0.00694056	0.00694056	0.0102523	0.024139	0.195786	0.209729		LOC100505501	#N/A	#N/A	#N/A	#N/A	#N/A	#N/A
SHANK2	-0.00548793	0.00548793	0.345377	0.357084	0.0914503	0.102646		LY96	0	0	0	0	0	0
MIR139	0	0	0	0	0	0		OSGIN2	-0.0063163	0.0063163	-0.0253235	-0.0127137	-0.194851	-0.182459
CHRDL2	0	0	0	0	0	0		MYC	0.0750522	-0.0750522	0.896475	1.0331	1.02828	1.16498
B3GNT6	-5.87802e-05	5.87802e-05	-0.0118635	-0.0118635	-0.0118635	-0.0118635		LINC02521	#N/A	#N/A	#N/A	#N/A	#N/A	#N/A
AQP11	-0.00334591	0.00334591	-0.0488776	-0.0424322	-0.044461	-0.0379914		MIR5683	#N/A	#N/A	#N/A	#N/A	#N/A	#N/A
MIR708	0	0	0	0	0	0		ZNF391	-0.00554439	0.00554439	-0.368311	-0.358158	-0.17793	-0.167257
MIR4300HG	#N/A	#N/A	#N/A	#N/A	#N/A	#N/A		HLA-DOA	0	0	0.00892712	0.00901611	0.0493741	0.0498594
PRCP	-0.00696385	0.00696385	0.35677	0.370793	0.00751935	0.0214513		MIR3925	0	0	0	0	0	0
CCDC90B	-0.00701518	0.00701518	-0.105348	-0.091341	-0.0870781	-0.0730663		GSTA7P	0	0	0	0	0	0
TMEM126B	-0.00696608	0.00696608	-0.460724	-0.446949	-0.451891	-0.438112		EVADR	#N/A	#N/A	#N/A	#N/A	#N/A	#N/A
EED	-0.00684212	0.00684212	-0.0546091	-0.0409475	-0.288352	-0.274812		LINC01526	#N/A	#N/A	#N/A	#N/A	#N/A	#N/A
FZD4	-0.00424204	0.00424204	-0.158228	-0.150407	-0.0902635	-0.0821409		SMIM8	-0.00463755	0.00463755	-0.210588	-0.202094	-0.405452	-0.397807
RAB38	0	0	0	0	0.0214563	0.0216692		MIR2113	0	0	0	0	0	0
TYR	0	0	0	0	0	0		LINC02526	#N/A	#N/A	#N/A	#N/A	#N/A	#N/A
MIR1261	#N/A	#N/A	#N/A	#N/A	#N/A	#N/A		CCDC162P	-0.000697636	0.000697636	0.105594	0.107913	-3.7115e-05	0.00136412
LOC105369431	#N/A	#N/A	#N/A	#N/A	#N/A	#N/A		CALHM4	#N/A	#N/A	#N/A	#N/A	#N/A	#N/A
PANX1	-0.00689729	0.00689729	-0.22608	-0.212378	-0.30826	-0.294595		SYTL3	-0.00609969	0.00609969	0.144805	0.157219	0.54984	0.562729
GPR83	-0.000258181	0.000258181	-0.0102115	-0.00979136	-0.0195256	-0.0191962		QKI	0	0	0	0	0.00297601	0.00300574
CEP57	-0.00691643	0.00691643	-0.290373	-0.276654	-0.292564	-0.278846		LOC105376351	#N/A	#N/A	#N/A	#N/A	#N/A	#N/A
LOC100128386	#N/A	#N/A	#N/A	#N/A	#N/A	#N/A		NUDT5	-0.0069547	0.0069547	-0.363819	-0.350035	-0.271986	-0.258167
MIR3920	0	0	0	0	0	0		ING2	-0.00630532	0.00630532	-0.404568	-0.392513	-0.369377	-0.357266
MMP1	-0.0024892	0.0024892	-0.316087	-0.313394	-0.205955	-0.202402		LOC101927571	#N/A	#N/A	#N/A	#N/A	#N/A	#N/A
DCUN1D5	-0.00627003	0.00627003	-0.156826	-0.144486	-0.137774	-0.125408		LOC100129878	#N/A	#N/A	#N/A	#N/A	#N/A	#N/A
PDGFD	0	0	0	0	0	0		OR4K17	0	0	0	0	0	0
GSTT2B	0	0	0	0	0	0		THTPA	-0.00621636	0.00621636	0.0646675	0.0771925	-0.0444197	-0.0320386
RRP7A	-0.00674968	0.00674968	0.134064	0.147643	0.256836	0.270479		RALGAPA1P1	#N/A	#N/A	#N/A	#N/A	#N/A	#N/A
CROCC	-0.00519483	0.00519483	0.0455052	0.0560319	-0.0048109	0.00557981		LINC00871	#N/A	#N/A	#N/A	#N/A	#N/A	#N/A
TNNI3K	0	0	6.40685e-15	6.40685e-15	0	0		RAD51B	-0.0054967	0.0054967	-0.0781201	-0.0673005	0.00248524	0.0134972
NOTCH2	-0.00669052	0.00669052	0.239662	0.253196	0.179049	0.192548		COQ6	-0.00657802	0.00657802	-0.438553	-0.425816	-0.0921352	-0.0790525
PDE4DIP	-0.00653535	0.00653535	-0.340964	-0.328229	-0.411952	-0.399298		CATSPERB	-7.92871e-05	7.92871e-05	0.0431937	0.0437737	0.00799339	0.00823157
LOC100288778	-0.00666813	0.00666813	0.0934443	0.106849	0.15504	0.168485		CA7	-0.000288492	0.000288492	0.0448137	0.0458168	0.0570046	0.0581205
LOC105369595	#N/A	#N/A	#N/A	#N/A	#N/A	#N/A		ARHGEF10	-0.000947142	0.000947142	0.122284	0.125203	0.018039	0.0200969
DCP1B	-0.00675367	0.00675367	-0.119064	-0.105625	-0.0270589	-0.0135636		MSRA	-0.00649217	0.00649217	0.541017	0.554434	0.432963	0.446307
CCND2	0	0	0.00465741	0.00470391	0	0		TUSC3	0	0	0.00810302	0.00818382	0	0
VWF	-0.00106704	0.00106704	0.000917866	0.00306882	-0.142367	-0.141497		NAT1	-0.00514662	0.00514662	-0.417451	-0.408504	-0.269083	-0.259607
COPS7A	-0.00705756	0.00705756	-0.240266	-0.226193	-0.330773	-0.316718		PTK2B	-0.00579836	0.00579836	0.59186	0.604393	0.34664	0.358836
A2ML1	-7.53059e-05	7.53059e-05	-0.00704186	-0.00696035	3.01924e-05	0.000181848		SNTG1	0	0	0	0	0	0
A2MP1	0	0	0	0	0	0		CA8	0	0	0.0140347	0.0141744	0	0
KLRB1	0	0	0	0	0	0		JPH1	0	0	0.00703883	0.00710905	0.00658118	0.00664684
CLEC9A	0	0	0	0	0	0		NBN	-0.00663792	0.00663792	-0.315934	-0.302917	-0.426883	-0.413972
YBX3	#N/A	#N/A	#N/A	#N/A	#N/A	#N/A		MIR1204	0	0	0	0	0	0
TAS2R20	-0.00155268	0.00155268	0.0610469	0.0646318	0.143182	0.147365		MYLK4	-0.000608083	0.000608083	0.106669	0.108831	0.0967459	0.0988231
BCL2L14	-7.32401e-05	7.32401e-05	0.0194701	0.0198087	0.0329399	0.0334093		F13A1	0	0	0.0628755	0.0634906	0.00749034	0.00756505
MANSC1	-0.00683482	0.00683482	0.464583	0.478444	0.351534	0.365354		ZNF184	-0.00524702	0.00524702	-0.119861	-0.109687	-0.106188	-0.0959744
MIR3974	0	0	0	0	0	0		HLA-DPA1	-9.03103e-05	9.03103e-05	-0.0182675	-0.0182675	-0.0182675	-0.0182675
LINC02468	#N/A	#N/A	#N/A	#N/A	#N/A	#N/A		PANDAR	#N/A	#N/A	#N/A	#N/A	#N/A	#N/A
SLCO1B7	-0.00392728	0.00392728	0.3427	0.351946	0.176833	0.185455		GSTA2	0	0	0	0	0	0
GOLT1B	-0.00672452	0.00672452	-0.384279	-0.371102	-0.49611	-0.483027		LOC105377849	#N/A	#N/A	#N/A	#N/A	#N/A	#N/A
C12orf77	0	0	0	0	0	0		LINC02542	#N/A	#N/A	#N/A	#N/A	#N/A	#N/A
BHLHE41	0	0	0	0	0	0		C6orf163	-0.000349174	0.000349174	0.00495	0.00569866	0.023311	0.0242325
REP15	-0.00305118	0.00305118	-0.0101092	-0.00404745	0.000560697	0.00668376		PNKY	#N/A	#N/A	#N/A	#N/A	#N/A	#N/A
CCDC91	-0.00678528	0.00678528	0.200038	0.213714	0.29438	0.308099		LINC02532	#N/A	#N/A	#N/A	#N/A	#N/A	#N/A
LOC100506606	#N/A	#N/A	#N/A	#N/A	#N/A	#N/A		CD164	-0.00697992	0.00697992	0.125559	0.139553	0.0423583	0.0563314
CAPRIN2	-0.00705308	0.00705308	1.17745	1.1917	0.291024	0.305176		RWDD1	-0.00703073	0.00703073	-0.220185	-0.20617	-0.111382	-0.0973425
ETFBKMT	#N/A	#N/A	#N/A	#N/A	#N/A	#N/A		MIR3918	0	0	0	0	6.49519	6.50939
ALG10	-0.00571742	0.00571742	-0.29506	-0.284275	-0.556581	-0.546506		LOC102724152	#N/A	#N/A	#N/A	#N/A	#N/A	#N/A
BAZ2A	-0.00693593	0.00693593	-0.000248528	0.0136256	0.137631	0.151549		CDC123	-0.00697935	0.00697935	-0.255213	-0.241328	-0.299881	-0.286012
NUDT4P2	#N/A	#N/A	#N/A	#N/A	#N/A	#N/A		FBXW7	-0.00593823	0.00593823	-0.170408	-0.158831	-0.238869	-0.227427
UBE2N	-0.00696814	0.00696814	-0.136502	-0.122605	-0.420494	-0.406697		RWDD4	-0.00639215	0.00639215	-0.428856	-0.416607	-0.422829	-0.41057
MIR4435-1	0	0	0	0	0	0		MIR4741	0	0	0	0	0	0
TMEM87B	-0.00658187	0.00658187	0.123919	0.137186	0.0829458	0.0961812		MIR4744	0	0	0	0	0	0
IGFBP2	-0.00617375	0.00617375	0.774803	0.78799	0.0502596	0.0626841		OR4N5	0	0	0	0	0.036588	0.0369492
XPO4	0.0617611	-0.0617611	0.945708	1.0704	0.849904	0.973714		ZFHX2	-0.00289956	0.00289956	0.168885	0.175648	0.267805	0.275072
MRPL57	#N/A	#N/A	#N/A	#N/A	#N/A	#N/A		SNORA101B	#N/A	#N/A	#N/A	#N/A	#N/A	#N/A
SPATA13	-0.00545356	0.00545356	1.18527	1.19812	0.504296	0.51623		RPL10L	0	0	0	0	0	0
RFC3	-0.00685502	0.00685502	0.0665701	0.0803122	-0.337557	-0.324013		LOC100996664	#N/A	#N/A	#N/A	#N/A	#N/A	#N/A
LINC00437	#N/A	#N/A	#N/A	#N/A	#N/A	#N/A		ENTPD5	-0.00542923	0.00542923	-0.0867628	-0.0761074	-0.0421086	-0.0313403
COG6	-0.00650545	0.00650545	0.130369	0.143501	0.0120847	0.0251128		TC2N	-0.00582099	0.00582099	0.452984	0.465365	0.329571	0.341776
FAM216B	0	0	0	0	0	0		PDP2	-0.00607261	0.00607261	-0.166626	-0.154741	-0.268158	-0.256453
LINC00374	#N/A	#N/A	#N/A	#N/A	#N/A	#N/A		LOC101928058	#N/A	#N/A	#N/A	#N/A	#N/A	#N/A
LINC00364	#N/A	#N/A	#N/A	#N/A	#N/A	#N/A		LINCR-0001	#N/A	#N/A	#N/A	#N/A	#N/A	#N/A
LINC00383	#N/A	#N/A	#N/A	#N/A	#N/A	#N/A		NAT2	0	0	0	0	0	0
RBM26-AS1	-0.00169481	0.00169481	0.223211	0.228188	0.190382	0.195143		MIR6842	#N/A	#N/A	#N/A	#N/A	#N/A	#N/A
GPC6-AS2	0	0	0	0	0	0		PXDNL	-0.000116775	0.000116775	-0.0109329	-0.0108061	0.0117612	0.0121111
DCT	-6.42866e-05	6.42866e-05	0.0146901	0.0149641	0.0256772	0.0260586		LINC01301	#N/A	#N/A	#N/A	#N/A	#N/A	#N/A
HS6ST3	0	0	0.00387527	0.00391397	0.0036229	0.00365909		GDAP1	0.0590756	-0.0590756	0.661521	0.780447	0.894633	1.01635
MBNL2	-0.00665211	0.00665211	0.327855	0.341377	0.119869	0.133261		DECR1	-0.00684328	0.00684328	-0.273553	-0.260002	-0.267376	-0.253822
LOC101927437	#N/A	#N/A	#N/A	#N/A	#N/A	#N/A		TMEM75	#N/A	#N/A	#N/A	#N/A	#N/A	#N/A
ZIC2	0	0	0	0	0	0		WRNIP1	-0.007046	0.007046	-0.18056	-0.166502	-0.132302	-0.118234
PCCA	-0.00614142	0.00614142	0.413859	0.426665	0.303262	0.315945		LY86-AS1	0	0	0	0	0	0
EFNB2	0.0616037	-0.0616037	0.963176	1.08788	1.23109	1.35798		LINC01012	#N/A	#N/A	#N/A	#N/A	#N/A	#N/A
FAM155A	-0.000217191	0.000217191	-0.0443295	-0.0443295	-0.0443295	-0.0443295		HLA-DPB1	0	0	0	0	0	0
CARS2	-0.00690965	0.00690965	0.0696299	0.0834769	0.15062	0.164495		DINOL	#N/A	#N/A	#N/A	#N/A	#N/A	#N/A
LINC01044	#N/A	#N/A	#N/A	#N/A	#N/A	#N/A		GSTA1	0	0	0	0	0	0
DEFB126	-0.000548025	0.000548025	0.32045	0.324201	0.29633	0.299901		FAM135A	-0.00620187	0.00620187	-0.156823	-0.144634	0.225141	0.237834
TRIB3	-0.00713846	0.00713846	0.277685	0.291976	0.196602	0.210889		IBTK	-0.00683786	0.00683786	-0.0738269	-0.0601835	-0.199004	-0.185425
SNPH	-2.84104e-05	2.84104e-05	0.000410875	0.000472071	-0.00572182	-0.00572182		LINC01590	#N/A	#N/A	#N/A	#N/A	#N/A	#N/A
SIRPG-AS1	#N/A	#N/A	#N/A	#N/A	#N/A	#N/A		POU3F2	-3.49772e-05	3.49772e-05	-0.00704761	-0.00704761	-0.00704761	-0.00704761
PDYN-AS1	#N/A	#N/A	#N/A	#N/A	#N/A	#N/A		MIR587	#N/A	#N/A	#N/A	#N/A	#N/A	#N/A
SNORD86	0	0	0	0	0	0		PPIL6	-0.000989594	0.000989594	-0.0445317	-0.0429334	0.0361852	0.0384805
GFRA4	0	0	0	0	0	0		RSPH4A	-0.00109418	0.00109418	-0.0314993	-0.0295712	-0.128539	-0.127479
PANK2	-0.00689906	0.00689906	-0.030926	-0.0171373	-0.151256	-0.137517		EZR	-0.00715826	0.00715826	-0.13364	-0.119327	-0.423666	-0.409362
LINC01713	#N/A	#N/A	#N/A	#N/A	#N/A	#N/A		MEAT6	#N/A	#N/A	#N/A	#N/A	#N/A	#N/A
TMX4	-0.00679693	0.00679693	-0.0904187	-0.0768703	0.0309327	0.0445462		MIR4480	0	0	0	0	0	0
LAMP5-AS1	#N/A	#N/A	#N/A	#N/A	#N/A	#N/A		MIR3140	0	0	0	0	0	0
ANKEF1	-0.0052431	0.0052431	-0.371244	-0.361877	0.342972	0.354289		TRAPPC11	-0.00639565	0.00639565	-0.281454	-0.268992	-0.300512	-0.288074
LOC102606466	#N/A	#N/A	#N/A	#N/A	#N/A	#N/A		RBBP8	-0.00690002	0.00690002	-0.0599469	-0.0461677	0.017667	0.0314764
MACROD2-IT1	#N/A	#N/A	#N/A	#N/A	#N/A	#N/A		DYM	-0.0066056	0.0066056	-0.225066	-0.212042	0.0980695	0.111361
LOC613266	#N/A	#N/A	#N/A	#N/A	#N/A	#N/A		OR11G2	0	0	0	0	0	0
OTOR	0	0	0	0	0	0		AP1G2	-0.00692876	0.00692876	0.227406	0.241338	0.183595	0.197514
BFSP1	0.0628726	-0.0628726	1.50758	1.63709	1.24345	1.37135		BRMS1L	-0.00590891	0.00590891	-0.238193	-0.226819	-0.319585	-0.308384
INSM1	0	0	0	0	0	0		MDGA2	-8.05377e-05	8.05377e-05	0.0354351	0.035943	3.41553e-05	0.000196365
LINC01427	#N/A	#N/A	#N/A	#N/A	#N/A	#N/A		ZFP36L1	-0.00712723	0.00712723	0.973059	0.987363	0.45435	0.468632
FOXA2	-0.00452694	0.00452694	-0.367842	-0.36031	-0.289578	-0.281685		BBOF1	#N/A	#N/A	#N/A	#N/A	#N/A	#N/A
THBD	0	0	0	0	0	0		FBLN5	0	0	0.0120117	0.0121314	0	0
GZF1	-0.00607605	0.00607605	-0.0943483	-0.0823354	-0.0562337	-0.0441596		CDH16	0	0	0	0	0.0103677	0.010471
ACSS1	-0.000291477	0.000291477	0.187988	0.190263	0.0209703	0.0217557		HSFY2	0	0	0	0	0	0
LOC101926935	#N/A	#N/A	#N/A	#N/A	#N/A	#N/A		KBTBD11-OT1	#N/A	#N/A	#N/A	#N/A	#N/A	#N/A
TSPY26P	-0.00037768	0.00037768	0.134341	0.136315	0.0741308	0.0755737		PRSS55	0	0	0	0	0.0288712	0.0291571
MAPRE1	-0.00708784	0.00708784	-0.243227	-0.229083	-0.273529	-0.259389		PSD3	-0.00342783	0.00342783	-0.198337	-0.192569	-0.140676	-0.134571
CHMP4B	-0.00710853	0.00710853	-0.27809	-0.263901	0.0231185	0.0373385		CHRNA2	0	0	0	0	0	0
MIR644A	0	0	0	0	0	0		PCMTD1	-0.00520891	0.00520891	0.0500766	0.0606427	0.19148	0.202401
ERGIC3	-0.00711621	0.00711621	0.0463427	0.0605796	0.0726231	0.0868622		RAB2A	-0.00672515	0.00672515	-0.206135	-0.192819	-0.22539	-0.212088
KIAA1755	-0.000129795	0.000129795	0.0157775	0.0161924	-0.0130752	-0.0129433		MIR5681A	0	0	0	0	0	0
MAFB	0	0	0	0	0	0		CALB1	-0.000438879	0.000438879	0.990722	0.998313	0.234155	0.237063
SRSF6	-0.00704881	0.00704881	-0.17118	-0.157114	-0.349801	-0.335773		PVT1	-0.00584524	0.00584524	0.308449	0.320661	0.448315	0.460725
RBPJL	-5.8957e-05	5.8957e-05	0.000847379	0.000974278	0.0235702	0.0239205		SERPINB1	0.0746157	-0.0746157	1.41503	1.55164	0.930575	1.06682
SLC35C2	-0.00689211	0.00689211	0.180399	0.194252	0.363072	0.376985		LY86	0	0	0.0417352	0.0421465	0.0390693	0.0394547
MIR3616	0	0	0	0	0	0		LOC100131289	-0.000401265	0.000401265	-0.0829965	-0.0829965	-0.0829965	-0.0829965
LINC01522	#N/A	#N/A	#N/A	#N/A	#N/A	#N/A		HLA-DPB2	0	0	0	0	0	0
ADNP	-0.00702482	0.00702482	0.391358	0.405481	0.219294	0.233388		CDKN1A	-0.00714314	0.00714314	-0.280237	-0.265966	0.035175	0.0494633
NFATC2	-0.00407525	0.00407525	0.196912	0.205871	0.0767149	0.085204		GSTA5	0	0	0	0	0	0
LINC01524	#N/A	#N/A	#N/A	#N/A	#N/A	#N/A		SDHAF4	#N/A	#N/A	#N/A	#N/A	#N/A	#N/A
BCAS1	0	0	0.0178477	0.018025	0.0166917	0.0168577		TPBG	0	0	0	0	0	0
PFDN4	-0.00689134	0.00689134	-0.385594	-0.371983	-0.472001	-0.458436		CFAP206	#N/A	#N/A	#N/A	#N/A	#N/A	#N/A
LINC01440	#N/A	#N/A	#N/A	#N/A	#N/A	#N/A		FBXL4	-0.00604467	0.00604467	0.288212	0.30072	0.466199	0.478922
BMP7	0	0	0.00766234	0.00773876	0.00716432	0.00723579		C6orf203	-0.00651242	0.00651242	-0.352896	-0.340233	-0.150068	-0.137183
ZBP1	-0.000360411	0.000360411	-0.0743247	-0.0743247	-0.0743247	-0.0743247		SMPD2	-0.00631707	0.00631707	-0.283543	-0.271274	-0.194206	-0.181811
APCDD1L	-0.000480782	0.000480782	-0.0119501	-0.011096	-0.0719983	-0.0717208		ZUFSP	-0.00664438	0.00664438	0.0396401	0.0529625	0.0322695	0.0455866
LOC101927932	#N/A	#N/A	#N/A	#N/A	#N/A	#N/A		EZR-AS1	#N/A	#N/A	#N/A	#N/A	#N/A	#N/A
PHACTR3	-0.000393144	0.000393144	0.36464	0.368471	0.197117	0.199647		C6orf118	0	0	0	0	0	0
MIR4533	0	0	0	0	0	0		CAMK1D	-0.00049771	0.00049771	-0.0472277	-0.0466742	-0.0166463	-0.015802
LOC100128310	#N/A	#N/A	#N/A	#N/A	#N/A	#N/A		MIR4453	0	0	0	0	0	0
MIR4758	0	0	0	0	0	0		STOX2	-0.000120703	0.000120703	-0.0178699	-0.0178041	-0.00604025	-0.00585716
LOC102724908	#N/A	#N/A	#N/A	#N/A	#N/A	#N/A		CABLES1	-0.00396763	0.00396763	-0.545686	-0.540686	-0.0337297	-0.0259285
UQCRFS1	-0.00711215	0.00711215	-0.290833	-0.276637	-0.306582	-0.292388		C18orf32	-0.00642781	0.00642781	-0.455845	-0.443538	-0.226188	-0.21358
VSTM2B	0	0	0	0	0	0		OR11H6	0	0	0.0710311	0.0717241	0.0336494	0.0339819
C19orf12	-0.00610838	0.00610838	-0.203774	-0.191872	-0.142792	-0.130787		LOC102724814	#N/A	#N/A	#N/A	#N/A	#N/A	#N/A
LRP3	-0.00571431	0.00571431	-0.194031	-0.183011	0.316035	0.328049		LINC00609	0	0	0	0	0	0
PEPD	-0.00695768	0.00695768	-0.398354	-0.384576	-0.6298	-0.616122		MIR548Y	0	0	0	0	0	0
SCGB2B2	-0.000519247	0.000519247	0.305412	0.309004	0.282285	0.285703		ACTN1	-0.00712043	0.00712043	-0.398642	-0.384437	-0.469388	-0.45519
DMKN	-0.00710905	0.00710905	0.0196994	0.0339201	0.183786	0.198021		ALDH6A1	-0.00618893	0.00618893	-0.632933	-0.621632	-0.255501	-0.243496
UPK1A	-0.000129486	0.000129486	0.0293955	0.0299414	0.0258471	0.0263588		TRIP11	-0.00627025	0.00627025	-0.200498	-0.188219	0.0137852	0.0263507
LINC00665	-0.00652689	0.00652689	-0.186536	-0.173655	0.162395	0.175592		RRAD	-0.00108751	0.00108751	-0.0639446	-0.0623144	-0.113517	-0.112334
ZNF527	-0.0041726	0.0041726	-0.0768781	-0.0688442	-0.206657	-0.19922		HSFY1	#N/A	#N/A	#N/A	#N/A	#N/A	#N/A
CAPN12	-0.00645473	0.00645473	0.231145	0.244274	-0.00412859	0.00878319		KBTBD11	0	0	0	0	0	0
IFNL4	0	0	0	0	0	0		RP1L1	-0.000567541	0.000567541	0.102351	0.1044	0.0229343	0.024284
MIR6719	#N/A	#N/A	#N/A	#N/A	#N/A	#N/A		LOC100128993	0	0	0	0	0	0
CYP2G1P	0	0	0.0126378	0.0127636	0	0		EPHX2	-0.00162395	0.00162395	0.663466	0.670827	0.548303	0.55508
B9D2	-0.00490809	0.00490809	-0.184015	-0.1748	-0.00959369	0.000207705		LOC101929341	#N/A	#N/A	#N/A	#N/A	#N/A	#N/A
ATP1A3	0	0	0.00897369	0.00906314	0	0		CHD7	-0.00657507	0.00657507	0.207625	0.220941	0.186175	0.199476
LYPD3	-0.00652963	0.00652963	0.546252	0.559724	-0.604788	-0.592396		MIR5681B	0	0	0	0	0	0
NECTIN2	#N/A	#N/A	#N/A	#N/A	#N/A	#N/A		LINC00534	0	0	0	0	0	0
PRKD2	-0.00693546	0.00693546	-0.211021	-0.197224	-0.229976	-0.216186		MIR1205	0	0	0	0	0	0
TMEM160	-0.00691806	0.00691806	-1.06857	-1.0553	-0.56406	-0.550468		MIR4645	0	0	0	0	0	0
ELSPBP1	0	0	0	0	0	0		RREB1	0.0678658	-0.0678658	0.672577	0.801249	0.696054	0.824869
FAM83E	-0.000617333	0.000617333	0.542609	0.547974	0.396173	0.400574		HIST1H2BL	-0.00157968	0.00157968	0.101673	0.105609	-0.000854452	0.00231056
GFY	#N/A	#N/A	#N/A	#N/A	#N/A	#N/A		HCG24	#N/A	#N/A	#N/A	#N/A	#N/A	#N/A
IRF3	-0.00706958	0.00706958	0.180763	0.194928	0.0555813	0.0697296		RAB44	-0.00130329	0.00130329	0.0821649	0.0854345	-0.0506079	-0.0484115
SNAR-A4	#N/A	#N/A	#N/A	#N/A	#N/A	#N/A		GSTA3	0	0	0	0	0	0
SIGLECL1	0	0	0	0	0	0		SMAP1	-0.00671406	0.00671406	-0.149614	-0.136283	0.0909612	0.10445
MIR99B	0	0	0	0	0	0		UBE3D	-0.00567115	0.00567115	-0.392166	-0.381751	-0.400244	-0.38985
ZNF614	-0.00535209	0.00535209	-0.0716389	-0.0611066	-0.0405677	-0.0299539		SLC35A1	-0.00643487	0.00643487	0.175908	0.188954	-0.0579989	-0.0451832
ZNF525	-4.61336e-05	4.61336e-05	-0.00930279	-0.00930279	-0.00930279	-0.00930279		MIR548AI	0	0	0	0	0	0
LOC284379	0	0	0	0	0	0		BEND3	-0.00544547	0.00544547	-0.235752	-0.225461	-0.232738	-0.222439
LILRB2	0	0	0	0	0	0		MICAL1	-0.00625803	0.00625803	0.253774	0.266594	0.40296	0.41593
LILRA4	-8.88366e-05	8.88366e-05	-0.0179676	-0.0179676	2.61504e-05	0.000204959		KPNA5	-0.00605277	0.00605277	-0.0523917	-0.0403597	-0.309438	-0.29786
KIR3DL1	0	0	0.0170917	0.0172616	0	0		OSTCP1	-0.000949152	0.000949152	0.0630962	0.0655377	0.114847	0.11771
FCAR	-0.000185462	0.000185462	-0.0377679	-0.0377679	-0.0377679	-0.0377679		MIR7641-2	#N/A	#N/A	#N/A	#N/A	#N/A	#N/A
ISOC2	-0.00695105	0.00695105	-0.546316	-0.532619	-0.18455	-0.170707		MIR4481	#N/A	#N/A	#N/A	#N/A	#N/A	#N/A
NLRP13	0	0	0	0	0.00926144	0.00935375		LINC02486	#N/A	#N/A	#N/A	#N/A	#N/A	#N/A
ZNF582-AS1	0	0	0.11427	0.115368	0.141116	0.14246		ENPP6	0	0	0	0	0	0
ZIM3	0	0	0	0	0	0		SMCHD1	-0.0650604	0.0650604	-1.04051	-1.17492	-0.984716	-1.11979
ZNF551	-0.00582144	0.00582144	-0.159024	-0.147686	-0.042867	-0.0312947		TMEM241	-0.00460481	0.00460481	-0.534378	-0.527458	-0.206235	-0.197799
SLC27A5	-0.00526839	0.00526839	-0.184099	-0.174067	-0.0321785	-0.0217137		RPL17-C18orf32	-0.00155809	0.00155809	-0.0454938	-0.0427265	-0.168544	-0.166813
MIR4721	0	0	0	0	0	0		OR11H7	#N/A	#N/A	#N/A	#N/A	#N/A	#N/A
MIR3680-1	#N/A	#N/A	#N/A	#N/A	#N/A	#N/A		JPH4	-3.33538e-05	3.33538e-05	0.000481886	0.000553721	-0.00671973	-0.00671973
PAGR1	-0.00690765	0.00690765	-0.522136	-0.508553	-0.410343	-0.396702		PTCSC3	0	0	0	0	0	0
CD2BP2	-0.00699485	0.00699485	-0.624141	-0.610346	-0.517683	-0.503849		LINC00648	-0.00425615	0.00425615	0.244146	0.253585	0.147721	0.156819
LOC102723373	#N/A	#N/A	#N/A	#N/A	#N/A	#N/A		ACTN1-AS1	0	0	0.0689899	0.0696634	0	0
LOC400541	#N/A	#N/A	#N/A	#N/A	#N/A	#N/A		LIN52	-0.00556239	0.00556239	-0.201342	-0.190688	-0.148009	-0.13722
NAGS	-0.0032109	0.0032109	-0.0409569	-0.034746	0.146856	0.154064		ATXN3	-0.00498742	0.00498742	-0.0455578	-0.0357081	0.0768957	0.0871126
LOC389906	-0.00681123	0.00681123	0.00368039	0.0173082	-0.100392	-0.0868185		FAM96B	-0.00709484	0.00709484	-0.252806	-0.238647	-0.00756992	0.00661971
RIBC1	-0.00261167	0.00261167	0.0867808	0.0925544	0.0384703	0.0439508		TTTY9A	#N/A	#N/A	#N/A	#N/A	#N/A	#N/A
AWAT2	0	0	0	0	0	0		MIR7160	#N/A	#N/A	#N/A	#N/A	#N/A	#N/A
MIR548I4	0	0	0	0	0	0		MIR4286	#N/A	#N/A	#N/A	#N/A	#N/A	#N/A
BEX4	0	0	0	0	0	0		SH2D4A	-0.0065872	0.0065872	-0.0298793	-0.0167241	0.14571	0.159003
SERPINA7	-9.57806e-05	9.57806e-05	-0.0193815	-0.0193815	-0.0193815	-0.0193815		CLU	-0.00490372	0.00490372	0.0589103	0.0689149	-0.103123	-0.0936366
CT47A11	#N/A	#N/A	#N/A	#N/A	#N/A	#N/A		ST18	0	0	0	0	0.00448999	0.00453482
LINC01201	#N/A	#N/A	#N/A	#N/A	#N/A	#N/A		LOC100130298	0	0	0	0	0	0
GPC4	-0.00643189	0.00643189	0.73385	0.747312	0.385957	0.399176		MIR2052HG	#N/A	#N/A	#N/A	#N/A	#N/A	#N/A
GPR101	0	0	0	0	0	0		LINC01030	#N/A	#N/A	#N/A	#N/A	#N/A	#N/A
FMR1NB	0	0	0	0	0	0		MIR1206	0	0	0	0	0	0
CCNQ	#N/A	#N/A	#N/A	#N/A	#N/A	#N/A		SERPINB9P1	#N/A	#N/A	#N/A	#N/A	#N/A	#N/A
FLNA	-0.00714389	0.00714389	-0.164699	-0.150419	-0.185924	-0.171645		SSR1	-0.00695353	0.00695353	-0.415979	-0.402219	-0.542738	-0.529033
CCDC13	-0.000743451	0.000743451	-0.0093426	-0.00793297	0.0732414	0.0753743		HIST1H2AI	-0.00269066	0.00269066	-0.0956154	-0.0908331	-0.337642	-0.334615
UPK1B	-7.24287e-05	7.24287e-05	-0.0146321	-0.0146321	-0.0146321	-0.0146321		COL11A2	-0.00228436	0.00228436	0.250195	0.256339	0.253586	0.259749
POGLUT1	-0.00568078	0.00568078	0.178371	0.190092	0.31927	0.331235		CPNE5	-0.000128103	0.000128103	0.0110042	0.0113693	5.00124e-05	0.000307967
MIR198	0	0	0	0	0	0		GSTA4	-0.00484656	0.00484656	-0.163552	-0.154402	-0.558781	-0.551275
GTF2E1	-0.0061832	0.0061832	-0.0631177	-0.0508314	0.20123	0.213863		B3GAT2	-0.00260742	0.00260742	-0.0610989	-0.0562635	-0.159043	-0.154878
CCDC58	-0.0069751	0.0069751	0.0339418	0.0479033	0.306106	0.320135		DOPEY1	-0.00558624	0.00558624	0.148024	0.159518	0.126801	0.138253
DIRC2	-0.00629257	0.00629257	0.479786	0.492878	0.581784	0.594962		RARS2	-0.00681039	0.00681039	-0.184144	-0.17062	-0.292033	-0.278573
ROPN1	0	0	0.0627438	0.0633577	0.0587556	0.0593313		FAXC	0	0	0	0	0.00288388	0.00291269
HEG1	-0.00182492	0.00182492	0.115148	0.119634	0.15529	0.160048		PDSS2	-0.00606438	0.00606438	-0.412609	-0.401206	-0.39584	-0.384402
ZXDC	-0.00663821	0.00663821	0.269295	0.282759	0.44071	0.454274		ZBTB24	-0.00611303	0.00611303	-0.387052	-0.37547	-0.306145	-0.294411
GATA2	-0.000340473	0.000340473	0.0409946	0.0420636	-0.0433691	-0.0431042		FAM162B	0	0	0	0	0	0
RAB43	0.063098	-0.063098	1.38732	1.51629	1.42229	1.55147		C6orf99	-0.00533459	0.00533459	0.163113	0.174189	0.0600944	0.0709273
FAM86HP	0.0179007	-0.0179007	0.647019	0.719043	0.640801	0.712536		PDE10A	-6.78564e-05	6.78564e-05	-0.01002	-0.00998318	-0.00682164	-0.00675298
RYK	0.0724798	-0.0724798	0.846435	0.980556	0.638064	0.771659		MIR548Q	0	0	0	0	0	0
DBR1	-0.00650771	0.00650771	-0.0731973	-0.0602453	-0.0509458	-0.0379723		TMEM154	-0.000176508	0.000176508	-0.0359216	-0.0359216	-0.0359216	-0.0359216
NMNAT3	-0.000154727	0.000154727	0.0512685	0.0520721	0.0023147	0.0026483		LINC02363	#N/A	#N/A	#N/A	#N/A	#N/A	#N/A
TRIM42	0	0	0	0	0	0		EMILIN2	0	0	0	0	0	0
GRK7	-8.6704e-05	8.6704e-05	0.0380674	0.0386128	0.0173743	0.0177191		RIOK3	-0.00676304	0.00676304	-0.493146	-0.479953	-0.149428	-0.135988
XRN1	-0.00547589	0.00547589	0.234777	0.246251	0.22826	0.239721		MIR1539	0	0	0	0	0	0
PAQR9	0	0	0	0	0	0		OR11H4	-0.000169034	0.000169034	-0.0343824	-0.0343824	-0.0343824	-0.0343824
CPA3	0	0	0	0	0	0		DHRS2	0.0723614	-0.0723614	1.36835	1.50342	0.847286	0.981296
TM4SF1-AS1	#N/A	#N/A	#N/A	#N/A	#N/A	#N/A		MBIP	-0.00659538	0.00659538	-0.0780926	-0.0649611	-0.234857	-0.221866
ERICH6	#N/A	#N/A	#N/A	#N/A	#N/A	#N/A		RPS29	-0.0687214	0.0687214	-0.90872	-1.06059	-0.63382	-0.785714
TMEM14EP	#N/A	#N/A	#N/A	#N/A	#N/A	#N/A		DCAF5	-0.00657351	0.00657351	0.208486	0.221801	0.427568	0.441029
DWORF	#N/A	#N/A	#N/A	#N/A	#N/A	#N/A		VSX2	-9.62785e-05	9.62785e-05	-0.0194829	-0.0194829	-0.0194829	-0.0194829
GMPS	-0.0070424	0.0070424	0.50739	0.521556	0.308688	0.322826		NDUFB1	-0.00710258	0.00710258	-0.497039	-0.482895	-0.145056	-0.130866
TIPARP-AS1	-0.000777567	0.000777567	0.16843	0.171407	-0.04208	-0.0408983		CES2	-0.00673486	0.00673486	-0.361802	-0.34858	-0.441455	-0.428297
LINC00880	#N/A	#N/A	#N/A	#N/A	#N/A	#N/A		TTTY9B	0	0	0	0	0	0
UC.134	#N/A	#N/A	#N/A	#N/A	#N/A	#N/A		MYOM2	-0.000502246	0.000502246	0.137221	0.139446	0.0473456	0.0487876
IQCJ-SCHIP1-AS1	#N/A	#N/A	#N/A	#N/A	#N/A	#N/A		C8orf74	0	0	0	0	0	0
SERPINI2	0	0	0	0	0	0		CSGALNACT1	-0.00161447	0.00161447	-0.097948	-0.0954906	-0.12036	-0.11809
MYNN	-0.00573593	0.00573593	0.186468	0.1983	0.326385	0.33845		MIR6843	#N/A	#N/A	#N/A	#N/A	#N/A	#N/A
PRKCI	0.0694297	-0.0694297	1.2151	1.34771	1.05151	1.18353		ALKAL1	#N/A	#N/A	#N/A	#N/A	#N/A	#N/A
TMEM212-AS1	#N/A	#N/A	#N/A	#N/A	#N/A	#N/A		CLVS1	-4.12289e-05	4.12289e-05	-0.0083109	-0.0083109	-0.0083109	-0.0083109
TNFSF10	-8.35761e-05	8.35761e-05	-0.0168974	-0.0168974	0.0332923	0.0337854		MIR2052	0	0	0	0	0	0
MIR7977	#N/A	#N/A	#N/A	#N/A	#N/A	#N/A		TMEM64	-0.00474155	0.00474155	0.085915	0.0956953	0.0935392	0.103344
PIK3CA	0.0630334	-0.0630334	0.9551	1.08102	0.897907	1.02336		MIR1207	0	0	0	0	0	0
TTC14	-0.00556668	0.00556668	0.322349	0.334138	0.12468	0.136092		LOC101927730	#N/A	#N/A	#N/A	#N/A	#N/A	#N/A
LINC01995	#N/A	#N/A	#N/A	#N/A	#N/A	#N/A		CAGE1	-0.000445166	0.000445166	0.152248	0.154496	0.0355876	0.0368116
ALG3	0.0712515	-0.0712515	0.632888	0.765098	0.848686	0.981633		HIST1H3H	-0.00343932	0.00343932	-0.584782	-0.581628	-0.103812	-0.0974738
CRYGS	-0.00361425	0.00361425	-0.342275	-0.336938	-0.298584	-0.292977		RXRB	-0.0066044	0.0066044	0.093894	0.10718	0.292043	0.305466
RTP4	0	0	0	0	0.0329281	0.0332536		PPIL1	-0.00692275	0.00692275	-0.314492	-0.300767	-0.288184	-0.274449
LPP	-0.00596075	0.00596075	-0.187964	-0.17637	-0.207087	-0.19553		ICK	-0.00516881	0.00516881	-0.244647	-0.235036	-0.198404	-0.188644
P3H2	#N/A	#N/A	#N/A	#N/A	#N/A	#N/A		OGFRL1	-0.00641072	0.00641072	-0.439055	-0.42677	-0.270094	-0.25758
LINCR-0002	#N/A	#N/A	#N/A	#N/A	#N/A	#N/A		PGM3	-0.00693879	0.00693879	-0.374716	-0.360977	-0.506482	-0.492802
MB21D2	-0.00432144	0.00432144	-0.345297	-0.338181	-0.241992	-0.234375		ORC3	-0.00669277	0.00669277	-0.486398	-0.473395	-0.492331	-0.479334
LINC02038	#N/A	#N/A	#N/A	#N/A	#N/A	#N/A		COQ3	-0.00632307	0.00632307	-0.416351	-0.404267	-0.253438	-0.241111
TMEM44-AS1	-0.00457495	0.00457495	-0.132824	-0.124158	0.196252	0.206079		SOBP	0	0	0.00974401	0.00984111	0	0
SLC51A	0	0	0.0456876	0.0461372	0.0842943	0.0851128		AK9	#N/A	#N/A	#N/A	#N/A	#N/A	#N/A
CEP19	-0.00450164	0.00450164	0.135987	0.145488	0.0526394	0.0618509		GPRC6A	0	0	0	0	0	0
ZDHHC16	-0.0069417	0.0069417	-0.247322	-0.233524	-0.14609	-0.132254		RSPH3	-0.00617701	0.00617701	0.0365527	0.0489652	-0.257029	-0.245055
MAP3K11	-0.00688358	0.00688358	-0.165194	-0.151495	-0.28396	-0.270318		LINC00473	0	0	0	0	0	0
RAB1B	-0.00711925	0.00711925	-0.216257	-0.202037	-0.117503	-0.103274		CCDC3	0	0	0	0	0	0
GRK2	#N/A	#N/A	#N/A	#N/A	#N/A	#N/A		TIGD4	-0.00102721	0.00102721	-0.0756774	-0.0742792	0.0310541	0.0333801
CABP2	0	0	0	0	0	0		LINC02362	#N/A	#N/A	#N/A	#N/A	#N/A	#N/A
MIR7113	#N/A	#N/A	#N/A	#N/A	#N/A	#N/A		LOC727896	-0.000125372	0.000125372	0.0196791	0.0201231	-0.00839161	-0.00822231
PPP6R3	-0.00697996	0.00697996	-0.102301	-0.0883683	-0.0373957	-0.0234442		C18orf8	-0.0645542	0.0645542	-1.01201	-1.14442	-0.666319	-0.802878
FGF19	-0.0477004	0.0477004	-1.52371	-1.54111	-1.67998	-1.68275		SNORD58C	-0.0682063	0.0682063	-6.97844	-6.97844	-6.97844	-6.97844
SHANK2-AS3	0	0	0	0	0	0		TTC5	-0.00650991	0.00650991	-0.167766	-0.154904	-0.209497	-0.196679
PDE2A	-0.000633445	0.000633445	0.0989595	0.101103	0.053804	0.0555577		DHRS4-AS1	-0.00634482	0.00634482	-0.296773	-0.284455	0.0181964	0.0309141
MIR4696	0	0	0	0	0	0		SFTA3	0	0	0	0	0	0
CAPN5	-0.00484478	0.00484478	0.778265	0.789911	0.33895	0.34963		LRR1	-0.00661961	0.00661961	-0.382666	-0.36976	-0.500537	-0.487754
CLNS1A	-0.00711221	0.00711221	-0.189858	-0.175651	-0.0701543	-0.0559358		EXD2	-0.00666433	0.00666433	-0.37658	-0.363551	-0.0899987	-0.0767311
MIR5579	0	0	0	0	0	0		ABCD4	-0.00668728	0.00668728	0.238285	0.251813	0.267778	0.281323
TMEM126A	-0.0667902	0.0667902	-0.698014	-0.84262	-0.745642	-0.89		CPSF2	-0.00685051	0.00685051	-0.254824	-0.241246	0.063832	0.0775643
MIR6755	#N/A	#N/A	#N/A	#N/A	#N/A	#N/A		CES3	-0.00244038	0.00244038	0.0271096	0.032183	0.311312	0.31805
LOC100506368	-0.00103028	0.00103028	0.153883	0.1572	0.000210622	0.0022818		SOX7	-0.00206311	0.00206311	-0.0618352	-0.0581433	-0.106939	-0.103587
MIR3166	#N/A	#N/A	#N/A	#N/A	#N/A	#N/A		INTS10	-0.00695169	0.00695169	-0.367705	-0.35393	-0.415146	-0.401391
NOX4	0	0	0	0	0	0		SCARA3	-0.000551109	0.000551109	0.039118	0.0405813	-0.0795601	-0.0792075
MTNR1B	0	0	0	0	0	0		RB1CC1	-0.00651096	0.00651096	0.26024	0.273487	0.227972	0.241194
MRE11	#N/A	#N/A	#N/A	#N/A	#N/A	#N/A		ASPH	-0.0069342	0.0069342	-0.578307	-0.564675	-0.40134	-0.387624
MTMR2	-0.00684213	0.00684213	-0.343445	-0.329937	-0.200374	-0.186786		PI15	-0.000103265	0.000103265	0.0191697	0.0195649	0.00834164	0.00863116
ARHGAP42	-0.00480832	0.00480832	-0.0159991	-0.00641947	0.0834242	0.0933224		NECAB1	0	0	0	0	0	0
ANGPTL5	0	0	0	0	0.0125877	0.0127131		MIR1208	0	0	0	0	0	0
WTAPP1	0	0	0.011968	0.0120872	0	0		SERPINB9	-0.00036134	0.00036134	0.0874426	0.0889738	0.0198587	0.020772
DYNC2H1	-0.00257559	0.00257559	-0.24675	-0.243302	-0.212013	-0.208306		RIOK1	-0.0068845	0.0068845	0.386636	0.400545	0.323935	0.337824
GSTTP1	0	0	0.155473	0.156946	0	0		HIST1H2AJ	-0.0024573	0.0024573	-0.494648	-0.49359	-0.501425	-0.500429
SERHL2	-0.000533029	0.000533029	-0.038825	-0.0381181	0.000128832	0.00120101		SLC39A7	-0.00707073	0.00707073	-0.448761	-0.434696	-0.175053	-0.160938
NBPF9	-0.00645567	0.00645567	-0.22977	-0.2171	-0.224787	-0.212112		C6orf89	-0.00643641	0.00643641	0.234467	0.247568	0.12941	0.142416
IQSEC3	0	0	0.00868169	0.00876824	0.00406433	0.00410491		FBXO9	-0.0627406	0.0627406	-0.64047	-0.770797	-0.838739	-0.965901
NINJ2	-0.000152675	0.000152675	0.0021521	0.00247999	-0.0310188	-0.0310188		MIR30C2	0	0	0	0	0	0
CACNA1C-IT2	#N/A	#N/A	#N/A	#N/A	#N/A	#N/A		RWDD2A	-0.00628509	0.00628509	-0.127571	-0.115157	-0.300727	-0.288561
TIGAR	#N/A	#N/A	#N/A	#N/A	#N/A	#N/A		AKIRIN2	-0.00679588	0.00679588	0.294263	0.307999	0.20668	0.220377
SNORA120	#N/A	#N/A	#N/A	#N/A	#N/A	#N/A		PNISR	-0.00687003	0.00687003	0.290875	0.304729	0.169245	0.183056
MLF2	-0.00715206	0.00715206	-0.510401	-0.496118	-0.66526	-0.650985		SCML4	0	0	0	0	0	0
PHC1	-0.00687246	0.00687246	0.27057	0.284422	0.113451	0.127245		RFX6	0	0	0	0	0	0
MIR1244-1	0	0	0	0	0	0		TAGAP	-0.00052076	0.00052076	-0.0281707	-0.027388	0.0206898	0.0219265
LOC374443	-0.00542661	0.00542661	0.35102	0.362641	0.41294	0.424676		LINC00602	0	0	0	0	0	0
CLEC1A	0	0	0.0183878	0.0185705	0	0		OPTN	-0.00672172	0.00672172	0.33295	0.346585	0.61131	0.625071
PRH1-PRR4	-0.0045534	0.0045534	0.243288	0.253225	0.430814	0.44129		ARFIP1	-0.00611481	0.00611481	-0.0504934	-0.0383302	-0.152466	-0.140464
LOH12CR2	-0.0030702	0.0030702	0.113978	0.12076	0.236797	0.244198		IRF2	-0.00486194	0.00486194	-0.101362	-0.0919595	-0.0282522	-0.0186042
RERGL	0	0	0	0	0	0		LPIN2	-0.0611075	0.0611075	-0.901269	-1.02037	-0.735175	-0.857821
PDE3A	0	0	0.00924567	0.00933783	0.00432867	0.00437189		NPC1	-0.00682356	0.00682356	-0.496451	-0.48309	-0.64352	-0.630265
SLCO1B1	-0.00107514	0.00107514	0.0343636	0.0368112	-0.036133	-0.0342842		RPL17	-0.00716742	0.00716742	-0.641821	-0.627498	-0.460265	-0.445937
SPX	#N/A	#N/A	#N/A	#N/A	#N/A	#N/A		CCNB1IP1	-0.0070473	0.0070473	0.296503	0.310647	0.508689	0.522862
LOC645177	#N/A	#N/A	#N/A	#N/A	#N/A	#N/A		DHRS4	-0.00628012	0.00628012	-0.403978	-0.391988	-0.275398	-0.263206
SSPN	0	0	0	0	0	0		NKX2-1	0	0	0	0	0	0
MRPS35	-0.00707386	0.00707386	-0.347924	-0.333832	-0.468112	-0.454043		RPL36AL	-0.0685694	0.0685694	-0.98159	-1.13275	-1.08361	-1.23472
ERGIC2	-0.00693133	0.00693133	-0.219381	-0.205597	-0.238278	-0.224501		GALNT16	-4.59794e-05	4.59794e-05	0.00498869	0.00513058	0.0092478	0.0094318
LOC645485	#N/A	#N/A	#N/A	#N/A	#N/A	#N/A		VRTN	0	0	0.00911414	0.00920499	0	0
AMN1	-0.00600948	0.00600948	0.634787	0.647644	0.284531	0.296976		SLC24A4	-1.44574e-05	1.44574e-05	-0.00290886	-0.00290886	-0.00290886	-0.00290886
ATP5B	-0.00716435	0.00716435	-0.325197	-0.310875	-0.231478	-0.217154		CES4A	0	0	0	0	0	0
NUDT4P1	-0.00702317	0.00702317	0.470424	0.484558	0.106587	0.120657		LOC102723313	#N/A	#N/A	#N/A	#N/A	#N/A	#N/A
MRPL42	-0.00686885	0.00686885	0.422897	0.436794	0.294792	0.308646		LPL	0	0	0	0	0	0
IGFBP5	-0.00226458	0.00226458	0.9986	1.00805	0.0470724	0.051933		MIR3622A	0	0	0	0	0	0
LINC01046	#N/A	#N/A	#N/A	#N/A	#N/A	#N/A		NPBWR1	0	0	0	0	0	0
FREM2	0	0	0	0	0	0		MIR4470	0	0	0	0	0	0
LINC00598	-0.000276946	0.000276946	0.0764574	0.0777294	-0.0139146	-0.0134925		CRISPLD1	-0.000405932	0.000405932	-0.0768771	-0.0768061	0.0856243	0.0872236
LINC01050	#N/A	#N/A	#N/A	#N/A	#N/A	#N/A		C8orf88	#N/A	#N/A	#N/A	#N/A	#N/A	#N/A
VPS36	-0.0065132	0.0065132	-0.0380248	-0.0250278	-0.164416	-0.151544		LINC00824	#N/A	#N/A	#N/A	#N/A	#N/A	#N/A
MIR5007	0	0	0	0	0	0		SERPINB6	-0.00709783	0.00709783	-0.097536	-0.0833506	-0.0314828	-0.0172899
LINC00402	#N/A	#N/A	#N/A	#N/A	#N/A	#N/A		DSP	-0.00711548	0.00711548	0.292584	0.306838	0.218021	0.23227
TGDS	-0.00656161	0.00656161	0.966039	0.979766	0.36746	0.380865		HIST1H2BM	0	0	0	0	0	0
ARGLU1	0.0738752	-0.0738752	1.29106	1.42706	0.647808	0.782968		HSD17B8	-0.00610144	0.00610144	-0.289885	-0.278151	0.226482	0.239006
DEFB127	0	0	0	0	0	0		PI16	-0.000408151	0.000408151	0.0630518	0.0644534	-0.0275178	-0.0269595
RBCK1	-0.00714111	0.00714111	0.378461	0.392761	0.260156	0.27445		GCM1	0	0	0	0	0	0
SDCBP2	-0.00606798	0.00606798	0.0180975	0.0302704	-0.119813	-0.107859		MIR30A	0	0	0	0	0	0
SIRPG	0	0	0.0191371	0.0193272	0	0		ME1	-4.09216e-05	4.09216e-05	0.0439913	0.0445042	0.0245306	0.0248546
PDYN	0	0	0	0	0.035742	0.036095		LOC101928911	#N/A	#N/A	#N/A	#N/A	#N/A	#N/A
SNORD56	0	0	0	0	0	0		LOC101927365	#N/A	#N/A	#N/A	#N/A	#N/A	#N/A
ADAM33	0	0	0	0	0	0		FIG4	-0.00640711	0.00640711	0.0258822	0.0387305	-0.126797	-0.114117
MIR103A2	0	0	0	0	0	0		VGLL2	0	0	0.0143548	0.0144976	0.0399093	0.0403029
BMP2	-0.000855416	0.000855416	-0.0499472	-0.048676	0.213424	0.216887		LOC101929122	#N/A	#N/A	#N/A	#N/A	#N/A	#N/A
LAMP5	0	0	0	0	0	0		LOC729681	#N/A	#N/A	#N/A	#N/A	#N/A	#N/A
SNAP25-AS1	0	0	0	0	0	0		MCM10	-0.00542922	0.00542922	-0.327062	-0.317078	-0.242067	-0.231832
LINC01723	#N/A	#N/A	#N/A	#N/A	#N/A	#N/A		LOC729870	#N/A	#N/A	#N/A	#N/A	#N/A	#N/A
PET117	-0.00679353	0.00679353	-0.197027	-0.183548	-0.0670337	-0.0534794		LINC02427	#N/A	#N/A	#N/A	#N/A	#N/A	#N/A
RALGAPA2	-0.00635	0.00635	0.014187	0.0269104	0.158363	0.171242		MYOM1	-0.000874254	0.000874254	-0.101225	-0.100389	-0.0976818	-0.0968123
LINC01384	#N/A	#N/A	#N/A	#N/A	#N/A	#N/A		ANKRD29	-0.00265005	0.00265005	-0.491787	-0.490158	-0.410918	-0.408592
CD93	0	0	0	0	0	0		SNORD58A	0	0	0	0	0	0
NAPB	-0.00576459	0.00576459	0.171996	0.183853	-0.0395081	-0.0280459		SNORA79B	#N/A	#N/A	#N/A	#N/A	#N/A	#N/A
VSX1	0	0	0	0	0.0147632	0.0149101		DHRS4L2	-0.0060728	0.0060728	-0.413515	-0.402092	-0.386629	-0.375151
LINC01733	#N/A	#N/A	#N/A	#N/A	#N/A	#N/A		NKX2-1-AS1	#N/A	#N/A	#N/A	#N/A	#N/A	#N/A
DEFB118	0	0	0	0	0	0		MGAT2	-0.00675823	0.00675823	0.0104844	0.0240108	-0.00709706	0.0064192
PLAGL2	-0.00653379	0.00653379	0.0226913	0.0357848	0.172813	0.186031		ERH	-0.00712328	0.00712328	-0.396576	-0.382364	-0.360056	-0.34584
EFCAB8	#N/A	#N/A	#N/A	#N/A	#N/A	#N/A		SYNDIG1L	-0.00016588	0.00016588	-0.0337332	-0.0337332	-0.0337332	-0.0337332
DYNLRB1	-0.00713496	0.00713496	-0.122563	-0.1083	-0.127382	-0.113119		RIN3	-3.7256e-05	3.7256e-05	-0.00750795	-0.00750795	1.4986e-05	9.00176e-05
FER1L4	#N/A	#N/A	#N/A	#N/A	#N/A	#N/A		CBFB	-0.00680644	0.00680644	-0.201343	-0.187837	-0.319011	-0.305577
LOC149684	#N/A	#N/A	#N/A	#N/A	#N/A	#N/A		PINX1	-0.00642484	0.00642484	-0.153595	-0.140907	0.177145	0.190175
L3MBTL1	-0.00371454	0.00371454	0.509457	0.518963	0.339164	0.348061		SLC18A1	0	0	0	0	0	0
SDC4	-0.00711208	0.00711208	0.751516	0.765793	0.234878	0.249122		MIR3622B	0	0	0	0	0	0
ELMO2	-0.00677783	0.00677783	-0.131953	-0.11847	-0.0330049	-0.0194639		OPRK1	0	0	0	0	0	0
LINC00494	-0.00157182	0.00157182	0.156142	0.16045	0.233852	0.238689		LINC02155	#N/A	#N/A	#N/A	#N/A	#N/A	#N/A
ADNP-AS1	#N/A	#N/A	#N/A	#N/A	#N/A	#N/A		CASC9	#N/A	#N/A	#N/A	#N/A	#N/A	#N/A
CBLN4	0	0	0	0	0	0		PIP4P2	#N/A	#N/A	#N/A	#N/A	#N/A	#N/A
PMEPA1	-0.000548749	0.000548749	0.109459	0.111534	-0.000174785	0.000926165		LINC00976	#N/A	#N/A	#N/A	#N/A	#N/A	#N/A
APCDD1L-AS1	-0.000469185	0.000469185	0.0210094	0.0221469	0.0531431	0.0545731		LINC01011	#N/A	#N/A	#N/A	#N/A	#N/A	#N/A
NELFCD	-0.00705584	0.00705584	0.107856	0.121986	0.269827	0.283981		SNRNP48	-0.00636248	0.00636248	-0.317573	-0.305241	-0.621235	-0.609377
SYCP2	-0.000201437	0.000201437	-0.0244177	-0.0242522	-0.0358589	-0.0358069		HIST1H4J	0	0	0.300782	0.303495	0.283518	0.286089
MIR548AG2	#N/A	#N/A	#N/A	#N/A	#N/A	#N/A		MIR219A1	#N/A	#N/A	#N/A	#N/A	#N/A	#N/A
MIR1257	0	0	0	0	0	0		MTCH1	-0.00707096	0.00707096	-0.158207	-0.144088	0.0122007	0.0263454
LAMA5	0.0594502	-0.0594502	1.61898	1.74716	1.26646	1.39204		MIR5685	0	0	0	0	0	0
CCNE1	-0.00677549	0.00677549	-0.12695	-0.113469	0.0169934	0.0305575		LINC00472	0	0	0	0	0	0
CHST8	0	0	0.0150375	0.0151871	0	0		PRSS35	-0.000229183	0.000229183	0.00329147	0.00378387	-0.0468173	-0.0468173
SCGB1B2P	-0.00239572	0.00239572	0.0772883	0.0825952	0.0426309	0.0477172		SPACA1	0	0	0	0	0	0
SBSN	-0.000245101	0.000245101	-0.0501261	-0.0501261	-0.0501261	-0.0501261		USP45	-0.00477552	0.00477552	0.326114	0.336651	0.00505374	0.0146375
ZBTB32	-0.00204327	0.00204327	-0.144169	-0.14115	-0.189094	-0.186435		GPR6	0	0	0	0	0	0
ZFP14	-0.00292519	0.00292519	0.0988483	0.10528	-0.0887614	-0.0834341		ROS1	0	0	0	0	0	0
ZNF569	-0.00462388	0.00462388	-0.122865	-0.114054	-0.0762135	-0.0672261		FNDC1	0	0	0	0	0	0
LGALS7	-0.00289075	0.00289075	0.0918411	0.098169	0.148962	0.155603		T	0	0	0	0	0	0
IFNL2	-0.00123542	0.00123542	-0.169412	-0.168417	-0.272509	-0.272509		FHDC1	-0.0043238	0.0043238	-0.581885	-0.576056	-0.470256	-0.46379
DYRK1B	-0.00242245	0.00242245	0.097065	0.102546	0.0546257	0.0598405		LINC02365	#N/A	#N/A	#N/A	#N/A	#N/A	#N/A
PRX	-0.00433575	0.00433575	0.757262	0.768267	0.21431	0.223782		MYL12A	-0.0683784	0.0683784	-1.38548	-1.53521	-1.55721	-1.70665
CYP2B7P	#N/A	#N/A	#N/A	#N/A	#N/A	#N/A		LAMA3	-0.00683906	0.00683906	-0.173933	-0.160339	0.0752409	0.0889565
TMEM91	-0.00290507	0.00290507	0.464279	0.472458	0.064117	0.0703161		SNORD58B	0	0	0	0	0	0
GRIK5	-0.000702107	0.000702107	0.11673	0.119151	0.227031	0.230333		SNORD126	0	0	0	0	0	0
PHLDB3	-0.00662808	0.00662808	0.171098	0.184482	0.203768	0.217173		DHRS4L1	-0.000248397	0.000248397	-0.0508121	-0.0508121	-0.0251553	-0.024901
TOMM40	-0.00710528	0.00710528	-0.507345	-0.493195	-0.228137	-0.21395		NKX2-8	0	0	0	0	0	0
MIR320E	0	0	0	0	0	0		DNAAF2	-0.00627615	0.00627615	-0.168013	-0.155675	-0.192648	-0.180344
ZC3H4	-0.00648491	0.00648491	-0.0845734	-0.0716807	0.109608	0.122685		SLC39A9	-0.00666381	0.00666381	0.0948592	0.108257	0.341978	0.355527
CABP5	0	0	0	0	0	0		MIR4709	-5.17461e-08	5.17461e-08	-1.0401e-05	-1.0401e-05	-1.0401e-05	-1.0401e-05
SPACA4	0	0	0.107968	0.109007	0.164943	0.166501		LGMN	-0.00701015	0.00701015	-0.316683	-0.302743	0.087726	0.101768
SLC17A7	-0.000748096	0.000748096	0.0751392	0.0772971	0.0178949	0.0195569		C16orf70	-0.00639305	0.00639305	-0.335433	-0.323049	-0.190282	-0.177709
BCL2L12	-0.00690521	0.00690521	-0.29151	-0.277818	-0.649972	-0.636467		MIR1322	0	0	0	0	0	0
SNAR-A5	#N/A	#N/A	#N/A	#N/A	#N/A	#N/A		ATP6V1B2	-0.00687148	0.00687148	-0.11855	-0.104856	-0.00231542	0.0114295
LINC01872	#N/A	#N/A	#N/A	#N/A	#N/A	#N/A		CCDC25	-0.00653472	0.00653472	-0.0238187	-0.0107647	0.213066	0.226317
MIRLET7E	0	0	0	0	0	0		LOC100507516	#N/A	#N/A	#N/A	#N/A	#N/A	#N/A
ZNF432	-0.00588642	0.00588642	-0.339292	-0.328191	-0.32249	-0.311352		NKAIN3	0	0	0	0	0	0
ZNF765	-0.00575898	0.00575898	-0.38033	-0.369654	-0.358095	-0.347363		HNF4G	-0.00256889	0.00256889	-0.0562124	-0.051425	0.219479	0.225935
DPRX	0	0	0	0	0	0		OTUD6B-AS1	#N/A	#N/A	#N/A	#N/A	#N/A	#N/A
MIR4752	0	0	0	0	0	0		LINC00977	#N/A	#N/A	#N/A	#N/A	#N/A	#N/A
LAIR1	-0.000155926	0.000155926	-0.0202917	-0.0201782	-0.0104481	-0.0102373		NQO2	-0.00705202	0.00705202	-0.42774	-0.413721	-0.507727	-0.493727
KIR2DS4	0	0	0	0	0	0		BMP6	0	0	0	0	0	0
NCR1	0	0	0	0	0	0		HIST1H4K	0	0	0	0	0.286391	0.288987
ZNF628	-0.00511722	0.00511722	0.22058	0.231412	0.320847	0.331915		RING1	-0.00686772	0.00686772	0.088849	0.102624	0.158629	0.172431
NLRP8	0	0	0	0	0	0		FGD2	-4.76236e-05	4.76236e-05	0.000686073	0.000788607	-0.00960424	-0.00960424
ZNF583	-0.00449149	0.00449149	-0.162936	-0.154578	-0.18113	-0.172848		ELOVL5	0	0	0	0	0	0
DUXA	-0.000127824	0.000127824	-0.0166092	-0.0165163	-0.00855625	-0.00838362		LINC01626	#N/A	#N/A	#N/A	#N/A	#N/A	#N/A
ZNF154	-0.000403999	0.000403999	0.0379439	0.0391089	0.0984067	0.100115		SNAP91	-4.33913e-05	4.33913e-05	-0.00874812	-0.00874812	-0.00874812	-0.00874812
ZBTB45	-0.00651572	0.00651572	-0.507344	-0.494863	-0.490534	-0.47803		CNR1	0	0	0	0	0	0
TUFM	-0.00713845	0.00713845	-0.531957	-0.517714	-0.351743	-0.337487		TSTD3	-0.00333164	0.00333164	-0.0816762	-0.0754434	-0.0954179	-0.089263
MIR3680-2	0	0	0	0	0	0		WASF1	-0.006146	0.006146	0.533696	0.546633	0.613337	0.62635
MVP	0.0693586	-0.0693586	0.712844	0.84334	1.08502	1.21711		DCBLD1	-0.00687371	0.00687371	-0.081444	-0.0677288	0.399461	0.413358
TBC1D10B	-0.00690674	0.00690674	-0.201232	-0.187496	0.0110527	0.0248729		LINC02529	#N/A	#N/A	#N/A	#N/A	#N/A	#N/A
TMEM101	-0.00656619	0.00656619	-0.223258	-0.210324	-0.24304	-0.230126		LOC101929297	#N/A	#N/A	#N/A	#N/A	#N/A	#N/A
OTUD6A	-8.99432e-05	8.99432e-05	0.00128453	0.00147798	-0.0181928	-0.0181928		UCMA	0	0	0	0	0	0
TCEAL8	-0.00680931	0.00680931	-0.342773	-0.329348	-0.421795	-0.408422		TRIM2	-0.00558421	0.00558421	-0.247779	-0.237194	-0.189652	-0.178918
MUM1L1	0.0234534	-0.0234534	0.820033	0.905248	0.596038	0.672282		CASP3	-0.00659658	0.00659658	-0.344916	-0.33203	-0.318835	-0.305923
CT47A12	#N/A	#N/A	#N/A	#N/A	#N/A	#N/A		LOC104968399	#N/A	#N/A	#N/A	#N/A	#N/A	#N/A
LOC105373383	#N/A	#N/A	#N/A	#N/A	#N/A	#N/A		TTC39C-AS1	#N/A	#N/A	#N/A	#N/A	#N/A	#N/A
LINC02158	#N/A	#N/A	#N/A	#N/A	#N/A	#N/A		LIPG	-0.0603063	0.0603063	-0.87754	-0.993825	-0.784826	-0.903309
B4GALT4	0.0708706	-0.0708706	0.793544	0.925932	0.716574	0.848682		RPPH1	-0.0424481	0.0424481	-0.79656	-0.845819	-0.827419	-0.874536
TIMMDC1	-0.0069901	0.0069901	0.114781	0.128791	0.361044	0.375108		CARMIL3	#N/A	#N/A	#N/A	#N/A	#N/A	#N/A
FSTL1	-0.000770378	0.000770378	-0.0775148	-0.0766774	0.0204026	0.0221309		PAX9	-0.00317077	0.00317077	-0.154174	-0.148719	0.0221558	0.0286372
LINC02049	#N/A	#N/A	#N/A	#N/A	#N/A	#N/A		POLE2	-0.00574348	0.00574348	-0.302217	-0.291385	-0.873392	-0.864275
FAM162A	-0.00704623	0.00704623	-0.0550463	-0.0409627	0.270003	0.284142		PLEKHD1	-0.000397721	0.000397721	-0.0822421	-0.0822421	-0.0487303	-0.048399
LINC02035	#N/A	#N/A	#N/A	#N/A	#N/A	#N/A		NPC2	-0.00712072	0.00712072	-0.757764	-0.7436	-0.532008	-0.517816
SLC12A8	-0.00626183	0.00626183	0.0844946	0.09713	0.562765	0.575886		GOLGA5	-0.00685098	0.00685098	-0.0312951	-0.0176043	0.0651767	0.0789105
UROC1	-4.42386e-05	4.42386e-05	0.0101336	0.0103229	0.00890027	0.00907737		B3GNT9	-0.00590811	0.00590811	-0.214022	-0.2026	0.238958	0.251171
GATA2-AS1	#N/A	#N/A	#N/A	#N/A	#N/A	#N/A		TTTY14	0	0	0	0	0	0
ISY1-RAB43	-0.00665259	0.00665259	0.367989	0.381534	0.407743	0.421311		LOC101929229	#N/A	#N/A	#N/A	#N/A	#N/A	#N/A
LINC02021	#N/A	#N/A	#N/A	#N/A	#N/A	#N/A		LZTS1	-2.59159e-05	2.59159e-05	0.0114973	0.0116635	-0.00521851	-0.00521851
LINC02004	#N/A	#N/A	#N/A	#N/A	#N/A	#N/A		ESCO2	-0.00551057	0.00551057	-0.362492	-0.352408	-0.394984	-0.384997
ARMC8	-0.0065001	0.0065001	0.383133	0.396454	0.251235	0.264457		ATP6V1H	-0.00687971	0.00687971	-0.307642	-0.294021	-0.126872	-0.113165
ATP1B3	-0.00708362	0.00708362	0.372911	0.387122	0.313971	0.328175		UG0898H09	0	0	0	0	0	0
ATR	-0.0061787	0.0061787	0.194699	0.207316	0.101628	0.114129		LINC01111	#N/A	#N/A	#N/A	#N/A	#N/A	#N/A
PAQR9-AS1	#N/A	#N/A	#N/A	#N/A	#N/A	#N/A		OTUD6B	-0.00618811	0.00618811	-0.160012	-0.147859	-0.0422198	-0.0298937
TM4SF4	0	0	0	0	0	0		MIR3686	#N/A	#N/A	#N/A	#N/A	#N/A	#N/A
ERICH6-AS1	#N/A	#N/A	#N/A	#N/A	#N/A	#N/A		HTATSF1P2	-0.00608906	0.00608906	0.267066	0.27962	-0.0289475	-0.0168041
MBNL1	-0.00652226	0.00652226	0.161569	0.174758	0.174151	0.18735		TXNDC5	-0.00714445	0.00714445	-0.00249778	0.0117913	-0.0288611	-0.0145732
TIPARP	0.0704566	-0.0704566	0.870076	1.00234	0.795007	0.926988		HIST1H2AK	-0.000461897	0.000461897	0.10137	0.103213	0.253861	0.256964
LOC100996447	#N/A	#N/A	#N/A	#N/A	#N/A	#N/A		HCG25	-0.000490981	0.000490981	0.00676216	0.0078115	-3.20534e-05	0.000954182
IL12A	-0.00167044	0.00167044	0.38193	0.38785	0.382088	0.388009		PIM1	-0.00633615	0.00633615	0.326897	0.339917	0.386685	0.399758
WDR49	0	0	0.01221	0.0123316	0.0339872	0.034323		RPS16P5	0	0	0	0	0	0
LRRC34	0	0	0	0	0.0521129	0.0526246		RIMS1	0	0	0.00951564	0.00961048	0	0
SKIL	0.0520965	-0.0520965	0.659056	0.770206	0.914432	1.02989		LOC105377879	#N/A	#N/A	#N/A	#N/A	#N/A	#N/A
LINC02068	#N/A	#N/A	#N/A	#N/A	#N/A	#N/A		LOC101928936	#N/A	#N/A	#N/A	#N/A	#N/A	#N/A
LINC01208	#N/A	#N/A	#N/A	#N/A	#N/A	#N/A		CCNC	-0.00696957	0.00696957	-0.243744	-0.229879	-0.27656	-0.262706
KCNMB3	-0.00108424	0.00108424	0.368947	0.373882	0.470477	0.476053		CDC40	-0.00623213	0.00623213	-0.0742702	-0.0618973	-0.0916093	-0.0792604
CCDC39	-0.000146465	0.000146465	0.00996888	0.0103605	0.0147327	0.0151706		GOPC	-0.00668266	0.00668266	0.105793	0.119232	0.204986	0.218487
ATP11B	0.0666924	-0.0666924	1.09458	1.22455	0.888625	1.01743		SOD2	-0.00699884	0.00699884	-0.205615	-0.19167	-0.244253	-0.230319
EEF1AKMT4	#N/A	#N/A	#N/A	#N/A	#N/A	#N/A		PRR18	-5.40148e-05	5.40148e-05	-0.010898	-0.010898	-0.010898	-0.010898
TBCCD1	-0.00636833	0.00636833	-0.529584	-0.517555	-0.749453	-0.737808		PHYH	-0.00640236	0.00640236	-0.345431	-0.333038	-0.158404	-0.145771
LPP-AS1	#N/A	#N/A	#N/A	#N/A	#N/A	#N/A		ANXA2P1	-0.000228924	0.000228924	0.00324992	0.0037414	-0.0231649	-0.0229308
P3H2-AS1	#N/A	#N/A	#N/A	#N/A	#N/A	#N/A		PRIMPOL	#N/A	#N/A	#N/A	#N/A	#N/A	#N/A
MGC2889	0	0	0	0	0	0		MYL12B	-0.0686021	0.0686021	-1.16478	-1.316	-1.33625	-1.48737
LINC02026	#N/A	#N/A	#N/A	#N/A	#N/A	#N/A		TTC39C	-0.00540657	0.00540657	-0.405428	-0.395749	-0.257864	-0.247729
TMEM44	-0.00610274	0.00610274	0.362525	0.375215	0.478288	0.491107		ACAA2	-0.00221908	0.00221908	-0.286159	-0.283887	-0.100799	-0.0970652
PCYT1A	-0.00690816	0.00690816	-0.417175	-0.403536	-0.126349	-0.11258		PARP2	-0.00689721	0.00689721	-0.419788	-0.406179	-0.49503	-0.481462
PIGX	-0.00646459	0.00646459	0.00781511	0.0207583	-0.0327476	-0.0198446		CPNE6	0	0	0	0	0	0
PCNX3	#N/A	#N/A	#N/A	#N/A	#N/A	#N/A		SLC25A21	-0.00349848	0.00349848	0.0854791	0.0929173	-0.00836069	-0.00138863
CNIH2	-0.00109359	0.00109359	0.137226	0.14053	0.25627	0.260452		KLHDC1	0	0	0.023376	0.0236079	0.0109742	0.0110835
ANKRD13D	-0.00676449	0.00676449	-0.142703	-0.129256	0.0192887	0.0328324		CCDC177	0	0	0.00737947	0.00745307	0.0206011	0.0208056
GSTP1	-0.0071542	0.0071542	-0.702051	-0.687772	-0.329438	-0.315141		ISCA2	-0.00688181	0.00688181	-0.455325	-0.441777	-0.313151	-0.299527
NDUFS8	-0.00712356	0.00712356	-0.441733	-0.427524	-0.260354	-0.246128		LINC02287	#N/A	#N/A	#N/A	#N/A	#N/A	#N/A
GAL	0	0	0	0	0	0		TRADD	-0.00596083	0.00596083	-0.180153	-0.168543	0.148566	0.160735
FGF4	0	0	0	0	0	0		CD24	-0.00701503	0.00701503	-1.08956	-1.0759	-0.0956711	-0.0816616
MIR3664	0	0	0	0	0	0		MIR598	0	0	0	0	0	0
ARAP1-AS2	#N/A	#N/A	#N/A	#N/A	#N/A	#N/A		LZTS1-AS1	0	0	0	0	0	0
RNF169	-0.00614802	0.00614802	-0.0690916	-0.0568875	-0.205336	-0.193345		PBK	-0.00659519	0.00659519	-0.208229	-0.195213	-0.640075	-0.627527
OMP	0	0	0	0	0.317614	0.320462		RGS20	-0.000655199	0.000655199	-0.0442039	-0.0432951	-0.0501263	-0.0492731
RSF1	-0.00665138	0.00665138	0.128037	0.141434	0.198866	0.212309		GGH	0.0741335	-0.0741335	0.94056	1.07638	0.968943	1.1048
CREBZF	-0.00655183	0.00655183	0.352921	0.3663	0.263629	0.276947		ZFHX4-AS1	0	0	0	0	0	0
HIKESHI	#N/A	#N/A	#N/A	#N/A	#N/A	#N/A		LRRC69	-0.000343637	0.000343637	0.0531912	0.0543786	0.045456	0.0465723
TMEM135	-0.00570949	0.00570949	-0.0854157	-0.0741637	-0.155827	-0.144731		CCDC26	#N/A	#N/A	#N/A	#N/A	#N/A	#N/A
FOLH1B	0	0	0	0	0	0		LOC101927759	#N/A	#N/A	#N/A	#N/A	#N/A	#N/A
SLC36A4	-5.96228e-05	5.96228e-05	0.000856852	0.000985183	-0.0120342	-0.0120342		BLOC1S5-TXNDC5	-0.00613301	0.00613301	-0.298507	-0.286711	-0.0752963	-0.0631329
MIR548L	#N/A	#N/A	#N/A	#N/A	#N/A	#N/A		HIST1H2BN	-0.00215688	0.00215688	0.238413	0.244274	0.200391	0.206024
MAML2	-0.00380206	0.00380206	0.299945	0.308833	0.217366	0.225932		VPS52	-0.00679254	0.00679254	-0.00929895	0.00428479	0.0100397	0.0236337
SNORD13I	#N/A	#N/A	#N/A	#N/A	#N/A	#N/A		TMEM217	-0.00414643	0.00414643	-0.154357	-0.146731	-0.213027	-0.205681
CEP126	#N/A	#N/A	#N/A	#N/A	#N/A	#N/A		GCLC	-0.00664027	0.00664027	0.39093	0.40447	-0.0545979	-0.0413537
NBPF20	#N/A	#N/A	#N/A	#N/A	#N/A	#N/A		KCNQ5-IT1	#N/A	#N/A	#N/A	#N/A	#N/A	#N/A
LOC574538	-5.00734e-05	5.00734e-05	0.000721018	0.00082882	1.88082e-05	0.000119639		RIPPLY2	0	0	0	0	0	0
LOC100049716	#N/A	#N/A	#N/A	#N/A	#N/A	#N/A		RNGTT	-0.006119	0.006119	-0.0467768	-0.0345994	-0.0507209	-0.0385495
FGF23	0	0	0.0207015	0.020907	0	0		PRDM13	0	0	0	0	0	0
CD9	-0.00715763	0.00715763	0.297191	0.311514	-0.0944492	-0.0801364		METTL24	0	0	0	0	0	0
PTMS	-0.00714987	0.00714987	-0.163099	-0.148806	-0.12154	-0.107245		LOC101927919	#N/A	#N/A	#N/A	#N/A	#N/A	#N/A
M6PR	-0.00711799	0.00711799	-0.297869	-0.28366	-0.0385722	-0.0243389		WTAP	-0.00707103	0.00707103	0.19229	0.206459	0.0532101	0.0673608
MIR1244-2	0	0	0	0	0	0		SFT2D1	-0.00704504	0.00704504	-0.108448	-0.0943768	-0.214331	-0.200282
CLEC2D	-0.00294281	0.00294281	0.196917	0.203901	0.293118	0.300579		SEPHS1	-0.0067853	0.0067853	-0.375146	-0.361804	-0.325109	-0.311732
CLEC7A	-6.25313e-05	6.25313e-05	-0.0126239	-0.0126239	0.0737659	0.0746042		MND1	-0.0621679	0.0621679	-0.813141	-0.938431	-0.762385	-0.888591
TAS2R19	-0.00194967	0.00194967	-0.06391	-0.0604712	-0.210493	-0.208227		CENPU	#N/A	#N/A	#N/A	#N/A	#N/A	#N/A
BORCS5	#N/A	#N/A	#N/A	#N/A	#N/A	#N/A		LINC01895	#N/A	#N/A	#N/A	#N/A	#N/A	#N/A
PIK3C2G	0	0	0	0	0	0		CABYR	-0.000270681	0.000270681	-0.0414363	-0.0412968	0.0271134	0.0279157
SLCO1C1	-9.06064e-05	9.06064e-05	-0.0183278	-0.0183278	3.50354e-05	0.000217489		SCARNA17	-0.00232639	0.00232639	-0.447342	-0.446211	-0.166083	-0.162601
GYS2	-9.18643e-05	9.18643e-05	0.0013235	0.00152119	-0.00924427	-0.00915117		TEP1	-0.00594332	0.00594332	0.108653	0.120729	-0.149527	-0.137899
LRMP	-5.37151e-05	5.37151e-05	-0.0108373	-0.0108373	-0.0108373	-0.0108373		NRL	-0.00203182	0.00203182	-0.00637195	-0.00233943	0.117358	0.122242
ITPR2	-0.00477957	0.00477957	0.355312	0.365932	0.249969	0.260306		MIR4503	0	0	0	0	0	0
MANSC4	-0.00014727	0.00014727	0.00207813	0.00239445	2.4711e-05	0.000320935		KLHDC2	-0.00687241	0.00687241	-0.00381804	0.00992807	0.0691678	0.082944
OVCH1-AS1	#N/A	#N/A	#N/A	#N/A	#N/A	#N/A		SUSD6	#N/A	#N/A	#N/A	#N/A	#N/A	#N/A
LINC00941	#N/A	#N/A	#N/A	#N/A	#N/A	#N/A		LTBP2	-0.00464095	0.00464095	0.0705328	0.0800727	-0.0119793	-0.00272334
H3F3C	-0.000300629	0.000300629	-0.0617283	-0.0617283	-0.0305103	-0.0302015		CHGA	-7.30068e-05	7.30068e-05	-0.0147495	-0.0147495	0.0146474	0.0149384
SNORD59B	0	0	0	0	0	0		FBXL8	-0.00417164	0.00417164	0.298053	0.307534	0.281764	0.29119
FOXO1	-0.00420922	0.00420922	0.537222	0.547501	0.262465	0.271887		XKR6	-3.81783e-05	3.81783e-05	0.000551051	0.000633268	0.0454273	0.0459488
CKAP2	-0.00685033	0.00685033	0.175421	0.189199	-0.119228	-0.105581		SNORD3F	#N/A	#N/A	#N/A	#N/A	#N/A	#N/A
GPR180	-0.00553266	0.00553266	0.164111	0.175542	-0.207038	-0.196467		MIR4287	0	0	0	0	0	0
LINC00551	0	0	0	0	0	0		TCEA1	-0.00707382	0.00707382	-0.171975	-0.157853	-0.17888	-0.164759
FAM155A-IT1	#N/A	#N/A	#N/A	#N/A	#N/A	#N/A		TTPA	-0.00164191	0.00164191	0.31284	0.318299	0.276785	0.282018
DEFB128	0	0	0	0	0	0		ZFHX4	-6.90703e-05	6.90703e-05	-0.0118047	-0.0117833	-0.00994163	-0.0099016
TBC1D20	-0.00675553	0.00675553	0.12355	0.137134	-0.141618	-0.12819		MIR4661	0	0	0	0	0	0
FKBP1A-SDCBP2	-0.00285525	0.00285525	0.180598	0.187344	0.41989	0.427801		GSDMC	-0.000210479	0.000210479	0.183521	0.185616	0.0418482	0.0426714
LOC100289473	-0.00181533	0.00181533	-0.319845	-0.318871	-0.195074	-0.192987		RIPK1	-0.00680886	0.00680886	-0.136524	-0.122976	-0.10679	-0.0932251
STK35	-0.00678288	0.00678288	-0.294719	-0.281328	-0.0592657	-0.0457292		PIP5K1P1	-3.36399e-05	3.36399e-05	0.00771304	0.00785722	0.0135012	0.0137026
SNORD57	0	0	0	0	0	0		HIST1H2AL	-0.00150627	0.00150627	-0.0620675	-0.0595432	-0.339815	-0.339815
SIGLEC1	0	0	0.00901915	0.00910906	0	0		RPS18	-0.0071754	0.0071754	-0.517008	-0.502659	-0.432324	-0.417974
MIR103B2	0	0	0	0	0	0		TBC1D22B	-0.00631461	0.00631461	-0.204549	-0.192174	-0.0595122	-0.0469479
LINC01428	#N/A	#N/A	#N/A	#N/A	#N/A	#N/A		LOC101927136	#N/A	#N/A	#N/A	#N/A	#N/A	#N/A
SNAP25	0	0	0	0	0	0		KCNQ5	-8.51252e-05	8.51252e-05	-0.0123492	-0.0123006	0.611902	0.616992
SPTLC3	-0.000146817	0.000146817	0.0789927	0.0800404	0.0791627	0.080212		CYB5R4	-0.00629385	0.00629385	-0.219916	-0.20761	-0.296584	-0.284391
KAT14	#N/A	#N/A	#N/A	#N/A	#N/A	#N/A		PNRC1	-0.00602449	0.00602449	-0.163447	-0.151665	-0.0488567	-0.0368772
LINC00656	0	0	0	0	0	0		MCHR2	0	0	0	0	0	0
CSTL1	-0.000239544	0.000239544	-0.0489701	-0.0489701	-7.89e-06	0.000473437		DDO	0	0	0	0	0	0
LOC284798	0	0	0	0	0	0		NUS1	-0.00683462	0.00683462	-0.107672	-0.0940522	-0.118716	-0.105102
LOC100134868	-0.00284102	0.00284102	-0.333537	-0.330098	-0.310114	-0.306499		SOD2-OT1	#N/A	#N/A	#N/A	#N/A	#N/A	#N/A
DEFB119	0	0	0	0	0	0		LOC100289495	-0.0020519	0.0020519	0.351498	0.357836	0.351637	0.357976
POFUT1	-0.00681422	0.00681422	0.111284	0.12497	0.283467	0.297228		BEND7	-0.00430927	0.00430927	0.27489	0.28452	0.428707	0.438815
SUN5	0	0	0	0	0	0		TMEM131L	#N/A	#N/A	#N/A	#N/A	#N/A	#N/A
MAP1LC3A	-0.000348731	0.000348731	0.00488417	0.00563132	-0.0354632	-0.0351039		ACSL1	-0.00555576	0.00555576	-0.177377	-0.166676	0.421968	0.433912
SPAG4	-0.00363133	0.00363133	0.028445	0.035864	-0.00984741	-0.00261546		TGIF1	-0.00704406	0.00704406	-0.549913	-0.535947	-0.60981	-0.59586
BPI	-8.16011e-05	8.16011e-05	-0.0164958	-0.0164958	-0.0164958	-0.0164958		OSBPL1A	-0.0613094	0.0613094	-0.772524	-0.895197	-0.629505	-0.75492
LOC100128988	#N/A	#N/A	#N/A	#N/A	#N/A	#N/A		SNHG22	#N/A	#N/A	#N/A	#N/A	#N/A	#N/A
SGK2	-0.000650565	0.000650565	0.213281	0.216388	0.0118265	0.0132406		KLHL33	0	0	0.0347416	0.0350848	0	0
SYS1	-0.00658951	0.00658951	-0.10211	-0.0890116	-0.0272698	-0.0141077		PCK2	-0.00707347	0.00707347	-0.389794	-0.37571	-0.489349	-0.475285
LOC105372633	#N/A	#N/A	#N/A	#N/A	#N/A	#N/A		SLC25A21-AS1	#N/A	#N/A	#N/A	#N/A	#N/A	#N/A
DPM1	-0.00705778	0.00705778	-0.0128414	0.00127321	-0.00853544	0.00557987		NEMF	-0.0066713	0.0066713	-0.245315	-0.232154	-0.117792	-0.10453
MC3R	0	0	0	0	0	0		LOC100289511	-0.00192883	0.00192883	0.202793	0.208044	0.139127	0.143966
NKILA	#N/A	#N/A	#N/A	#N/A	#N/A	#N/A		AREL1	#N/A	#N/A	#N/A	#N/A	#N/A	#N/A
LINC01711	#N/A	#N/A	#N/A	#N/A	#N/A	#N/A		ITPK1	-0.00687885	0.00687885	0.513479	0.527418	0.422332	0.436243
CTSZ	-0.00707013	0.00707013	0.331313	0.345498	0.504382	0.518587		HSF4	-0.00326738	0.00326738	0.35856	0.366833	0.481754	0.490526
PPP1R3D	-0.00364302	0.00364302	-0.350306	-0.344946	-0.217235	-0.21108		LOC101929269	#N/A	#N/A	#N/A	#N/A	#N/A	#N/A
TAF4	-0.00639287	0.00639287	-0.131552	-0.118909	-0.102885	-0.0902078		LOC102467222	#N/A	#N/A	#N/A	#N/A	#N/A	#N/A
LAMA5-AS1	#N/A	#N/A	#N/A	#N/A	#N/A	#N/A		SCARA5	-0.000102267	0.000102267	0.00147684	0.00169693	-0.00684017	-0.0067022
URI1	-0.0070012	0.0070012	-0.266712	-0.252779	-0.336119	-0.322207		LYPLA1	-0.00685295	0.00685295	-0.147434	-0.133794	-0.162044	-0.148412
KCTD15	-0.00677554	0.00677554	-0.0199743	-0.00643063	0.173519	0.187164		YTHDF3-AS1	#N/A	#N/A	#N/A	#N/A	#N/A	#N/A
SCGB2B3P	0	0	0	0	0	0		MIR3149	#N/A	#N/A	#N/A	#N/A	#N/A	#N/A
GAPDHS	-0.00186231	0.00186231	-0.0408451	-0.0374127	0.120272	0.124863		SLC26A7	-2.69119e-05	2.69119e-05	0.0063908	0.00650841	1.14064e-05	6.56119e-05
KMT2B	#N/A	#N/A	#N/A	#N/A	#N/A	#N/A		FAM49B	-0.00670293	0.00670293	-0.00742207	0.00598331	-0.23504	-0.221797
ZFP82	-5.59525e-05	5.59525e-05	-0.0112905	-0.0112905	0.0112432	0.0114668		BPHL	-0.0067541	0.0067541	0.0470799	0.0606192	0.131997	0.145583
ZNF570	-0.00443873	0.00443873	-0.46169	-0.454861	-0.457017	-0.450164		BLOC1S5	-0.00629237	0.00629237	0.116415	0.129145	-0.00712722	0.00545649
LGALS7B	-0.00545936	0.00545936	0.113885	0.125077	-0.210179	-0.199785		HIST1H1B	-0.00171764	0.00171764	-0.346883	-0.346413	-0.349922	-0.349482
IFNL1	-0.0033006	0.0033006	-0.610629	-0.608104	-0.40581	-0.401713		B3GALT4	-0.00445912	0.00445912	0.292434	0.302365	0.383768	0.393971
FBL	-0.00713741	0.00713741	-0.299561	-0.285304	-0.244164	-0.229903		RNF8	-0.00617245	0.00617245	-0.179642	-0.167554	0.0211286	0.0335112
SERTAD1	-0.00704747	0.00704747	-0.0471429	-0.0330553	-0.305098	-0.291063		LINC01564	#N/A	#N/A	#N/A	#N/A	#N/A	#N/A
CYP2B6	0	0	0	0	0.00959899	0.00969466		MIR4282	0	0	0	0	0	0
EXOSC5	-0.00696	0.00696	-0.270285	-0.256453	0.270238	0.284234		MRAP2	-0.000260519	0.000260519	-0.0245196	-0.0242343	0.038899	0.0397922
ZNF574	-0.00666021	0.00666021	-0.429707	-0.416739	-0.50271	-0.489814		SRSF12	-3.9945e-05	3.9945e-05	-0.00805136	-0.00805136	-0.00805136	-0.00805136
ETHE1	-0.00703353	0.00703353	0.0530793	0.0671581	0.166828	0.180927		MCHR2-AS1	#N/A	#N/A	#N/A	#N/A	#N/A	#N/A
APOE	-0.0584567	0.0584567	-0.841479	-0.951115	-1.31344	-1.40701		SLC22A16	0	0	0.0163006	0.0164627	0	0
STRN4	-0.00703841	0.00703841	0.340185	0.354321	0.380707	0.394849		LOC105377967	#N/A	#N/A	#N/A	#N/A	#N/A	#N/A
SAE1	-0.00711225	0.00711225	-0.0722878	-0.0580693	0.0223083	0.0365354		ACAT2	-0.0679697	0.0679697	-0.832181	-0.980942	-1.458	-1.60501
PLA2G4C-AS1	#N/A	#N/A	#N/A	#N/A	#N/A	#N/A		MPC1	-0.006888	0.006888	-0.526576	-0.513051	-0.214615	-0.200929
RPL18	-0.0071699	0.0071699	-0.371494	-0.357159	-0.392399	-0.378064		PRPF18	-0.00605822	0.00605822	0.0812356	0.0934835	0.04082	0.0530081
PIH1D1	-0.00705503	0.00705503	-0.152425	-0.138341	-0.15509	-0.141006		LOC100419170	#N/A	#N/A	#N/A	#N/A	#N/A	#N/A
MIR5088	0	0	0	0	0	0		SLED1	-0.000233831	0.000233831	-0.0477825	-0.0477825	-0.0477825	-0.0477825
SNAR-A6	#N/A	#N/A	#N/A	#N/A	#N/A	#N/A		GAPLINC	#N/A	#N/A	#N/A	#N/A	#N/A	#N/A
IGLON5	-4.67318e-05	4.67318e-05	-0.0094238	-0.0094238	1.78821e-05	0.000111988		MIR320C2	0	0	0	0	0	0
MIR125A	0	0	0	0	0	0		MYO5B	-0.00592909	0.00592909	0.231662	0.2439	0.451849	0.464386
ZNF841	-0.00630843	0.00630843	0.0846955	0.0974187	-0.110301	-0.0978144		OSGEP	-0.00654675	0.00654675	-0.137901	-0.124927	-0.122699	-0.109711
ZNF765-ZNF761	#N/A	#N/A	#N/A	#N/A	#N/A	#N/A		DCAF11	-0.00676782	0.00676782	-0.302107	-0.288758	-0.270415	-0.257044
MIR512-1	0	0	0	0	0	0		MIPOL1	-0.00375567	0.00375567	0.00110472	0.00863914	0.0389944	0.046706
LILRA3	0	0	0	0	0	0		RN7SL3	#N/A	#N/A	#N/A	#N/A	#N/A	#N/A
TTYH1	-0.000160115	0.000160115	0.0363126	0.0369849	0.0631311	0.0640565		SRSF5	-0.00708582	0.00708582	0.182795	0.196989	-0.109192	-0.0950334
NLRP7	0	0	0	0	0	0		FCF1	-0.00686564	0.00686564	-0.568892	-0.555459	-0.300865	-0.287275
NAT14	-0.00680042	0.00680042	0.0973141	0.110967	0.224374	0.238086		ITPK1-AS1	-3.03719e-05	3.03719e-05	0.000439068	0.000504485	0.00611709	0.00623891
NLRP5	-3.68954e-05	3.68954e-05	-0.00743509	-0.00743509	-0.00743509	-0.00743509		NOL3	-0.00638573	0.00638573	-0.111453	-0.0988014	0.0419533	0.0547769
ZNF667	0	0	0	0	0	0		MTMR9	-0.00552822	0.00552822	-0.0594112	-0.0484805	-0.065886	-0.0549707
ZNF264	-0.00422198	0.00422198	-0.0630946	-0.0548973	0.00761598	0.0161083		LINC02153	#N/A	#N/A	#N/A	#N/A	#N/A	#N/A
ZNF671	-0.000119864	0.000119864	0.113323	0.114635	0.0821323	0.083158		NUGGC	0	0	0	0	0.0148457	0.0149934
SH2B1	-0.00655429	0.00655429	-0.200959	-0.18803	-0.20702	-0.194098		MRPL15	-0.00699969	0.00699969	-0.664586	-0.650792	-0.548174	-0.534336
SPN	-0.000120376	0.000120376	0.0401139	0.0407447	6.16212e-05	0.000304162		YTHDF3	-0.00654937	0.00654937	0.0556697	0.0688215	0.0858249	0.0990016
CDIPT	-0.00705032	0.00705032	-0.24796	-0.233905	0.128171	0.142295		PEX2	-0.00559363	0.00559363	-0.349983	-0.339651	-0.345303	-0.334958
MYLPF	-0.000776586	0.000776586	0.167328	0.170295	0.100334	0.102757		RUNX1T1	0	0	0	0	0	0
LSM12	-0.00692846	0.00692846	-0.0552325	-0.0413926	-0.0248197	-0.010969		MIR5194	0	0	0	0	0	0
IGBP1	-0.00698364	0.00698364	-0.399276	-0.38543	-0.415848	-0.402008		TUBB2A	-0.0674872	0.0674872	-1.41479	-1.55896	-1.39664	-1.5409
TCEAL5	0	0	0	0	0	0		EEF1E1-BLOC1S5	#N/A	#N/A	#N/A	#N/A	#N/A	#N/A
CT47A1	0	0	0	0	0	0		HIST1H3I	-0.000823801	0.000823801	-0.0794824	-0.0785502	-0.00038429	0.0012672
HIGD1A	-0.00705237	0.00705237	-0.351158	-0.33712	-0.279992	-0.265939		WDR46	-0.00695214	0.00695214	-0.343748	-0.329962	-0.0376139	-0.0237193
B4GALT4-AS1	#N/A	#N/A	#N/A	#N/A	#N/A	#N/A		CMTR1	#N/A	#N/A	#N/A	#N/A	#N/A	#N/A
CD80	-5.29111e-05	5.29111e-05	-0.0106745	-0.0106745	-0.0106745	-0.0106745		KLHL31	-0.000751324	0.000751324	0.102386	0.104779	0.0398288	0.0416895
MIR5682	#N/A	#N/A	#N/A	#N/A	#N/A	#N/A		KCNQ5-AS1	0	0	0	0	0.0297408	0.0300351
WDR5B	-0.00559387	0.00559387	0.339311	0.351173	0.256984	0.268699		CEP162	#N/A	#N/A	#N/A	#N/A	#N/A	#N/A
SEMA5B	0	0	0.00679106	0.00685881	0	0		PM20D2	-0.00661122	0.00661122	0.101726	0.115031	0.220947	0.234334
MIR5092	0	0	0	0	0	0		SIM1	0	0	0	0	0	0
CHST13	0	0	0	0	0	0		CDK19	-0.00562758	0.00562758	-0.193616	-0.182793	-0.0958894	-0.0848346
ISY1	-0.00601713	0.00601713	-0.257328	-0.245736	-0.127316	-0.115486		SLC35F1	-8.71018e-05	8.71018e-05	0.0137058	0.0140156	-0.0058232	-0.00570577
COL6A4P2	0	0	0	0	0	0		SNORA20	-0.00581912	0.00581912	0.0351086	0.046823	-2.40148	-2.40148
AMOTL2	-0.00681345	0.00681345	-0.187111	-0.173581	0.319629	0.333404		RPS6KA2-IT1	0	0	0	0	0	0
PLS1	-0.00663396	0.00663396	0.335263	0.34876	0.183103	0.196505		FRMD4A	-0.00222917	0.00222917	0.0558338	0.0606839	-0.069766	-0.0657836
LOC100289361	-0.00497289	0.00497289	-0.0777724	-0.0680552	-0.346602	-0.337837		TLR2	0	0	0	0	0	0
WWTR1	-0.00635872	0.00635872	0.885812	0.899285	0.521122	0.534341		MIR3945HG	#N/A	#N/A	#N/A	#N/A	#N/A	#N/A
LOC101928105	#N/A	#N/A	#N/A	#N/A	#N/A	#N/A		DLGAP1-AS1	-0.00611864	0.00611864	-0.540827	-0.529541	-0.761904	-0.751127
MLF1	0	0	0	0	0	0		IMPACT	-0.00652984	0.00652984	-0.616985	-0.604608	-0.463537	-0.450961
LINC01100	#N/A	#N/A	#N/A	#N/A	#N/A	#N/A		MIR4320	0	0	0	0	0	0
PDCD10	-0.00703312	0.00703312	0.253722	0.267836	0.215977	0.230084		APEX1	-0.0680143	0.0680143	-0.778161	-0.92722	-0.628285	-0.777634
LRRIQ4	-8.26324e-05	8.26324e-05	-0.0167055	-0.0167055	-0.0167055	-0.0167055		FITM1	-0.000468852	0.000468852	0.134574	0.136716	-0.0974581	-0.0974581
MIR6828	#N/A	#N/A	#N/A	#N/A	#N/A	#N/A		FOXA1	-0.0060347	0.0060347	-0.17489	-0.163105	-0.324751	-0.313247
NCEH1	0.0667507	-0.0667507	1.56058	1.69267	1.28862	1.41958		ARF6	-0.00683348	0.00683348	0.0422269	0.0559169	0.0372268	0.0509144
LINC01209	#N/A	#N/A	#N/A	#N/A	#N/A	#N/A		SLC10A1	0	0	0.0599185	0.0605053	0.0189428	0.0191309
ZNF639	0.0655231	-0.0655231	1.11434	1.24347	1.12452	1.25371		YLPM1	-0.00667723	0.00667723	-0.195568	-0.182354	-0.0816716	-0.0683706
LOC101928882	#N/A	#N/A	#N/A	#N/A	#N/A	#N/A		MOAP1	-0.0067087	0.0067087	0.452205	0.465878	0.551222	0.56494
DCUN1D1	0.0652143	-0.0652143	0.783195	0.909846	0.728966	0.8552		KIAA0895L	-0.00535385	0.00535385	0.394057	0.405647	0.337072	0.348552
CAMK2N2	0.0672096	-0.0672096	0.662572	0.790463	1.01264	1.14261		SLC35G5	-0.000259676	0.000259676	-0.0531624	-0.0531624	-0.0531624	-0.0531624
DNAJB11	-0.00706995	0.00706995	-0.324866	-0.31078	-0.0959565	-0.0818303		LOC101929172	#N/A	#N/A	#N/A	#N/A	#N/A	#N/A
MIR28	#N/A	#N/A	#N/A	#N/A	#N/A	#N/A		ELP3	-0.00664417	0.00664417	0.0111064	0.0244078	0.0762949	0.0896429
CLDN1	0.056193	-0.056193	0.790861	0.908478	0.961481	1.08133		SOX17	0	0	0	0	0	0
HRASLS	0	0	0	0	0	0		LOC102724612	#N/A	#N/A	#N/A	#N/A	#N/A	#N/A
DPPA2P3	0	0	0	0	0	0		LOC102724874	#N/A	#N/A	#N/A	#N/A	#N/A	#N/A
LSG1	-0.00696872	0.00696872	-0.243006	-0.229143	-0.0972671	-0.0833567		ASAP1-IT2	#N/A	#N/A	#N/A	#N/A	#N/A	#N/A
TCTEX1D2	-0.065902	0.065902	-0.774448	-0.915134	-0.723704	-0.86478		LINC02525	#N/A	#N/A	#N/A	#N/A	#N/A	#N/A
PAK2	-0.00690209	0.00690209	0.15994	0.173804	0.19126	0.205135		SCARNA27	0	0	0	0	0	0
MIR4690	0	0	0	0	0	0		HIST1H4L	0	0	0	0	0	0
YIF1A	-0.00707011	0.00707011	-0.422883	-0.408815	-0.21592	-0.201813		MIR6873	#N/A	#N/A	#N/A	#N/A	#N/A	#N/A
SSH3	-0.00686913	0.00686913	-0.0469996	-0.0332787	-0.0470893	-0.0333685		CCDC167	-0.00658195	0.00658195	-0.30269	-0.289797	-0.257955	-0.245018
C11orf72	#N/A	#N/A	#N/A	#N/A	#N/A	#N/A		LRRC1	-0.00651131	0.00651131	0.270178	0.283433	0.0741905	0.0872856
MIR4691	0	0	0	0	0	0		KHDC1L	-0.00197976	0.00197976	-0.465589	-0.465589	-0.0451741	-0.0415317
TESMIN	#N/A	#N/A	#N/A	#N/A	#N/A	#N/A		LINC01611	#N/A	#N/A	#N/A	#N/A	#N/A	#N/A
FGF3	0	0	0.104293	0.105299	0.0594345	0.0600166		GABRR1	-0.00181956	0.00181956	-0.0619547	-0.0587735	-0.401827	-0.401629
FLJ42102	0	0	0	0	0	0		ASCC3	-0.00684432	0.00684432	-0.140066	-0.126442	0.0706203	0.0843438
ARAP1	-0.00683999	0.00683999	0.151937	0.165687	-0.0515493	-0.0378906		SNORA40C	#N/A	#N/A	#N/A	#N/A	#N/A	#N/A
XRRA1	-0.00622598	0.00622598	0.0840965	0.096664	-0.114366	-0.102063		BRD7P3	-5.97266e-05	5.97266e-05	0.000858322	0.000986876	-0.0120553	-0.0120553
MYO7A	-0.00463897	0.00463897	-0.0301986	-0.0210115	-0.12416	-0.115321		TCP1	-0.00713969	0.00713969	-0.48186	-0.46761	-0.379397	-0.36514
AAMDC	-0.00688915	0.00688915	-0.552473	-0.53896	-0.543782	-0.530264		MIR1913	0	0	0	0	0	0
CCDC89	0	0	0	0	0.0122531	0.0123751		LOC101928453	#N/A	#N/A	#N/A	#N/A	#N/A	#N/A
CCDC81	-0.00126221	0.00126221	0.264313	0.268834	0.349323	0.354408		RNF175	0	0	0	0	0	0
TRIM77	0	0	0	0	0	0		MIR3945	0	0	0	0	0	0
DEUP1	#N/A	#N/A	#N/A	#N/A	#N/A	#N/A		DLGAP1-AS2	#N/A	#N/A	#N/A	#N/A	#N/A	#N/A
ANKRD49	-0.00646472	0.00646472	-0.299324	-0.286716	-0.256869	-0.24421		HRH4	-8.16857e-05	8.16857e-05	-0.016513	-0.016513	-0.00821747	-0.00813476
MIR1260B	0	0	0	0	0	0		CFAP53	#N/A	#N/A	#N/A	#N/A	#N/A	#N/A
PGR	0	0	0	0	0	0		PIP4P1	#N/A	#N/A	#N/A	#N/A	#N/A	#N/A
C11orf70	0	0	0	0	0.0405495	0.0409493		PSME1	-0.00705248	0.00705248	-0.368906	-0.354873	-0.230529	-0.216466
NBPF19	#N/A	#N/A	#N/A	#N/A	#N/A	#N/A		TTC6	#N/A	#N/A	#N/A	#N/A	#N/A	#N/A
SLC6A12	-0.000611507	0.000611507	0.0769836	0.0788972	0.0622141	0.0639992		MIR6076	#N/A	#N/A	#N/A	#N/A	#N/A	#N/A
WNK1	-0.00704932	0.00704932	0.324948	0.3391	0.373847	0.388005		LOC100506358	#N/A	#N/A	#N/A	#N/A	#N/A	#N/A
FGF6	0	0	0	0	0	0		PROX2	-0.000134022	0.000134022	-0.0174199	-0.0173225	-0.00897297	-0.00879192
LAG3	-0.00140322	0.00140322	-0.101622	-0.0996496	-0.0495171	-0.0471039		TMEM251	-0.0068263	0.0068263	-0.285374	-0.271871	-0.118285	-0.104689
KLRG1	-0.000478618	0.000478618	-0.0277687	-0.0270686	-0.0824564	-0.0822864		EXOC3L1	-5.88054e-05	5.88054e-05	0.013448	0.013699	0.0118133	0.0120482
MIR1244-3	#N/A	#N/A	#N/A	#N/A	#N/A	#N/A		LOC100129129	#N/A	#N/A	#N/A	#N/A	#N/A	#N/A
CLECL1	0	0	0	0	0	0		GFRA2	0	0	0.0107117	0.0108184	0.00875421	0.00884148
OLR1	-0.00194623	0.00194623	-0.442915	-0.442782	-0.456313	-0.456313		PNOC	0	0	0	0	0	0
PRH1	-0.00157438	0.00157438	-0.0817083	-0.0792023	-0.0286173	-0.0256814		RP1	-1.97853e-05	1.97853e-05	0.000286633	0.000329259	-0.00398233	-0.00398233
DUSP16	-0.00685636	0.00685636	-0.198614	-0.184992	0.0812148	0.0949655		LINC01289	#N/A	#N/A	#N/A	#N/A	#N/A	#N/A
PLCZ1	-6.88155e-05	6.88155e-05	-0.0138986	-0.0138986	-0.0138986	-0.0138986		PKIA-AS1	#N/A	#N/A	#N/A	#N/A	#N/A	#N/A
LDHB	-0.00717156	0.00717156	-0.534311	-0.519973	-0.421228	-0.406889		LOC102724710	#N/A	#N/A	#N/A	#N/A	#N/A	#N/A
CASC1	-0.00126318	0.00126318	-0.0765296	-0.0746395	-0.00943787	-0.006979		ASAP1	-0.00627111	0.00627111	0.138212	0.150927	0.124501	0.137201
INTS13	#N/A	#N/A	#N/A	#N/A	#N/A	#N/A		TUBB2B	-0.0512699	0.0512699	-1.04749	-1.11764	-0.859795	-0.939686
KLHL42	-0.00667056	0.00667056	0.163448	0.176902	0.238922	0.252421		EEF1E1	-0.007068	0.007068	-0.385474	-0.371404	-0.452214	-0.438157
OVCH1	0	0	0	0	0	0		HIST1H3J	-0.00175254	0.00175254	-0.21769	-0.215945	-0.403862	-0.403862
TSPAN11	-0.000293618	0.000293618	0.040579	0.0415526	-0.0197229	-0.0193232		PFDN6	-0.00708853	0.00708853	-0.868382	-0.85435	-0.434579	-0.420463
LINC02422	#N/A	#N/A	#N/A	#N/A	#N/A	#N/A		LINC02520	#N/A	#N/A	#N/A	#N/A	#N/A	#N/A
SNORD59A	0	0	0	0	0	0		LOC101927189	#N/A	#N/A	#N/A	#N/A	#N/A	#N/A
LINC00539	#N/A	#N/A	#N/A	#N/A	#N/A	#N/A		KHDC1	-0.00612888	0.00612888	-0.246849	-0.234973	0.214567	0.227123
N4BP2L2	-0.00673363	0.00673363	0.670357	0.684157	0.446755	0.460462		GABRR2	-0.000656675	0.000656675	0.0509314	0.0527049	0.000217697	0.00153899
SPART	#N/A	#N/A	#N/A	#N/A	#N/A	#N/A		GRIK2	-3.09742e-05	3.09742e-05	0.000447832	0.000514547	-0.00623929	-0.00623929
STOML3	-7.8372e-05	7.8372e-05	-0.0158394	-0.0158394	2.42271e-05	0.000181986		AMD1	-0.00695535	0.00695535	-0.17544	-0.161585	-0.308273	-0.294465
CAB39L	0.0529794	-0.0529794	0.74269	0.856264	0.712026	0.825081		PLN	0	0	0.0191619	0.0193522	0	0
LINC00443	0	0	0	0	0	0		SNORA29	0	0	0	0	1.94356	1.9542
ATP11A	-0.00687001	0.00687001	0.660881	0.674849	0.34206	0.355932		RPS6KA2	-0.00598982	0.00598982	0.0205651	0.0325881	-0.191444	-0.179791
DEFB129	0	0	0	0	0	0		MIR4293	#N/A	#N/A	#N/A	#N/A	#N/A	#N/A
CSNK2A1	-0.00710555	0.00710555	-0.0395739	-0.0253661	-0.0554356	-0.0412294		SFRP2	0	0	0	0	0	0
SDCBP2-AS1	-0.00229937	0.00229937	0.384126	0.391023	0.356474	0.363226		LINC01093	#N/A	#N/A	#N/A	#N/A	#N/A	#N/A
LOC388780	#N/A	#N/A	#N/A	#N/A	#N/A	#N/A		MIR6718	#N/A	#N/A	#N/A	#N/A	#N/A	#N/A
IDH3B	-0.00703606	0.00703606	-0.305052	-0.291045	-0.215438	-0.20141		LINC01915	#N/A	#N/A	#N/A	#N/A	#N/A	#N/A
HSPA12B	-0.000180542	0.000180542	0.0596876	0.0606202	-0.00904853	-0.00877415		MBD1	-0.00681936	0.00681936	-0.0576519	-0.0440389	0.131915	0.145619
RNF24	-0.00633713	0.00633713	0.0613076	0.0740589	-0.0387037	-0.0260676		PNP	-0.00687361	0.00687361	-0.439431	-0.425896	-0.504574	-0.491077
LINC01751	#N/A	#N/A	#N/A	#N/A	#N/A	#N/A		EMC9	-0.00661188	0.00661188	-0.29148	-0.278503	-0.0333852	-0.0201826
ISM1-AS1	-0.000304294	0.000304294	0.0681099	0.0693581	0.0599904	0.0611643		LINC00517	#N/A	#N/A	#N/A	#N/A	#N/A	#N/A
ZNF133	-0.00662192	0.00662192	0.0788712	0.092179	0.110772	0.124103		LINC01588	#N/A	#N/A	#N/A	#N/A	#N/A	#N/A
CST11	0	0	0	0	0	0		SMOC1	0	0	0	0	0.0234055	0.0236377
LOC101926889	#N/A	#N/A	#N/A	#N/A	#N/A	#N/A		DLST	-0.0070182	0.0070182	-0.0329264	-0.0188958	0.0897641	0.103821
DEFB121	0	0	0	0	0	0		GON7	#N/A	#N/A	#N/A	#N/A	#N/A	#N/A
MIR1825	#N/A	#N/A	#N/A	#N/A	#N/A	#N/A		E2F4	-0.00703342	0.00703342	0.0537447	0.0678234	0.118646	0.132737
BPIFB2	0	0	0	0	0	0		TDH	-0.000114953	0.000114953	0.0261359	0.0266217	-0.0232925	-0.0232925
PIGU	-0.00678401	0.00678401	0.133009	0.14665	-0.0722295	-0.058698		DOK2	0	0	0	0	0	0
CPNE1	-0.00705003	0.00705003	0.196392	0.210526	0.0987262	0.112844		ZNF395	-0.00644489	0.00644489	0.174382	0.187444	0.148168	0.161206
LBP	-0.000379677	0.000379677	-0.0442872	-0.04395	0.0153243	0.0162316		XKR4	0	0	0	0	0	0
TOP1	-0.00706517	0.00706517	0.240512	0.254678	0.114883	0.129031		LOC102724623	#N/A	#N/A	#N/A	#N/A	#N/A	#N/A
IFT52	-0.00694475	0.00694475	-0.273942	-0.260148	-0.138964	-0.125119		PKIA	0	0	0	0	0	0
TP53TG5	-0.00224388	0.00224388	-0.0987412	-0.0949385	-0.3172	-0.315129		FLJ46284	0	0	0	0	0	0
ZNF663P	#N/A	#N/A	#N/A	#N/A	#N/A	#N/A		ASAP1-IT1	0	0	0	0	0	0
STAU1	-0.0070793	0.0070793	0.148477	0.162656	0.121626	0.135802		LOC100422781	#N/A	#N/A	#N/A	#N/A	#N/A	#N/A
MOCS3	-0.00629985	0.00629985	-0.172638	-0.160253	-0.10889	-0.0964195		SLC35B3	-0.00648007	0.00648007	-0.209223	-0.196473	-0.240333	-0.227618
FAM210B	-0.00676127	0.00676127	-0.0989853	-0.0855177	-0.284015	-0.270669		HIST1H2AM	-0.00258941	0.00258941	0.256772	0.263464	-0.0600708	-0.0552662
MIR4532	0	0	0	0	0	0		MIR6834	#N/A	#N/A	#N/A	#N/A	#N/A	#N/A
TUBB1	-0.00140018	0.00140018	-0.0451333	-0.0426901	-0.0611515	-0.0588418		MIR4462	0	0	0	0	0	0
FAM217B	-0.00581503	0.00581503	-0.634256	-0.624115	-0.522744	-0.51229		MLIP-IT1	0	0	0	0	0	0
MIR3195	#N/A	#N/A	#N/A	#N/A	#N/A	#N/A		DPPA5	0	0	0	0	0	0
RPS21	-0.0071728	0.0071728	-0.524001	-0.50966	-0.333112	-0.318769		UBE2J1	-0.0067987	0.0067987	-0.140677	-0.127153	-0.0938436	-0.0802933
LSM14A	-0.00702412	0.00702412	-0.158676	-0.144662	-0.177601	-0.163592		GTF3C6	-0.00708568	0.00708568	-0.554581	-0.540494	-0.617194	-0.603119
ZNF302	-0.00675449	0.00675449	0.199622	0.213244	-0.0290407	-0.0155449		CEP85L	-0.00524196	0.00524196	0.142663	0.153525	0.270084	0.281241
TMEM147-AS1	#N/A	#N/A	#N/A	#N/A	#N/A	#N/A		MRPL18	-0.00708541	0.00708541	-0.577487	-0.563405	-0.411992	-0.397881
IGFLR1	-0.00453524	0.00453524	-0.540035	-0.533346	-0.482646	-0.475657		RPS6KA2-AS1	#N/A	#N/A	#N/A	#N/A	#N/A	#N/A
LOC644189	0	0	0	0	0	0		MIR1265	0	0	0	0	0	0
ZNF793-AS1	#N/A	#N/A	#N/A	#N/A	#N/A	#N/A		DCHS2	0	0	0	0	0.00316366	0.00319526
LGALS4	-0.000575494	0.000575494	0.317323	0.321094	0.111506	0.113648		MIR4455	#N/A	#N/A	#N/A	#N/A	#N/A	#N/A
LRFN1	-0.00150709	0.00150709	0.258432	0.263322	0.335808	0.341194		DLGAP1-AS3	0	0	0	0	0	0
SERTAD3	-0.00671896	0.00671896	-0.218624	-0.205332	-0.24944	-0.23617		LOC105372028	#N/A	#N/A	#N/A	#N/A	#N/A	#N/A
CYP2A13	0	0	0	0	0	0		CXXC1	-0.00637283	0.00637283	-0.670185	-0.658381	-0.47626	-0.464134
BCKDHA	-0.00665547	0.00665547	0.0885119	0.101889	0.196364	0.209813		RNASE10	0	0	0	0	0	0
POU2F2	-0.001542	0.001542	-0.0121517	-0.00915126	-0.149876	-0.148018		MIR7703	#N/A	#N/A	#N/A	#N/A	#N/A	#N/A
ZNF575	-0.00218539	0.00218539	-0.0926623	-0.0889402	0.0741199	0.0790067		SSTR1	0	0	0	0	0	0
APOC1	-0.0675125	0.0675125	-0.839532	-0.986375	-0.735528	-0.88273		LINC01599	#N/A	#N/A	#N/A	#N/A	#N/A	#N/A
FKRP	-0.00652949	0.00652949	0.147335	0.160525	0.421983	0.435375		SNORD169	#N/A	#N/A	#N/A	#N/A	#N/A	#N/A
BBC3	-0.00703663	0.00703663	-0.29063	-0.276618	-0.141626	-0.127581		RPS6KL1	-0.00523007	0.00523007	-0.243029	-0.233268	0.0593459	0.0699767
PLA2G4C	-0.00225417	0.00225417	-0.139231	-0.135707	0.2989	0.305268		UBR7	-0.00660433	0.00660433	-0.361332	-0.348443	-0.29604	-0.283086
SPHK2	-0.00649686	0.00649686	-0.025097	-0.0121209	0.219518	0.23271		ELMO3	-0.00668656	0.00668656	0.0307154	0.0441137	-0.129875	-0.11659
ALDH16A1	-0.00684709	0.00684709	-0.46475	-0.451303	-0.197525	-0.183924		FAM167A-AS1	#N/A	#N/A	#N/A	#N/A	#N/A	#N/A
PRMT1	-0.00714461	0.00714461	-0.00117104	0.0131185	0.14838	0.162676		XPO7	-0.00693235	0.00693235	-0.139435	-0.125618	-0.115191	-0.101364
SNAR-A7	#N/A	#N/A	#N/A	#N/A	#N/A	#N/A		FBXO16	-0.00471761	0.00471761	-0.110299	-0.101238	-0.289237	-0.280876
VSIG10L	-0.00168453	0.00168453	0.264263	0.269488	0.0944453	0.0985251		SBF1P1	0	0	0	0	0	0
SPACA6	#N/A	#N/A	#N/A	#N/A	#N/A	#N/A		MIR124-2	0	0	0	0	0	0
ZNF616	-0.00575675	0.00575675	-0.221214	-0.210159	-0.0150656	-0.0035705		ZC2HC1A	-0.00494996	0.00494996	-0.193055	-0.183777	-0.21044	-0.201224
TPM3P9	#N/A	#N/A	#N/A	#N/A	#N/A	#N/A		TRIQK	-0.00399154	0.00399154	-0.175798	-0.168622	-0.14697	-0.139652
MIR512-2	0	0	0	0	0	0		ADCY8	0	0	0	0	0	0
LENG8-AS1	#N/A	#N/A	#N/A	#N/A	#N/A	#N/A		PSMG4	-0.00691523	0.00691523	-0.373271	-0.359593	-0.0128368	0.000991504
NLRP2	-0.000277728	0.000277728	-0.0305066	-0.0302447	-0.0404084	-0.0402442		LOC100506207	-0.00538953	0.00538953	-0.162479	-0.152112	-0.0524813	-0.0418211
SSC5D	-0.00022903	0.00022903	-0.0281417	-0.0279565	0.0365103	0.0373194		HIST1H2BO	-0.00151874	0.00151874	-0.24335	-0.242387	-0.249524	-0.248619
LINC01864	#N/A	#N/A	#N/A	#N/A	#N/A	#N/A		RGL2	-0.00678036	0.00678036	0.340714	0.354444	0.55155	0.565366
ZNF667-AS1	#N/A	#N/A	#N/A	#N/A	#N/A	#N/A		MDGA1	-1.56965e-05	1.56965e-05	-0.00315844	-0.00315844	7.03395e-06	3.86537e-05
AURKC	-0.00132743	0.00132743	0.23031	0.234707	-0.0491061	-0.0468469		MLIP-AS1	#N/A	#N/A	#N/A	#N/A	#N/A	#N/A
ZNF776	-0.00600036	0.00600036	0.0626693	0.0747795	-0.0378649	-0.0259169		KHDC3L	0	0	0	0	0	0
ATP2A1-AS1	#N/A	#N/A	#N/A	#N/A	#N/A	#N/A		RRAGD	-2.8816e-05	2.8816e-05	-0.00580368	-0.00580368	-0.00580368	-0.00580368
QPRT	-0.000800062	0.000800062	-0.0666482	-0.0656465	-0.111322	-0.110742		RPF2	-0.00691788	0.00691788	0.0435606	0.0574142	-0.101735	-0.0879346
CDIPT-AS1	#N/A	#N/A	#N/A	#N/A	#N/A	#N/A		SELENOKP3	#N/A	#N/A	#N/A	#N/A	#N/A	#N/A
45170	#N/A	#N/A	#N/A	#N/A	#N/A	#N/A		PNLDC1	-0.00022936	0.00022936	0.00328131	0.00377397	-0.0310416	-0.0308843
G6PC3	-0.00694271	0.00694271	-0.0365784	-0.0227027	0.0632008	0.0771085		RNASET2	-0.00691801	0.00691801	-0.120885	-0.107091	0.102536	0.11641
DGAT2L6	-8.88366e-05	8.88366e-05	0.00126905	0.00146013	-0.0179676	-0.0179676		PLRG1	-0.0067632	0.0067632	-0.23913	-0.225749	-0.0517574	-0.0382573
BEX2	-0.000401835	0.000401835	-0.0831178	-0.0831178	-0.0831178	-0.0831178		HELT	0	0	0	0	0	0
HTR2C	-0.0024732	0.0024732	0.0161681	0.0212357	0.0231546	0.0282672		DLGAP1	0	0	0.0142784	0.0144205	0.0133535	0.0134864
CT47A2	0	0	0	0	0	0		LINC01894	#N/A	#N/A	#N/A	#N/A	#N/A	#N/A
ACKR2	#N/A	#N/A	#N/A	#N/A	#N/A	#N/A		SKA1	-0.00589207	0.00589207	-0.276586	-0.265333	-0.393406	-0.382415
ADPRH	0	0	0.0180436	0.0182229	0	0		RNASE9	0	0	0	0	0	0
STXBP5L	-0.000132042	0.000132042	-0.017157	-0.017061	-0.0118111	-0.0116621		PSME2	-0.00707379	0.00707379	-0.422036	-0.407958	-0.41107	-0.396989
LOC102723582	#N/A	#N/A	#N/A	#N/A	#N/A	#N/A		CLEC14A	0	0	0	0	0	0
PDIA5	-0.00682724	0.00682724	0.492255	0.506114	0.282324	0.296106		VCPKMT	#N/A	#N/A	#N/A	#N/A	#N/A	#N/A
ZNF148	-0.00571025	0.00571025	0.519568	0.531885	0.547726	0.560082		SLC8A3	0	0	0	0	0	0
C3orf22	0	0	0	0	0	0		PGF	-0.000462471	0.000462471	0.278222	0.281515	0.192637	0.195251
CNBP	-0.00709409	0.00709409	0.461735	0.47597	0.6641	0.67835		BTBD7	-0.00638043	0.00638043	-0.134329	-0.121716	-0.0535298	-0.040822
COL6A5	0	0	0.00339647	0.0034304	0	0		MIR328	0	0	0	0	0	0
SRPRB	-0.00693284	0.00693284	0.193737	0.207667	0.394044	0.408028		FAM167A	-0.00066836	0.00066836	0.101963	0.104198	0.0812715	0.0833301
MIR6827	#N/A	#N/A	#N/A	#N/A	#N/A	#N/A		NPM2	0	0	0	0	0	0
U2SURP	-0.00690781	0.00690781	0.230609	0.244506	-0.0575919	-0.0437956		MIR4288	0	0	0	0	0	0
WWTR1-AS1	-0.000261726	0.000261726	0.094489	0.0958956	0.150046	0.151944		LOC105375843	#N/A	#N/A	#N/A	#N/A	#N/A	#N/A
SIAH2	0.0709133	-0.0709133	0.767232	0.89957	0.678329	0.810338		MIR124-2HG	#N/A	#N/A	#N/A	#N/A	#N/A	#N/A
GFM1	-0.00678939	0.00678939	0.403862	0.417634	0.352027	0.365777		LOC101241902	#N/A	#N/A	#N/A	#N/A	#N/A	#N/A
IL12A-AS1	#N/A	#N/A	#N/A	#N/A	#N/A	#N/A		MIR8084	#N/A	#N/A	#N/A	#N/A	#N/A	#N/A
SERPINI1	0.0481268	-0.0481268	1.0041	1.11743	0.890833	1.00217		EFR3A	-0.00670722	0.00670722	-0.133412	-0.120084	-0.191453	-0.178167
LRRC31	-5.96228e-05	5.96228e-05	-0.0120342	-0.0120342	-0.0120342	-0.0120342		SLC22A23	-0.00576751	0.00576751	-0.11069	-0.0993683	0.0864281	0.0981379
CLDN11	-0.000178535	0.000178535	0.00880139	0.00924574	0.0587659	0.059686		HULC	-0.000426152	0.000426152	0.0938589	0.0955692	-0.0883046	-0.0883046
TBL1XR1	0.0669827	-0.0669827	0.745505	0.8737	0.905384	1.03456		OR2B2	0	0	0	0	0	0
MFN1	0.0697315	-0.0697315	1.06678	1.19911	0.892552	1.02422		TAPBP	-0.00650091	0.00650091	0.171736	0.184895	0.0457714	0.0588214
FXR1	0.0686557	-0.0686557	0.839801	0.970207	0.737315	0.867198		ZFAND3	-0.00691481	0.00691481	0.356332	0.370279	0.520123	0.534114
MCCC1	0.0664394	-0.0664394	0.673993	0.801121	0.828004	0.956186		MLIP	0	0	0	0	0	0
EEF1AKMT4-ECE2	#N/A	#N/A	#N/A	#N/A	#N/A	#N/A		OOEP	0	0	0.0583711	0.058943	0.0546744	0.0552109
AHSG	-9.73427e-05	9.73427e-05	0.00138817	0.0015975	-0.0196998	-0.0196998		ANKRD6	-0.000305864	0.000305864	0.00982734	0.0105357	0.0987924	0.100321
TPRG1-AS1	#N/A	#N/A	#N/A	#N/A	#N/A	#N/A		GSTM2P1	0	0	0	0	0	0
CLDN16	0	0	0.0284155	0.0286969	0.00891509	0.00900396		MCM9	-0.00607913	0.00607913	-0.237005	-0.225228	-0.378125	-0.366614
ATP13A5-AS1	#N/A	#N/A	#N/A	#N/A	#N/A	#N/A		MAS1	0	0	0	0	0	0
LINC02028	#N/A	#N/A	#N/A	#N/A	#N/A	#N/A		MIR3939	0	0	0	0	0	0
FAM43A	-0.000180632	0.000180632	0.0218919	0.0224667	0.0448357	0.0456289		FGB	-4.17354e-05	4.17354e-05	-0.00841329	-0.00841329	-0.00841329	-0.00841329
TM4SF19-AS1	#N/A	#N/A	#N/A	#N/A	#N/A	#N/A		LINC02436	#N/A	#N/A	#N/A	#N/A	#N/A	#N/A
SIPA1	-0.00652682	0.00652682	0.125295	0.138462	-0.0611176	-0.0481142		DLGAP1-AS4	#N/A	#N/A	#N/A	#N/A	#N/A	#N/A
TMEM151A	0	0	0	0	0.0117232	0.01184		ZNF521	0	0	0.00616208	0.00622356	0	0
POLD4	-0.00696565	0.00696565	0.321494	0.335511	0.459877	0.473925		MAPK4	0	0	0	0	0	0
NDUFV1	-0.00711161	0.00711161	-0.427369	-0.41319	-0.26851	-0.254313		RNASE11	0	0	0	0	0	0
MIR6753	#N/A	#N/A	#N/A	#N/A	#N/A	#N/A		RNF31	-0.00673568	0.00673568	-0.152913	-0.139536	-0.12189	-0.108492
CPT1A	-0.00657511	0.00657511	-0.199385	-0.186407	0.406496	0.419947		LINC00639	0	0	0	0	0.00668783	0.00675455
DHCR7	-0.0682018	0.0682018	-0.933603	-1.08316	-1.47955	-1.62798		SOS2	-0.00607035	0.00607035	0.108554	0.120864	0.064309	0.0765552
STARD10	-0.0068059	0.0068059	-0.230082	-0.216595	-0.0733218	-0.0597451		LOC646548	#N/A	#N/A	#N/A	#N/A	#N/A	#N/A
SPCS2	-0.00700873	0.00700873	-0.317844	-0.303908	-0.343776	-0.329847		EIF2B2	-0.00690431	0.00690431	-0.108348	-0.094579	0.02566	0.0394808
GDPD4	-5.79121e-05	5.79121e-05	-0.0116875	-0.0116875	0.0231563	0.0235005		COX8C	0	0	0	0	0	0
INTS4	-0.0066546	0.0066546	-0.573756	-0.560951	-0.530854	-0.518004		LRRC29	-0.0019575	0.0019575	0.190701	0.195926	0.292081	0.297927
ME3	-0.00655351	0.00655351	-0.398818	-0.386102	-0.0120332	0.00106908		BLK	0	0	0.0122252	0.0123469	0	0
SMCO4	#N/A	#N/A	#N/A	#N/A	#N/A	#N/A		FGF17	-0.00049179	0.00049179	-0.102399	-0.102399	-0.0502386	-0.0497264
C11orf97	#N/A	#N/A	#N/A	#N/A	#N/A	#N/A		TMEM68	-0.0060986	0.0060986	-0.0228885	-0.0107166	-0.108911	-0.0968728
CCDC82	-0.00664581	0.00664581	-0.130117	-0.116921	-0.216324	-0.203199		LOC401463	0	0	0	0	0	0
PGR-AS1	#N/A	#N/A	#N/A	#N/A	#N/A	#N/A		IL7	-0.000278634	0.000278634	0.0907634	0.0921683	0.0668211	0.0680083
YAP1	-0.00706452	0.00706452	0.499341	0.513537	0.65308	0.667292		C8orf87	0	0	0	0	0.066351	0.0669993
LOC101929384	#N/A	#N/A	#N/A	#N/A	#N/A	#N/A		OC90	0	0	0	0	0	0
RAD52	-0.00649281	0.00649281	0.230313	0.243506	0.13652	0.149635		LOC643327	#N/A	#N/A	#N/A	#N/A	#N/A	#N/A
CACNA1C	-0.00142009	0.00142009	0.371764	0.377236	0.668916	0.676046		TFAP2A-AS2	#N/A	#N/A	#N/A	#N/A	#N/A	#N/A
CD4	-0.000202728	0.000202728	0.0137725	0.0143131	-0.0204874	-0.0202805		OR2B6	0	0	0.112059	0.113137	0	0
MIR1244-4	#N/A	#N/A	#N/A	#N/A	#N/A	#N/A		ZBTB22	-0.00626655	0.00626655	-0.0885624	-0.0761364	-0.0740606	-0.0616153
CD69	0	0	0	0	0	0		BTBD9	-0.00500468	0.00500468	0.0752159	0.0854606	0.117821	0.128185
TMEM52B	-0.000350548	0.000350548	-0.072239	-0.072239	-0.072239	-0.072239		TINAG	0	0	0	0	0	0
TAS2R31	-0.00143897	0.00143897	0.364111	0.369566	0.219448	0.22396		DDX43	0	0	0	0	0	0
CREBL2	-0.0067956	0.0067956	-0.101322	-0.0877828	0.0239972	0.0376045		LYRM2	-0.00628967	0.00628967	-0.077741	-0.0652519	-0.0578167	-0.045302
CAPZA3	0	0	0	0	0	0		SNORD166	#N/A	#N/A	#N/A	#N/A	#N/A	#N/A
KCNJ8	0	0	0	0	0	0		ASF1A	-0.00669306	0.00669306	0.0753755	0.0888152	0.271254	0.28481
ETFRF1	#N/A	#N/A	#N/A	#N/A	#N/A	#N/A		AIRN	0	0	0	0	0	0
FGFR1OP2	-0.00690359	0.00690359	-0.13971	-0.125956	-0.0460413	-0.0322492		FGFR1OP	-0.00685324	0.00685324	-0.362545	-0.34902	-0.455343	-0.441873
PTHLH	-0.000119392	0.000119392	0.00169016	0.00194673	0.0461778	0.0468645		FGA	-6.70498e-05	6.70498e-05	0.0153204	0.0156061	-0.0135403	-0.0135403
TMTC1	-0.000277475	0.000277475	0.0464552	0.047452	0.0698331	0.0710457		SLC25A4	-0.000397698	0.000397698	-0.0409664	-0.0405596	-0.0184381	-0.0178141
DDX11-AS1	-0.00416928	0.00416928	-0.305377	-0.298439	0.0138318	0.0222452		DLGAP1-AS5	0	0	0	0	0	0
KIAA1551	-0.00667583	0.00667583	0.407274	0.420877	0.102676	0.116101		SS18	-0.00666034	0.00666034	-0.240917	-0.227779	0.00229515	0.0156222
PTGES3	-0.00714896	0.00714896	-0.4975	-0.483225	-0.637687	-0.62342		MRO	0	0	0.0125112	0.0126358	0	0
MIPEPP3	-0.0043974	0.0043974	0.411974	0.422164	0.595852	0.606541		RNASE12	0	0	0	0	0	0
SPART-AS1	#N/A	#N/A	#N/A	#N/A	#N/A	#N/A		IRF9	-0.00666498	0.00666498	-0.318404	-0.305321	-0.169937	-0.15673
SERP2	0	0	0	0	0	0		LOC105370457	#N/A	#N/A	#N/A	#N/A	#N/A	#N/A
SETDB2	-0.00471601	0.00471601	0.550195	0.5612	0.509747	0.520657		L2HGDH	-0.00551289	0.00551289	-0.124961	-0.114223	-0.185846	-0.175265
NEK3	0.0632747	-0.0632747	1.27087	1.39925	0.987725	1.11412		ADAM21P1	0	0	0.0467296	0.0471894	0.0437351	0.0441658
NALCN-AS1	0	0	0	0	0	0		MLH3	-0.00510724	0.00510724	0.323273	0.334331	0.311581	0.322613
DEFB132	0	0	0	0	0	0		UNC79	-0.000130066	0.000130066	0.0261722	0.0266882	0.00659325	0.00691923
TCF15	0	0	0	0	0	0		TMEM208	-0.00697776	0.00697776	-0.221068	-0.207177	-0.0732813	-0.0593446
FKBP1A	-0.00713922	0.00713922	-0.376079	-0.361823	-0.331703	-0.317444		LINC00208	0	0	0	0	0	0
TGM3	0	0	0.0466354	0.0470942	0.0436444	0.0440742		DMTN	#N/A	#N/A	#N/A	#N/A	#N/A	#N/A
EBF4	-0.000147781	0.000147781	0.0335674	0.0341893	0.0295111	0.0300941		FZD3	-0.00389504	0.00389504	-0.288444	-0.282089	-0.103751	-0.0964322
C20orf27	-0.00703118	0.00703118	-0.486081	-0.472134	-0.33932	-0.325333		TGS1	-0.00642418	0.00642418	0.225405	0.238477	0.22966	0.242736
SMOX	-0.00686203	0.00686203	0.141683	0.155469	0.0872127	0.100977		BHLHE22	0	0	0	0	0	0
LINC01706	#N/A	#N/A	#N/A	#N/A	#N/A	#N/A		STMN2	0	0	0	0	0	0
SLX4IP	-0.00569957	0.00569957	-0.0799901	-0.0687474	0.184192	0.195956		LINC00535	-7.83854e-05	7.83854e-05	-0.0158421	-0.0158421	-0.0158421	-0.0158421
ISM1	0	0	0	0	0.0227563	0.022982		HHLA1	0	0	0	0	0	0
LINC00851	0	0	0	0	0	0		PXDC1	-0.00697189	0.00697189	-0.385564	-0.371743	0.018795	0.032746
CST8	0	0	0	0	0	0		TFAP2A	-0.00523652	0.00523652	-0.152788	-0.142733	-0.140208	-0.130116
ENTPD6	-0.00701219	0.00701219	0.475446	0.489565	0.235623	0.249699		OR1F12	#N/A	#N/A	#N/A	#N/A	#N/A	#N/A
DEFB122	0	0	0	0	0	0		MIR1234	0	0	0	0	0	0
KIF3B	-0.0068222	0.0068222	-0.574446	-0.561144	-0.348492	-0.335038		BTBD9-AS1	#N/A	#N/A	#N/A	#N/A	#N/A	#N/A
BPIFB6	0	0	0	0	0	0		FAM83B	-0.0045195	0.0045195	-0.217567	-0.209375	-0.169791	-0.161399
TP53INP2	-0.00637356	0.00637356	-0.445878	-0.433704	0.0189863	0.0317614		MB21D1	-0.0065532	0.0065532	-0.273395	-0.260542	0.248002	0.261311
RBM12	-0.00681139	0.00681139	-0.277462	-0.263991	-0.438491	-0.425123		LOC101929057	#N/A	#N/A	#N/A	#N/A	#N/A	#N/A
SNORA71B	-0.00557565	0.00557565	0.0357736	0.0470155	0.818051	0.830597		SLC16A10	0	0	0	0	0	0
PLCG1-AS1	#N/A	#N/A	#N/A	#N/A	#N/A	#N/A		FAM184A	0	0	0	0	0	0
MYBL2	-0.00706493	0.00706493	-0.552019	-0.537992	-0.610253	-0.59624		IGF2R	0.073558	-0.073558	0.894356	1.02959	1.15149	1.2871
SYS1-DBNDD2	-0.00537149	0.00537149	0.716218	0.728383	0.40202	0.413653		CCR6	-0.000943085	0.000943085	-0.0582876	-0.0569093	-0.0479036	-0.0464319
MKRN7P	0	0	0	0	0	0		FGG	-0.000435853	0.000435853	-0.0125936	-0.0118365	-0.0718204	-0.071636
DDX27	-0.00703547	0.00703547	-0.268245	-0.254231	-0.28367	-0.269659		CFAP97	#N/A	#N/A	#N/A	#N/A	#N/A	#N/A
KCNG1	0	0	0	0	0	0		LINC01892	#N/A	#N/A	#N/A	#N/A	#N/A	#N/A
AURKA	0.0698068	-0.0698068	1.25068	1.38368	1.07808	1.21051		PSMA8	0	0	0	0	0	0
LINC01742	#N/A	#N/A	#N/A	#N/A	#N/A	#N/A		ME2	-0.00661005	0.00661005	-0.542214	-0.529505	-0.321535	-0.308592
ATP5E	-0.00716783	0.00716783	-0.424328	-0.409999	-0.289918	-0.275587		LOC254028	#N/A	#N/A	#N/A	#N/A	#N/A	#N/A
CDH26	-0.000879929	0.000879929	0.0875193	0.0900308	-0.0240243	-0.022469		REC8	-0.066593	0.066593	-1.10973	-1.25092	-0.835532	-0.978585
LSM14B	-0.00694444	0.00694444	-0.0900096	-0.0761484	-0.000445245	0.0134457		SEC23A	-0.00661646	0.00661646	-0.00428406	0.00895068	0.0138385	0.0270873
CABLES2	-0.00564157	0.00564157	-0.568766	-0.558952	-0.382461	-0.372096		MIR4504	#N/A	#N/A	#N/A	#N/A	#N/A	#N/A
ZNF181	-0.0059651	0.0059651	0.164683	0.176884	0.0421782	0.0541881		COX16	-0.00680412	0.00680412	-0.42612	-0.412764	-0.290018	-0.276572
TMEM147	-0.00711413	0.00711413	-0.440977	-0.426793	-0.22516	-0.210952		ACYP1	-0.00623537	0.00623537	0.141079	0.153733	0.105146	0.117757
U2AF1L4	-0.00604465	0.00604465	0.0243857	0.0365223	0.44651	0.45921		PRIMA1	0	0	0.00850127	0.00858603	0	0
ZNF566	-0.00432021	0.00432021	-0.0371107	-0.0286019	0.0190163	0.0277486		FHOD1	-0.00641827	0.00641827	-0.459878	-0.447603	-0.60051	-0.588448
ZNF793	-0.00296224	0.00296224	-0.0428178	-0.0371302	-0.0903911	-0.084995		SNORA99	#N/A	#N/A	#N/A	#N/A	#N/A	#N/A
ECH1	-0.00706273	0.00706273	-0.0295758	-0.015454	0.0129451	0.0270737		FAM160B2	-0.00670457	0.00670457	0.140261	0.153762	0.286816	0.300399
GMFG	-0.000277855	0.000277855	-0.0569585	-0.0569585	0.107493	0.109047		EXTL3-AS1	#N/A	#N/A	#N/A	#N/A	#N/A	#N/A
BLVRB	-0.00699867	0.00699867	0.0843727	0.098392	0.0337248	0.0477322		CYP7B1	0	0	0	0	0	0
CYP2F1	0	0	0.0178658	0.0180433	0.0332299	0.0335583		HEY1	-0.00241396	0.00241396	0.11346	0.119025	0.413231	0.42045
B3GNT8	-0.00177185	0.00177185	0.207097	0.212102	0.184969	0.18983		FAM92A	#N/A	#N/A	#N/A	#N/A	#N/A	#N/A
MIR4323	0	0	0	0	0	0		KCNQ3	0	0	0	0	0	0
XRCC1	-0.0068783	0.0068783	-0.23844	-0.224787	-0.250557	-0.236911		FAM50B	0	0	0	0	0	0
APOC1P1	0	0	0.0384779	0.0388575	0.0601431	0.0607321		TFAP2A-AS1	#N/A	#N/A	#N/A	#N/A	#N/A	#N/A
SLC1A5	-0.00715367	0.00715367	-0.0190313	-0.00472439	0.172053	0.186366		ZNF165	-0.00661055	0.00661055	-0.529807	-0.517082	-0.441947	-0.429125
MIR3190	0	0	0	0	0	0		DAXX	-0.0068716	0.0068716	-0.317145	-0.303549	-0.199456	-0.1858
LIG1	-0.00688052	0.00688052	-0.249942	-0.23629	-0.746339	-0.732976		GLO1	-0.00704647	0.00704647	-0.373056	-0.359038	-0.37768	-0.363663
DBP	0.0591893	-0.0591893	1.65984	1.78814	1.77317	1.90216		HCRTR2	0	0	0	0	0	0
FLT3LG	-0.000707873	0.000707873	0.00994861	0.01146	0.055966	0.0578824		MTO1	-0.00660856	0.00660856	0.0430198	0.0562754	0.389058	0.402548
ADM5	-0.00409411	0.00409411	-0.0541156	-0.0461455	0.0849408	0.0934988		MDN1	-0.00618356	0.00618356	-0.150737	-0.13858	-0.0431321	-0.0308166
SNAR-A8	0	0	0	0	0	0		MFSD4B	#N/A	#N/A	#N/A	#N/A	#N/A	#N/A
ETFB	-0.0065819	0.0065819	0.185248	0.19856	0.224569	0.237909		MIR548B	0	0	0	0	0	0
HAS1	-0.000343047	0.000343047	0.272892	0.275946	0.0543301	0.0555269		LOC729603	-0.00203443	0.00203443	0.315469	0.321575	0.514847	0.522021
ZNF836	-0.00495773	0.00495773	-0.415361	-0.40691	-0.242543	-0.233424		GPR31	0	0	0	0	0	0
ZNF761	-0.00635075	0.00635075	-0.492155	-0.480116	-0.413117	-0.400955		LRAT	0	0	0.0125138	0.0126384	0.00586263	0.00592113
LENG8	-0.00697586	0.00697586	0.565269	0.579353	0.288872	0.302899		SNX25	-0.00638787	0.00638787	0.383123	0.396273	0.0776217	0.0904868
GP6	-0.000603874	0.000603874	-0.0145559	-0.0134765	0.0404533	0.0420316		AKAIN1	#N/A	#N/A	#N/A	#N/A	#N/A	#N/A
SBK2	-0.000439337	0.000439337	-0.0579538	-0.057626	-0.0296929	-0.0290916		TAF4B	-0.00412532	0.00412532	-0.0286854	-0.0205398	0.397048	0.406783
ZNF787	-0.00684369	0.00684369	-0.26231	-0.248753	-0.162772	-0.149161		ELAC1	-0.00509284	0.00509284	-0.180511	-0.170865	-0.116316	-0.106465
ZNF471	0	0	0.0123107	0.0124333	0	0		OR6S1	0	0	0	0	0	0
ZNF805	-0.00379677	0.00379677	-0.09994	-0.0928136	-0.123721	-0.116715		IPO4	-0.00692856	0.00692856	-0.471572	-0.457904	-0.421321	-0.407629
ZNF586	-0.00578697	0.00578697	-0.0445697	-0.0330716	-0.089575	-0.0781676		SEC23A-AS1	#N/A	#N/A	#N/A	#N/A	#N/A	#N/A
ATP2A1	-0.00322468	0.00322468	0.201908	0.209408	0.0323232	0.0389655		ATP5S	-0.00573105	0.00573105	0.270961	0.282928	0.121476	0.133182
SEZ6L2	0.0691906	-0.0691906	0.789236	0.919926	0.792053	0.922755		SYNJ2BP-COX16	-0.000497477	0.000497477	0.0310332	0.0323183	-0.00840497	-0.00748378
ZNF48	-0.0067059	0.0067059	-0.271878	-0.258656	-0.218553	-0.205291		ZC2HC1C	-0.00354563	0.00354563	0.00153816	0.00865504	0.0420073	0.0493249
HDAC5	-0.00554972	0.00554972	-0.0906544	-0.0797531	-0.0271065	-0.0160562		FAM181A-AS1	0	0	0	0	0	0
TCEAL7	0	0	0	0	0	0		SLC9A5	-0.00242832	0.00242832	0.230405	0.236681	0.363052	0.370039
CT47A3	#N/A	#N/A	#N/A	#N/A	#N/A	#N/A		GATA4	-0.00670404	0.00670404	-0.14498	-0.131667	-0.135234	-0.121914
CYP8B1	-3.62426e-05	3.62426e-05	0.000523329	0.000601381	-0.00730322	-0.00730322		NUDT18	-0.0056314	0.0056314	0.306708	0.318573	0.487044	0.499202
PLA1A	0	0	0	0	0	0		EXTL3	-0.00675451	0.00675451	0.307961	0.321636	0.430968	0.444698
POLQ	-0.00581798	0.00581798	0.365064	0.377317	0.167347	0.179291		LINC00251	0	0	0	0	0	0
KPNA1	-0.00669713	0.00669713	0.393646	0.407273	0.351558	0.365164		LINC01607	#N/A	#N/A	#N/A	#N/A	#N/A	#N/A
MIR7110	#N/A	#N/A	#N/A	#N/A	#N/A	#N/A		RBM12B	-0.00569012	0.00569012	0.228881	0.240708	0.189713	0.201471
SNX4	-0.00671188	0.00671188	-0.0431534	-0.0297534	0.0776682	0.0911449		HPYR1	0	0	0	0	0	0
COPG1	-0.00705568	0.00705568	0.131796	0.145929	0.198976	0.21312		PRPF4B	-0.00680539	0.00680539	0.152103	0.165792	-0.0875934	-0.0740255
COL6A6	-4.93395e-05	4.93395e-05	-0.00638716	-0.00635157	-0.00329484	-0.00322843		LINC00518	-0.000453409	0.000453409	-0.0530306	-0.0526254	0.0627049	0.0641904
RAB6B	-0.00122716	0.00122716	0.0576254	0.0605573	0.0833088	0.0864431		ZSCAN12P1	-0.0616301	0.0616301	-1.17185	-1.28694	-0.923553	-1.04441
CHST2	0	0	0.00745759	0.00753197	0	0		KIFC1	-0.00684803	0.00684803	-0.404953	-0.391466	-0.752424	-0.739174
COMMD2	-0.00632222	0.00632222	0.20413	0.217006	-0.014361	-0.00172615		DNAH8	0	0	0.00204462	0.00206506	0.00191134	0.00193044
MINDY4B	#N/A	#N/A	#N/A	#N/A	#N/A	#N/A		GFRAL	0	0	0	0	0	0
LXN	0	0	0	0	0	0		SNORD141A	#N/A	#N/A	#N/A	#N/A	#N/A	#N/A
LRRC77P	#N/A	#N/A	#N/A	#N/A	#N/A	#N/A		CASP8AP2	-0.00584951	0.00584951	-0.0163167	-0.00463702	-0.0382188	-0.0265801
SAMD7	0	0	0	0	0	0		REV3L	-0.00581617	0.00581617	-0.0929528	-0.0814901	-0.0300714	-0.0184853
SLC7A14	-1.37663e-05	1.37663e-05	-0.00276968	-0.00276968	-0.00276968	-0.00276968		MAN1A1	-0.0054413	0.0054413	0.476426	0.488295	0.374386	0.386073
LINC00501	#N/A	#N/A	#N/A	#N/A	#N/A	#N/A		SLC22A1	-0.000964827	0.000964827	0.0746156	0.077182	0.0547473	0.0571496
GNB4	-0.000150594	0.000150594	-0.00245677	-0.00217817	-0.00862744	-0.00840948		LOC105378123	#N/A	#N/A	#N/A	#N/A	#N/A	#N/A
LAMP3	0.0301402	-0.0301402	1.01996	1.11791	1.67523	1.78775		RBM46	0	0	0	0	0	0
ECE2	-0.00623664	0.00623664	0.379448	0.392363	0.922096	0.935463		LRP2BP	-0.000652015	0.000652015	0.00940158	0.0107967	-0.0669177	-0.06623
FETUB	-9.3752e-05	9.3752e-05	0.0213624	0.02176	-0.0189683	-0.0189683		LINC01543	#N/A	#N/A	#N/A	#N/A	#N/A	#N/A
TMEM207	0	0	0	0	0	0		SMAD4	-0.00542374	0.00542374	0.0434901	0.0544547	0.218625	0.229977
ATP13A5	0	0	0	0	0	0		ANG	-0.00321739	0.00321739	-0.0391603	-0.0329259	0.131559	0.138702
HES1	-0.00696495	0.00696495	0.146307	0.16028	0.167699	0.181677		TM9SF1	-0.00691104	0.00691104	-0.405429	-0.391776	-0.33854	-0.324855
TM4SF19-TCTEX1D2	-0.00328091	0.00328091	0.463602	0.472322	-0.141904	-0.13613		GEMIN2	-0.00662875	0.00662875	-0.137173	-0.12402	-0.0467385	-0.033512
MIR4489	0	0	0	0	0	0		CDKL1	-0.000391319	0.000391319	-0.0808805	-0.0808805	-0.0533871	-0.0531148
CD248	-5.73076e-05	5.73076e-05	-0.0115651	-0.0115651	2.06496e-05	0.000136038		SYNJ2BP	-0.00629773	0.00629773	0.253763	0.266649	0.403223	0.416254
LOC100130987	-0.00447996	0.00447996	0.197814	0.207481	-0.43084	-0.42374		NEK9	-0.00668879	0.00668879	0.420873	0.434501	0.80565	0.819448
DOC2GP	0	0	0	0	0	0		FAM181A	0	0	0	0	0	0
TCIRG1	-0.00650492	0.00650492	0.400823	0.414164	-0.0227458	-0.00975122		PLEKHG4	-0.00682526	0.00682526	0.282357	0.296136	0.594746	0.608637
MRPL21	-0.00710685	0.00710685	-0.302439	-0.288258	-0.068462	-0.0542545		C8orf49	#N/A	#N/A	#N/A	#N/A	#N/A	#N/A
MIR6754	#N/A	#N/A	#N/A	#N/A	#N/A	#N/A		HR	0.0423932	-0.0423932	0.878676	0.984299	1.06059	1.17002
MIR4692	0	0	0	0	0	0		INTS9	-0.00637276	0.00637276	-0.0556079	-0.0429183	-0.0845057	-0.0718498
NEU3	-0.00629338	0.00629338	0.164592	0.177376	0.257857	0.270739		LINC01299	#N/A	#N/A	#N/A	#N/A	#N/A	#N/A
KCTD14	0	0	0	0	0	0		LOC101927040	#N/A	#N/A	#N/A	#N/A	#N/A	#N/A
CEP295	#N/A	#N/A	#N/A	#N/A	#N/A	#N/A		RBM12B-AS1	-0.00433433	0.00433433	-0.122526	-0.114344	-0.0423362	-0.0338196
FUT4	-0.00619851	0.00619851	-0.135837	-0.123624	-0.183364	-0.171223		LRRC6	-0.00314337	0.00314337	0.043354	0.0498973	0.219059	0.226501
JRKL	-0.00612237	0.00612237	0.160417	0.172892	-0.0542691	-0.042096		FAM217A	0	0	0	0	0	0
BIRC3	-0.00437843	0.00437843	-0.0611891	-0.0526575	-0.338193	-0.330897		MIR5689	0	0	0	0	0	0
SLC6A13	-0.000700674	0.000700674	-0.0988936	-0.0984091	0.0783865	0.0804818		ZSCAN16	-0.00635085	0.00635085	-0.221812	-0.209377	-0.0978999	-0.0853066
ERC1	-0.00669066	0.00669066	0.147216	0.160696	0.202133	0.215646		PHF1	-0.00661855	0.00661855	0.371503	0.384998	0.340554	0.35403
CACNA1C-AS2	#N/A	#N/A	#N/A	#N/A	#N/A	#N/A		LOC100131047	0	0	0	0	0	0
GPR162	-0.000441528	0.000441528	0.189994	0.19255	0.0721094	0.0736561		HMGCLL1	0	0	0	0	0	0
LINC00987	#N/A	#N/A	#N/A	#N/A	#N/A	#N/A		SNORD141B	#N/A	#N/A	#N/A	#N/A	#N/A	#N/A
KLRF1	0	0	0	0	0	0		GJA10	0	0	0	0	0	0
GABARAPL1	-0.00701381	0.00701381	-0.0263324	-0.0123092	0.42989	0.444004		TRAF3IP2-AS1	-0.00507868	0.00507868	0.361249	0.372349	0.0846156	0.0950264
PRH1-TAS2R14	#N/A	#N/A	#N/A	#N/A	#N/A	#N/A		LOC285762	0	0	0	0	0	0
GPR19	-0.00243848	0.00243848	-0.0279026	-0.023195	-0.0228256	-0.018084		SLC22A2	-5.84299e-05	5.84299e-05	-0.0117925	-0.0117925	2.09174e-05	0.000138564
PLEKHA5	-0.00689786	0.00689786	-0.250098	-0.236405	-0.210862	-0.197152		ANKRD37	-0.00374932	0.00374932	0.764915	0.77525	0.134225	0.142351
ABCC9	-0.00451267	0.00451267	0.0870269	0.0963805	0.0120492	0.0211355		KCTD1	-0.00554419	0.00554419	-0.434831	-0.424876	-0.0568766	-0.0459067
KRAS	-0.00683779	0.00683779	-0.0206375	-0.00696841	-0.0942015	-0.0805684		MEX3C	-0.00650782	0.00650782	0.0904356	0.103538	0.254975	0.268213
TM7SF3	-0.00712031	0.00712031	-0.0533664	-0.0391295	-0.0251832	-0.010944		RNASE4	-0.0023804	0.0023804	0.217994	0.224118	-0.0688287	-0.0645218
DDX11	-0.00693233	0.00693233	0.00106701	0.0149344	-0.115761	-0.101935		TSSK4	-0.00193369	0.00193369	0.201827	0.20708	0.0694959	0.0738716
BICD1	-0.0067212	0.0067212	0.252095	0.265687	0.0468824	0.0603582		TRAPPC6B	-0.00651412	0.00651412	0.0411316	0.054203	0.0962422	0.109362
NACA	-0.00716422	0.00716422	-0.494502	-0.480184	-0.38947	-0.37515		MAP4K5	-0.00656102	0.00656102	0.290436	0.303788	0.154825	0.168078
CCNA1	0	0	0	0	0	0		ADAM21	-0.000698841	0.000698841	0.0828887	0.0850189	0.0399051	0.041664
SETDB2-PHF11	#N/A	#N/A	#N/A	#N/A	#N/A	#N/A		TMED10	-0.00703494	0.00703494	-0.348041	-0.334047	-0.588405	-0.574477
MRPS31P5	0.0598658	-0.0598658	1.19854	1.32386	0.967629	1.09083		MIR4506	#N/A	#N/A	#N/A	#N/A	#N/A	#N/A
FARP1	-0.000113892	0.000113892	0.0557693	0.0565364	0.0396435	0.0402571		KCTD19	0	0	0	0	0.0300696	0.0303672
C20orf96	-0.00606276	0.00606276	0.329976	0.342565	0.564218	0.577072		NEIL2	-0.00600784	0.00600784	-0.195237	-0.183549	0.14012	0.152362
SRXN1	-0.00698383	0.00698383	0.210209	0.22423	0.0258619	0.0398383		REEP4	-0.00696855	0.00696855	-0.247244	-0.233382	-0.10495	-0.0910423
MIR6869	#N/A	#N/A	#N/A	#N/A	#N/A	#N/A		HMBOX1	-0.00588656	0.00588656	-0.0605737	-0.0489004	-0.00373068	0.0080463
TGM6	0	0	0	0	0	0		ARMC1	-0.00650569	0.00650569	-0.179202	-0.166361	-0.232412	-0.219628
CPXM1	-6.81095e-05	6.81095e-05	-0.0137554	-0.0137554	-0.0137554	-0.0137554		MRPS28	-0.00696221	0.00696221	-0.45158	-0.437811	-0.420473	-0.406692
LINC01433	#N/A	#N/A	#N/A	#N/A	#N/A	#N/A		TMEM67	-0.00478659	0.00478659	0.210069	0.220305	0.00133391	0.0109274
MIR8062	#N/A	#N/A	#N/A	#N/A	#N/A	#N/A		TMEM71	-0.00015207	0.00015207	0.034505	0.0351443	0.040092	0.0407845
MIR6870	#N/A	#N/A	#N/A	#N/A	#N/A	#N/A		C6orf201	-9.22397e-05	9.22397e-05	-0.0186603	-0.0186603	-0.0186603	-0.0186603
TASP1	-0.0063064	0.0063064	0.0659237	0.0786216	0.100694	0.113431		MIR5689HG	#N/A	#N/A	#N/A	#N/A	#N/A	#N/A
DZANK1	-0.00433108	0.00433108	-0.018912	-0.0103078	-0.192265	-0.184397		ZSCAN16-AS1	#N/A	#N/A	#N/A	#N/A	#N/A	#N/A
PYGB	-0.00707759	0.00707759	1.04509	1.05935	0.462525	0.476736		CUTA	-0.00703743	0.00703743	-0.536148	-0.522198	-0.356773	-0.342775
DEFB123	0	0	0	0	0	0		GLP1R	0	0	0.0100185	0.0101183	0	0
ASXL1	-0.0068846	0.0068846	0.242543	0.256405	0.190169	0.204014		BMP5	0	0	0	0	0	0
BPIFB3	0	0	0	0	0	0		EEF1A1	-0.00717567	0.00717567	-0.286538	-0.272187	0.0700635	0.084415
NCOA6	-0.00673415	0.00673415	0.117635	0.131177	0.227545	0.241146		BACH2	-1.53281e-05	1.53281e-05	0.000222263	0.00025529	6.88516e-06	3.77631e-05
NFS1	-0.0066743	0.0066743	-0.437936	-0.424939	0.379342	0.392927		TRAF3IP2	-0.00521521	0.00521521	-0.369648	-0.360347	-0.296636	-0.287085
SNORA71A	0	0	2.09126	2.10226	0	0		LOC105377975	#N/A	#N/A	#N/A	#N/A	#N/A	#N/A
PLCG1	-0.00694729	0.00694729	0.0530908	0.0670042	0.249636	0.263606		SLC22A3	0	0	0.00963353	0.00972954	0	0
GTSF1L	0	0	0	0	0	0		UFSP2	-0.00603216	0.00603216	-0.0601013	-0.0481245	-0.0251565	-0.0131227
DBNDD2	-0.00708	0.00708	-0.073797	-0.0596462	0.179223	0.193407		MIR8057	#N/A	#N/A	#N/A	#N/A	#N/A	#N/A
ZNF334	0	0	0	0	0	0		LINC01630	#N/A	#N/A	#N/A	#N/A	#N/A	#N/A
ZNFX1	-0.00650805	0.00650805	-0.447047	-0.434509	-0.211001	-0.198189		EDDM3A	0	0	0	0	0	0
CSTF1	-0.00684836	0.00684836	-0.221109	-0.207517	-0.231017	-0.217431		CHMP4A	-0.00700859	0.00700859	-0.285371	-0.271425	0.00444924	0.0184691
C20orf85	-0.000231075	0.000231075	-0.0472101	-0.0472101	-0.0472101	-0.0472101		PNN	-0.0069974	0.0069974	0.248732	0.262786	-0.049964	-0.0359801
SLMO2-ATP5E	-0.00705631	0.00705631	0.152428	0.166566	0.217963	0.23211		ATL1	-0.00222915	0.00222915	-0.0702351	-0.0662562	0.0881975	0.093259
C20orf197	0	0	0	0	0	0		ADAM20P1	-0.000408219	0.000408219	0.0724263	0.0739123	0.0451133	0.0463522
PSMA7	-0.00714868	0.00714868	-0.430635	-0.416358	-0.132084	-0.117792		FOS	0.0711016	-0.0711016	2.26119	2.39693	1.10875	1.24233
RBBP8NL	-0.000904957	0.000904957	0.177132	0.180404	0.122546	0.125389		ASB2	-0.000719673	0.000719673	-0.11839	-0.118054	-0.120571	-0.120256
ZNF599	-0.0018945	0.0018945	-0.118403	-0.115506	-0.0558341	-0.0524491		LRRC36	0	0	0.0300165	0.0303135	0.0141091	0.0142495
ATP4A	0	0	0	0	0.0162791	0.0164409		FDFT1	-0.00713623	0.00713623	-0.476733	-0.462492	-1.10962	-1.09544
PSENEN	-0.00711683	0.00711683	-0.944282	-0.93016	-0.473019	-0.458832		LGI3	0	0	0	0	0	0
LOC728752	-0.00507032	0.00507032	0.103559	0.114005	-0.136669	-0.126931		KIF13B	-0.0058489	0.0058489	0.132157	0.144098	0.257312	0.269453
ZNF571-AS1	#N/A	#N/A	#N/A	#N/A	#N/A	#N/A		MTFR1	-0.00662556	0.00662556	-0.131956	-0.118805	-0.132746	-0.119596
HNRNPL	-0.00712105	0.00712105	-0.0156282	-0.00138672	-0.15927	-0.145041		TPD52	-0.00658208	0.00658208	-0.256362	-0.243424	-0.41017	-0.397391
SAMD4B	-0.00692865	0.00692865	-0.174533	-0.160738	0.0631474	0.0770283		MIR378D2	0	0	0	0	0	0
SPTBN4	-0.00110515	0.00110515	0.100474	0.103513	0.0358169	0.0383353		PHF20L1	-0.00653285	0.00653285	0.043054	0.0561633	0.163036	0.176245
CYP2S1	-0.00679502	0.00679502	0.0787821	0.0924162	-0.541076	-0.527829		ECI2	-0.00707286	0.00707286	-0.131189	-0.117062	-0.310006	-0.295909
DMAC2	#N/A	#N/A	#N/A	#N/A	#N/A	#N/A		GCNT2	-0.000184907	0.000184907	-0.0106459	-0.0103784	0.0185781	0.0191295
LOC100505622	0	0	0	0	0	0		ZKSCAN8	-0.00631268	0.00631268	0.267846	0.28077	0.186299	0.199141
PINLYP	-0.000971602	0.000971602	-0.0633253	-0.0619327	-0.0124586	-0.0106151		SYNGAP1	-0.00471908	0.00471908	0.0799787	0.0896977	0.33653	0.347005
APOC4	0	0	0	0	0	0		SAYSD1	-0.0060208	0.0060208	0.219425	0.231802	0.186627	0.198958
SNAR-E	0	0	0	0	0	0		COL21A1	0	0	0	0	0.027444	0.0277158
MIR3191	0	0	0	0	0	0		SLC17A5	-0.00676943	0.00676943	-0.279447	-0.266078	0.276539	0.290223
ZSWIM9	#N/A	#N/A	#N/A	#N/A	#N/A	#N/A		MIR4464	0	0	0	0	0	0
CA11	-0.00476587	0.00476587	0.414231	0.42498	0.728697	0.740153		FYN	0	0	0	0	0	0
CPT1C	-0.00156866	0.00156866	-0.0777128	-0.0751859	-0.0832046	-0.080723		MIR3144	#N/A	#N/A	#N/A	#N/A	#N/A	#N/A
SNAR-A9	#N/A	#N/A	#N/A	#N/A	#N/A	#N/A		LPAL2	-0.000150486	0.000150486	-0.0305692	-0.0305692	-0.0151793	-0.0150262
CLDND2	-0.000169243	0.000169243	-0.0344253	-0.0344253	-0.0344253	-0.0344253		C4orf47	-0.000632248	0.000632248	-0.133031	-0.133031	0.03152	0.0330743
PPP2R1A	-0.00712784	0.00712784	-0.367019	-0.352791	-0.426208	-0.411986		PCAT18	#N/A	#N/A	#N/A	#N/A	#N/A	#N/A
ZNF813	-3.40996e-05	3.40996e-05	-0.00687035	-0.00687035	-0.00687035	-0.00687035		DCC	-1.36608e-05	1.36608e-05	0.0119246	0.0120706	0.00549966	0.0055819
LENG9	-0.00587515	0.00587515	0.32588	0.338165	0.497955	0.510474		EDDM3B	0	0	0	0	0	0
RDH13	-0.00651188	0.00651188	0.0175868	0.0306326	-0.107672	-0.0947449		MDP1	-0.00636103	0.00636103	-0.224508	-0.212053	-0.168569	-0.156042
SBK3	#N/A	#N/A	#N/A	#N/A	#N/A	#N/A		LOC100288846	-0.00282739	0.00282739	0.125824	0.132223	-0.0426199	-0.0372092
ZNF444	-0.00655245	0.00655245	-0.483832	-0.471217	-0.271172	-0.258319		SAV1	-0.00690155	0.00690155	0.249247	0.26314	0.288974	0.302879
ZFP28	-3.49772e-05	3.49772e-05	0.00801857	0.00816844	1.42521e-05	8.46964e-05		ADAM20	0	0	0.0112833	0.0113957	0	0
LOC105372476	#N/A	#N/A	#N/A	#N/A	#N/A	#N/A		LINC01220	#N/A	#N/A	#N/A	#N/A	#N/A	#N/A
ZNF552	-0.00587128	0.00587128	-0.470659	-0.459911	-0.18818	-0.176789		CCDC197	#N/A	#N/A	#N/A	#N/A	#N/A	#N/A
RABEP2	-0.00670744	0.00670744	-0.190798	-0.177512	-0.203856	-0.190579		TPPP3	-0.000156316	0.000156316	0.0353909	0.0360469	-0.0317666	-0.0317666
ZNF771	-0.00485745	0.00485745	-0.659694	-0.652652	-0.552831	-0.545265		CTSB	-0.00712008	0.00712008	0.728782	0.743068	-0.0507506	-0.036514
LOC105371789	#N/A	#N/A	#N/A	#N/A	#N/A	#N/A		SFTPC	0	0	0	0	0	0
TCEAL9	#N/A	#N/A	#N/A	#N/A	#N/A	#N/A		DUSP4	-0.00686268	0.00686268	0.163643	0.177439	-0.321752	-0.30818
CT47A4	0	0	0	0	0	0		PDE7A	-0.00541105	0.00541105	-0.155974	-0.145541	-0.30137	-0.291353
ZNF662	0	0	0	0	0	0		MIR5708	0	0	0	0	0	0
POPDC2	-0.000679949	0.000679949	0.0978065	0.100028	0.0340065	0.0356765		PDP1	-0.00689535	0.00689535	-0.276311	-0.262636	0.112549	0.126384
ARGFX	0	0	0	0	0	0		TG	-6.57693e-05	6.57693e-05	0.00448972	0.00466633	2.93063e-05	0.000161787
SEC22A	-0.00566807	0.00566807	-0.0300658	-0.0187812	0.0182969	0.0296828		LOC100507506	#N/A	#N/A	#N/A	#N/A	#N/A	#N/A
OSBPL11	-0.00631238	0.00631238	0.138058	0.150848	0.241517	0.254415		C6orf52	-0.00303784	0.00303784	0.182564	0.189641	-0.360799	-0.357062
MIR6826	#N/A	#N/A	#N/A	#N/A	#N/A	#N/A		ZNF192P1	#N/A	#N/A	#N/A	#N/A	#N/A	#N/A
ANKUB1	0	0	0	0	0	0		MIR5004	0	0	0	0	0	0
CLRN1	0	0	0	0	0	0		KCNK5	-0.00447065	0.00447065	0.633524	0.644402	0.444098	0.454488
RARRES1	-0.000100699	0.000100699	0.0211167	0.0215257	-0.0203838	-0.0203838		DST	-0.0507743	0.0507743	-0.936522	-1.01048	-0.851012	-0.929349
LOC101928583	#N/A	#N/A	#N/A	#N/A	#N/A	#N/A		LOC101928489	#N/A	#N/A	#N/A	#N/A	#N/A	#N/A
LINC00578	-0.000254618	0.000254618	0.0833354	0.0846276	0.122756	0.124402		MAP3K7	-0.00658005	0.00658005	0.0867571	0.0999921	0.0876503	0.100886
ACTL6A	0.073753	-0.073753	0.831226	0.966548	0.653303	0.788338		LINC02527	#N/A	#N/A	#N/A	#N/A	#N/A	#N/A
B3GNT5	-0.00597704	0.00597704	0.689114	0.701986	0.465388	0.478012		TBC1D32	#N/A	#N/A	#N/A	#N/A	#N/A	#N/A
PSMD2	-0.00711555	0.00711555	0.180608	0.194854	0.248303	0.262554		CCDC110	-0.000516297	0.000516297	0.104723	0.106697	0.046689	0.0481524
HRG	-0.00122248	0.00122248	-0.0527084	-0.050698	-0.13529	-0.13401		AQP4	0	0	0	0	0	0
IL1RAP	-0.00333757	0.00333757	0.0193898	0.0261853	0.175196	0.182768		MIR4528	#N/A	#N/A	#N/A	#N/A	#N/A	#N/A
ATP13A4	-0.000195764	0.000195764	-0.0112742	-0.0109908	-0.0197689	-0.019569		RNASE6	0	0	0	0	0	0
LINC02036	#N/A	#N/A	#N/A	#N/A	#N/A	#N/A		NEDD8-MDP1	-0.00259328	0.00259328	-0.646785	-0.646785	0.0372592	0.0426963
TM4SF19	-0.00589882	0.00589882	-0.149415	-0.137885	-0.693141	-0.682907		NIN	-0.00649692	0.00649692	0.142333	0.155461	0.0687333	0.0817963
RELA	-0.00692708	0.00692708	0.172116	0.186028	0.308732	0.322684		MED6	-0.00687909	0.00687909	-0.267034	-0.253394	-0.111318	-0.0976045
RIN1	-0.00516601	0.00516601	0.161055	0.171826	-0.00119479	0.0091483		JDP2	0	0	0	0	0	0
CLCF1	-0.00687302	0.00687302	-0.116015	-0.102316	-0.458725	-0.445203		OTUB2	-0.00519001	0.00519001	-0.0228432	-0.0125121	0.343516	0.354751
NUDT8	-0.0065089	0.0065089	0.218419	0.23163	0.177167	0.190345		ZDHHC1	0	0	0.0160878	0.0162477	0.0880123	0.0888658
CHKA	-0.00693933	0.00693933	0.00267403	0.0165559	0.452147	0.466156		DEFB136	0	0	0	0	0	0
IGHMBP2	-0.00644906	0.00644906	-0.364677	-0.35219	-0.278518	-0.265923		BMP1	-0.00652624	0.00652624	-0.0751314	-0.0621424	0.165512	0.178711
NADSYN1	-0.00693811	0.00693811	-0.391171	-0.377441	-0.250256	-0.236467		LINC00589	0	0	0.09405	0.0949602	0.0881233	0.0889779
ATG16L2	-0.00480589	0.00480589	0.597792	0.609025	0.418424	0.429244		DNAJC5B	0	0	0	0	0	0
OR2AT4	0	0	0	0	0	0		ZBTB10	-0.00393094	0.00393094	0.101084	0.109403	0.214616	0.223393
NDUFC2-KCTD14	-0.00477569	0.00477569	0.0236045	0.0332497	-0.0644589	-0.0551108		CDH17	-0.000334896	0.000334896	-0.0112344	-0.0106689	0.044424	0.0455138
SCARNA9	-0.00377488	0.00377488	-0.0336722	-0.0262653	-0.250725	-0.244449		MIR7848	#N/A	#N/A	#N/A	#N/A	#N/A	#N/A
PIWIL4	-0.00465987	0.00465987	-0.173127	-0.164432	-0.0706022	-0.0615184		LOC102724096	#N/A	#N/A	#N/A	#N/A	#N/A	#N/A
JRKL-AS1	0	0	0	0	0	0		PAK1IP1	-0.00698199	0.00698199	-0.195301	-0.181391	-0.228045	-0.214145
BIRC2	-0.00688083	0.00688083	-0.195084	-0.181405	-0.395391	-0.381813		TOB2P1	-0.00398834	0.00398834	-0.129135	-0.121738	0.0371262	0.0452825
LOC102723544	#N/A	#N/A	#N/A	#N/A	#N/A	#N/A		ZBTB9	-0.00635168	0.00635168	-0.197235	-0.184766	-0.259934	-0.247548
LINC00942	#N/A	#N/A	#N/A	#N/A	#N/A	#N/A		KCNK17	0	0	0	0	0	0
CACNA1C-AS1	-0.000195586	0.000195586	0.0305622	0.0312493	-0.0398583	-0.0398583		LOC101930010	#N/A	#N/A	#N/A	#N/A	#N/A	#N/A
DYRK4	-0.00622319	0.00622319	0.498035	0.511045	0.683732	0.696904		CD109	-8.99488e-05	8.99488e-05	0.0205427	0.0209248	0.00264019	0.00284702
P3H3	#N/A	#N/A	#N/A	#N/A	#N/A	#N/A		MIR4643	0	0	0	0	0	0
LOC642846	-0.006421	0.006421	0.330023	0.34318	-0.00272734	0.0101185		WISP3	0	0	0.0814858	0.0822779	0.0258936	0.0261502
CLEC2B	0	0	0	0	0	0		GJA1	0	0	0	0	0	0
KLRD1	-9.08124e-05	9.08124e-05	-0.00850203	-0.00840369	0.0267866	0.0272311		LOC105377590	#N/A	#N/A	#N/A	#N/A	#N/A	#N/A
TAS2R46	-0.000178952	0.000178952	0.0025084	0.00289248	-0.0364254	-0.0364254		AQP4-AS1	0	0	0	0	0.0124517	0.0125757
CDKN1B	-0.00696536	0.00696536	0.0149986	0.0289357	-0.015195	-0.00126674		LINC01917	#N/A	#N/A	#N/A	#N/A	#N/A	#N/A
CMAS	-0.0070412	0.0070412	-0.07215	-0.0580802	-0.108366	-0.0943034		RNASE1	0	0	0.0455914	0.0460401	0.0426845	0.0431051
LMNTD1	#N/A	#N/A	#N/A	#N/A	#N/A	#N/A		NEDD8	-0.00713631	0.00713631	-0.659021	-0.644796	-0.452929	-0.438686
MED21	-0.0067763	0.0067763	-0.244215	-0.230806	-0.349731	-0.336394		LOC105370489	#N/A	#N/A	#N/A	#N/A	#N/A	#N/A
SINHCAF	#N/A	#N/A	#N/A	#N/A	#N/A	#N/A		LOC101928075	#N/A	#N/A	#N/A	#N/A	#N/A	#N/A
FGD4	-0.00565292	0.00565292	0.151896	0.163518	0.0942197	0.10573		BATF	0	0	0	0	0	0
TPTE2P6	-5.38031e-05	5.38031e-05	0.18535	0.187184	0.201895	0.203871		DDX24	-0.00701331	0.00701331	-0.0885956	-0.0745881	0.132726	0.146783
PDS5B	-0.0060469	0.0060469	0.383422	0.396051	0.0902917	0.102532		HSD11B2	-0.00535926	0.00535926	0.298965	0.310375	0.157485	0.168592
PHF11	-0.00633325	0.00633325	0.00813826	0.0208216	0.102181	0.11497		DEFB135	0	0	0	0	0	0
LOC101927284	#N/A	#N/A	#N/A	#N/A	#N/A	#N/A		PHYHIP	-0.00184811	0.00184811	0.237594	0.242925	0.105067	0.109527
NALCN	0	0	0	0	0.00817967	0.00826124		LINC02099	#N/A	#N/A	#N/A	#N/A	#N/A	#N/A
ZCCHC3	-0.00682082	0.00682082	-0.0693428	-0.0557328	-0.130577	-0.117		TRIM55	-8.17449e-05	8.17449e-05	0.00903214	0.00928544	-0.016525	-0.016525
SCRT2	0	0	0	0	0	0		ZNF704	-0.00395379	0.00395379	-0.204266	-0.197321	-0.0642877	-0.0566561
NSFL1C	-0.00691785	0.00691785	-0.277124	-0.263395	-0.26233	-0.248595		GEM	-0.00199272	0.00199272	0.257685	0.263384	0.0884693	0.0930871
SNORD119	0	0	0	0	0	0		PTCSC1	#N/A	#N/A	#N/A	#N/A	#N/A	#N/A
C20orf141	0	0	0	0	0	0		TMEM14C	-0.00708974	0.00708974	-0.532821	-0.518719	-0.31221	-0.298071
ADRA1D	-0.000652989	0.000652989	-0.13761	-0.13761	-0.126526	-0.126415		ZSCAN9	-0.00639307	0.00639307	-0.297988	-0.285554	-0.325267	-0.31287
JAG1	-0.00642514	0.00642514	0.390329	0.403542	0.40846	0.421686		BAK1	-0.00691828	0.00691828	-0.311866	-0.298151	-0.171294	-0.15752
ESF1	-0.00668196	0.00668196	-0.212512	-0.199301	-0.122439	-0.109158		KCNK16	0	0	0	0	0	0
MIR3192	0	0	0	0	0	0		BEND6	0	0	0	0	0	0
ABHD12	-0.00694961	0.00694961	0.0923466	0.106276	0.110911	0.124846		CASC6	#N/A	#N/A	#N/A	#N/A	#N/A	#N/A
DEFB124	0	0	0	0	0	0		TUBE1	-0.00633902	0.00633902	0.286075	0.299061	0.379638	0.39271
NOL4L	#N/A	#N/A	#N/A	#N/A	#N/A	#N/A		HSF2	-0.00664309	0.00664309	0.0797571	0.0931055	0.19507	0.208496
BPIFB4	0	0	0	0	0	0		PDLIM3	0	0	0	0	0	0
HMGB3P1	0	0	0	0	0	0		CHST9	-6.66544e-05	6.66544e-05	0.000956593	0.00110003	-0.0134601	-0.0134601
ROMO1	-0.00713777	0.00713777	-0.513503	-0.499261	-0.700325	-0.686098		LINC01919	#N/A	#N/A	#N/A	#N/A	#N/A	#N/A
SNHG17	#N/A	#N/A	#N/A	#N/A	#N/A	#N/A		RNASE3	0	0	0	0	0	0
MIR6871	#N/A	#N/A	#N/A	#N/A	#N/A	#N/A		GMPR2	-0.00694236	0.00694236	-0.164277	-0.150446	0.0771575	0.0910689
LINC01728	#N/A	#N/A	#N/A	#N/A	#N/A	#N/A		ABHD12B	-0.00010445	0.00010445	-0.0211487	-0.0211487	-0.0211487	-0.0211487
PIGT	-0.00705071	0.00705071	0.104586	0.118706	-0.00883375	0.00526735		TTC9	-0.00544586	0.00544586	-0.267678	-0.257478	-0.0543357	-0.0435635
OCSTAMP	0	0	0	0	0	0		LOC102724153	#N/A	#N/A	#N/A	#N/A	#N/A	#N/A
SNORD12C	0	0	0	0	0	0		IFI27L1	-0.00629104	0.00629104	0.0221485	0.0347652	-0.354585	-0.342487
ANKRD60	#N/A	#N/A	#N/A	#N/A	#N/A	#N/A		ATP6V0D1	-0.00699619	0.00699619	-0.738208	-0.724456	-0.418999	-0.405126
PRELID3B	#N/A	#N/A	#N/A	#N/A	#N/A	#N/A		DEFB134	0	0	0	0	0	0
LOC729296	#N/A	#N/A	#N/A	#N/A	#N/A	#N/A		MIR320A	0	0	0	0	0	0
SS18L1	-0.00583582	0.00583582	0.118616	0.130509	0.153745	0.165698		LOC101929470	#N/A	#N/A	#N/A	#N/A	#N/A	#N/A
GATA5	-0.000623317	0.000623317	-0.0477542	-0.0469449	0.0209912	0.0224336		CRH	0	0	0	0	0	0
LINC01801	#N/A	#N/A	#N/A	#N/A	#N/A	#N/A		PAG1	-1.29726e-05	1.29726e-05	0.000188195	0.000216148	-0.00260985	-0.00260985
LIN37	-0.00651058	0.00651058	-0.279164	-0.26642	-0.29473	-0.282005		RAD54B	-0.00571972	0.00571972	-0.243758	-0.232842	-0.364557	-0.353942
ZNF260	-0.00603333	0.00603333	-0.131326	-0.119467	-0.0567193	-0.0447345		SLA	0	0	0	0	0	0
ZNF571	-0.0043955	0.0043955	-0.00254008	0.00625809	0.0858764	0.0950055		TMEM14B	-0.067862	0.067862	-0.925624	-1.07369	-0.768461	-0.916936
RINL	-0.00361926	0.00361926	0.323654	0.332339	0.331513	0.34023		ZKSCAN4	-0.00523266	0.00523266	-0.417696	-0.40852	-0.155794	-0.145758
PAF1	-0.00699153	0.00699153	-0.282907	-0.269002	-0.1205	-0.106547		GGNBP1	0	0	0.070523	0.0712111	0.0660549	0.0667004
SHKBP1	-0.00705664	0.00705664	-0.223741	-0.209667	-0.204017	-0.189939		KIF6	0	0	0.00778125	0.00785885	0	0
AXL	-0.00670798	0.00670798	1.23908	1.25304	0.253675	0.267246		KIAA1586	-0.00516811	0.00516811	-0.0642133	-0.0540452	-0.141647	-0.13171
ERICH4	#N/A	#N/A	#N/A	#N/A	#N/A	#N/A		FAM229B	-0.00450963	0.00450963	-0.215304	-0.207126	-0.215989	-0.207814
DEDD2	-0.00690708	0.00690708	-0.656527	-0.643021	-0.513799	-0.500213		SERINC1	-0.0070179	0.0070179	0.514551	0.528684	0.517064	0.531197
IRGQ	-0.0058211	0.0058211	-0.20601	-0.194773	-0.0641977	-0.0526676		SORBS2	-0.00122002	0.00122002	-0.17371	-0.172791	-0.18396	-0.183137
APOC4-APOC2	0	0	5.95493e-08	6.01447e-08	0	0		LOC105372038	#N/A	#N/A	#N/A	#N/A	#N/A	#N/A
AP2S1	-0.0682532	0.0682532	-0.81632	-0.966279	-0.72119	-0.871279		MBD2	-0.00576462	0.00576462	0.0250399	0.0366289	0.155727	0.167556
CCDC9	-0.00658567	0.00658567	-0.107447	-0.0943614	-0.302743	-0.289842		ECRP	0	0	0	0	0	0
CARD8	-0.00604346	0.00604346	-0.133704	-0.121827	-0.182612	-0.17082		TINF2	-0.0068193	0.0068193	0.178153	0.191877	-0.0125041	0.00113168
SEC1P	-0.00016312	0.00016312	0.00234504	0.00269577	0.0325365	0.0331786		PYGL	-5.31638e-05	5.31638e-05	-0.0107257	-0.0107257	-0.0107257	-0.0107257
TSKS	-0.000244041	0.000244041	-0.0140916	-0.0137379	7.4564e-05	0.000565724		LINC01269	#N/A	#N/A	#N/A	#N/A	#N/A	#N/A
SNAR-A10	0	0	0	0	0	0		IFI27	-0.0668916	0.0668916	-4.59851	-4.64913	-3.33843	-3.44723
NKG7	0	0	0	0	0	0		AGRP	0	0	0	0	0	0
MIR6801	#N/A	#N/A	#N/A	#N/A	#N/A	#N/A		POLR3D	-0.00681664	0.00681664	-0.162137	-0.148586	0.246398	0.260148
MIR1323	0	0	0	0	0	0		LINC02209	#N/A	#N/A	#N/A	#N/A	#N/A	#N/A
CDC42EP5	0	0	0.161025	0.162548	0.0775411	0.0782958		LINC00967	#N/A	#N/A	#N/A	#N/A	#N/A	#N/A
EPS8L1	-0.00659859	0.00659859	0.333293	0.346734	0.391255	0.404731		FABP5	-0.00711715	0.00711715	-0.601564	-0.587391	-0.191102	-0.176885
ZNF579	-0.00658504	0.00658504	-0.210081	-0.197091	-0.0574898	-0.0443623		FSBP	-2.56796e-11	2.56796e-11	3.52496e-06	3.56027e-06	2.63959e-07	2.6665e-07
GALP	0	0	0	0	0	0		WISP1	-0.000147655	0.000147655	-0.0162109	-0.0160738	-0.0171047	-0.0169764
ZNF470	-1.9669e-05	1.9669e-05	0.00873539	0.00886177	8.64558e-06	4.82659e-05		MAK	-0.000745276	0.000745276	0.098453	0.100802	0.094621	0.0969379
ZNF460	-0.00371727	0.00371727	0.0564514	0.0641693	-0.027843	-0.0205254		NKAPL	0	0	0	0	0	0
FKBP1AP1	-9.27387e-05	9.27387e-05	0.0599554	0.0607213	-0.0187619	-0.0187619		LINC00336	0	0	0	0	0	0
CD19	0	0	0	0	0.0154891	0.0156432		DAAM2	-0.000134568	0.000134568	0.0447496	0.0454522	0.00906662	0.00942575
SNORA80C	#N/A	#N/A	#N/A	#N/A	#N/A	#N/A		ZNF451	-0.00632466	0.00632466	0.395347	0.408411	0.279831	0.292787
C17orf53	-0.00573045	0.00573045	-0.111743	-0.100503	-0.351284	-0.340607		LAMA4	0	0	0	0	0	0
CT47A5	0	0	0	0	0	0		PKIB	-0.00412873	0.00412873	0.337595	0.347141	0.602508	0.612862
COX17	-0.00710424	0.00710424	-0.388974	-0.37481	-0.0163202	-0.00211268		TLR3	-0.000276939	0.000276939	-0.0362308	-0.0360269	-0.056767	-0.056767
FBXO40	0	0	0	0	0	0		CDH2	-6.49996e-05	6.49996e-05	-0.00607554	-0.00600523	-0.0131244	-0.0131244
DTX3L	-0.00638748	0.00638748	-0.4922	-0.480059	-0.155159	-0.142556		SNORA37	0	0	0	0	0	0
ADCY5	-0.000215553	0.000215553	-0.0085179	-0.00816755	0.0585846	0.0595744		RNASE2	0	0	0	0	0	0
MIR548I1	0	0	0	0	0	0		TGM1	-0.00198847	0.00198847	0.231422	0.236954	0.118907	0.123721
HMCES	#N/A	#N/A	#N/A	#N/A	#N/A	#N/A		TRIM9	-6.52468e-05	6.52468e-05	0.00625492	0.0064479	0.0183652	0.0186771
RNF13	-0.00660909	0.00660909	0.341126	0.354588	0.273568	0.286987		MAP3K9	-0.00563034	0.00563034	-0.0819967	-0.0709044	0.0908004	0.102261
CLRN1-AS1	0	0	0.150522	0.151951	0.0147576	0.0149044		FLVCR2	-0.00358324	0.00358324	-0.631146	-0.627912	-0.46711	-0.462677
MFSD1	-0.00650884	0.00650884	-0.436208	-0.423655	0.102644	0.115759		IFI27L2	-0.00697109	0.00697109	-0.245266	-0.231398	0.196505	0.210502
LINC02015	#N/A	#N/A	#N/A	#N/A	#N/A	#N/A		LOC100505942	#N/A	#N/A	#N/A	#N/A	#N/A	#N/A
MRPL47	0.0726758	-0.0726758	0.96418	1.09874	0.850865	0.985185		LOC100507071	#N/A	#N/A	#N/A	#N/A	#N/A	#N/A
MCF2L2	-0.000117651	0.000117651	0.00170029	0.00195346	-0.00588714	-0.0057087		MIR3148	0	0	0	0	0	0
EIF4G1	0.0751563	-0.0751563	0.701528	0.838135	0.912236	1.04896		RRS1-AS1	#N/A	#N/A	#N/A	#N/A	#N/A	#N/A
KNG1	0	0	0	0	0	0		PMP2	0	0	0	0	0	0
GMNC	0	0	0	0	0	0		VIRMA	#N/A	#N/A	#N/A	#N/A	#N/A	#N/A
LINC02037	#N/A	#N/A	#N/A	#N/A	#N/A	#N/A		NDRG1	-0.00698478	0.00698478	-0.208238	-0.194326	-0.905472	-0.891836
UBXN7	-0.00668189	0.00668189	0.0893203	0.102748	-0.0195632	-0.00620835		GCM2	0	0	0	0	0.012605	0.0127305
KAT5	-0.00692417	0.00692417	-0.222497	-0.20873	-0.30148	-0.287746		ZSCAN26	-0.00614415	0.00614415	-0.0186842	-0.00641396	0.043373	0.0557311
BRMS1	-0.00705923	0.00705923	-0.43461	-0.420573	-0.208804	-0.194721		LOC101929188	#N/A	#N/A	#N/A	#N/A	#N/A	#N/A
RAD9A	-0.00627824	0.00627824	-0.411248	-0.399275	-0.486057	-0.474211		LOC100505635	#N/A	#N/A	#N/A	#N/A	#N/A	#N/A
TBX10	-9.90999e-05	9.90999e-05	0.00141262	0.00162572	0.0393766	0.0399588		LOC101927211	#N/A	#N/A	#N/A	#N/A	#N/A	#N/A
KMT5B	#N/A	#N/A	#N/A	#N/A	#N/A	#N/A		LOC101927640	#N/A	#N/A	#N/A	#N/A	#N/A	#N/A
MRGPRD	0	0	0	0	0	0		FABP7	0	0	0	0	0	0
KRTAP5-7	-0.000186744	0.000186744	-0.0380324	-0.0380324	1.56114e-05	0.000391069		FAM149A	0	0	0	0	0	0
MIR4459	#N/A	#N/A	#N/A	#N/A	#N/A	#N/A		MIR302F	0	0	0	0	0	0
SLCO2B1	-0.000306517	0.000306517	0.359432	0.363089	0.285015	0.288103		POLI	-0.004351	0.004351	-0.204548	-0.196689	-0.183477	-0.175524
THRSP	0	0	0	0	0	0		METTL17	-0.00692294	0.00692294	-0.29951	-0.285779	-0.521192	-0.507564
SNORA25	0	0	0	0	0	0		RABGGTA	-0.00662881	0.00662881	0.00415818	0.017424	-0.138833	-0.12568
LOC105369438	#N/A	#N/A	#N/A	#N/A	#N/A	#N/A		TMX1	-0.00661592	0.00661592	-0.182235	-0.169148	-0.31515	-0.302186
LOC105369443	#N/A	#N/A	#N/A	#N/A	#N/A	#N/A		PCNX1	#N/A	#N/A	#N/A	#N/A	#N/A	#N/A
TMEM123	-0.00709449	0.00709449	-0.284841	-0.270688	-0.143747	-0.129575		ERG28	#N/A	#N/A	#N/A	#N/A	#N/A	#N/A
KDM5A	-0.00668623	0.00668623	-0.0854867	-0.0721694	0.0660143	0.0794351		PPP4R4	-0.00132558	0.00132558	0.354639	0.359858	0.151526	0.155359
FBXL14	-0.00684987	0.00684987	-0.0350993	-0.0214126	0.136904	0.150666		RIPOR1	#N/A	#N/A	#N/A	#N/A	#N/A	#N/A
ITFG2-AS1	#N/A	#N/A	#N/A	#N/A	#N/A	#N/A		ASH2L	-0.00663755	0.00663755	-0.15103	-0.137869	-0.152646	-0.139486
AKAP3	-0.00225536	0.00225536	0.275852	0.282093	0.327948	0.334478		STAR	-5.42068e-05	5.42068e-05	0.0124022	0.0126337	1.98897e-05	0.000129039
GNB3	-0.00244386	0.00244386	-0.202485	-0.199011	-0.300648	-0.297943		LSM1	-0.00693843	0.00693843	-0.478628	-0.464936	-0.246969	-0.233178
LOC101928030	#N/A	#N/A	#N/A	#N/A	#N/A	#N/A		BAG4	-0.00601757	0.00601757	-0.0761553	-0.0642359	-0.0468831	-0.0349147
KLRF2	0	0	0	0	0	0		DDHD2	-0.00615784	0.00615784	0.100593	0.113054	-0.107247	-0.0950797
LOC101928100	#N/A	#N/A	#N/A	#N/A	#N/A	#N/A		PLPP5	#N/A	#N/A	#N/A	#N/A	#N/A	#N/A
TAS2R43	-0.000310842	0.000310842	-0.0638725	-0.0638725	0.0612496	0.0624476		NSD3	#N/A	#N/A	#N/A	#N/A	#N/A	#N/A
APOLD1	-0.00521035	0.00521035	0.212473	0.223445	0.179005	0.189898		LETM2	-0.00502472	0.00502472	-0.148334	-0.138735	0.247917	0.258659
ST8SIA1	0	0	0	0	0	0		FGFR1	-2.86428e-05	2.86428e-05	0.000414177	0.000475872	0.039848	0.040297
MIR4302	0	0	0	0	0	0		C8orf86	0	0	0	0	0	0
C12orf71	-0.000489474	0.000489474	0.00686216	0.00790941	-0.0671071	-0.0667634		RNF5P1	-0.00690139	0.00690139	0.132892	0.146746	0.0010439	0.0148497
FLJ13224	-0.00131605	0.00131605	0.218097	0.222388	0.105497	0.108969		TACC1	-0.00671993	0.00671993	-0.0574579	-0.0440508	-0.0561373	-0.0427294
LINC00365	#N/A	#N/A	#N/A	#N/A	#N/A	#N/A		PLEKHA2	-0.00587539	0.00587539	0.027772	0.0395829	-0.0393522	-0.0276626
ENOX1	-0.000162537	0.000162537	-0.0211553	-0.0210369	0.0324223	0.0330622		HTRA4	0	0	0	0	0.0142628	0.0144047
RCBTB1	-0.00634084	0.00634084	0.513727	0.526916	0.503572	0.516752		TM2D2	-0.00680171	0.00680171	-0.553408	-0.540151	-0.273689	-0.260238
KDELC1	-0.00543941	0.00543941	-0.041554	-0.0307635	-0.49968	-0.490224		SNORD38D	#N/A	#N/A	#N/A	#N/A	#N/A	#N/A
SLC52A3	0.0555418	-0.0555418	1.04083	1.16108	0.618048	0.732372		ADAM9	-0.00710139	0.00710139	-0.0214455	-0.00724429	0.126984	0.141201
SIRPB2	-0.000114606	0.000114606	0.0139229	0.0142895	4.1135e-05	0.000271878		ADAM32	-0.00072704	0.00072704	-0.0640145	-0.0631417	-0.0193816	-0.0180962
SNRPB	-0.00715735	0.00715735	-0.298428	-0.284122	-0.22708	-0.212772		ADAM5	0	0	0	0	0	0
TMEM239	0	0	0	0	0	0		ADAM3A	0	0	0	0	0	0
PRNP	-0.00706771	0.00706771	-0.146807	-0.132694	-0.0615176	-0.0473907		LOC100130964	0	0	0	0	0	0
LINC01752	#N/A	#N/A	#N/A	#N/A	#N/A	#N/A		ADAM18	0	0	0.0132728	0.0134049	0	0
NDUFAF5	-0.00631568	0.00631568	0.0127978	0.0254518	0.0159814	0.0286392		ADAM2	0	0	0	0	0	0
POLR3F	-0.00650208	0.00650208	-0.305217	-0.292524	-0.222637	-0.209851		IDO1	-0.000832528	0.000832528	-0.161064	-0.160897	-0.100955	-0.100206
GINS1	-0.00662296	0.00662296	-0.539587	-0.526837	-0.48417	-0.47136		IDO2	0	0	0	0	0	0
REM1	0	0	0	0	0	0		TCIM	#N/A	#N/A	#N/A	#N/A	#N/A	#N/A
LOC101929698	#N/A	#N/A	#N/A	#N/A	#N/A	#N/A		ZMAT4	0	0	0	0	0	0
BPIFA2	0	0	0	0	0	0		MIR548AO	0	0	0	0	0	0
GGT7	-0.00641989	0.00641989	0.505486	0.518778	0.340008	0.353171		SFRP1	0	0	0	0	0	0
RBM39	-0.00709154	0.00709154	0.627079	0.641323	0.424806	0.439034		SNORD65B	#N/A	#N/A	#N/A	#N/A	#N/A	#N/A
SNORA71C	-0.0527377	0.0527377	-2.10257	-2.10257	-2.10257	-2.10257		GOLGA7	-0.0068962	0.0068962	-0.0955617	-0.081805	-0.0339028	-0.0201211
ZHX3	-0.00512297	0.00512297	-0.0688651	-0.0588051	0.186597	0.197355		GINS4	-0.0570379	0.0570379	-0.63165	-0.741962	-0.762414	-0.868832
TOX2	0	0	0	0	0.0245512	0.0247946		LOC102723729	#N/A	#N/A	#N/A	#N/A	#N/A	#N/A
MIR6812	#N/A	#N/A	#N/A	#N/A	#N/A	#N/A		GPAT4	#N/A	#N/A	#N/A	#N/A	#N/A	#N/A
SLC13A3	-0.000109336	0.000109336	-0.0221456	-0.0221456	0.000135168	0.000356247		NKX6-3	-0.0686873	0.0686873	-10.0595	-10.0595	-10.0595	-10.0595
SNORD12B	0	0	0	0	0	0		MIR486-1	#N/A	#N/A	#N/A	#N/A	#N/A	#N/A
ZNF831	0	0	0.00320413	0.00323613	0	0		MIR486-2	#N/A	#N/A	#N/A	#N/A	#N/A	#N/A
MIR646HG	#N/A	#N/A	#N/A	#N/A	#N/A	#N/A		ANK1	-0.00660471	0.00660471	0.452548	0.46607	0.363866	0.377335
MTG2	#N/A	#N/A	#N/A	#N/A	#N/A	#N/A		KAT6A	-0.00653052	0.00653052	0.263313	0.276595	0.299442	0.312751
C20orf166-AS1	0	0	0	0	0	0		LOC105379393	#N/A	#N/A	#N/A	#N/A	#N/A	#N/A
LINC00904	#N/A	#N/A	#N/A	#N/A	#N/A	#N/A		AP3M2	-0.00659683	0.00659683	0.131541	0.144841	-0.0185263	-0.00534227
HSPB6	-0.000851928	0.000851928	0.0907198	0.093205	0.195861	0.199184		PLAT	-0.00660603	0.00660603	2.7401	2.75428	0.234781	0.248169
ZNF529	-0.00529306	0.00529306	0.332169	0.343542	0.119878	0.130778		LOC101929897	#N/A	#N/A	#N/A	#N/A	#N/A	#N/A
ZNF540	-0.000476528	0.000476528	0.0392604	0.0405792	0.0470918	0.0484815		IKBKB	-0.00642828	0.00642828	0.512951	0.526261	0.384192	0.397405
SIRT2	-0.00662133	0.00662133	-0.444242	-0.431394	-0.104352	-0.0911873		POLB	-0.00684384	0.00684384	0.236575	0.250367	0.343197	0.357028
MED29	-0.00685704	0.00685704	-0.132881	-0.119226	0.0492986	0.0630372		DKK4	-0.00201741	0.00201741	0.268378	0.274182	0.865341	0.874048
LTBP4	0.070127	-0.070127	0.914593	1.04671	0.970548	1.10287		VDAC3	-0.00709305	0.00709305	-0.52315	-0.509037	-0.0828173	-0.0686403
PCAT19	#N/A	#N/A	#N/A	#N/A	#N/A	#N/A		SLC20A2	-0.00675832	0.00675832	-0.0332421	-0.019741	0.201109	0.214738
ZNF526	-0.00620004	0.00620004	-0.421228	-0.40948	-0.213103	-0.201005		SMIM19	#N/A	#N/A	#N/A	#N/A	#N/A	#N/A
ZNF576	-0.00597779	0.00597779	-0.26712	-0.255641	-0.0797442	-0.0679147		CHRNB3	0	0	0	0	0	0
APOC2	0	0	0.0529386	0.0534583	0	0		CHRNA6	0	0	0.0266148	0.0268785	0.0371867	0.0375537
INAFM1	#N/A	#N/A	#N/A	#N/A	#N/A	#N/A		THAP1	-0.00613745	0.00613745	-0.11951	-0.107405	0.294678	0.307345
CARD8-AS1	#N/A	#N/A	#N/A	#N/A	#N/A	#N/A		RNF170	-0.00595422	0.00595422	0.319314	0.331717	0.289809	0.302171
NTN5	-0.00031728	0.00031728	0.165463	0.167593	0.0778007	0.0791617		MIR4469	0	0	0	0	0	0
AP2A1	-0.00701607	0.00701607	-0.459121	-0.445208	-0.198861	-0.184875		HOOK3	-0.00420376	0.00420376	0.0481879	0.0568079	-0.0346287	-0.0263482
SNAR-A11	0	0	0	0	0	0		FNTA	-0.00696487	0.00696487	0.244929	0.258927	0.0753325	0.0892859
LIM2	0	0	0	0	0	0		POMK	#N/A	#N/A	#N/A	#N/A	#N/A	#N/A
ZNF766	-0.00517722	0.00517722	-0.0624542	-0.052262	-0.00632369	0.00402756		HGSNAT	-0.00666231	0.00666231	0.0503658	0.0637304	0.0899199	0.103311
MIR498	0	0	0	0	0	0		EBAG9	-0.0065974	0.0065974	-0.073146	-0.060006	0.03045	0.0436743
LAIR2	0	0	0	0	0	0		SYBU	-0.00137627	0.00137627	0.236258	0.240779	0.748654	0.756121
PPP1R12C	-0.00691213	0.00691213	-0.0838735	-0.0700784	0.249588	0.263499		LOC100132813	#N/A	#N/A	#N/A	#N/A	#N/A	#N/A
FIZ1	-0.00653601	0.00653601	-0.228075	-0.215216	-0.212984	-0.200109		KCNV1	-9.85604e-05	9.85604e-05	0.0432261	0.0438441	0.0678819	0.0687338
ZSCAN5B	-9.3816e-05	9.3816e-05	-0.0189813	-0.0189813	2.66435e-05	0.000215464		LINC01608	#N/A	#N/A	#N/A	#N/A	#N/A	#N/A
ZNF71	0	0	0	0	0	0		LINC01609	#N/A	#N/A	#N/A	#N/A	#N/A	#N/A
ZNF543	-0.00519478	0.00519478	-0.238717	-0.229025	-0.074214	-0.0640191		LINC02237	#N/A	#N/A	#N/A	#N/A	#N/A	#N/A
ZNF587B	-0.00533172	0.00533172	-0.275231	-0.265328	-0.447969	-0.438634		MIR2053	0	0	0	0	0	0
MIR4517	0	0	0	0	0	0		CSMD3	-0.000247795	0.000247795	0.0941793	0.0955569	0.280874	0.283833
DCTPP1	-0.0678275	0.0678275	-1.14035	-1.28761	-0.887493	-1.03552		TRPS1	0	0	0	0	0.00281633	0.00284447
ASB16	-0.00235586	0.00235586	0.110623	0.116063	0.0474337	0.0524736		LINC00536	0	0	0	0	0	0
CT47A8	0	0	0	0	0	0		LOC105375713	#N/A	#N/A	#N/A	#N/A	#N/A	#N/A
MAATS1	0	0	0	0	0	0		EIF3H	-0.00713173	0.00713173	-0.287022	-0.272778	-0.202769	-0.188519
HCLS1	-0.000484078	0.000484078	-0.0382365	-0.037625	0.0681357	0.0697284		UTP23	-0.00554048	0.00554048	0.0145583	0.0256847	0.293638	0.305333
HACD2	#N/A	#N/A	#N/A	#N/A	#N/A	#N/A		RAD21	-0.00705597	0.00705597	-0.0572954	-0.043192	-0.355217	-0.341171
H1FX	-0.00708227	0.00708227	0.729614	0.743854	0.504679	0.518901		MIR3610	0	0	0	0	0	0
PFN2	0	0	0.0183298	0.0185119	0.0142923	0.0144345		RAD21-AS1	-0.00134288	0.00134288	0.0448321	0.0478869	-0.0623348	-0.0601551
GPR171	0	0	0	0	0	0		AARD	0	0	0	0	0	0
NDUFB5	0.0724549	-0.0724549	0.663973	0.79761	0.758208	0.89209		SLC30A8	0	0	0.00574441	0.00580174	0	0
LINC00888	#N/A	#N/A	#N/A	#N/A	#N/A	#N/A		MED30	-0.00643701	0.00643701	0.277867	0.291006	0.26665	0.27978
SNORD66	0	0	0	0	0	0		SNORD168	#N/A	#N/A	#N/A	#N/A	#N/A	#N/A
SNORD2	0	0	0	0	0	0		EXT1	-0.00661401	0.00661401	-0.682875	-0.670321	-0.358513	-0.345597
SNAR-I	0	0	0	0	0	0		SAMD12	-0.00521131	0.00521131	-0.164814	-0.154852	0.263417	0.274509
LINC00887	#N/A	#N/A	#N/A	#N/A	#N/A	#N/A		SAMD12-AS1	-0.00244295	0.00244295	-0.041846	-0.0372232	0.196237	0.202344
RNASEH2C	-0.0068174	0.0068174	-0.235254	-0.221742	-0.217734	-0.204213		TNFRSF11B	-0.000124654	0.000124654	-0.0116796	-0.0115442	-0.0252757	-0.0252757
B4GAT1	#N/A	#N/A	#N/A	#N/A	#N/A	#N/A		COLEC10	-0.000260897	0.000260897	0.0765524	0.0777947	0.149595	0.151487
PPP1CA	-0.00714133	0.00714133	-0.3639	-0.349638	-0.360494	-0.346231		LOC101927513	#N/A	#N/A	#N/A	#N/A	#N/A	#N/A
ACY3	-0.00104846	0.00104846	0.0587979	0.061395	0.159829	0.163224		MAL2	-0.00700149	0.00700149	-0.149839	-0.135872	-0.0740733	-0.0600871
MRGPRF	-0.000253295	0.000253295	0.182627	0.18479	0.0502293	0.0512143		MAL2-AS1	#N/A	#N/A	#N/A	#N/A	#N/A	#N/A
KRTAP5-8	0	0	0	0	0	0		MIR548AZ	#N/A	#N/A	#N/A	#N/A	#N/A	#N/A
FCHSD2	-0.00651064	0.00651064	-0.178675	-0.165823	0.206113	0.219317		NOV	0	0	0	0	0	0
TPBGL	0	0	0	0	0	0		ENPP2	-7.36323e-05	7.36323e-05	-0.0148765	-0.0148765	-0.00550875	-0.00541538
NDUFC2	-0.0673486	0.0673486	-0.930394	-1.07618	-0.835481	-0.98166		TAF2	-0.00656477	0.00656477	0.0657902	0.0789798	0.0487893	0.061965
SNORA32	0	0	0	0	0	0		DSCC1	-0.00615386	0.00615386	-0.441477	-0.429891	-0.585719	-0.574425
AMOTL1	-0.00625758	0.00625758	0.0688725	0.0814811	0.0163905	0.0289343		DEPTOR	-0.00316478	0.00316478	0.187969	0.195297	0.352006	0.360091
LOC101928424	#N/A	#N/A	#N/A	#N/A	#N/A	#N/A		COL14A1	-4.34328e-05	4.34328e-05	-0.00875651	-0.00875651	-0.00436214	-0.00431826
CCDC77	-0.00640045	0.00640045	-0.336613	-0.324212	-0.192916	-0.18033		MRPL13	-0.00700968	0.00700968	-0.575177	-0.56132	-0.418106	-0.404197
WNT5B	-0.00394834	0.00394834	-0.150164	-0.142958	-0.169623	-0.162515		MTBP	-0.00522675	0.00522675	-0.0586275	-0.0483213	-0.282562	-0.272937
FKBP4	-0.00709368	0.00709368	-0.540971	-0.526858	-0.32957	-0.315425		SNTB1	-0.00616673	0.00616673	0.106875	0.119361	0.339518	0.352282
NDUFA9	-0.0678381	0.0678381	-0.728366	-0.876845	-0.851153	-0.99932		LOC101927543	#N/A	#N/A	#N/A	#N/A	#N/A	#N/A
CDCA3	-0.0673323	0.0673323	-0.897561	-1.04341	-0.912425	-1.05821		HAS2	0	0	0	0	0	0
LINC02367	#N/A	#N/A	#N/A	#N/A	#N/A	#N/A		HAS2-AS1	0	0	0	0	0	0
CLEC2A	0	0	0	0	0	0		SMILR	#N/A	#N/A	#N/A	#N/A	#N/A	#N/A
KLRK1	-0.000189953	0.000189953	0.194102	0.19625	0.16258	0.164458		LINC01151	#N/A	#N/A	#N/A	#N/A	#N/A	#N/A
TAS2R30	0	0	0.0374549	0.0378246	0	0		ZHX2	-6.5123e-05	6.5123e-05	-0.0131495	-0.0131495	-0.0131495	-0.0131495
MIR613	0	0	0	0	0	0		DERL1	-0.00679537	0.00679537	-0.392476	-0.37912	-0.264616	-0.251175
C2CD5	-0.00667909	0.00667909	0.205632	0.219127	0.0830507	0.096469		TBC1D31	#N/A	#N/A	#N/A	#N/A	#N/A	#N/A
STK38L	-0.00660783	0.00660783	0.0992789	0.112575	0.0279976	0.0412403		FAM83A	-9.85604e-05	9.85604e-05	0.0116738	0.0119866	-0.0199479	-0.0199479
LINC02387	#N/A	#N/A	#N/A	#N/A	#N/A	#N/A		FAM83A-AS1	#N/A	#N/A	#N/A	#N/A	#N/A	#N/A
RNF17	0	0	0.0119745	0.0120937	0	0		MIR4663	0	0	0	0	0	0
SMAD9	-0.000249985	0.000249985	-0.0289919	-0.0287721	-0.0252917	-0.0250355		C8orf76	-0.00665715	0.00665715	-0.199805	-0.18664	-0.0714245	-0.058158
BIVM	-0.0061688	0.0061688	0.699319	0.712437	0.41414	0.426987		ZHX1-C8orf76	-0.00344057	0.00344057	0.063017	0.0702354	-0.00533772	0.00153357
FAM110A	-0.00640384	0.00640384	-0.0996197	-0.0869154	-0.0125597	0.000241348		ZHX1	-0.00628012	0.00628012	0.0151019	0.0276886	0.0649849	0.0776317
SIRPD	0	0	0	0	0	0		MIR548D1	0	0	0	0	0	0
ZNF343	-0.00634057	0.00634057	-0.429956	-0.417847	-0.106047	-0.0934853		ATAD2	-0.00650052	0.00650052	0.0964972	0.109592	0.0475525	0.0606033
PCED1A	-0.00688723	0.00688723	0.568142	0.582108	0.423786	0.43771		WDYHV1	-0.00653406	0.00653406	0.00655698	0.0196367	-0.0814117	-0.0684122
PRND	0	0	0.00776492	0.00784235	0	0		FBXO32	-0.00256489	0.00256489	0.175514	0.181718	0.254303	0.260942
LOC101929413	#N/A	#N/A	#N/A	#N/A	#N/A	#N/A		KLHL38	0	0	0	0	0	0
SEL1L2	0	0	0	0	0	0		ANXA13	0	0	0	0	0	0
RBBP9	-0.00636344	0.00636344	-0.203891	-0.191403	-0.370548	-0.358289		FAM91A1	-0.00676768	0.00676768	-0.113352	-0.0998793	-0.0284048	-0.0148818
NINL	-0.00146067	0.00146067	0.096507	0.100182	-0.0556076	-0.0531253		FER1L6	0	0	0.00503042	0.00508064	0	0
LINC00028	0	0	0	0	0	0		FER1L6-AS1	0	0	0	0	0	0
NOL4L-DT	#N/A	#N/A	#N/A	#N/A	#N/A	#N/A		FER1L6-AS2	#N/A	#N/A	#N/A	#N/A	#N/A	#N/A
BPIFA4P	0	0	0	0	0	0		LOC101927588	#N/A	#N/A	#N/A	#N/A	#N/A	#N/A
ACSS2	-0.0669581	0.0669581	-0.650262	-0.795719	-1.3259	-1.46746		TMEM65	-0.00428744	0.00428744	-0.246635	-0.23912	-0.381925	-0.375084
PHF20	-0.00646011	0.00646011	-0.199377	-0.186662	-0.214309	-0.201612		TRMT12	-0.0061815	0.0061815	-0.177509	-0.165398	-0.0149067	-0.00255577
SNORA71D	0	0	0	0	0	0		RNF139-AS1	#N/A	#N/A	#N/A	#N/A	#N/A	#N/A
LPIN3	-0.00639362	0.00639362	-0.0626707	-0.0499458	-0.0442451	-0.0314995		RNF139	-0.00643298	0.00643298	-0.0892712	-0.0764933	-0.291702	-0.279162
JPH2	-5.91454e-05	5.91454e-05	0.00720903	0.00739921	-0.00594396	-0.00588415		MIR6844	#N/A	#N/A	#N/A	#N/A	#N/A	#N/A
WFDC2	-0.00238664	0.00238664	-0.369662	-0.367679	-0.446334	-0.445029		TATDN1	-0.00682996	0.00682996	-0.194882	-0.181319	-0.162993	-0.149412
TP53RK	-0.00635155	0.00635155	-0.382545	-0.370335	-0.333297	-0.321015		NDUFB9	-0.00713385	0.00713385	-0.38471	-0.370468	-0.226651	-0.212398
SNORD12	0	0	0	0	0	0		MTSS1	-0.000693812	0.000693812	-0.017757	-0.0165243	-0.0740376	-0.0733295
EDN3	0	0	0.0132773	0.0134095	0.0247292	0.0249743		MIR4662B	#N/A	#N/A	#N/A	#N/A	#N/A	#N/A
HRH3	0	0	0	0	0	0		MIR4662A	#N/A	#N/A	#N/A	#N/A	#N/A	#N/A
MIR1-1	0	0	0	0	0	0		LINC00964	#N/A	#N/A	#N/A	#N/A	#N/A	#N/A
LINC01838	#N/A	#N/A	#N/A	#N/A	#N/A	#N/A		ZNF572	-0.00502672	0.00502672	0.329706	0.340651	0.182714	0.193293
PROSER3	#N/A	#N/A	#N/A	#N/A	#N/A	#N/A		LOC105375744	#N/A	#N/A	#N/A	#N/A	#N/A	#N/A
ZNF529-AS1	#N/A	#N/A	#N/A	#N/A	#N/A	#N/A		SQLE	-0.0677279	0.0677279	-0.907282	-1.05482	-1.3294	-1.47542
ZFP30	-0.00577547	0.00577547	-0.324817	-0.313961	-0.351789	-0.340999		WASHC5	#N/A	#N/A	#N/A	#N/A	#N/A	#N/A
NFKBIB	-0.00685853	0.00685853	-0.142587	-0.128933	0.11848	0.13225		NSMCE2	-0.00658734	0.00658734	-0.629901	-0.617365	-0.474582	-0.46186
ZFP36	-0.00704109	0.00704109	0.571998	0.586171	0.329191	0.34333		TRIB1	-0.00691258	0.00691258	0.166967	0.180853	-0.512435	-0.498832
NUMBL	-0.00598364	0.00598364	-0.202504	-0.190886	-0.446937	-0.435825		RAET1K	-0.00403183	0.00403183	-0.105991	-0.0983889	-0.213079	-0.205998
LINC01480	#N/A	#N/A	#N/A	#N/A	#N/A	#N/A		RAET1L	-0.00553237	0.00553237	-0.0436091	-0.0326325	-0.710473	-0.701485
GSK3A	-0.00706424	0.00706424	-0.301509	-0.287432	-0.124853	-0.110744		ULBP3	-0.00624251	0.00624251	-0.478073	-0.466312	-0.463903	-0.452117
SRRM5	-0.0036515	0.0036515	0.201554	0.209794	0.288926	0.297526		PPP1R14C	-6.70176e-05	6.70176e-05	-0.0135338	-0.0135338	-0.0135338	-0.0135338
CLPTM1	-0.00706916	0.00706916	-0.159368	-0.145254	-0.0623743	-0.0482445		IYD	-3.77983e-05	3.77983e-05	0.0287831	0.0291425	-0.00379744	-0.00375929
C5AR1	-0.000419047	0.000419047	0.00600748	0.00690594	0.0707054	0.0721967		PLEKHG1	-0.00612677	0.00612677	0.0313625	0.04367	0.0845256	0.0969072
ZNF114	-0.00431999	0.00431999	0.178428	0.187749	0.126247	0.135383		MTHFD1L	-0.00709254	0.00709254	0.213051	0.22726	-0.0425217	-0.0283409
FUT2	-0.00363421	0.00363421	0.343748	0.352536	0.234726	0.243076		LOC102723831	#N/A	#N/A	#N/A	#N/A	#N/A	#N/A
MIR6799	#N/A	#N/A	#N/A	#N/A	#N/A	#N/A		AKAP12	-0.00108561	0.00108561	0.0731187	0.0759032	-0.106177	-0.104931
SNAR-A14	0	0	0	0	0	0		ZBTB2	-0.00668507	0.00668507	0.630134	0.643856	0.31237	0.325935
C19orf84	#N/A	#N/A	#N/A	#N/A	#N/A	#N/A		RMND1	-0.00662926	0.00662926	0.0675374	0.0808509	-0.0198893	-0.00664089
MIR643	0	0	0	0	0	0		ARMT1	#N/A	#N/A	#N/A	#N/A	#N/A	#N/A
MIR520E	0	0	0	0	0	0		CCDC170	0.0440681	-0.0440681	0.789188	0.894458	0.693849	0.79689
KIR3DX1	0	0	0	0	0	0		ESR1	0	0	0	0	0	0
MIR7975	#N/A	#N/A	#N/A	#N/A	#N/A	#N/A		MIR3163	#N/A	#N/A	#N/A	#N/A	#N/A	#N/A
ZNF524	-0.00644747	0.00644747	0.000366378	0.0132682	0.103404	0.116406		SYNE1	-0.000345948	0.000345948	0.0583885	0.059628	0.0854789	0.0869634
EDDM13	#N/A	#N/A	#N/A	#N/A	#N/A	#N/A		SYNE1-AS1	#N/A	#N/A	#N/A	#N/A	#N/A	#N/A
SMIM17	-5.7693e-05	5.7693e-05	0.000829437	0.00095362	0.0230694	0.0234123		MYCT1	-4.76567e-05	4.76567e-05	0.000686538	0.000789143	0.0190856	0.0193697
ZNF304	-0.00615392	0.00615392	-0.470044	-0.458514	-0.317759	-0.305945		VIP	-0.000370612	0.000370612	0.063698	0.0650333	0.158867	0.161037
ZNF587	-0.0060967	0.0060967	0.0820601	0.0943817	-0.00521767	0.00697705		FBXO5	-0.00678254	0.00678254	0.04827	0.0618647	-0.119794	-0.106293
NFATC2IP	-0.00683546	0.00683546	-0.0766213	-0.0629843	-0.201792	-0.18822		MTRF1L	-0.00668009	0.00668009	-0.224528	-0.21133	-0.0759225	-0.0626113
SEPHS2	-0.00707233	0.00707233	-0.272042	-0.257939	-0.0455795	-0.0314406		RGS17	0	0	0	0	0	0
ASB16-AS1	-0.00556458	0.00556458	0.0123582	0.0235272	0.115247	0.126636		OPRM1	0	0	0	0	0	0
CT47A9	0	0	0	0	0	0		IPCEF1	-2.05862e-05	2.05862e-05	-0.00414377	-0.00414377	9.00506e-06	5.04725e-05
NR1I2	-9.84642e-05	9.84642e-05	-0.00566053	-0.00551856	0.0225264	0.0229447		CNKSR3	0.0254622	-0.0254622	0.669688	0.751311	0.829564	0.917151
GOLGB1	-0.00666992	0.00666992	0.306503	0.320041	0.421947	0.435548		SCAF8	0.0722335	-0.0722335	0.649737	0.783092	0.692768	0.826245
MYLK-AS1	-0.00150655	0.00150655	0.341331	0.34675	0.3361	0.341487		MIR1273C	#N/A	#N/A	#N/A	#N/A	#N/A	#N/A
H1FX-AS1	-0.00109838	0.00109838	0.00331181	0.00554584	0.185753	0.189432		TIAM2	-0.00146705	0.00146705	-0.0594562	-0.0569925	0.0989868	0.102692
LOC646903	0	0	0.0327964	0.0331206	0.0306855	0.0309891		CLDN20	-0.00103028	0.00103028	0.108909	0.111876	-0.0465999	-0.0449356
P2RY14	0	0	0	0	0	0		TFB1M	-0.00661666	0.00661666	-0.161224	-0.148117	-0.244719	-0.231687
USP13	0.0529252	-0.0529252	0.738982	0.852436	0.816856	0.931584		NOX3	-0.000283233	0.000283233	-0.0266797	-0.0263691	-0.0287022	-0.0284114
SNORA63D	#N/A	#N/A	#N/A	#N/A	#N/A	#N/A		LOC105378068	#N/A	#N/A	#N/A	#N/A	#N/A	#N/A
FAM131A	0.0541306	-0.0541306	1.04282	1.1619	1.05432	1.17354		MIR1202	#N/A	#N/A	#N/A	#N/A	#N/A	#N/A
SNORA63B	#N/A	#N/A	#N/A	#N/A	#N/A	#N/A		SNORD28B	#N/A	#N/A	#N/A	#N/A	#N/A	#N/A
OSTN-AS1	#N/A	#N/A	#N/A	#N/A	#N/A	#N/A		MIR4466	0	0	0	0	0	0
CPN2	-9.51774e-05	9.51774e-05	-0.0192586	-0.0192586	3.60779e-05	0.000227728		ARID1B	-0.00642976	0.00642976	0.00905597	0.0219315	0.462489	0.475764
AP5B1	-0.00655618	0.00655618	-0.158162	-0.145187	0.0669895	0.0801636		ZBTB42	-0.00494093	0.00494093	0.153552	0.1639	0.166553	0.176937
LOC102724064	#N/A	#N/A	#N/A	#N/A	#N/A	#N/A		LINC00638	-0.00117863	0.00117863	0.202946	0.206892	0.675015	0.681874
TBC1D10C	-0.000651488	0.000651488	0.116277	0.1186	0.0251771	0.0267127		CEP170B	-0.00696415	0.00696415	0.18629	0.200272	0.253461	0.26746
ALDH3B2	0	0	0.235431	0.237601	0.0656764	0.0663183		PLD4	0	0	0.0167719	0.0169386	0	0
MRGPRF-AS1	#N/A	#N/A	#N/A	#N/A	#N/A	#N/A		AHNAK2	-0.00682557	0.00682557	0.050181	0.0638594	0.0469171	0.060594
KRTAP5-9	-0.000262909	0.000262909	0.0590651	0.0601506	0.102143	0.103621		CLBA1	#N/A	#N/A	#N/A	#N/A	#N/A	#N/A
P2RY2	0	0	0.0373758	0.0377447	0.0117493	0.0118664		CDCA4	-0.0068527	0.0068527	-0.134568	-0.120923	-0.325911	-0.312366
ARRB1	-0.0052056	0.0052056	0.239879	0.250907	0.353113	0.364392		GPR132	-0.000193339	0.000193339	0.0356671	0.0363983	7.69101e-05	0.000466217
ALG8	-0.00698157	0.00698157	-0.524541	-0.510747	-0.514445	-0.500648		LINC02298	#N/A	#N/A	#N/A	#N/A	#N/A	#N/A
SNORD6	0	0	0	0	0	0		MIR6765	#N/A	#N/A	#N/A	#N/A	#N/A	#N/A
CWC15	-0.0070033	0.0070033	-0.410256	-0.396362	-0.305768	-0.291841		JAG2	-0.00238806	0.00238806	0.413647	0.420829	0.334886	0.341664
LOC102723838	#N/A	#N/A	#N/A	#N/A	#N/A	#N/A		NUDT14	-0.00687971	0.00687971	-0.00754174	0.0062174	0.157173	0.170997
MIR3649	0	0	0	0	0	0		BTBD6	-0.00692879	0.00692879	-0.430093	-0.416405	-0.125106	-0.111291
NRIP2	-0.00209674	0.00209674	0.249296	0.255119	0.204262	0.209814		BRF1	-0.0065864	0.0065864	-0.161092	-0.148053	0.102513	0.115772
LOC101929549	#N/A	#N/A	#N/A	#N/A	#N/A	#N/A		PACS2	-0.00636381	0.00636381	-0.141656	-0.129088	0.178932	0.191856
USP5	-0.00707028	0.00707028	-0.510943	-0.496893	-0.441464	-0.427399		TEX22	-0.000431973	0.000431973	0.117588	0.119516	0.074318	0.0758662
LOC728715	#N/A	#N/A	#N/A	#N/A	#N/A	#N/A		LOC100507437	#N/A	#N/A	#N/A	#N/A	#N/A	#N/A
KLRC4-KLRK1	#N/A	#N/A	#N/A	#N/A	#N/A	#N/A		MTA1	-0.00697094	0.00697094	0.219941	0.233943	0.464064	0.478121
SMIM10L1	#N/A	#N/A	#N/A	#N/A	#N/A	#N/A		CRIP2	-0.00467943	0.00467943	-0.47129	-0.463844	-0.193072	-0.184411
DDX47	-0.0070929	0.0070929	-0.462655	-0.448532	-0.54829	-0.534181		CRIP1	-0.0071511	0.0071511	-0.536449	-0.52217	-0.101374	-0.0870749
LOC105369691	#N/A	#N/A	#N/A	#N/A	#N/A	#N/A		TEDC1	#N/A	#N/A	#N/A	#N/A	#N/A	#N/A
ARNTL2	-0.00637326	0.00637326	-0.369719	-0.357434	-0.396566	-0.384319		TMEM121	-0.00220496	0.00220496	-0.12711	-0.123603	-0.0727928	-0.0688834
PKP2	-0.00702875	0.00702875	-0.106097	-0.0920603	-0.200569	-0.186554		LOC105370697	#N/A	#N/A	#N/A	#N/A	#N/A	#N/A
KATNAL1	-0.00482588	0.00482588	-0.267676	-0.258966	-0.355811	-0.347458		PIWIL2	0	0	0.0170202	0.0171894	0.0549612	0.0555004
ALG5	-0.00697262	0.00697262	0.0537578	0.06772	0.0806539	0.0946233		SLC39A14	-0.00698678	0.00698678	-0.0275801	-0.0136121	0.101279	0.11528
BIVM-ERCC5	0.0644825	-0.0644825	0.737161	0.862696	0.647016	0.771775		PPP3CC	-0.00512226	0.00512226	-0.100633	-0.09067	-0.121591	-0.111692
RASA3	-0.000680292	0.000680292	0.612241	0.618112	0.0907816	0.0929439		SORBS3	-0.00687616	0.00687616	-0.221789	-0.208133	-0.0504038	-0.03667
ANGPT4	-0.000154466	0.000154466	0.0985485	0.0997905	4.89598e-05	0.000359882		PDLIM2	0.0687412	-0.0687412	0.807132	0.937461	0.730115	0.860049
VPS16	-0.00678808	0.00678808	-0.279495	-0.266081	-0.358698	-0.345338		C8orf58	-0.00648916	0.00648916	0.0660824	0.0791283	0.0574152	0.0704532
PRNT	0	0	0	0	0	0		CCAR2	#N/A	#N/A	#N/A	#N/A	#N/A	#N/A
C20orf187	#N/A	#N/A	#N/A	#N/A	#N/A	#N/A		BIN3-IT1	#N/A	#N/A	#N/A	#N/A	#N/A	#N/A
SEC23B	-0.00709131	0.00709131	-0.179256	-0.165095	-0.246758	-0.232607		BIN3	-0.0066646	0.0066646	-0.162047	-0.148834	-0.170088	-0.156882
NANP	-0.00584942	0.00584942	-0.168576	-0.157195	-0.369205	-0.358268		EGR3	-0.00127348	0.00127348	0.146482	0.150183	0.0604212	0.0634644
HM13	-0.00711064	0.00711064	-0.346927	-0.332742	-0.0983302	-0.0841176		PEBP4	-0.000365958	0.000365958	-0.075499	-0.075499	2.96318e-05	0.000765301
BPIFA3	0	0	0	0	0	0		LOC101929237	#N/A	#N/A	#N/A	#N/A	#N/A	#N/A
GSS	-0.00706776	0.00706776	-0.0695152	-0.0553894	-0.306978	-0.292894		RHOBTB2	-0.00558833	0.00558833	-0.0660563	-0.0550158	0.113169	0.124597
SCAND1	-0.00705278	0.00705278	-0.823606	-0.80969	-0.470587	-0.456576		TNFRSF10B	0.0744664	-0.0744664	0.684619	0.820474	0.755475	0.891409
SNORA71E	#N/A	#N/A	#N/A	#N/A	#N/A	#N/A		LOC286059	-5.55e-05	5.55e-05	0.0126965	0.0129334	0.0331632	0.0336
EMILIN3	-0.00419441	0.00419441	0.0722126	0.0809098	0.0359134	0.0444662		LOC254896	-0.00126725	0.00126725	0.249082	0.253506	0.514432	0.520529
OSER1	#N/A	#N/A	#N/A	#N/A	#N/A	#N/A		TNFRSF10C	-0.000215876	0.000215876	-0.0201061	-0.0198686	0.00479979	0.0052801
SPINT3	0	0	0	0	0	0		TNFRSF10D	-0.00659107	0.00659107	-0.224633	-0.211642	0.0139885	0.0271872
SLC2A10	-0.00547206	0.00547206	0.0131346	0.0241225	0.222443	0.233886		TNFRSF10A	-0.00674586	0.00674586	0.188979	0.202581	0.462943	0.476675
ZFAS1	-0.00715319	0.00715319	0.0269011	0.0412086	0.725917	0.740242		LOC389641	-0.00573597	0.00573597	-0.196169	-0.185104	0.195912	0.207761
OSBPL2	-0.00687962	0.00687962	0.0712981	0.0850887	0.143478	0.157296		CHMP7	-0.00675248	0.00675248	-0.153543	-0.140129	-0.155008	-0.141595
MIR1-1HG	#N/A	#N/A	#N/A	#N/A	#N/A	#N/A		R3HCC1	-0.00681431	0.00681431	-0.383192	-0.36978	-0.297477	-0.284011
ZNF30-AS1	#N/A	#N/A	#N/A	#N/A	#N/A	#N/A		LOXL2	-0.00144928	0.00144928	-0.113522	-0.111553	-0.0551876	-0.0527257
ARHGAP33	-0.00380254	0.00380254	0.226585	0.235188	0.0953944	0.103449		LOC100507156	-6.4892e-05	6.4892e-05	0.000937548	0.00107726	2.67641e-05	0.000157456
ZNF382	-0.000533444	0.000533444	-0.0779662	-0.0776356	-0.0494677	-0.0488614		ENTPD4	-0.00661652	0.00661652	-0.0554398	-0.0422454	-0.0702716	-0.0570892
ZNF781	-0.000136467	0.000136467	-0.0177395	-0.0176403	-0.00913727	-0.0089529		SLC25A37	-0.00648043	0.00648043	0.0476383	0.0606505	0.00521087	0.018183
CCER2	#N/A	#N/A	#N/A	#N/A	#N/A	#N/A		NKX3-1	0	0	0	0	0	0
MIR4530	0	0	0	0	0	0		NKX2-6	0	0	0	0	0	0
COQ8B	#N/A	#N/A	#N/A	#N/A	#N/A	#N/A		STC1	-7.35312e-05	7.35312e-05	-0.00687532	-0.00679574	-0.00739396	-0.00731953
CEACAM21	0	0	0.049408	0.0498936	0.091063	0.0919452		ADAM28	0	0	0	0	0	0
ERF	-0.00686018	0.00686018	0.103736	0.117503	0.281388	0.295223		ADAMDEC1	0	0	0	0	0	0
ZNF428	-0.00663915	0.00663915	-0.189749	-0.176616	-0.0346478	-0.0213906		LOC101929294	#N/A	#N/A	#N/A	#N/A	#N/A	#N/A
RELB	-0.00621427	0.00621427	-0.099901	-0.0876018	-0.098617	-0.086316		ADAM7	-4.24531e-05	4.24531e-05	-0.00855841	-0.00855841	1.66349e-05	0.000102128
C5AR2	0	0	0	0	0	0		LOC101929315	#N/A	#N/A	#N/A	#N/A	#N/A	#N/A
CCDC114	-0.000693818	0.000693818	0.00120987	0.00261468	0.289682	0.293443		NEFM	0	0	0	0	0	0
LOC105447645	#N/A	#N/A	#N/A	#N/A	#N/A	#N/A		MIR6841	#N/A	#N/A	#N/A	#N/A	#N/A	#N/A
FUZ	-0.00387696	0.00387696	-0.0932748	-0.0859439	-0.108508	-0.101252		NEFL	0	0	0	0	0	0
SIGLEC10	0	0	0	0	0.00906847	0.00915887		RAB11FIP1	-0.00649649	0.00649649	0.135206	0.148327	0.035064	0.0480957
ZNF480	-5.97115e-05	5.97115e-05	0.000863157	0.000991729	-0.00600101	-0.00594062		GOT1L1	0	0	0	0	0	0
MIR515-1	0	0	0	0	0	0		ADRB3	-5.52765e-05	5.52765e-05	-0.0111536	-0.0111536	-0.0111536	-0.0111536
LILRA2	0	0	0	0	0	0		EIF4EBP1	-0.00714234	0.00714234	-0.251302	-0.23703	-0.143886	-0.129609
TNNT1	-0.0645459	0.0645459	-0.674596	-0.811037	-0.636951	-0.773791		SNORD77B	#N/A	#N/A	#N/A	#N/A	#N/A	#N/A
ZNF865	-0.005985	0.005985	-0.138387	-0.126646	0.0692568	0.0813481		MIR1273A	#N/A	#N/A	#N/A	#N/A	#N/A	#N/A
ZSCAN5A	-0.00592651	0.00592651	-0.54513	-0.534413	-0.704365	-0.694072		RGS22	0	0	0	0	0	0
ZNF835	0	0	0	0	0	0		FBXO43	-0.000171569	0.000171569	0.0389104	0.0396298	0.025754	0.0263479
TRAPPC2B	#N/A	#N/A	#N/A	#N/A	#N/A	#N/A		POLR2K	-0.066913	0.066913	-0.693848	-0.838935	-0.686461	-0.831583
UBE2CP5	#N/A	#N/A	#N/A	#N/A	#N/A	#N/A		SPAG1	-0.00574956	0.00574956	-0.21608	-0.205029	-0.00385741	0.00764546
SPNS1	-0.00696038	0.00696038	-0.598866	-0.585166	-0.369056	-0.355259		RNF19A	-0.00644554	0.00644554	0.0262507	0.0391746	0.131566	0.144591
ITGAL	-2.86244e-05	2.86244e-05	0.000413909	0.000475565	-0.00576502	-0.00576502		MIR4471	0	0	0	0	0	0
TMUB2	-0.00655797	0.00655797	0.136015	0.149248	0.286381	0.299725		ANKRD46	-0.00585898	0.00585898	-0.170676	-0.159278	0.102581	0.11449
GSK3B	-0.00659871	0.00659871	0.160177	0.173501	0.29278	0.306194		SNX31	0	0	0	0	0	0
IQCB1	0.0704369	-0.0704369	0.81587	0.947911	0.856532	0.988725		MIR7705	#N/A	#N/A	#N/A	#N/A	#N/A	#N/A
MYLK-AS2	#N/A	#N/A	#N/A	#N/A	#N/A	#N/A		PABPC1	-0.00716247	0.00716247	-0.414697	-0.400382	-0.160306	-0.145985
MED12L	0.0278103	-0.0278103	0.721492	0.807671	0.809308	0.89857		YWHAZ	-0.00714629	0.00714629	-0.152477	-0.138191	-0.218276	-0.203993
SNORA63E	#N/A	#N/A	#N/A	#N/A	#N/A	#N/A		FLJ42969	0	0	0	0	0	0
CLCN2	0.0553819	-0.0553819	1.13717	1.25841	1.36291	1.48651		ZNF706	-0.00681749	0.00681749	-0.203066	-0.189536	-0.365333	-0.351901
MIR1248	-0.00540567	0.00540567	-2.01816	-2.01816	2.76267	2.7765		NACAP1	0	0	0	0	0	0
OSTN	0	0	0	0	0	0		GRHL2	-0.00647806	0.00647806	0.151212	0.164313	0.460143	0.473486
MIR1234	0	0	0	0	0	0		NCALD	-0.000229463	0.000229463	0.0129724	0.0135585	0.00127633	0.00174983
SLC29A2	-0.00697606	0.00697606	0.505707	0.519779	0.367902	0.381947		LOC104054148	#N/A	#N/A	#N/A	#N/A	#N/A	#N/A
CARNS1	0.0200582	-0.0200582	1.0497	1.1398	0.662915	0.738131		MIR5680	0	0	0	0	0	0
FAM86C2P	-0.00483509	0.00483509	0.650993	0.662376	0.369373	0.380115		RRM2B	-0.00670071	0.00670071	-0.289863	-0.276668	-0.302316	-0.289131
TPCN2	-0.00596817	0.00596817	0.193174	0.205423	0.0140002	0.0259699		UBR5-AS1	#N/A	#N/A	#N/A	#N/A	#N/A	#N/A
KRTAP5-10	0	0	0.0333204	0.0336497	0	0		UBR5	-0.00656938	0.00656938	0.42414	0.437593	0.560134	0.573668
P2RY6	0	0	0	0	0.012407	0.0125305		ODF1	0	0	0	0	0	0
MIR326	0	0	0	0	0	0		KLF10	-0.00676035	0.00676035	0.462003	0.475756	0.839898	0.853789
KCTD21-AS1	#N/A	#N/A	#N/A	#N/A	#N/A	#N/A		GASAL1	#N/A	#N/A	#N/A	#N/A	#N/A	#N/A
SNORA1	0	0	0	0	2.52185	2.53372		AZIN1	-0.0070233	0.0070233	0.428288	0.442415	0.459169	0.4733
KDM4D	-0.00262255	0.00262255	0.0503446	0.0559191	-0.0307672	-0.0257021		AZIN1-AS1	#N/A	#N/A	#N/A	#N/A	#N/A	#N/A
MMP7	-0.00176698	0.00176698	-0.258148	-0.256728	-0.164207	-0.161968		ATP6V1C1	-0.0065009	0.0065009	-0.44317	-0.430647	-0.244292	-0.231533
ADIPOR2	-0.00707502	0.00707502	0.12849	0.142659	0.0157516	0.0299049		LINC01181	#N/A	#N/A	#N/A	#N/A	#N/A	#N/A
ITFG2	-0.00672732	0.00672732	0.481971	0.495684	0.465664	0.47937		BAALC-AS2	#N/A	#N/A	#N/A	#N/A	#N/A	#N/A
GALNT8	-0.000137864	0.000137864	-0.0129241	-0.0127743	0.0275383	0.0280829		MIR3151	0	0	0	0	0	0
TPI1	-0.00716757	0.00716757	-0.772228	-0.757907	-0.548033	-0.533707		BAALC-AS1	#N/A	#N/A	#N/A	#N/A	#N/A	#N/A
KLRC4	-0.00017942	0.00017942	0.105044	0.106392	0.0704296	0.07146		BAALC	-5.44796e-05	5.44796e-05	0.000783495	0.000900767	-0.0109922	-0.0109922
TAS2R42	-0.00017552	0.00017552	0.002462	0.00283874	-0.0357179	-0.0357179		LOC105369147	#N/A	#N/A	#N/A	#N/A	#N/A	#N/A
RPL13AP20	-0.00565747	0.00565747	0.217281	0.229032	0.411333	0.423411		SNORD173	#N/A	#N/A	#N/A	#N/A	#N/A	#N/A
ETNK1	-0.00695832	0.00695832	0.0824151	0.0963581	0.462005	0.476043		FZD6	-0.00667625	0.00667625	0.278233	0.291765	0.333512	0.347075
ARNTL2-AS1	#N/A	#N/A	#N/A	#N/A	#N/A	#N/A		CTHRC1	0	0	0	0	0	0
LINC00426	0	0	0.0208501	0.021057	0	0		SLC25A32	-0.00646153	0.00646153	0.111527	0.124563	-0.0033549	0.00957125
EXOSC8	-0.00702177	0.00702177	0.144645	0.15872	0.0114811	0.0255286		DCAF13	-0.0068908	0.0068908	-0.206605	-0.192909	-0.177786	-0.164077
NUFIP1	-0.00596481	0.00596481	0.316299	0.328714	0.245865	0.258184		LOC105375690	#N/A	#N/A	#N/A	#N/A	#N/A	#N/A
RSPO4	-5.815e-05	5.815e-05	0.0256587	0.0260278	0.011684	0.0119163		RIMS2	0	0	0	0	0	0
PTPRA	-0.00697734	0.00697734	0.167238	0.181238	-0.0171147	-0.00316283		DCSTAMP	0	0	0	0	0	0
RASSF2	-5.33836e-05	5.33836e-05	-0.00498853	-0.00493083	-0.00536465	-0.0053107		DPYS	0	0	0	0	0	0
SMIM26	#N/A	#N/A	#N/A	#N/A	#N/A	#N/A		LRP12	0	0	0	0	0	0
ZNF337-AS1	#N/A	#N/A	#N/A	#N/A	#N/A	#N/A		ZFPM2	-3.1793e-05	3.1793e-05	0.00729106	0.00742737	1.31636e-05	7.71972e-05
HM13-AS1	-0.00195295	0.00195295	0.387472	0.393857	0.0630404	0.0674082		ZFPM2-AS1	#N/A	#N/A	#N/A	#N/A	#N/A	#N/A
BPIFA1	0	0	0	0	0	0		OXR1	0.0655576	-0.0655576	0.638942	0.764831	0.631747	0.757577
MYH7B	-0.000632145	0.000632145	0.40921	0.413723	0.186629	0.189494		ABRA	0	0	0	0	0.0318841	0.0321994
CNBD2	-0.000330053	0.000330053	0.0302926	0.0312417	9.91291e-05	0.000763327		ANGPT1	-6.54725e-05	6.54725e-05	-0.00611985	-0.00604902	-0.0065815	-0.00651527
SNHG11	-0.00668277	0.00668277	0.32844	0.342011	0.613651	0.627363		RSPO2	-9.13447e-05	9.13447e-05	-0.0184781	-0.0184781	-0.00919181	-0.00909925
CHD6	-0.00640501	0.00640501	0.251264	0.264327	0.225484	0.238524		EIF3E	-0.00714296	0.00714296	-0.479604	-0.465345	-0.527176	-0.512921
OSER1-AS1	#N/A	#N/A	#N/A	#N/A	#N/A	#N/A		EMC2	-0.00686612	0.00686612	-0.357443	-0.343883	-0.342702	-0.329133
WFDC6	0	0	0	0	0	0		TMEM74	0	0	0	0	0.0287252	0.0290095
KCNB1	-3.81995e-05	3.81995e-05	-0.0076986	-0.0076986	1.52984e-05	9.22295e-05		TRHR	-0.000109715	0.000109715	-0.0222231	-0.0222231	-0.0222231	-0.0222231
MIR133A2	0	0	0	0	0	0		NUDCD1	-0.00643118	0.00643118	-0.184241	-0.171575	-0.125422	-0.112688
ZNF30	-0.00586111	0.00586111	-0.488711	-0.478037	-0.326744	-0.315678		ENY2	-0.00661873	0.00661873	-0.256618	-0.243592	-0.0275811	-0.01436
LINC01529	#N/A	#N/A	#N/A	#N/A	#N/A	#N/A		PKHD1L1	0	0	0	0	0	0
ZNF461	-0.00392555	0.00392555	0.0977187	0.106013	-0.0535543	-0.0459314		MIR4642	0	0	0	0	0	0
ZNF607	-0.00602542	0.00602542	-0.366175	-0.354778	-0.586195	-0.575286		LOC105375075	#N/A	#N/A	#N/A	#N/A	#N/A	#N/A
SARS2	-0.00679663	0.00679663	0.263398	0.277121	-0.0648256	-0.0512636		SUPT3H	-0.00549456	0.00549456	0.0490975	0.0602117	0.429878	0.441745
PLEKHG2	-0.00598777	0.00598777	0.394678	0.407231	0.457132	0.469761		MIR586	0	0	0	0	0	0
CEACAM4	0	0	0	0	0	0		RUNX2	-2.57577e-05	2.57577e-05	0.0169376	0.0171571	0.0404117	0.0408605
CIC	-0.00672686	0.00672686	-0.0990269	-0.0856328	-0.0638064	-0.0503891		CLIC5	-0.000143483	0.000143483	-0.0233875	-0.0233302	-0.00245934	-0.00219509
CADM4	0.0731646	-0.0731646	0.869671	1.00449	0.990415	1.12545		ENPP4	-0.00451558	0.00451558	0.270026	0.279981	0.289853	0.299868
CLASRP	-0.00683929	0.00683929	0.173577	0.187335	-0.0329374	-0.0192711		ENPP5	0	0	0	0	0	0
DHX34	-0.00675443	0.00675443	-0.169543	-0.156135	0.0213194	0.0348446		LOC101926915	#N/A	#N/A	#N/A	#N/A	#N/A	#N/A
EMP3	-0.00705203	0.00705203	-0.315229	-0.301185	-0.251012	-0.236954		RCAN2	0	0	0	0	0	0
MAMSTR	-0.00306192	0.00306192	-0.084199	-0.0785528	-0.0732087	-0.0674962		LOC101926898	#N/A	#N/A	#N/A	#N/A	#N/A	#N/A
MED25	-0.00687779	0.00687779	0.131505	0.145315	0.0686087	0.0823949		CYP39A1	0	0	0	0	0	0
LOC100129083	0	0	0.0529388	0.0534585	0	0		SLC25A27	0	0	0	0	0	0
ZNF610	0	0	0	0	0	0		LOC101926934	#N/A	#N/A	#N/A	#N/A	#N/A	#N/A
MIR515-2	0	0	0	0	0	0		TDRD6	0	0	0	0	0	0
LILRA1	0	0	0	0	0	0		PLA2G7	0	0	0	0	0	0
TNNI3	-0.000574903	0.000574903	-0.120446	-0.120446	-0.0390227	-0.0382312		ANKRD66	0	0	0	0	0	0
ZNF784	-0.00601747	0.00601747	0.0662731	0.0784216	-0.150946	-0.139156		MEP1A	0	0	0	0	0	0
ZIM2-AS1	#N/A	#N/A	#N/A	#N/A	#N/A	#N/A		ADGRF5	#N/A	#N/A	#N/A	#N/A	#N/A	#N/A
ZNF547	-0.00372467	0.00372467	-0.261508	-0.255414	-0.0767123	-0.0696222		LOC101926962	#N/A	#N/A	#N/A	#N/A	#N/A	#N/A
ZNF814	-0.0045606	0.0045606	-0.12478	-0.116114	-0.0970422	-0.0882682		ADGRF1	#N/A	#N/A	#N/A	#N/A	#N/A	#N/A
LAT	-0.00676257	0.00676257	0.810346	0.82423	0.442159	0.455906		TNFRSF21	-0.00683401	0.00683401	0.00309054	0.0167633	-0.0706637	-0.0570268
MIR4518	0	0	0	0	0	0		CD2AP	-0.00670865	0.00670865	-0.241009	-0.227757	-0.0627513	-0.0493712
ATXN7L3	-0.00696741	0.00696741	-0.160078	-0.14619	-0.0295546	-0.0156264		ADGRF2	#N/A	#N/A	#N/A	#N/A	#N/A	#N/A
EAF2	-0.00417718	0.00417718	0.140174	0.149101	0.0809274	0.0896262		ADGRF4	#N/A	#N/A	#N/A	#N/A	#N/A	#N/A
GPR87	-0.000898196	0.000898196	0.10552	0.108214	0.087896	0.0904451		OPN5	0	0	0.00890987	0.00899869	0	0
KLHL6	0	0	0	0	0	0		PTCHD4	-0.00288735	0.00288735	0.774688	0.784044	0.501677	0.50999
POLR2H	0.073962	-0.073962	1.03355	1.16933	1.05	1.18581		MUT	-0.00609122	0.00609122	-0.0925687	-0.0805206	-0.14587	-0.133909
EIF4A2	-0.00712548	0.00712548	0.0882234	0.102481	-0.0433091	-0.0290607		CENPQ	-0.0054802	0.0054802	0.114378	0.125609	0.107424	0.118641
OVOL1-AS1	#N/A	#N/A	#N/A	#N/A	#N/A	#N/A		GLYATL3	0	0	0	0	0	0
NPAS4	-4.37245e-05	4.37245e-05	-0.0088155	-0.0088155	-0.0088155	-0.0088155		C6orf141	-0.00356214	0.00356214	-0.43004	-0.425412	-0.174572	-0.16836
MIR3164	#N/A	#N/A	#N/A	#N/A	#N/A	#N/A		RHAG	0	0	0	0	0	0
KRTAP5-11	0	0	0	0	0	0		CRISP2	0	0	0	0	0	0
LOC100287837	#N/A	#N/A	#N/A	#N/A	#N/A	#N/A		CRISP3	0	0	0	0	0	0
SNORD15A	-0.00639487	0.00639487	-0.317535	-0.305122	-1.60098	-1.59136		PGK2	0	0	0	0	0	0
KCTD21	-0.00574293	0.00574293	-0.127931	-0.116699	-0.177671	-0.166549		LOC101927020	#N/A	#N/A	#N/A	#N/A	#N/A	#N/A
SNORA8	0.0680187	-0.0680187	1.04606	1.17688	0.740354	0.869592		LOC101927048	#N/A	#N/A	#N/A	#N/A	#N/A	#N/A
KDM4E	0	0	0	0	0	0		CRISP1	0	0	0	0	0	0
MMP20	-0.000151483	0.000151483	-0.0307739	-0.0307739	-0.0307739	-0.0307739		DEFB133	0	0	0	0	0	0
LRTM2	-0.000246124	0.000246124	-0.00402736	-0.00357167	-0.0285107	-0.0282941		DEFB114	0	0	0	0	0	0
FOXM1	-0.00709992	0.00709992	-0.502	-0.487863	-0.648309	-0.634196		DEFB113	0	0	0	0	0	0
KCNA6	-0.000162023	0.000162023	-0.0126722	-0.0124709	-0.0187002	-0.0185586		DEFB110	0	0	0	0	0	0
SPSB2	-0.00674446	0.00674446	-0.547536	-0.534442	-0.440155	-0.42697		DEFB112	0	0	0	0	0	0
KLRC3	0.00202153	-0.00202153	0.770573	0.831232	0.630366	0.682947		TFAP2D	0	0	0	0	0	0
PRB3	-0.000683205	0.000683205	-0.0198829	-0.0186913	0.0540644	0.0559166		TFAP2B	0	0	0	0	0	0
GPRC5A	0.0755943	-0.0755943	1.20223	1.33943	0.759876	0.896965		LOC101927082	#N/A	#N/A	#N/A	#N/A	#N/A	#N/A
LOC101928441	#N/A	#N/A	#N/A	#N/A	#N/A	#N/A		LOC100507557	-0.0003018	0.0003018	0.0632802	0.0644794	0.0497693	0.0508442
SMCO2	#N/A	#N/A	#N/A	#N/A	#N/A	#N/A		SHPRH	0	0	0.00865163	0.00873788	0.00404988	0.00409033
SUPT20H	0.072053	-0.072053	0.661209	0.7944	0.788352	0.921906		GRM1	0	0	0	0	0	0
CTAGE10P	-4.88613e-05	4.88613e-05	0.000703728	0.000808923	0.00982459	0.01002		RAB32	-0.00693017	0.00693017	-0.0410226	-0.0271741	0.204464	0.218392
WDFY2	-0.00568271	0.00568271	0.561578	0.573916	0.0628142	0.0743184		LOC101928661	#N/A	#N/A	#N/A	#N/A	#N/A	#N/A
LOC105372493	#N/A	#N/A	#N/A	#N/A	#N/A	#N/A		ADGB	0	0	0	0	0	0
GNRH2	-0.000579395	0.000579395	0.00739457	0.00862643	-0.000391404	0.000769113		KATNBL1P6	#N/A	#N/A	#N/A	#N/A	#N/A	#N/A
SLC23A2	0.0691775	-0.0691775	0.677926	0.808054	0.634599	0.764501		STXBP5-AS1	-0.000139708	0.000139708	0.0119949	0.0123928	0.0820776	0.0831404
DTD1	-0.00699046	0.00699046	-0.0878534	-0.073894	0.195714	0.209744		LUADT1	#N/A	#N/A	#N/A	#N/A	#N/A	#N/A
ZNF337	-0.00664198	0.00664198	0.0629122	0.0762466	0.237172	0.250623		STXBP5	-0.00614342	0.00614342	-0.480744	-0.469263	-0.294284	-0.282455
ID1	-0.00480852	0.00480852	0.761925	0.773497	0.508577	0.519614		SAMD5	-0.00357651	0.00357651	0.203452	0.21157	0.135053	0.142867
MIR499A	0	0	0	0	0	0		SASH1	-0.00503339	0.00503339	0.284737	0.295585	0.461839	0.473093
NORAD	#N/A	#N/A	#N/A	#N/A	#N/A	#N/A		UST	0.0245143	-0.0245143	0.93671	1.02705	0.927051	1.01706
SNORA60	0	0	0	0	0	0		UST-AS1	#N/A	#N/A	#N/A	#N/A	#N/A	#N/A
[truncated: 1,391 more rows]
